# Supplementary material for: Spermine inhibits PAMP-induced ROS and Ca2+ burst and reshapes the transcriptional landscape of PAMP-triggered immunity in Arabidopsis
Source: J Exp Bot. 2022 Oct 20;74(1):427–42. doi: 10.1093/jxb/erac411 (PMC9786854; doi:10.1093/jxb/erac411)
Supplement: erac411_suppl_Supplementary_Table_S1 [file erac411_suppl_supplementary_table_s1.xlsx]

## Sheet: Tables S1 Legends
Tables S1.1 to S1.5. Genes differentially expressed at 24 h of Put (100 µM) and Spm (100 µM) treatments in the wild-type.
Table S1.1. List of 554 differentially expressed genes at 24 h of Put (100 µM) treatment.
Table S1.2. List of 368 differentially expressed genes at 24 h of Spm (100 µM) treatment.
Table S1.3. List of 396 genes only deregulated by Put (100 µM).
Table S1.4. List of 210 genes only deregulated by Spm (100 µM).
Table S1.5. List of 158 common genes which are differentially expressed in Spm (100 µM) and Put (100 µM) treatments.

## Sheet: Table S1.1 Put vs H2O 554 genes
Name	gene_id	Chromosome	Region	Max group mean	Log₂ fold change	Fold change	P-value	FDR p-value	Bonferroni	Molecular function	Molecular function (2)	AGI ID	Description
PYL4	AT2G38310	2	16049918..16051356	32.56	1.68	3.2	5e-15	1.64e-12	1.27e-10	ABA-related		AT2G38310	Encodes a member of the PYR (pyrabactin resistance )/PYL(PYR1-like)/RCAR (regulatory components of ABA receptor) family proteins with 14 members. PYR/PYL/RCAR family proteins function as abscisic acid sensors. Mediate ABA-dependent regulation of protein phosphatase 2Cs ABI1 and ABI2. The mRNA is cell-to-cell mobile. protein_coding PYR1-LIKE 4 (PYL4) PYR1-LIKE 4 (PYL4); (ATPYL4);REGULATORY COMPONE…
ABF1	AT1G49720	1	18400003..18402628	6.07	-1.22	-2.33	6.87e-08	4.15e-06	0.00174	ABA-related		AT1G49720	Identified as a protein that binds to abscisic acid response elements. May mediate transcriptional regulation of ABA responses. protein_coding ABSCISIC ACID RESPONSIVE ELEMENT-BINDING FACTOR 1 (ABF1) (ATABF1);ABSCISIC ACID RESPONSIVE ELEMENT-BINDING FACTOR 1 (ABF1)
PP2CA	AT3G11410	3	complement(3583782..3585850)	96.34	-1.35	-2.56	1.73e-11	2.68e-09	4.39e-07	ABA-related		AT3G11410	Encodes protein phosphatase 2C. Negative regulator of ABA signalling. Expressed in seeds during germination. mRNA up-regulated by drought and ABA. protein_coding PROTEIN PHOSPHATASE 2CA (PP2CA) ARABIDOPSIS THALIANA PROTEIN PHOSPHATASE 2CA (ATPP2CA);PROTEIN PHOSPHATASE 2CA (PP2CA);ABA-HYPERSENSITIVE GERMINATION 3 (AHG3)
NHL6	AT1G65690	1	complement(24431417..24433165)	4.28	-1.53	-2.88	8.56e-07	3.51e-05	0.02	ABA-related		AT1G65690	Encodes NHL6 (NDR1/HIN1-like 6). Plays an important role in the abiotic stresses-induced ABA signaling and biosynthesis, particularly during seed germination and early seedling development. protein_coding NDR1/HIN1-LIKE 6 (NHL6) NDR1/HIN1-LIKE 6 (NHL6)
ABI1	AT4G26080	4	complement(13219915..13222376)	49.7	-1.61	-3.06	0	0	0	ABA-related		AT4G26080	Involved in abscisic acid (ABA) signal transduction. Negative regulator of ABA promotion of stomatal closure. protein_coding ABA INSENSITIVE 1 (ABI1) (AtABI1);ABA INSENSITIVE 1 (ABI1)
gene:AT3G27250	AT3G27250	3	10061009..10062870	22.34	-1.78	-3.43	2.19e-12	4.24e-10	5.56e-08	ABA-related		AT3G27250	ABA induced transcription repressor that acts as feedback regulator in ABA signalling. protein_coding (AITR1) DIG-LIKE 4 (DIL4); (AITR1)
CYP707A3	AT5G45340	5	complement(18368532..18371021)	7	-1.86	-3.63	1.3e-06	5.04e-05	0.03	ABA-related		AT5G45340	Encodes a protein with ABA 8'-hydroxylase activity; involved in ABA catabolism. Mutant analyses show that disruption in the gene results in more drought tolerance whereas overexpression results in increased transpiration rate and reduced drought tolerance. Gene involved in postgermination growth. Plant P450 CYP707A3, ABA 8'-hydroxylase, binds enantioselectively (+)-ABA but not (-)-ABA, whereas th…
NCED3	AT3G14440	3	complement(4831286..4834015)	10.67	-2.16	-4.47	0	0	0	ABA-related		AT3G14440	Encodes 9-<i>cis</i>-epoxycarotenoid dioxygenase, a key enzyme in the biosynthesis of abscisic acid. Regulated in response to drought and salinity. Expressed in roots, flowers and seeds. Localized to the chloroplast stroma and thylakoid membrane. protein_coding NINE-CIS-EPOXYCAROTENOID DIOXYGENASE 3 (NCED3) NINE-CIS-EPOXYCAROTENOID DIOXYGENASE 3 (NCED3);SUGAR INSENSITIVE 7 (SIS7);SALT TOLERANT 1 …
SAG113	AT5G59220	5	complement(23894404..23896939)	3.36	-2.21	-4.63	1.04e-07	5.88e-06	0.00264	ABA-related		AT5G59220	Encodes a member of the PP2C family (Clade A protein phosphatases type 2C). Functions as a negative regulator of osmotic stress and ABA signaling. protein_coding HIGHLY ABA-INDUCED PP2C GENE 1 (HAI1) SENESCENCE ASSOCIATED GENE 113 (SAG113);HIGHLY ABA-INDUCED PP2C GENE 1 (HAI1)
UGT71B6	AT3G21780	3	complement(7674904..7676519)	2.85	-2.25	-4.74	1.51e-09	1.43e-07	3.83e-05	ABA-related		AT3G21780	Encodes a protein with UDP-glucosyl transferase activity that was shown to preferentially glucosylates abscisic acid (ABA), and not its catabolites. Moreover, UGT71B6 was shown to have a strict preference for the naturally-occurring ABA enantiomer, (+)-ABA, and not its 'unnatural' relative, (-)-ABA. This is in contrast to the other identified UGT genes catalyzing the glucosylation of ABA which we…
AIP1	AT1G07430	1	complement(2280746..2282828)	4.73	-2.86	-7.28	6.11e-15	1.98e-12	1.55e-10	ABA-related		AT1G07430	Encodes a member of the group A protein phosphatase 2C (PP2C) family that is responsible for negatively regulating seed dormancy. protein_coding HIGHLY ABA-INDUCED PP2C GENE 2 (HAI2) HONSU (KOREAN FOR ABNORMAL DROWSINESS) (HON); (ATAIP1);HIGHLY ABA-INDUCED PP2C GENE 2 (HAI2);AKT1 INTERACTING PROTEIN PHOSPHATASE 1 (AIP1)
ACR9	AT2G39570	2	16507882..16510264	38.42	-1.12	-2.18	1.8e-09	1.69e-07	4.57e-05	ACT domain-containing protein		AT2G39570	Encodes a ACT domain-containing protein. The ACT domain, named after bacterial aspartate kinase, chorismate mutase and TyrA (prephenate dehydrogenase), is a regulatory domain that serves as an amino acid-binding site in feedback-regulated amino acid metabolic enzymes. protein_coding ACT DOMAIN REPEATS 9 (ACR9) ACT DOMAIN REPEATS 9 (ACR9)
ACR7	AT4G22780	4	complement(11968272..11971357)	6.12	-1.49	-2.82	1.28e-08	9.82e-07	0.000324	ACT domain-containing protein		AT4G22780	Member of a family of ACT domain containing proteins . ACT domains are involved in amino acid binding . protein_coding ACT DOMAIN REPEAT 7 (ACR7) ACT DOMAIN REPEAT 7 (ACR7)
ACT11	AT3G12110	3	3857780..3860089	8.56	1.93	3.8	5.5e-10	5.93e-08	1.39e-05	Actin		AT3G12110	Encodes an actin that is expressed predominantly during reproductive development. protein_coding ACTIN-11 (ACT11) ACTIN-11 (ACT11)
gene:AT1G10340	AT1G10340	1	complement(3390322..3392633)	19.87	-1.54	-2.91	1.31e-06	5.07e-05	0.03	Ankyrin repeat family protein		AT1G10340	Ankyrin repeat family protein;(source:Araport11) protein_coding
gene:AT3G13950	AT3G13950	3	4603885..4605513	4.14	-2.16	-4.47	3.43e-12	6.21e-10	8.69e-08	Ankyrin repeat family protein		AT3G13950	ankyrin;(source:Araport11) protein_coding
gene:AT1G26208	AT1G26208	1	complement(9065955..9071468)	5.11	1.59	3.01	2e-10	2.47e-08	5.07e-06	Antisense transcript		AT1G26208	Natural antisense transcript overlaps with AT1G26210;(source:Araport11) antisense_long_noncoding_rna
gene:AT2G23672	AT2G23672	2	10063065..10064078	9.12	1.43	2.69	3.72e-08	2.45e-06	0.000942	Antisense transcript		AT2G23672	Natural antisense transcript overlaps with AT2G23670;(source:Araport11) antisense_long_noncoding_rna
gene:AT3G09275	AT3G09275	3	complement(22142893..22144281)	208.19	-1.73	-3.31	0	0	0	Antisense transcript		AT3G09275	Natural antisense transcript overlaps with AT3G59940;(source:Araport11) antisense_long_noncoding_rna
gene:AT3G21781	AT3G21781	3	7674904..7676519	2.72	-2.29	-4.89	2.06e-10	2.53e-08	5.21e-06	Antisense transcript		AT3G21781	Natural antisense transcript overlaps with AT3G21780;(source:Araport11) antisense_long_noncoding_rna
AGP17	AT2G23130	2	9844134..9845385	97.39	3.37	10.35	0	0	0	Arabinogalactan protein		AT2G23130	AGP17 is a lysine-rich arabinogalactan-protein (AGP) and part of a multi-gene family of glycoproteins with approx. 50 members. It falls into one subclass with AGP18 and AGP19, other lysine-rich AGPs. 84% of its proline residues are hydroxylated to hydroproline and its heavy glycosylation accounts for appr. 69% of the molecular weight. The main glycosyl residues are arabinose (30.1%) and galactose…
AGP7	AT5G65390	5	complement(26128581..26129547)	4.12	2.9	7.47	6.48e-12	1.09e-09	1.64e-07	Arabinogalactan protein		AT5G65390	arabinogalactan protein 7;(source:Araport11) protein_coding ARABINOGALACTAN PROTEIN 7 (AGP7) ARABINOGALACTAN PROTEIN 7 (AGP7)
AGP12	AT3G13520	3	4408925..4409734	74.69	2.12	4.35	4.55e-15	1.54e-12	1.15e-10	Arabinogalactan protein		AT3G13520	AGP12 Encodes a GPI-anchored arabinogalactan (AG) peptide with a short 'classical' backbone of 10 amino acids, seven of which are conserved among the 4 other Arabidopsis AG peptides. These peptides may be involved in cell signaling. protein_coding ARABINOGALACTAN PROTEIN 12 (AGP12) (ATAGP12);ARABINOGALACTAN PROTEIN 12 (AGP12)
AGP15	AT5G11740	5	3783930..3784963	552.06	2.11	4.32	0	0	0	Arabinogalactan protein		AT5G11740	Encodes arabinogalactan protein (AGP15). The mRNA is cell-to-cell mobile. protein_coding ARABINOGALACTAN PROTEIN 15 (AGP15) (ATAGP15);ARABINOGALACTAN PROTEIN 15 (AGP15)
FLA9	AT1G03870	1	complement(982381..983544)	62.42	2.01	4.04	6.95e-13	1.52e-10	1.76e-08	Arabinogalactan protein		AT1G03870	fasciclin-like arabinogalactan-protein 9 (Fla9). Possibly involved in embryogenesis and seed development. protein_coding FASCICLIN-LIKE ARABINOOGALACTAN 9 (FLA9) FASCICLIN-LIKE ARABINOOGALACTAN 9 (FLA9)
AGP21	AT1G55330	1	complement(20648465..20648891)	124.32	2	4	7.03e-12	1.15e-09	1.78e-07	Arabinogalactan protein		AT1G55330	Encodes a putative arabinogalactan-protein (AGP21). protein_coding ARABINOGALACTAN PROTEIN 21 (AGP21) ARABINOGALACTAN PROTEIN 21 (AtAGP21);ARABINOGALACTAN PROTEIN 21 (AGP21)
FLA13	AT5G44130	5	17760865..17762089	100.86	1.6	3.03	8.42e-08	4.91e-06	0.00213	Arabinogalactan protein		AT5G44130	Fasciclin-like arabinogalactan protein. Possibly involved in embryogenesis and seed development. protein_coding FASCICLIN-LIKE ARABINOGALACTAN PROTEIN 13 PRECURSOR (FLA13) FASCICLIN-LIKE ARABINOGALACTAN PROTEIN 13 PRECURSOR (FLA13)
gene:AT3G45230	AT3G45230	3	16569051..16569860	17.56	1.18	2.27	6.69e-12	1.1e-09	1.69e-07	Arabinogalactan protein		AT3G45230	Encodes the arabinogalactan protein core of plant cell wall proteoglycan that contains arabinogalactan and cell wall matrix glycan pectin and/or xylan domains. protein_coding ARABINOXYLAN PECTIN ARABINOGALACTAN PROTEIN 1 (APAP1) ARABINOXYLAN PECTIN ARABINOGALACTAN PROTEIN 1 (APAP1)
AGP18	AT4G37450	4	complement(17605538..17607050)	23.44	1.18	2.27	7.36e-07	3.1e-05	0.02	Arabinogalactan protein		AT4G37450	AGP18 is a lysine-rich arabinogalactan-protein (AGP) and part of a multi-gene family of glycoproteins with approx. 50 members. It falls into one subclass with AGP17 and AGP19, other lysine-rich AGPs. It is expressed in young leaves, shoots, roots and flowers and is active in the regulation of the selection and survival of megaspores. protein_coding ARABINOGALACTAN PROTEIN 18 (AGP18) (ATAGP18);ARA…
AGP26	AT2G47930	2	complement(19616975..19617681)	22.09	1.16	2.23	2.47e-08	1.75e-06	0.000626	Arabinogalactan protein		AT2G47930	arabinogalactan protein 26;(source:Araport11) protein_coding ARABINOGALACTAN PROTEIN 26 (AGP26) ARABIDOPSIS THALIANA ARABINOGALACTAN PROTEIN 26 (ATAGP26);ARABINOGALACTAN PROTEIN 26 (AGP26)
gene:AT4G16980	AT4G16980	4	9556783..9557939	578.05	1.09	2.13	1.16e-08	9.12e-07	0.000294	Arabinogalactan protein		AT4G16980	arabinogalactan-protein family;(source:Araport11) protein_coding
FLA2	AT4G12730	4	complement(7491227..7493080)	140.45	1.07	2.11	1.47e-06	5.59e-05	0.04	Arabinogalactan protein		AT4G12730	AF333971 Arabidopsis thaliana fasciclin-like arabinogalactan-protein 2 (Fla2) mRNA, complete cds. Fasciclin-like arabinogalactan protein. Possibly involved in embryogenesis and seed development. protein_coding FASCICLIN-LIKE ARABINOGALACTAN 2 (FLA2) FASCICLIN-LIKE ARABINOGALACTAN 2 (FLA2)
AGP16	AT2G46330	2	complement(19018264..19019364)	113.28	1.04	2.05	4.77e-08	3.05e-06	0.00121	Arabinogalactan protein		AT2G46330	Encodes arabinogalactan protein (AGP16). protein_coding ARABINOGALACTAN PROTEIN 16 (AGP16) (ATAGP16);ARABINOGALACTAN PROTEIN 16 (AGP16)
FLA18	AT3G11700	3	3698658..3701514	78.24	1.03	2.04	1.25e-08	9.67e-07	0.000315	Arabinogalactan protein		AT3G11700	Fasciclin-like arabinogalactan protein. Possibly involved in embryogenesis and seed development. protein_coding FASCICLIN-LIKE ARABINOGALACTAN PROTEIN 18 PRECURSOR (FLA18) FASCICLIN-LIKE ARABINOGALACTAN PROTEIN 18 PRECURSOR (FLA18)
SAUR78	AT1G72430	1	complement(27264602..27265806)	95.9	2.09	4.27	4.55e-15	1.54e-12	1.15e-10	Auxin-related		AT1G72430	SAUR-like auxin-responsive protein family;(source:Araport11) protein_coding SMALL AUXIN UPREGULATED RNA 78 (SAUR78) SMALL AUXIN UPREGULATED RNA 78 (SAUR78)
gene:AT3G03850	AT3G03850	3	983057..983768	7.75	1.38	2.6	1.5e-06	5.68e-05	0.04	Auxin-related		AT3G03850	SAUR-like auxin-responsive protein family;(source:Araport11) protein_coding SMALL AUXIN UP RNA 26 (SAUR26) SMALL AUXIN UP RNA 26 (SAUR26)
gene:AT4G38840	AT4G38840	4	complement(18124978..18125559)	114.16	1.26	2.39	4.19e-12	7.43e-10	1.06e-07	Auxin-related		AT4G38840	SAUR-like auxin-responsive protein family;(source:Araport11) protein_coding SMALL AUXIN UPREGULATED RNA 14 (SAUR14) SMALL AUXIN UPREGULATED RNA 14 (SAUR14)
ARF11	AT2G46530	2	19104632..19108486	9.24	-1.18	-2.26	1.08e-10	1.45e-08	2.73e-06	Auxin-related		AT2G46530	auxin response factor 11;(source:Araport11) protein_coding AUXIN RESPONSE FACTOR 11 (ARF11) AUXIN RESPONSE FACTOR 11 (ARF11)
GH3.3	AT2G23170	2	complement(9863855..9866562)	2.33	-2.07	-4.2	6.66e-07	2.83e-05	0.02	Auxin-related		AT2G23170	encodes an IAA-amido synthase that conjugates Asp and other amino acids to auxin in vitro. protein_coding (GH3.3) (GH3.3)
GH3.5	AT4G27260	4	13653579..13656285	13.82	-2.96	-7.79	2.43e-11	3.58e-09	6.16e-07	Auxin-related		AT4G27260	encodes an IAA-amido synthase that conjugates Asp and other amino acids to auxin in vitro. Lines carrying insertions in this gene are hypersensitive to auxin. It is involved in camalexin biosynthesis via conjugating indole-3-carboxylic acid (ICA) and cysteine (Cys). The mRNA is cell-to-cell mobile. protein_coding (WES1) (WES1); (GH3.5)
YUC9	AT1G04180	1	1104493..1106241	0.76	-3.15	-8.89	1.47e-07	7.87e-06	0.00373	Auxin-related		AT1G04180	YUCCA 9;(source:Araport11) protein_coding YUCCA 9 (YUC9) YUCCA 9 (YUC9)
gene:AT4G00165	AT4G00165	4	complement(69230..69957)	97.33	1.21	2.31	7.75e-12	1.25e-09	1.96e-07	Bifunctional inhibitor/lipid-transfer protein/seed storage 2S albumin superfamily		AT4G00165	Bifunctional inhibitor/lipid-transfer protein/seed storage 2S albumin superfamily protein;(source:Araport11) protein_coding
BT1_2	AT5G63160	5	complement(25333172..25335570)	8.23	-1.54	-2.91	1.3e-07	7.11e-06	0.00329	BTB AND TAZ DOMAIN PROTEIN		AT5G63160	BTB and TAZ domain protein. Short-lived nuclear-cytoplasmic protein targeted for degradation by the 26S proteosome pathway. Acts redundantly with BT2 and BT3 during female gametophyte development. protein_coding BTB AND TAZ DOMAIN PROTEIN 1 (bt1) BTB AND TAZ DOMAIN PROTEIN 1 (bt1)
gene:AT3G50840	AT3G50840	3	complement(18896129..18898680)	36.22	-1.65	-3.13	5.12e-10	5.67e-08	1.3e-05	BTB AND TAZ DOMAIN PROTEIN		AT3G50840	Phototropic-responsive NPH3 family protein;(source:Araport11) protein_coding
gene:AT1G55760	AT1G55760	1	complement(20846872..20849054)	6.5	-1.72	-3.29	2.63e-07	1.28e-05	0.00665	BTB AND TAZ DOMAIN PROTEIN		AT1G55760	Expression induced under NaCl, mannitol, ABA and indole-3-acetic acid (IAA) treatment. protein_coding STRESS-INDUCED BTB PROTEIN1 (SIBP1) STRESS-INDUCED BTB PROTEIN1 (SIBP1)
gene:AT2G24240	AT2G24240	2	10310482..10312573	11.01	-2.67	-6.38	0	0	0	BTB AND TAZ DOMAIN PROTEIN		AT2G24240	BTB/POZ domain with WD40/YVTN repeat-like protein;(source:Araport11) protein_coding
BT5	AT4G37610	4	complement(17670481..17672353)	24.78	-3.08	-8.46	0	0	0	BTB AND TAZ DOMAIN PROTEIN		AT4G37610	BTB and TAZ domain protein. Located in cytoplasm and expressed in fruit, flower and leaves. protein_coding BTB AND TAZ DOMAIN PROTEIN 5 (bt5) BTB AND TAZ DOMAIN PROTEIN 5 (bt5)
BT2	AT3G48360	3	complement(17907767..17910738)	2.54	-4.24	-18.9	1.11e-16	5.31e-14	2.81e-12	BTB AND TAZ DOMAIN PROTEIN		AT3G48360	Encodes a protein (BT2) that is an essential component of the TAC1-mediated telomerase activation pathway. Acts redundantly with BT3 and BT1 during female gametophyte development and with BT3 during male gametophyte development. BT2 also mediates multiple responses to nutrients, stresses, and hormones. protein_coding BTB AND TAZ DOMAIN PROTEIN 2 (bt2) BTB AND TAZ DOMAIN PROTEIN 2 (bt2); (ATBT2)
ATCP1	AT5G49480	5	20070489..20071682	46.58	1.33	2.51	1.63e-09	1.54e-07	4.13e-05	Calcium binding protein		AT5G49480	AtCP1 encodes a novel Ca2+-binding protein, which shares sequence similarities with calmodulins. The expression of AtCP1 is induced by NaCl. The mRNA is cell-to-cell mobile. protein_coding CA2+-BINDING PROTEIN 1 (CP1) CA2+-BINDING PROTEIN 1 (CP1);CA2+-BINDING PROTEIN 1 (ATCP1)
CBP60F	AT4G31000	4	15103120..15105979	3.49	1.42	2.68	1.91e-08	1.39e-06	0.000483	Calmodulin binding		AT4G31000	Calmodulin-binding protein;(source:Araport11) protein_coding (CBP60F) (CBP60F)
NPGR1	AT1G27460	1	9534488..9537614	7.99	1.13	2.19	1.09e-06	4.34e-05	0.03	Calmodulin like binding protein		AT1G27460	encodes a calmodulin-binding protein that is expressed in pollen, suspension culture cells, flowers, and fruits. The mRNA is cell-to-cell mobile. protein_coding NO POLLEN GERMINATION RELATED 1 (NPGR1) NO POLLEN GERMINATION RELATED 1 (NPGR1)
CML41	AT3G50770	3	18873911..18874836	9.15	-2.02	-4.06	5.97e-08	3.67e-06	0.00151	Calmodulin like binding protein		AT3G50770	calmodulin-like 41;(source:Araport11) protein_coding CALMODULIN-LIKE 41 (CML41) CALMODULIN-LIKE 41 (CML41)
CML38	AT1G76650	1	complement(28766750..28768138)	4.31	-3.1	-8.6	4.96e-07	2.2e-05	0.01	Calmodulin like binding protein		AT1G76650	calmodulin-like 38;(source:Araport11) protein_coding CALMODULIN-LIKE 38 (CML38)
BXL4	AT5G64570	5	complement(25809975..25813648)	11.56	-2.19	-4.55	3.66e-07	1.71e-05	0.00928	Cell wall	(1,4)-β-D-xylan degradation	AT5G64570	Encodes a beta-d-xylosidase that belongs to family 3 of glycoside hydrolases. protein_coding BETA-D-XYLOSIDASE 4 (XYL4) ARABIDOPSIS THALIANA BETA-D-XYLOSIDASE 4 (ATBXL4);BETA-D-XYLOSIDASE 4 (XYL4)
CSLA3	AT1G23480	1	8332862..8336414	11.2	1.15	2.22	1.49e-07	7.97e-06	0.00378	Cell wall	cellulose synthase	AT1G23480	encodes a gene similar to cellulose synthase protein_coding CELLULOSE SYNTHASE-LIKE A3 (CSLA03) CELLULOSE SYNTHASE-LIKE A3 (ATCSLA03); (CSLA03); (ATCSLA3);CELLULOSE SYNTHASE-LIKE A3 (CSLA3);CELLULOSE SYNTHASE-LIKE A3 (CSLA03)
CSLG2	AT4G24000	4	12461907..12465675	0.84	-3.58	-11.99	2.13e-11	3.2e-09	5.4e-07	Cell wall	cellulose synthase	AT4G24000	encodes a protein similar to cellulose synthase protein_coding CELLULOSE SYNTHASE LIKE G2 (CSLG2) CELLULOSE SYNTHASE LIKE G2 (CSLG2);ARABIDOPSIS THALIANA CELLULOSE SYNTHASE LIKE G2 (ATCSLG2)
EXLA1	AT3G45970	3	16896166..16897308	11.08	2.91	7.49	5.82e-10	6.17e-08	1.48e-05	Cell wall	expansin	AT3G45970	member of EXPANSIN-LIKE. Naming convention from the Expansin Working Group (Kende et al, 2004. Plant Mol Bio) The mRNA is cell-to-cell mobile. protein_coding EXPANSIN-LIKE A1 (EXLA1) EXPANSIN-LIKE A1 (ATEXLA1);EXPANSIN L1 (EXPL1);EXPANSIN-LIKE A1 (EXLA1); (ATHEXP BETA 2.1); (ATEXPL1)
EXLA2	AT4G38400	4	complement(17978422..17979740)	6.02	2.32	4.99	3.24e-08	2.2e-06	0.000821	Cell wall	expansin	AT4G38400	member of EXPANSIN-LIKE. Naming convention from the Expansin Working Group (Kende et al, 2004. Plant Mol Bio) protein_coding EXPANSIN-LIKE A2 (EXLA2) EXPANSIN-LIKE A2 (ATEXLA2);EXPANSIN L2 (EXPL2);EXPANSIN-LIKE A2 (EXLA2); (ATHEXP BETA 2.2); (ATEXPL2)
GATL9	AT1G70090	1	26400694..26402815	13.69	2.25	4.74	5.55e-16	2.3e-13	1.41e-11	Cell wall	homogalacturonan biosynthesis	AT1G70090	Encodes a protein with putative galacturonosyltransferase activity. protein_coding GLUCOSYL TRANSFERASE FAMILY 8 (LGT8) GALACTURONOSYLTRANSFERASE-LIKE 9 (GATL9);GLUCOSYL TRANSFERASE FAMILY 8 (LGT8)
GATL8	AT1G24170	1	complement(8557215..8559066)	27.97	1.76	3.39	1.22e-15	4.76e-13	3.09e-11	Cell wall	homogalacturonan biosynthesis	AT1G24170	Encodes a protein with putative galacturonosyltransferase activity. protein_coding (LGT9) (LGT9);GALACTURONOSYLTRANSFERASE-LIKE 8 (GATL8)
GATL6	AT4G02130	4	complement(944324..947249)	22.65	1.71	3.28	0	0	0	Cell wall	homogalacturonan biosynthesis	AT4G02130	Encodes a protein with putative galacturonosyltransferase activity. protein_coding GALACTURONOSYLTRANSFERASE-LIKE 6 (GATL6) (LGT10);GALACTURONOSYLTRANSFERASE-LIKE 6 (GATL6)
F8H	AT5G22940	5	7676662..7679200	0.97	2.02	4.05	9.89e-08	5.62e-06	0.00251	Cell wall	pectin glucuronyltransferase (putative)	AT5G22940	Homolog of FRA8 (AT2G28110), a member of a member of glycosyltransferase family 47; exhibits high sequence similarity to tobacco (Nicotiana plumbaginifolia) pectin glucuronyltransferase. protein_coding FRA8 HOMOLOG (F8H) FRA8 HOMOLOG (F8H)
gene:AT3G06770	AT3G06770	3	complement(2134773..2137641)	16.4	1.58	2.98	1.78e-15	6.72e-13	4.5e-11	Cell wall	pectin lyase	AT3G06770	Pectin lyase-like superfamily protein;(source:Araport11) protein_coding
gene:AT5G49215	AT5G49215	5	19953459..19956145	11.32	1.1	2.15	1.31e-08	9.91e-07	0.000331	Cell wall	pectin lyase	AT5G49215	Pectin lyase-like superfamily protein;(source:Araport11) protein_coding
PME1_2	AT2G45220	4	7336330..7338180	10	1.1	2.14	1.19e-07	6.6e-06	0.00301	Cell wall	Pectin methylesterase	AT2G45220	Pectin methylesterase involved in pectin remodelling. Regulated by its PRO region that triggers PME activity in the resistance to Botrytis cinerea. protein_coding PECTIN METHYLESTERASE 17 (PME17) (ATPME17);PECTIN METHYLESTERASE 17 (PME17)
PME6	AT1G23200	1	8227133..8229661	3.58	-1.48	-2.79	1.18e-07	6.59e-06	0.003	Cell wall	Pectin methylesterase	AT1G23200	ProPME pectin methyl esterase involved in embryo development. protein_coding HIGHLY METHYL ESTERIFIED SEEDS (HMS) PECTIN METHYLESTERASE6 (PME6);HIGHLY METHYL ESTERIFIED SEEDS (HMS)
XLT2	AT5G62220	5	complement(24988214..24990331)	43.53	1.11	2.15	2.64e-10	3.14e-08	6.68e-06	Cell wall	xyloglucan galactosyltransferase	AT5G62220	Encodes a Golgi apparatus-localized galactosyltransferase involved in galactosyl-substitution of xyloglucan at position 2. protein_coding GLYCOSYLTRANSFERASE 18 (GT18) GLYCOSYLTRANSFERASE 18 (ATGT18);XYLOGLUCAN L-SIDE CHAIN GALACTOSYLTRANSFERASE POSITION 2 (XLT2);GLYCOSYLTRANSFERASE 18 (GT18)
XTH25	AT5G57550	5	complement(23304782..23306440)	12.49	3.05	8.27	4.22e-15	1.48e-12	1.07e-10	Cell wall	xyloglucan endotransglucosylase/hydrolase	AT5G57550	xyloglucan endotransglycosylase-related protein (XTR3) protein_coding XYLOGLUCAN ENDOTRANSGLUCOSYLASE/HYDROLASE 25 (XTH25) XYLOGLUCAN ENDOTRANSGLYCOSYLASE 3 (XTR3);XYLOGLUCAN ENDOTRANSGLUCOSYLASE/HYDROLASE 25 (XTH25)
XTH6	AT5G65730	5	26298728..26300529	268.33	1.46	2.75	1.54e-11	2.41e-09	3.91e-07	Cell wall	xyloglucan endotransglucosylase/hydrolase	AT5G65730	xyloglucan endotransglucosylase/hydrolase 6;(source:Araport11) protein_coding XYLOGLUCAN ENDOTRANSGLUCOSYLASE/HYDROLASE 6 (XTH6) XYLOGLUCAN ENDOTRANSGLUCOSYLASE/HYDROLASE 6 (XTH6)
XTH4	AT2G06850	2	2763449..2765743	104.35	1.4	2.64	4.09e-07	1.87e-05	0.01	Cell wall	xyloglucan endotransglucosylase/hydrolase	AT2G06850	endoxyloglucan transferase (EXGT-A1) gene protein_coding XYLOGLUCAN ENDOTRANSGLUCOSYLASE/HYDROLASE 4 (XTH4) ENDOXYLOGLUCAN TRANSFERASE A1 (EXGT-A1);ENDOXYLOGLUCAN TRANSFERASE (EXT);XYLOGLUCAN ENDOTRANSGLUCOSYLASE/HYDROLASE 4 (XTH4)
XTH7	AT4G37800	4	complement(17775370..17777445)	310.23	1.04	2.06	9.9e-08	5.62e-06	0.00251	Cell wall	xyloglucan endotransglucosylase/hydrolase	AT4G37800	xyloglucan endotransglucosylase/hydrolase 7;(source:Araport11) protein_coding XYLOGLUCAN ENDOTRANSGLUCOSYLASE/HYDROLASE 7 (XTH7) XYLOGLUCAN ENDOTRANSGLUCOSYLASE/HYDROLASE 7 (XTH7)
XTH33	AT1G10550	1	complement(3479066..3481041)	4.08	4.58	23.88	7.77e-16	3.12e-13	1.97e-11	Cell wall	xyloglucan:xyloglucosyl transferase	AT1G10550	Encodes a membrane-localized protein that is predicted to function during cell wall modification.Overexpression of XTH33 results in abnormal cell morphology. It's expression is under epigenetic control by ATX1. protein_coding XYLOGLUCAN:XYLOGLUCOSYL TRANSFERASE 33 (XTH33) XYLOGLUCAN:XYLOGLUCOSYL TRANSFERASE 33 (XTH33);XYLOGLUCAN:XYLOGLUCOSYL TRANSFERASE 33 (XET)
LRX3	AT4G13340	4	7758275..7761362	57.7	2.16	4.48	3.36e-11	4.84e-09	8.51e-07	Cell wall		AT4G13340	LRX3 Leucine rich extensin protein involved in cell wall biogenesis and organization. Interacts with several members of the RALF family of ligand peptides. protein_coding LEUCINE-RICH REPEAT/EXTENSIN 3 (LRX3) LEUCINE-RICH REPEAT/EXTENSIN 3 (LRX3)
ATJ11	AT4G36040	4	complement(17049152..17050608)	333.17	-1.73	-3.31	7.85e-13	1.67e-10	1.99e-08	Chaperone DnaJ-domain superfamily protein		AT4G36040	Chaperone DnaJ-domain superfamily protein;(source:Araport11) protein_coding DNAJ11 (J11) DNA J PROTEIN C23 (DJC23);DNAJ11 (J11)
gene:AT1G72070	AT1G72070	1	complement(27118621..27119918)	4.26	-1.96	-3.9	3.79e-08	2.49e-06	0.000959	Chaperone DnaJ-domain superfamily protein		AT1G72070	Chaperone DnaJ-domain superfamily protein;(source:Araport11) protein_coding
ATJ8	AT1G80920	1	complement(30403503..30404713)	451.81	-2.27	-4.82	2.11e-15	7.86e-13	5.34e-11	Chaperone DnaJ-domain superfamily protein		AT1G80920	A nuclear encoded soluble protein found in the chloroplast stroma. Negatively regulated by light and has rapid turnover in darkness. protein_coding (J8) (J8);TRANSLOCON AT THE OUTER ENVELOPE MEMBRANE OF CHLOROPLASTS 12 (Toc12);DNA J PROTEIN C22 (DJC22); (AtJ8);TRANSLOCON AT THE OUTER ENVELOPE MEMBRANE OF CHLOROPLASTS 12 (AtToc12)
ULT1	AT4G28190	4	13984695..13987510	1.56	2.11	4.32	2.4e-08	1.71e-06	0.000608	Cysteine-rich peptide (CRP) family protein		AT4G28190	Encodes a novel Cys-rich protein with a B-box like domain that acts as a negative regulator of meristem cell accumulation in inflorescence and floral meristems as loss-of-function ult1 mutations cause inflorescence meristem enlargement, the production of extra flowers and floral organs, and a decrease in floral meristem determinacy. Acts opposite to CLF which represses AG, but preventing depositi…
gene:AT5G03355	AT5G03355	5	817835..820008	2.67	1.78	3.44	4.63e-07	2.09e-05	0.01	Cysteine/Histidine-rich C1 domain family protein		AT5G03355	cysteine/histidine-rich C1 domain protein;(source:Araport11) protein_coding
ULI3	AT5G59920	5	24128491..24131081	13.65	1.35	2.55	3.47e-12	6.23e-10	8.78e-08	Cysteine/Histidine-rich C1 domain family protein		AT5G59920	Isolated in a screen for UV-B insensitive mutants using a hypocotyl growth inhibition assay. Mutants are defective in a number of UV-B responses. protein_coding UV-B LIGHT INSENSITIVE 3 (ULI3) UV-B LIGHT INSENSITIVE 3 (ULI3)
gene:AT3G11402	AT3G11402	3	3573319..3575803	2.56	1.21	2.32	6.24e-09	5.22e-07	0.000158	Cysteine/Histidine-rich C1 domain family protein		AT3G11402	Cysteine/Histidine-rich C1 domain family protein;(source:Araport11) protein_coding
ATSOFL1	AT1G26210	1	9067039..9068207	7.6	1.92	3.77	6.86e-09	5.68e-07	0.000174	Cytokinin-related		AT1G26210	AtSOFL1 acts redundantly with AtSOFL2 as positive regulator of cytokinin levels. protein_coding SOB FIVE-LIKE 1 (SOFL1) SOB FIVE-LIKE 1 (SOFL1);SOB FIVE-LIKE 1 (ATSOFL1)
ARR6	AT5G62920	5	complement(25252007..25254318)	10.74	1.91	3.76	9.59e-09	7.81e-07	0.000243	Cytokinin-related		AT5G62920	Encodes a Type-A response regulator that is responsive to cytokinin treatment. Its C-ter domain is very short in comparison to other Arabidopsis ARRs (17 total). Arr6 protein is stabilized by cytokinin. protein_coding RESPONSE REGULATOR 6 (ARR6) RESPONSE REGULATOR 6 (ARR6)
LOG1	AT2G28305	2	12081023..12084678	15.14	-1.02	-2.03	1.11e-10	1.47e-08	2.8e-06	Cytokinin-related		AT2G28305	Putative lysine decarboxylase family protein;(source:Araport11) protein_coding LONELY GUY 1 (LOG1) LONELY GUY 1 (LOG1); (ATLOG1)
SKIP20	AT3G59940	3	22142856..22144439	118.33	-1.48	-2.8	3.33e-16	1.41e-13	8.44e-12	Cytokinin-related		AT3G59940	Encodes a member of a family of F-box proteins, called the KISS ME DEADLY (KMD) family, that targets type-B ARR proteins for degradation and is involved in the negative regulation of the cytokinin response. Also named as KFB50, a member of a group of Kelch repeat F-box proteins that negatively regulate phenylpropanoid biosynthesis by targeting the phenypropanoid biosynthesis enzyme phenylalanine …
UGT73C4	AT2G36770	2	complement(15415077..15416845)	1.3	-1.86	-3.63	1.03e-06	4.15e-05	0.03	Cytokinin-related		AT2G36770	UDP-Glycosyltransferase superfamily protein;(source:Araport11) protein_coding
gene:AT1G80440	AT1G80440	1	30241452..30243176	184.03	-3.05	-8.3	0	0	0	Cytokinin-related		AT1G80440	Encodes a member of a family of F-box proteins, called the KISS ME DEADLY (KMD) family, that targets type-B ARR proteins for degradation and is involved in the negative regulation of the cytokinin response. Also named as KFB20, a member of a group of Kelch repeat F-box proteins that negatively regulate phenylpropanoid biosynthesis by targeting the phenypropanoid biosynthesis enzyme phenylalanine …
AHP4	AT3G16360	3	5554197..5555789	5.16	-3.45	-10.93	1.84e-08	1.34e-06	0.000465	Cytokinin-related		AT3G16360	Encodes AHP4, a histidine-containing phosphotransmitter involved in Histidine (His)-to-Aspartate (Asp) phosphorelay signal transduction. AHP4 is one of the six Arabidopsis thaliana histidine phosphotransfer proteins (AHPs). AHPs function as redundant positive regulators of cytokinin signaling. Members of the AHP gene family include: AT3G21510 (AHP1), AT3G29350 (AHP2), AT5G39340 (AHP3), AT3G16360 …
gene:AT3G09450	AT3G09450	3	2907479..2910206	6.17	1.66	3.16	2.22e-16	9.7e-14	5.62e-12	Defense		AT3G09450	fusaric acid resistance family protein;(source:Araport11) protein_coding
gene:AT4G09420	AT4G09420	4	complement(5961979..5964054)	2.81	1.43	2.7	1.41e-08	1.05e-06	0.000356	Defense		AT4G09420	Disease resistance protein (TIR-NBS class);(source:Araport11) protein_coding TIR-NBS15 (TN15) TIR-NBS15 (TN15)
gene:AT1G61100	AT1G61100	1	complement(22508524..22512333)	29.65	1.11	2.16	1.25e-08	9.67e-07	0.000316	Defense		AT1G61100	disease resistance protein (TIR class);(source:Araport11) protein_coding
gene:AT1G15890	AT1G15890	1	5461309..5464241	3.24	-1.5	-2.83	5.88e-08	3.64e-06	0.00149	Defense		AT1G15890	Disease resistance protein (CC-NBS-LRR class) family;(source:Araport11) protein_coding
SAG13	AT2G29350	2	12600914..12602556	5.62	-1.53	-2.9	1.32e-12	2.71e-10	3.33e-08	Defense		AT2G29350	Encodes a senescence associated protein required for resistance against fungal pathogens. Negative regulator of defense against bacterial pathogens. Induced by ROS. Required for defense against ROS and fungal pathogens most likely by activating anthocyanin biosynthesis. protein_coding SENESCENCE-ASSOCIATED GENE 13 (SAG13) SENESCENCE-ASSOCIATED GENE 13 (SAG13)
SYP122	AT3G52400	3	complement(19425632..19427230)	32.13	-1.98	-3.93	7.17e-08	4.3e-06	0.00182	Defense		AT3G52400	syntaxin protein, involved in the negative regulation of defense pathways such as programmed cell death, salicylic acid signalling pathway, jasmonic acid signalling pathway protein_coding SYNTAXIN OF PLANTS 122 (SYP122) SYNTAXIN OF PLANTS 122 (SYP122); (ATSYP122)
gene:AT3G10930	AT3G10930	3	complement(3420081..3420932)	2.71	-2.4	-5.29	5.52e-08	3.46e-06	0.0014	Defense		AT3G10930	Encodes a small secreted signaling peptide that processed both N- and C-terminally after translation and is rapidly induced in response to ROS and flg22-induced stress and may act as a negative modulator of stress-induced ROS signalling. protein_coding IDA-LIKE7 (IDL7) IDA-LIKE7 (IDL7)
HSPRO2	AT2G40000	2	complement(16700490..16702336)	172.28	-3.08	-8.46	0	0	0	Defense		AT2G40000	ortholog of sugar beet HS1 PRO-1 2;(source:Araport11) protein_coding ORTHOLOG OF SUGAR BEET HS1 PRO-1 2 (HSPRO2) ORTHOLOG OF SUGAR BEET HS1 PRO-1 2 (HSPRO2);ARABIDOPSIS ORTHOLOG OF SUGAR BEET HS1 PRO-1 2 (ATHSPRO2)
gene:AT2G48030	AT2G48030	2	complement(19647523..19650313)	9.67	1.23	2.34	3.66e-12	6.53e-10	9.27e-08	DNAse I-like superfamily protein		AT2G48030	DNAse I-like superfamily protein;(source:Araport11) protein_coding
gene:AT3G62550	AT3G62550	3	23135630..23137173	83.86	-2.43	-5.4	2.9e-12	5.37e-10	7.35e-08	Enzyme	Adenine nucleotide alpha hydrolase-like	AT3G62550	Adenine nucleotide alpha hydrolases-like superfamily protein;(source:Araport11) protein_coding
gene:AT3G09020	AT3G09020	3	2753307..2754621	16.05	-1.56	-2.95	5.2e-07	2.29e-05	0.01	Enzyme	alpha 1,4-glycosyltransferase	AT3G09020	alpha 1,4-glycosyltransferase family protein;(source:Araport11) protein_coding
SUE4	AT3G55880	3	20736508..20738967	19.6	-1.11	-2.16	1.02e-08	8.19e-07	0.000257	Enzyme	alpha/beta-Hydrolase	AT3G55880	A gain-of-function mutant of SUE4 exhibited improved low sulphur tolerance. protein_coding SULPHATE UTILIZATION EFFICIENCY 4 (SUE4) SULPHATE UTILIZATION EFFICIENCY 4 (SUE4)
gene:AT3G61750	AT3G61750	3	complement(22857577..22859669)	4.59	1.06	2.08	1.58e-06	5.9e-05	0.04	Enzyme	Cytochrome b561/ferric reductase	AT3G61750	Cytochrome b561/ferric reductase transmembrane with DOMON related domain-containing protein;(source:Araport11) protein_coding
MO2	AT4G38540	4	18023121..18025027	9.98	-1.9	-3.72	1.27e-06	4.93e-05	0.03	Enzyme	FAD/NAD(P)-binding oxidoreductase	AT4G38540	FAD/NAD(P)-binding oxidoreductase family protein;(source:Araport11) protein_coding
SHM7	AT1G36370	1	complement(13696042..13698739)	37.52	-1.33	-2.52	2.33e-15	8.56e-13	5.91e-11	Enzyme	folate polyglutamylation	AT1G36370	Encodes a nuclear localised protein MSA1 (MORE SULPHUR ACCUMULATION1). Epigenetically regulates sulphur homeostasis. Has sequence similarity to SHM (serine hydroxymethyltransferase) but lacks SHM activity in vitro. protein_coding MORE SULPHUR ACCUMULATION1 (MSA1) MORE SULPHUR ACCUMULATION1 (MSA1);SERINE HYDROXYMETHYLTRANSFERASE 7 (SHM7)
gene:AT1G27200	AT1G27200	1	complement(9449338..9451768)	11.57	-1.18	-2.27	6.7e-10	7.04e-08	1.7e-05	Enzyme	Glycosyltransferase	AT1G27200	glycosyltransferase family protein (DUF23);(source:Araport11) protein_coding
gene:AT2G41640	AT2G41640	2	17360374..17363788	2.82	-2.13	-4.37	1.82e-07	9.26e-06	0.00461	Enzyme	Glycosyltransferase	AT2G41640	Glycosyltransferase family 61 protein;(source:Araport11) protein_coding
gene:AT3G52060	AT3G52060	3	complement(19310531..19312281)	97.12	-1.92	-3.78	0	0	0	Enzyme	glycosyltransferase-like protein	AT3G52060	glycosyltransferase-like protein. Mutation results in defects in seed germination and delayed plant growth. protein_coding BETA-1,6-N-ACETYLGLUCOSAMINYL TRANSFERASE-LIKE (GNTL) BETA-1,6-N-ACETYLGLUCOSAMINYL TRANSFERASE-LIKE (GNTL); (ATGNTL)
gene:AT3G14280	AT3G14280	3	complement(4761432..4762457)	17.53	-1.72	-3.3	6.42e-07	2.76e-05	0.02	Enzyme	LL-diaminopimelate aminotransferase	AT3G14280	LL-diaminopimelate aminotransferase;(source:Araport11) protein_coding
PXMT1	AT1G66700	1	complement(24873206..24874766)	0.84	-2.95	-7.75	1.1e-07	6.2e-06	0.00279	Enzyme	methyltransferase	AT1G66700	A member of the Arabidopsis SABATH methyltransferase gene family. Encodes PXMT1, a methyltransferase that methylates 1,7-paraxanthine. protein_coding (PXMT1) (PXMT1)
gene:AT2G46620	AT2G46620	2	complement(19138769..19140849)	7.17	-1.43	-2.7	2.28e-08	1.64e-06	0.000578	Enzyme	P-loop containing nucleoside triphosphate hydrolase	AT2G46620	P-loop containing nucleoside triphosphate hydrolases superfamily protein;(source:Araport11) protein_coding
gene:AT5G44020	AT5G44020	5	17712203..17714406	155.68	1.59	3.01	3.37e-09	2.96e-07	8.54e-05	Enzyme	Phosphatase	AT5G44020	HAD superfamily, subfamily IIIB acid phosphatase;(source:Araport11) protein_coding
gene:AT1G04040	AT1G04040	1	complement(1042362..1043887)	74.22	1.5	2.83	2.01e-14	5.78e-12	5.09e-10	Enzyme	Phosphatase	AT1G04040	HAD superfamily, subfamily IIIB acid phosphatase;(source:Araport11) protein_coding
gene:AT4G00700	AT4G00700	4	285876..289575	6.14	-1.6	-3.02	1.97e-07	1e-05	0.005	Enzyme	phosphoribosyltransferase	AT4G00700	C2 calcium/lipid-binding plant phosphoribosyltransferase family protein;(source:Araport11) protein_coding MULTIPLE C2 DOMAIN AND TRANSMEMBRANE REGION PROTEIN 9 (MCTP9) MULTIPLE C2 DOMAIN AND TRANSMEMBRANE REGION PROTEIN 9 (MCTP9)
gene:AT1G15125	AT1G15125	1	5204312..5205964	69.95	-2.12	-4.35	1.45e-07	7.84e-06	0.00369	Enzyme	S-adenosyl-L-methionine-dependent methyltransferase	AT1G15125	S-adenosyl-L-methionine-dependent methyltransferases superfamily protein;(source:Araport11) protein_coding
gene:AT1G77280	AT1G77280	1	complement(29030998..29034822)	4.91	-1.08	-2.11	1.34e-08	1.01e-06	0.000339	Enzyme		AT1G77280	kinase with adenine nucleotide alpha hydrolases-like domain-containing protein;(source:Araport11) protein_coding
gene:AT1G77660	AT1G77660	1	complement(29185838..29187932)	4.41	-1.47	-2.77	4.01e-08	2.62e-06	0.00102	Enzyme		AT1G77660	Phosphatidylinositol 4-phosphate 5-kinase (PIP5K) enzyme family member. protein_coding
AGT3	AT2G38400	2	16083645..16086453	12.46	-1.28	-2.43	6.02e-11	8.34e-09	1.53e-06	Enzyme (amino acids)	glycine biosynthesis III	AT2G38400	alanine:glyoxylate aminotransferase 2 homolog (AGT3) mRNA, protein_coding ALANINE:GLYOXYLATE AMINOTRANSFERASE 3 (AGT3) ALANINE:GLYOXYLATE AMINOTRANSFERASE 3 (AGT3)
DHDPS2	AT2G45440	2	18730840..18733119	13.99	1.01	2.01	9.8e-08	5.59e-06	0.00248	Enzyme (amino acids)	L-lysine, L-threonine and L-methionine biosynthesis II	AT2G45440	Encodes a protein that likely has dihydropicolinate synthase activity based on its mutant phenotype of decreased lysine levels and increased aspartate levels. The mutant also has increased levels of threonine. The enzyme is predicted to localize to the chloroplast. protein_coding DIHYDRODIPICOLINATE SYNTHASE 2 (DHDPS2) DIHYDRODIPICOLINATE SYNTHASE 2 (DHDPS2)
METK4	AT3G17390	3	complement(5952187..5954091)	402	1.11	2.15	5.86e-08	3.63e-06	0.00148	Enzyme (amino acids)	L-methionine salvage cycle I (bacteria and plants)	AT3G17390	S-adenosylmethionine synthetase protein_coding METHIONINE OVER-ACCUMULATOR 3 (MTO3) S-ADENOSYLMETHIONINE SYNTHETASE 3 (SAMS3);METHIONINE ADENOSYLTRANSFERASE 4 (MAT4); (ATSAMS3);METHIONINE OVER-ACCUMULATOR 3 (MTO3)
P5CSA	AT2G39800	2	complement(16598072..16603319)	175.01	-1.55	-2.93	8.8e-14	2.25e-11	2.23e-09	Enzyme (amino acids)	L-proline biosynthesis I	AT2G39800	encodes a delta1-pyrroline-5-carboxylate synthase that catalyzes the rate-limiting enzyme in the biosynthesis of proline. Gene is expressed in reproductive organs and tissues under non-stress conditions but in the whole plant under water-limiting condition. Expression is also induced by abscisic acid and salt stress in a light-dependent manner. encodes a delta1-pyrroline-5-carboxylate synthase th…
PSAT2	AT2G17630	2	7666548..7668065	3.44	1.51	2.85	2.11e-09	1.94e-07	5.35e-05	Enzyme (amino acids)	L-serine biosynthesis I	AT2G17630	Pyridoxal phosphate (PLP)-dependent transferases superfamily protein;(source:Araport11) protein_coding PHOSPHOSERINE AMINOTRANSFERASE 2 (PSAT2) PHOSPHOSERINE AMINOTRANSFERASE 2 (PSAT2)
PGDH	AT1G17745	1	6100964..6105347	35.95	-1.64	-3.12	0	0	0	Enzyme (amino acids)	L-serine biosynthesis I	AT1G17745	encodes a 3-Phosphoglycerate dehydrogenase The mRNA is cell-to-cell mobile. protein_coding 3-PHOSPHOGLYCERATE DEHYDROGENASE (PGDH) PHOSPHOGLYCERATE DEHYDROGENASE 2 (PGDH2);3-PHOSPHOGLYCERATE DEHYDROGENASE (PGDH)
HGO	AT5G54080	5	21945865..21948913	22.09	-1.4	-2.64	2.24e-09	2.04e-07	5.66e-05	Enzyme (amino acids)	L-tyrosine degradation I	AT5G54080	Encodes a homogentisate 1,2-dioxygenase that can convert homogentisate to malylacetoacetate and is likely to be involved in tyrosine catabolism. protein_coding HOMOGENTISATE 1,2-DIOXYGENASE (HGO) (ATHGO);HOMOGENTISATE 1,2-DIOXYGENASE (HGO)
BCAT2	AT1G10070	1	3288087..3290471	3.46	-3.66	-12.67	3.02e-08	2.09e-06	0.000765	Enzyme (amino acids)	L-valine biosynthesis	AT1G10070	Encodes a chloroplast branched-chain amino acid aminotransferase. Complements the yeast leu/iso-leu/val auxotrophy mutant. Involved in cell wall development. protein_coding BRANCHED-CHAIN AMINO ACID TRANSAMINASE 2 (BCAT-2) BRANCHED-CHAIN AMINO ACID TRANSAMINASE 2 (ATBCAT-2);BRANCHED-CHAIN AMINO ACID TRANSFERASE 2 (BCAT2);BRANCHED-CHAIN AMINO ACID TRANSAMINASE 2 (BCAT-2)
BGAL1	AT3G13750	3	4510965..4516478	151.45	-1.37	-2.59	2.76e-08	1.92e-06	0.000698	Enzyme (CHO)	beta-galactosidase	AT3G13750	beta-galactosidase, glycosyl hydrolase family 35 The mRNA is cell-to-cell mobile. protein_coding BETA GALACTOSIDASE 1 (BGAL1) BETA-GALACTOSIDASE 1 (BGAL1);BETA GALACTOSIDASE 1 (BGAL1)
BGAL4	AT5G56870	5	23003909..23009672	10.13	-2.74	-6.69	1.62e-08	1.2e-06	0.00041	Enzyme (CHO)	beta-galactosidase	AT5G56870	beta-galactosidase 4;(source:Araport11) protein_coding BETA-GALACTOSIDASE 4 (BGAL4) BETA-GALACTOSIDASE 4 (BGAL4)
BGLU44	AT3G18080	3	6191461..6194452	83.27	-1.19	-2.28	4.99e-10	5.55e-08	1.26e-05	Enzyme (CHO)	beta-glucosidase	AT3G18080	B-S glucosidase 44;(source:Araport11) protein_coding B-S GLUCOSIDASE 44 (BGLU44) B-S GLUCOSIDASE 44 (BGLU44)
UGT73B1	AT4G34138	4	complement(16347997..16350203)	9.15	-1.52	-2.87	7.72e-14	2.01e-11	1.95e-09	Enzyme (flavonoids)	flavones and derivatives biosynthesis	AT4G34138	UDP-glucosyl transferase 73B1;(source:Araport11) protein_coding UDP-GLUCOSYL TRANSFERASE 73B1 (UGT73B1) UDP-GLUCOSYL TRANSFERASE 73B1 (UGT73B1)
gene:AT2G39980	AT2G39980	2	complement(16687673..16690182)	22.07	-1.65	-3.14	1.11e-16	5.31e-14	2.81e-12	Enzyme (flavonoids)	phenylpropanoid biosynthesis	AT2G39980	HXXXD-type acyl-transferase family protein;(source:Araport11) protein_coding
FMO GS-OX2	AT1G62540	1	23151634..23155728	10.09	-1.07	-2.1	3.94e-07	1.82e-05	0.00998	Enzyme (glucosinolates)	glucosinolate biosynthesis	AT1G62540	belongs to the flavin-monooxygenase (FMO) family, encodes a glucosinolate S-oxygenase that catalyzes the conversion of methylthioalkyl glucosinolates to methylsulfinylalkyl glucosinolates The mRNA is cell-to-cell mobile. protein_coding FLAVIN-MONOOXYGENASE GLUCOSINOLATE S-OXYGENASE 2 (FMO GS-OX2) FLAVIN-MONOOXYGENASE GLUCOSINOLATE S-OXYGENASE 2 (FMO GS-OX2)
CYP81F2	AT5G57220	5	23187840..23189902	10.16	-2.16	-4.46	2.78e-07	1.35e-05	0.00703	Enzyme (glucosinolates)	indole glucosinolate activation (intact plant cell)	AT5G57220	member of CYP81F, involved in glucosinolate metabolism. Mutants had impaired resistance to fungi. The mRNA is cell-to-cell mobile. protein_coding CYTOCHROME P450, FAMILY 81, SUBFAMILY F, POLYPEPTIDE 2 (CYP81F2) CYTOCHROME P450, FAMILY 81, SUBFAMILY F, POLYPEPTIDE 2 (CYP81F2)
GDH1_2	AT5G18170	5	6006035..6008726	35.16	-1.32	-2.49	1.13e-06	4.44e-05	0.03	Enzyme (glutamate metabolism)	L-glutamate biosynthesis III	AT5G18170	Encodes the 43 kDa alpha-subunit of the glutamate dehydrogenase with a putative mitochondrial transit polypeptide and NAD(H)- and alpha-ketoglutarate-binding domains. Mitochondrial localization confirmed by subcellular fractionation. Combines in several ratios with GDH2 protein (GDH-beta) to form seven isoenzymes. Catalyzes the cleavage of glycine residues. May be involved in ammonia assimilation…
GGT3_2	AT4G29210	4	14400920..14403519	14.61	-1.15	-2.22	4.87e-10	5.46e-08	1.23e-05	Enzyme (glutathione conjugation)	Glutamin transferase	AT4G29210	The gene encodes a gamma-glutamyltransferase (AKA gamma-glutamyl transpeptidase, EC 2.3.2.2) that is located in the vacuole and is most active in roots. The encoded enzyme is involved in the initial degradation of glutathione conjugates in this cell compartment. It is also induced by xenobiotics and contributes to xenobiotics metabolism. Note that conflicting nomenclature exists in the literature…
PKP4	AT3G49160	3	complement(18221794..18224905)	6.2	-1.52	-2.87	1.37e-08	1.04e-06	0.000348	Enzyme (glycolisis)	cytosolic glycolysis (plants), pyruvate dehydrogenase and TCA cycle	AT3G49160	Expression of the gene is downregulated in the presence of paraquat, an inducer of photoxidative stress. protein_coding
AAO1	AT5G20960	5	7116455..7122774	1.66	-1.2	-2.3	1.45e-06	5.54e-05	0.04	Enzyme (IAA biosynthesis)	IAA biosynthesis	AT5G20960	Encodes aldehyde oxidase AA01. protein_coding ALDEHYDE OXIDASE 1 (AO1) ARABIDOPSIS THALIANA ALDEHYDE OXIDASE 1 (AtAO1);ALDEHYDE OXIDASE ALPHA (AOalpha);ARABIDOPSIS THALIANA ALDEHYDE OXIDASE 1 (AT-AO1); (ATAO);ALDEHYDE OXIDASE 1 (AO1);ALDEHYDE OXIDASE 1 (AAO1)
gene:AT1G73480	AT1G73480	1	27628678..27632840	115.07	-1.53	-2.88	2.17e-11	3.23e-09	5.49e-07	Enzyme (lipid metabolism)	alpha/beta-Hydrolase	AT1G73480	alpha/beta-Hydrolases superfamily protein;(source:Araport11) protein_coding (MAGL4) (MAGL4)
gene:AT2G39400	AT2G39400	2	16452612..16455001	34.58	-1.74	-3.34	1.96e-07	9.94e-06	0.00496	Enzyme (lipid metabolism)	alpha/beta-Hydrolase	AT2G39400	alpha/beta-Hydrolases superfamily protein;(source:Araport11) protein_coding (MAGL6) (MAGL6)
CXE6	AT1G68620	1	25765718..25767240	1.65	-2.55	-5.88	8.81e-10	8.86e-08	2.23e-05	Enzyme (lipid metabolism)	benzoate biosynthesis I (CoA-dependent, β-oxidative)	AT1G68620	alpha/beta-Hydrolases superfamily protein;(source:Araport11) protein_coding
FAR3	AT4G33790	4	complement(16204096..16207956)	2.91	2.22	4.67	5.96e-12	1.02e-09	1.51e-07	Enzyme (lipid metabolism)	cuticular wax biosynthesis	AT4G33790	Encodes an alcohol-forming fatty acyl-CoA reductase, involved in cuticular wax biosynthesis. Lines carrying recessive mutations are deficient in primary alcohol and have glossy stem surfaces. protein_coding ECERIFERUM 4 (CER4) ECERIFERUM 4 (CER4);FATTY ACID REDUCTASE 3 (FAR3); (G7)
CER1	AT1G02205	1	418416..422579	25.09	1.35	2.54	7.47e-10	7.69e-08	1.89e-05	Enzyme (lipid metabolism)	cuticular wax biosynthesis	AT1G02205	Expression of the CER1 gene associated with production of stem epicuticular wax and pollen fertility. Biochemical studies showed that cer1 mutants are blocked in the conversion of stem wax C30 aldehydes to C29 alkanes, and they also lack the secondary alcohols and ketones. These suggested the CER1 protein is an aldehyde decarbonylase, but the exact molecular function of this protein remains to be…
ATGPAT3	AT4G01950	4	complement(844342..846814)	39.16	1.28	2.43	6.1e-09	5.12e-07	0.000155	Enzyme (lipid metabolism)	glycerol-3-phosphate 2-O-acyltransferase	AT4G01950	putative glycerol-3-phosphate 2-O-acyltransferase protein_coding GLYCEROL-3-PHOSPHATE SN-2-ACYLTRANSFERASE 3 (GPAT3) GLYCEROL-3-PHOSPHATE SN-2-ACYLTRANSFERASE 3 (GPAT3);GLYCEROL-3-PHOSPHATE SN-2-ACYLTRANSFERASE 3 (ATGPAT3)
PLIP2	AT1G02660	1	complement(571826..575085)	8.93	-1.72	-3.29	1.29e-07	7.1e-06	0.00326	Enzyme (lipid metabolism)	Lipase	AT1G02660	PLIP2 is a glycerolipid A1 lipase with substrate preference for monogalactosyldiacylglycerol. Expression is induced by ABA. protein_coding PLASTID LIPASE2 (PLIP2) PLASTID LIPASE2 (PLIP2)
LCAT4	AT4G19860	4	complement(10777512..10780470)	75.34	-1	-2	2.33e-07	1.16e-05	0.0059	Enzyme (lipid metabolism)	phospholipases	AT4G19860	Encodes a cytosolic calcium-independent phospholipase A. protein_coding
FAH1	AT2G34770	2	14665667..14668250	50.1	1.44	2.72	4.36e-13	9.68e-11	1.1e-08	Enzyme (lipid metabolism)	sphingolipid biosynthesis (plants)	AT2G34770	encodes a fatty acid hydroxylase, required for the AtBI-1-mediated suppression of programmed cell death. protein_coding FATTY ACID HYDROXYLASE 1 (FAH1) FATTY ACID HYDROXYLASE 1 (FAH1);ARABIDOPSIS FATTY ACID HYDROXYLASE 1 (ATFAH1)
CYP89A9	AT3G03470	3	complement(824552..826585)	59.99	-2.19	-4.56	5.79e-10	6.16e-08	1.47e-05	Enzyme (lipid metabolism)	vernolate biosynthesis II	AT3G03470	P450 monooxygenase CYP89A9. Involved in NDCC accumulation during Arabidopsis leaf senescence. protein_coding CYTOCHROME P450, FAMILY 87, SUBFAMILY A, POLYPEPTIDE 9 (CYP89A9) CYTOCHROME P450, FAMILY 87, SUBFAMILY A, POLYPEPTIDE 9 (CYP89A9)
XYLA	AT5G57655	5	23346675..23350065	40.74	-1.57	-2.97	2.99e-07	1.44e-05	0.00758	Enzyme (minor CHO)	D-xylose degradation I	AT5G57655	xylose isomerase family protein;(source:Araport11) protein_coding
GOLS2	AT1G56600	1	21207537..21209635	78.67	-2.23	-4.7	5.43e-10	5.88e-08	1.37e-05	Enzyme (minor CHO)	Galactinol synthase	AT1G56600	GolS2 is a galactinol synthase that catalyzes the formation of galactinol from UDP-galactose and myo-inositol. GolS2 transcript levels rise in response to methyl viologen, an oxidative damage-inducing agent. Plants over-expressing GolS2 have increased tolerance to salt, chilling, and high-light stress. protein_coding GALACTINOL SYNTHASE 2 (GolS2) GALACTINOL SYNTHASE 2 (GolS2);GALACTINOL SYNTHASE …
gene:AT3G47800	AT3G47800	3	17634804..17637204	25.33	-1.48	-2.79	1.65e-09	1.55e-07	4.18e-05	Enzyme (minor CHO)	Galactose mutarotase	AT3G47800	Galactose mutarotase-like superfamily protein;(source:Araport11) protein_coding
OFUT23	AT3G05320	3	complement(1513062..1515568)	3.51	1.48	2.79	4.96e-10	5.54e-08	1.26e-05	Enzyme (minor CHO)	stachyose biosynthesis	AT3G05320	Golgi localized protein with similarity to protein O-fucosyltransferases. Mutants show lower seed set/reduced fertility. Mutant pollen fails to compete with wild type due to the inability to penetrate the stigma-style boundary. protein_coding O-FUCOSYL TRANSFERASE 1 (OFT1) (ATOFT1);O-FUCOSYL TRANSFERASE 1 (OFT1)
RFS2	AT3G57520	3	complement(21288742..21293171)	15.75	-1.83	-3.56	6.91e-10	7.2e-08	1.75e-05	Enzyme (minor CHO)	stachyose degradation	AT3G57520	SIP2 encodes a raffinose-specific alpha-galactosidase that catalyzes the breakdown of raffinose into alpha-galatose and sucrose. This enzyme may function in unloading raffinose from the phloem as part of sink metabolism. Although it was originally predicted to act as a raffinose synthase (RS), that activity was not observed for recombinant SIP2. protein_coding SEED IMBIBITION 2 (SIP2) SEED IMBIBI…
TPPA	AT5G51460	5	20900859..20904647	12.59	1.78	3.44	1.38e-09	1.32e-07	3.49e-05	Enzyme (minor CHO)	trehalose biosynthesis I	AT5G51460	homologous to the C-terminal part of microbial trehalose-6-phosphate phosphatases protein_coding (ATTPPA) TREHALOSE-6-PHOSPHATE PHOSPHATASE A (TPPA); (ATTPPA)
TPS10_1	AT1G60140	1	complement(22176934..22181740)	8.53	-1.19	-2.29	1.79e-08	1.32e-06	0.000453	Enzyme (minor CHO)	trehalose biosynthesis I	AT1G60140	Encodes an enzyme putatively involved in trehalose biosynthesis. The protein has a trehalose synthase (TPS)-like domain that may or may not be active as well as a trehalose phosphatase (TPP)-like domain. protein_coding TREHALOSE PHOSPHATE SYNTHASE (TPS10) TREHALOSE PHOSPHATE SYNTHASE (ATTPS10);TREHALOSE PHOSPHATE SYNTHASE (TPS10);TREHALOSE PHOSPHATE SYNTHASE 10 (TPS10)
TPS8	AT1G70290	1	complement(26470795..26474833)	104.66	-1.54	-2.9	0	0	0	Enzyme (minor CHO)	trehalose biosynthesis I	AT1G70290	Encodes an enzyme putatively involved in trehalose biosynthesis. Though the protein has both trehalose-6-phosphate synthase (TPS)-like and trehalose-6-phosphate phosphatase (TPP)-like domains, neither activity has been detected in enzymatic assays nor has the protein been able to complement yeast TPS or TPP mutants. protein_coding TREHALOSE-6-PHOSPHATASE SYNTHASE S8 (TPS8) TREHALOSE-6-PHOSPHATASE…
TPS9	AT1G23870	1	8432179..8435656	7.96	-1.86	-3.63	0	0	0	Enzyme (minor CHO)	trehalose biosynthesis I	AT1G23870	Encodes an enzyme putatively involved in trehalose biosynthesis. The protein has a trehalose synthase (TPS)-like domain that may or may not be active as well as a trehalose phosphatase (TPP)-like domain. The mRNA is cell-to-cell mobile. protein_coding TREHALOSE-PHOSPHATASE/SYNTHASE 9 (TPS9) TREHALOSE-PHOSPHATASE/SYNTHASE 9 (ATTPS9);TREHALOSE-PHOSPHATASE/SYNTHASE 9 (TPS9);TREHALOSE -6-PHOSPHATASE …
TPS11	AT2G18700	2	8108898..8112010	71.54	-1.87	-3.67	0	0	0	Enzyme (minor CHO)	trehalose biosynthesis I	AT2G18700	Encodes an enzyme putatively involved in trehalose biosynthesis. The protein has a trehalose synthase (TPS)-like domain that may or may not be active as well as a trehalose phosphatase (TPP)-like domain. protein_coding TREHALOSE PHOSPHATASE/SYNTHASE 11 (TPS11) TREHALOSE PHOSPHATASE/SYNTHASE 11 (ATTPS11);TREHALOSE PHOSPHATASE/SYNTHASE 11 (TPS11); (ATTPSB);TREHALOSE-6-PHOSPHATE SYNTHASE 11 (TPS11)
UGE1	AT1G12780	1	complement(4355926..4358894)	18.94	-1.1	-2.14	9.19e-08	5.28e-06	0.00233	Enzyme (minor CHO)	trehalose degradation II (cytosolic)	AT1G12780	Encodes a UDP-glucose epimerase that catalyzes the interconversion of the sugar nucleotides UDP-glucose UDP-galactose via a UDP-4-keto-hexose intermediate. Responsive to stress. protein_coding UDP-D-GLUCOSE/UDP-D-GALACTOSE 4-EPIMERASE 1 (UGE1) A. THALIANA UDP-GLC 4-EPIMERASE 1 (ATUGE1);UDP-D-GLUCOSE/UDP-D-GALACTOSE 4-EPIMERASE 1 (UGE1)
gene:AT3G27540	AT3G27540	3	10205074..10207423	7.07	2.44	5.44	0	0	0	Enzyme (N-Acetylglucosaminyltransferase)	beta-1,4-N-acetylglucosaminyltransferase	AT3G27540	beta-1,4-N-acetylglucosaminyltransferase family protein;(source:Araport11) protein_coding
gene:AT4G32290	AT4G32290	4	complement(15589434..15591213)	7.66	-1.07	-2.1	1.6e-07	8.38e-06	0.00406	Enzyme (N-Acetylglucosaminyltransferase)	Core-2/I-branching beta-1,6-N-acetylglucosaminyltransferase	AT4G32290	Core-2/I-branching beta-1,6-N-acetylglucosaminyltransferase family protein;(source:Araport11) protein_coding
NIA1	AT1G77760	1	complement(29235721..29239484)	50.49	-1.01	-2.02	8.09e-07	3.35e-05	0.02	Enzyme (nitrate reduction)	nitrate reduction II (assimilatory)	AT1G77760	Encodes the cytosolic minor isoform of nitrate reductase (NR). Involved in the first step of nitrate assimilation, it contributes about 15% of the nitrate reductase activity in shoots. Similar to molybdopterin oxidoreductases at the N-terminus, and to FAD/NAD-binding cytochrome reductases at the C-terminus. Cofactors: FAD, heme iron (cytochrome B-557), and molybdenum-pterin. protein_coding NITRAT…
APT5	AT5G11160	5	3550300..3552255	2.46	1.69	3.23	3.3e-07	1.56e-05	0.00836	Enzyme (nucleoside metabolism)	purine nucleosides salvage II (plant)	AT5G11160	adenine phosphoribosyltransferase 5;(source:Araport11) protein_coding ADENINE PHOSPHORIBOSYLTRANSFERASE 5 (APT5) ADENINE PHOSPHORIBOSYLTRANSFERASE 5 (APT5)
PYD1	AT3G17810	3	6093990..6096688	48.29	-1.01	-2.01	3.3e-07	1.56e-05	0.00835	Enzyme (nucleoside metabolism)	uracil degradation I (reductive)	AT3G17810	Encodes a protein predicted to have dihydropyrimidine dehydrogenase activity. Its activity has not been demonstrated in vivo, but, it is required for efficient uracil catabolism in Arabidopsis. It localizes to the plastid. protein_coding PYRIMIDINE 1 (PYD1) PYRIMIDINE 1 (PYD1)
PUR3	AT1G31220	1	11156698..11158683	9.23	1.03	2.04	1.29e-09	1.24e-07	3.26e-05	Enzyme (nucleotide metabolism)	purine nucleotides de novo biosynthesis I	AT1G31220	N10-formyltetrahydrofolate-dependent phosphoribosylglycinamide formyltransferase that catalyzes the conversion of phosphoribosyl glycineamide to phosphoribosyl N-formylglycineamide protein_coding
gene:AT2G35040	AT2G35040	2	complement(14765145..14768329)	35.03	1.03	2.04	3.09e-08	2.12e-06	0.000782	Enzyme (nucleotide metabolism)	purine nucleotides de novo biosynthesis I	AT2G35040	AICARFT/IMPCHase bienzyme family protein;(source:Araport11) protein_coding
PUR5	AT3G55010	3	20386597..20388860	17.1	1.01	2.01	1.81e-07	9.22e-06	0.00457	Enzyme (nucleotide metabolism)	purine nucleotides de novo biosynthesis I	AT3G55010	encoding phosphoribosylformylglycinamidine cyclo-ligase (syn. AIR synthetase)that phosphorylates 5-phosphoribosyl-N-formylglycinamidine (FGAM) to form 5-aminoimidazole ribonucleotide (AIR) protein_coding (PUR5) EMBRYO DEFECTIVE 2818 (EMB2818); (PUR5); (ATPURM)
atnudt8	AT5G47240	5	19183523..19185644	20.87	-1.02	-2.02	1.54e-07	8.11e-06	0.00389	Enzyme (nucleotide metabolism)	pyridine nucleotide cycling (plants)	AT5G47240	nudix hydrolase homolog 8;(source:Araport11) protein_coding NUDIX HYDROLASE HOMOLOG 8 (NUDT8) NUDIX HYDROLASE HOMOLOG 8 (atnudt8);NUDIX HYDROLASE HOMOLOG 8 (NUDX8);NUDIX HYDROLASE HOMOLOG 8 (NUDT8)
gene:AT4G29700	AT4G29700	4	complement(14543138..14545310)	5.71	-1.65	-3.14	2.48e-10	2.98e-08	6.28e-06	Enzyme (nucleotide metabolism)	pyrimidine deoxyribonucleotides de novo biosynthesis	AT4G29700	Alkaline-phosphatase-like family protein;(source:Araport11) protein_coding
PER31	AT3G28200	3	10517977..10519516	36.24	1.37	2.59	1.78e-15	6.72e-13	4.5e-11	Enzyme (peroxidase)	Peroxidase	AT3G28200	Peroxidase superfamily protein;(source:Araport11) protein_coding
PER21	AT2G37130	2	complement(15597921..15600154)	24.43	-2.53	-5.79	6.64e-07	2.83e-05	0.02	Enzyme (peroxidase)	Peroxidase	AT2G37130	Peroxidase superfamily protein;(source:Araport11) protein_coding
gene:AT3G43670	AT3G43670	3	15567067..15569984	32.04	-1.48	-2.78	2.79e-11	4.03e-09	7.06e-07	Enzyme (polyamine metabolism)	Copper amine oxidase	AT3G43670	Copper amine oxidase family protein;(source:Araport11) protein_coding COPPER AMINE OXIDASE GAMMA 2 (CuAOgamma2) COPPER AMINE OXIDASE GAMMA 2 (CuAOgamma2)
SAMDC2	AT5G15950	5	5205869..5208036	87.81	1.41	2.67	4.55e-15	1.54e-12	1.15e-10	Enzyme (polyamine metabolism)	spermine biosynthesis	AT5G15950	Adenosylmethionine decarboxylase family protein;(source:Araport11) protein_coding S-ADENOSYLMETHIONINE DECARBOXYLASE 2 (SAMDC2) S-ADENOSYLMETHIONINE DECARBOXYLASE 2 (SAMDC2)
SBT3.3	AT1G32960	1	11945250..11948650	0.75	-1.99	-3.97	3.94e-07	1.82e-05	0.00997	Enzyme (proteolysis)	endopeptidase	AT1G32960	Subtilase family protein;(source:Araport11) protein_coding (SBT3.3) (SBT3.3); (ATSBT3.3)
gene:AT4G16563	AT4G16563	4	complement(9329620..9331646)	5.65	3	8.03	2.08e-11	3.13e-09	5.26e-07	Enzyme (proteolysis)	protease	AT4G16563	Eukaryotic aspartyl protease family protein;(source:Araport11) protein_coding
gene:AT3G54400	AT3G54400	3	complement(20140025..20142763)	24.61	1.54	2.9	8.45e-07	3.47e-05	0.02	Enzyme (proteolysis)	protease	AT3G54400	Eukaryotic aspartyl protease family protein;(source:Araport11) protein_coding
GAMMA-VPE	AT4G32940	4	complement(15900270..15903523)	225.88	-1.61	-3.06	1.8e-06	6.62e-05	0.05	Enzyme (proteolysis)	protease	AT4G32940	Encodes a vacuolar processing enzyme belonging to a novel group of cysteine proteinases that is expressed in vegetative organs and is upregulated in association with various types of cell death and under stressed conditions. They are essential in processing seed storage proteins and for mediating the susceptible response of toxin-induced cell death. protein_coding GAMMA VACUOLAR PROCESSING ENZYME…
RD19A	AT4G39090	4	complement(18215542..18217616)	327.18	-1.82	-3.52	5.3e-12	9.19e-10	1.34e-07	Enzyme (proteolysis)	protease	AT4G39090	Similar to cysteine proteinases, induced by desiccation but not abscisic acid. Required for RRS1-R mediated resistance against Ralstonia solanacearum. Interacts with the R. solanacearum type III effector PopP2. RD19 associates with PopP2 to form a nuclear complex that is required for activation of the RRS1-R?mediated resistance response. protein_coding RESPONSIVE TO DEHYDRATION 19 (RD19) RESPONSI…
gene:AT5G19120	AT5G19120	5	6414488..6415907	53.23	-2.59	-6.03	0	0	0	Enzyme (proteolysis)	protease	AT5G19120	Eukaryotic aspartyl protease family protein;(source:Araport11) protein_coding
CYP71B3	AT3G26220	3	complement(9595930..9597927)	14.72	-1.15	-2.22	4e-07	1.84e-05	0.01	Enzyme (redox state)	camalexin biosynthesis	AT3G26220	cytochrome P450 monooxygenase protein_coding CYTOCHROME P450, FAMILY 71, SUBFAMILY B, POLYPEPTIDE 3 (CYP71B3) CYTOCHROME P450, FAMILY 71, SUBFAMILY B, POLYPEPTIDE 3 (CYP71B3)
CBSX5	AT4G27460	4	13732832..13734531	0.71	-2.53	-5.76	1.26e-06	4.9e-05	0.03	Enzyme (redox state)	Cystathionine beta-synthase	AT4G27460	Cystathionine beta-synthase (CBS) family protein;(source:Araport11) protein_coding CBS DOMAIN CONTAINING PROTEIN 5 (CBSX5) CBS DOMAIN CONTAINING PROTEIN 5 (CBSX5)
CAT1_1	AT1G20630	1	7146636..7150180	33.45	-1.26	-2.39	9.98e-10	9.91e-08	2.53e-05	Enzyme (redox state)	reactive oxygen species degradation	AT1G20630	Catalyzes the reduction of hydrogen peroxide using heme group as cofactor. Protects cells from toxicity by H2O2. protein_coding CATALASE 1 (CAT1) CATALASE 1 (CAT1)
CAT3_1	AT1G20620	1	7142972..7146540	1.027.32	-1.53	-2.89	5.37e-10	5.84e-08	1.36e-05	Enzyme (redox state)	reactive oxygen species degradation	AT1G20620	Catalase, catalyzes the breakdown of hydrogen peroxide (H2O2) into water and oxygen. The mRNA is cell-to-cell mobile. protein_coding CATALASE 3 (CAT3) CATALASE 3 (CAT3);REPRESSOR OF GSNOR1 (ROG1); (ATCAT3);SENESCENCE 2 (SEN2)
UPM1	AT5G40850	5	16365900..16369316	28.48	-1.23	-2.35	6.59e-10	6.96e-08	1.67e-05	Enzyme (siroheme biosynthesis)	proto- and siroheme biosynthesis	AT5G40850	Encodes a urophorphyrin III methylase that catalyzes S-adenosyl-L-methionine-dependent transmethylation in a multistep process involving the formation of a covalently linked complex with S-adenosyl-L-methionine. The mRNA is cell-to-cell mobile. protein_coding UROPHORPHYRIN METHYLASE 1 (UPM1) UROPHORPHYRIN METHYLASE 1 (UPM1); (ATUPM1)
SMT3	AT1G76090	1	complement(28550202..28551836)	15.46	1.34	2.53	1.78e-07	9.16e-06	0.00452	Enzyme (sterols)	phytosterol biosynthesis (plants)	AT1G76090	Encodes S-adenosyl-methionine-sterol-C-methyltransferase, an enzyme in the sterol biosynthetic pathway. protein_coding STEROL METHYLTRANSFERASE 3 (SMT3) STEROL METHYLTRANSFERASE 3 (SMT3)
TEM1	AT1G25560	1	complement(8981556..8983314)	60.88	-1.77	-3.4	1.32e-14	3.98e-12	3.35e-10	Ethylene-related	AP2/EREBP family,ABI3/VP1(Ohio-AtTFDB)	AT1G25560	Encodes a member of the RAV transcription factor family that contains AP2 and B3 binding domains. Involved in the regulation of flowering under long days. Loss of function results in early flowering. Overexpression causes late flowering and repression of expression of FT. Novel transcriptional regulator involved in ethylene signaling. Promoter bound by EIN3. EDF1 in turn, binds to promoter elemen…
ACS8	AT4G37770	4	17752079..17754157	7.63	-2.37	-5.16	1.29e-06	5.01e-05	0.03	Ethylene-related	ethylene biosynthesis I (plants)	AT4G37770	Encodes an auxin inducible ACC synthase. protein_coding 1-AMINO-CYCLOPROPANE-1-CARBOXYLATE SYNTHASE 8 (ACS8) 1-AMINO-CYCLOPROPANE-1-CARBOXYLATE SYNTHASE 8 (ACS8)
PP2A11	AT1G63090	1	complement(23390968..23392873)	50.79	1.53	2.88	1.41e-12	2.88e-10	3.57e-08	F-box protein		AT1G63090	phloem protein 2-A11;(source:Araport11) protein_coding PHLOEM PROTEIN 2-A11 (PP2-A11) PHLOEM PROTEIN 2-A11 (PP2-A11);PHLOEM PROTEIN 2-A11 (AtPP2-A11)
gene:AT2G41170	AT2G41170	2	complement(17159074..17161294)	5.39	1.16	2.23	3.18e-09	2.82e-07	8.05e-05	F-box protein		AT2G41170	F-box family protein;(source:Araport11) protein_coding
HWS	AT3G61590	3	22791898..22794710	4.13	1.14	2.2	5.55e-08	3.47e-06	0.00141	F-box protein		AT3G61590	F-box protein that is involved in some aspect of regulation of gene silencing by miRNA. Loss of function mutations have increased levels of some miRNAs. Its activity depends on the presence of functional F-box. protein_coding HAWAIIAN SKIRT (HWS) (HS);HAWAIIAN SKIRT (HWS)
gene:AT2G27310	AT2G27310	2	complement(11683772..11685342)	9.87	-1.2	-2.3	4.4e-08	2.86e-06	0.00111	F-box protein		AT2G27310	F-box family protein;(source:Araport11) protein_coding
SKP2B	AT1G77000	1	28940147..28942639	4.69	-1.34	-2.52	7.66e-07	3.21e-05	0.02	F-box protein		AT1G77000	AtSKP2;2 is a homolog of human SKP2, the human F-box protein that recruits E2F1. Contains an F-box motif at the N-terminal region and a C-terminal Leu-rich repeat domain. Forms part of an E3-ubiquitin-ligase SCF (Skp1, cullin, F-box) complex and recruits phosphorylated AtE2Fc, a transcriptional factor that might play a role in cell division and during the transition from skotomorphogenesis to pho…
gene:AT1G23390	AT1G23390	1	complement(8308965..8310916)	210.86	-1.38	-2.6	5.66e-14	1.54e-11	1.43e-09	F-box protein		AT1G23390	A kelch domain-containing F-box protein. Its N terminus contains a typical F-box motif but its C-terminal domain only consists of one predicted kelch motif. Predicted to be stu Interacts with chalcone synthase CHS to mediate CHS ubiquitination and degradation. protein_coding KELCH DOMAIN-CONTAINING F-BOX PROTEIN (KFB) KELCH DOMAIN-CONTAINING F-BOX PROTEIN (KFB)
SKIP27	AT4G21510	4	complement(11445849..11447429)	4.49	-1.81	-3.51	1.19e-10	1.56e-08	3.01e-06	F-box protein		AT4G21510	F-box family protein;(source:Araport11) protein_coding F-BOX STRESS INDUCED 2 (FBS2) (ATFBS2);F-BOX STRESS INDUCED 2 (FBS2)
gene:AT5G50450	AT5G50450	5	complement(20543225..20544857)	4.03	-2.8	-6.97	2.35e-13	5.32e-11	5.95e-09	F-box protein		AT5G50450	HCP-like superfamily protein with MYND-type zinc finger;(source:Araport11) protein_coding
gene:AT2G44130	AT2G44130	2	18253610..18255054	24.8	-13.25	-9747.62	4.91e-08	3.12e-06	0.00124	F-box protein		AT2G44130	Encodes a member of a family of F-box proteins, called the KISS ME DEADLY (KMD) family. Component of SCF ubiquitin protein ligase, interacts with phenylalanine ammonia-lyase. AtKFB39 is a homolog of previously identified AtKFB50 (At3g59940) and specifically interacts with Arabidopsis PAL3 and PAL4 in vitro. In planta, together with AtKFB01, KFB20 and KFB50, it regulates PAL protein stability thus…
FOX5	AT1G26420	1	complement(9141519..9143336)	3.56	-1.99	-3.96	5.24e-07	2.31e-05	0.01	FAD-binding Berberine family protein		AT1G26420	FAD-binding Berberine family protein;(source:Araport11) protein_coding (ATBBE7) (ATBBE7)
FOX4	AT1G26410	1	complement(9138604..9140439)	0.48	-2.97	-7.86	1.59e-06	5.94e-05	0.04	FAD-binding Berberine family protein		AT1G26410	FAD-binding Berberine family protein;(source:Araport11) protein_coding (ATBBE6) (ATBBE6)
gene:AT1G30730	AT1G30730	1	10900681..10902626	1.97	-3.02	-8.11	9.21e-08	5.28e-06	0.00233	FAD-binding Berberine family protein		AT1G30730	FAD-binding Berberine family protein;(source:Araport11) protein_coding (ATBBE11) (ATBBE11)
gene:AT1G30720	AT1G30720	1	10897925..10899975	2.23	-3.03	-8.16	1.56e-08	1.16e-06	0.000395	FAD-binding Berberine family protein		AT1G30720	FAD-binding Berberine family protein;(source:Araport11) protein_coding (ATBBE10) (ATBBE10)
GA2OX1	AT1G78440	1	complement(29511561..29513100)	1.62	-1.82	-3.54	7.53e-07	3.17e-05	0.02	Gibberellin-related	gibberellin inactivation I (2β-hydroxylation)	AT1G78440	Encodes a gibberellin 2-oxidase that acts on C19 gibberellins. protein_coding ARABIDOPSIS THALIANA GIBBERELLIN 2-OXIDASE 1 (ATGA2OX1) GIBBERELLIN 2-OXIDASE 1 (GA2OX1);ARABIDOPSIS THALIANA GIBBERELLIN 2-OXIDASE 1 (ATGA2OX1)
GA2OX6	AT1G02400	1	486800..489651	1.8	-2.04	-4.12	8.07e-07	3.35e-05	0.02	Gibberellin-related	gibberellin inactivation I (2β-hydroxylation)	AT1G02400	Encodes a gibberellin 2-oxidase that acts on C19 gibberellins but not C20 gibberellins. protein_coding GIBBERELLIN 2-OXIDASE 6 (GA2OX6) ARABIDOPSIS THALIANA GIBBERELLIN 2-OXIDASE 4 (ATGA2OX4);ARABIDOPSIS THALIANA GIBBERELLIN 2-OXIDASE 6 (ATGA2OX6);GIBBERELLIN 2-OXIDASE 6 (GA2OX6);DOWNSTREAM TARGET OF AGL15 1 (DTA1)
GID1B	AT3G63010	3	23289243..23291486	4.06	-1.3	-2.46	2.36e-07	1.17e-05	0.00598	Gibberellin-related		AT3G63010	Encodes a gibberellin (GA) receptor ortholog of the rice GA receptor gene (OsGID1). Has GA-binding activity, showing higher affinity to GA4. Interacts with DELLA proteins in vivo in the presence of GA4. The mRNA is cell-to-cell mobile. protein_coding GA INSENSITIVE DWARF1B (GID1B) GA INSENSITIVE DWARF1B (GID1B); (ATGID1B)
HSP70-3	AT3G09440	3	complement(2902355..2905947)	172.69	1.27	2.41	2.81e-10	3.32e-08	7.11e-06	Heat shock protein		AT3G09440	Heat shock protein 70 (Hsp 70) family protein;(source:Araport11) protein_coding
HSP81-2	AT5G56030	5	22686473..22689671	96.8	1.15	2.22	7.21e-10	7.45e-08	1.83e-05	Heat shock protein		AT5G56030	A member of heat shock protein 90 (HSP90) gene family. Expressed in all tissues and abundant in root apical meristem, pollen and tapetum. Expression is NOT heat-induced but induced by IAA and NaCl. Interacts with HsfA1d in the cytosol and the nucleus and negatively regulates HsfA1d. Did not bind to AtHsfA4c. The mRNA is cell-to-cell mobile. protein_coding HEAT SHOCK PROTEIN 81-2 (HSP81-2) HEAT SH…
HSP90-3	AT5G56010	5	22681238..22684252	120.36	1.09	2.13	1.04e-09	1.02e-07	2.63e-05	Heat shock protein		AT5G56010	A member of heat shock protein 90 (HSP90) gene family. Expressed in all tissues and abundant in root apical meristem, pollen and tapetum. Expression is NOT heat-induced but induced by IAA and NaCl. Overexpression reduced tolerance to heat and conferred higher tolerance to calcium. The mRNA is cell-to-cell mobile. protein_coding HEAT SHOCK PROTEIN 81-3 (HSP81-3) HEAT SHOCK PROTEIN 81-3 (HSP81-3);H…
MED37C	AT3G12580	3	complement(3991117..3993886)	10.38	1.02	2.03	3.36e-08	2.26e-06	0.000852	Heat shock protein		AT3G12580	heat shock protein 70;(source:Araport11) protein_coding HEAT SHOCK PROTEIN 70 (HSP70) (HSC70-4);ARABIDOPSIS HEAT SHOCK PROTEIN 70 (ATHSP70);HEAT SHOCK PROTEIN 70 (HSP70)
MED37B	AT1G09080	1	complement(2929217..2931850)	7.01	-2.03	-4.08	3.55e-08	2.36e-06	0.0009	Heat shock protein		AT1G09080	Heat shock protein 70 (Hsp 70) family protein;(source:Araport11) protein_coding BINDING PROTEIN 3 (BIP3) BINDING PROTEIN 3 (BIP3)
HDT1	AT3G44750	3	16297656..16299876	14.78	1.35	2.55	1.54e-07	8.12e-06	0.0039	Histone deacetylase		AT3G44750	histone deacetylase. Controls the development of adaxial/abaxial leaf polarity. Two lines with RNAi-directed against this gene show reduced Agrobacterium-mediated DNA transformation of the roots. Involved in development of the vascular tissue of the stem by affecting cell proliferation and differentiation. protein_coding HISTONE DEACETYLASE 3 (HDA3) HISTONE DEACETYLASE 2A (HD2A); (ATHD2A); (HD2A)…
HDT4	AT2G27840	2	11861806..11863908	7.05	1.32	2.51	1.38e-07	7.48e-06	0.0035	Histone deacetylase		AT2G27840	Belongs to the plant specific HD2 type proteins; similar to nucleolar Zea mays histone deacetylase; HD2-p39 protein_coding (HDT4) (HDT4);HISTONE DEACETYLASE 2D (HD2D); (HDT04);HISTONE DEACETYLASE 13 (HDA13)
gene:AT4G04745	AT4G04745	4	complement(2412618..2413447)	1.8	2.01	4.02	8.4e-07	3.46e-05	0.02	Hypothetical protein		AT4G04745	hypothetical protein;(source:Araport11) protein_coding
gene:AT1G31835	AT1G31835	1	complement(11422636..11423684)	3.02	1.99	3.98	1.6e-10	2.03e-08	4.05e-06	Hypothetical protein		AT1G31835	hypothetical protein;(source:Araport11) protein_coding
gene:AT5G57760	AT5G57760	5	23400715..23401267	8.84	1.8	3.48	3.23e-12	5.89e-10	8.18e-08	Hypothetical protein		AT5G57760	hypothetical protein;(source:Araport11) protein_coding
gene:AT5G42110	AT5G42110	5	complement(16831696..16832357)	8.02	1.73	3.33	5.58e-10	5.99e-08	1.41e-05	Hypothetical protein		AT5G42110	hypothetical protein;(source:Araport11) protein_coding
gene:AT5G65613	AT5G65613	5	complement(26220644..26220985)	19.76	1.29	2.44	1.65e-06	6.11e-05	0.04	Hypothetical protein		AT5G65613	hypothetical protein;(source:Araport11) protein_coding
gene:AT2G14460	AT2G14460	2	complement(6154493..6155166)	11.02	1.23	2.35	9.11e-08	5.24e-06	0.00231	Hypothetical protein		AT2G14460	hypothetical protein;(source:Araport11) protein_coding
gene:AT4G35320	AT4G35320	4	complement(16805869..16806830)	51.98	1.14	2.2	5.68e-08	3.53e-06	0.00144	Hypothetical protein		AT4G35320	hypothetical protein;(source:Araport11) protein_coding
gene:AT3G51750	AT3G51750	3	complement(19196362..19197356)	15.34	1.03	2.05	3.69e-08	2.44e-06	0.000934	Hypothetical protein		AT3G51750	hypothetical protein;(source:Araport11) protein_coding
gene:AT2G40475	AT2G40475	2	complement(16906899..16908152)	36.56	-1.02	-2.03	1.11e-08	8.79e-07	0.000281	Hypothetical protein		AT2G40475	hypothetical protein;(source:Araport11) protein_coding ALTERED SEED GERMINATION 8 (ASG8) ALTERED SEED GERMINATION 8 (ASG8)
gene:AT5G16110	AT5G16110	5	complement(5260522..5262840)	87.82	-1.03	-2.04	2.29e-08	1.64e-06	0.000581	Hypothetical protein		AT5G16110	hypothetical protein;(source:Araport11) protein_coding
gene:AT4G16000	AT4G16000	4	complement(9063759..9064786)	5.41	-1.08	-2.12	4.67e-07	2.1e-05	0.01	Hypothetical protein		AT4G16000	hypothetical protein;(source:Araport11) protein_coding
gene:AT4G28290	AT4G28290	4	complement(14011080..14012697)	8.27	-1.13	-2.18	1.05e-09	1.03e-07	2.66e-05	Hypothetical protein		AT4G28290	hypothetical protein;(source:Araport11) protein_coding
gene:AT1G30250	AT1G30250	1	complement(10646842..10647650)	45.92	-1.15	-2.21	1.39e-10	1.79e-08	3.52e-06	Hypothetical protein		AT1G30250	hypothetical protein;(source:Araport11) protein_coding
gene:AT1G49032	AT1G49032	1	18137977..18139131	31.3	-1.17	-2.25	2.22e-07	1.11e-05	0.00563	Hypothetical protein		AT1G49032	hypothetical protein;(source:Araport11) protein_coding
gene:AT5G54585	AT5G54585	5	22175461..22176735	49.79	-1.21	-2.32	9.39e-08	5.37e-06	0.00238	Hypothetical protein		AT5G54585	hypothetical protein;(source:Araport11) protein_coding
gene:AT3G18560	AT3G18560	3	6393747..6394842	6.1	-1.3	-2.46	1.81e-06	6.62e-05	0.05	Hypothetical protein		AT3G18560	hypothetical protein;(source:Araport11) protein_coding
gene:AT1G21830	AT1G21830	1	complement(7660947..7662725)	13.71	-1.38	-2.59	1.07e-07	6.04e-06	0.00271	Hypothetical protein		AT1G21830	hypothetical protein;(source:Araport11) protein_coding
gene:AT2G25200	AT2G25200	2	complement(10736261..10737800)	35.67	-1.38	-2.59	1.16e-12	2.41e-10	2.94e-08	Hypothetical protein		AT2G25200	hypothetical protein (DUF868);(source:Araport11) protein_coding
gene:AT3G45730	AT3G45730	3	16789780..16790690	13.27	-1.43	-2.69	1.12e-07	6.29e-06	0.00284	Hypothetical protein		AT3G45730	hypothetical protein;(source:Araport11) protein_coding
gene:AT3G05936	AT3G05936	3	complement(1773812..1774594)	13.28	-1.51	-2.86	2.79e-12	5.29e-10	7.06e-08	Hypothetical protein		AT3G05936	hypothetical protein;(source:Araport11) protein_coding
gene:AT5G22270	AT5G22270	5	complement(7372109..7373259)	24.94	-1.57	-2.96	8.1e-10	8.24e-08	2.05e-05	Hypothetical protein		AT5G22270	hypothetical protein;(source:Araport11) protein_coding SALT-INDUCED AND EIN3/EIL1-DEPENDENT 1 (SIED1) SALT-INDUCED AND EIN3/EIL1-DEPENDENT 1 (SIED1)
gene:AT5G51390	AT5G51390	5	complement(20877967..20878464)	5.46	-1.61	-3.04	7.57e-07	3.18e-05	0.02	Hypothetical protein		AT5G51390	hypothetical protein;(source:Araport11) protein_coding
gene:AT1G23710	AT1G23710	1	8385188..8386522	12.99	-1.72	-3.28	1.82e-13	4.31e-11	4.61e-09	Hypothetical protein		AT1G23710	hypothetical protein (DUF1645);(source:Araport11) protein_coding
gene:AT1G67920	AT1G67920	1	25473544..25474140	5.39	-1.77	-3.4	5.9e-07	2.55e-05	0.01	Hypothetical protein		AT1G67920	hypothetical protein;(source:Araport11) protein_coding
gene:AT4G28150	AT4G28150	4	complement(13977303..13979487)	2.9	-1.82	-3.52	1.18e-10	1.56e-08	2.99e-06	Hypothetical protein		AT4G28150	hypothetical protein (DUF789);(source:Araport11) protein_coding
gene:AT4G23870	AT4G23870	4	12414058..12415063	12.24	-2.09	-4.25	1.84e-12	3.7e-10	4.67e-08	Hypothetical protein		AT4G23870	hypothetical protein;(source:Araport11) protein_coding
gene:AT1G32920	AT1G32920	1	11928757..11929993	17.28	-2.12	-4.34	1.02e-08	8.24e-07	0.000259	Hypothetical protein		AT1G32920	hypothetical protein;(source:Araport11) protein_coding
gene:AT5G51465	AT5G51465	5	complement(20904578..20905568)	2.38	-2.12	-4.36	2.56e-08	1.81e-06	0.000649	Hypothetical protein		AT5G51465	hypothetical protein;(source:Araport11) protein_coding
gene:AT5G65207	AT5G65207	5	complement(26052200..26052717)	31.34	-2.27	-4.82	0	0	0	Hypothetical protein		AT5G65207	hypothetical protein;(source:Araport11) protein_coding
gene:AT1G22250	AT1G22250	1	7858864..7859766	4.27	-2.36	-5.13	2.09e-10	2.55e-08	5.3e-06	Hypothetical protein		AT1G22250	hypothetical protein;(source:Araport11) protein_coding
gene:AT2G27830	AT2G27830	2	11860218..11861525	51.83	-3.2	-9.21	0	0	0	Hypothetical protein		AT2G27830	hypothetical protein;(source:Araport11) protein_coding
PED1	AT2G33150	2	complement(14047478..14051400)	138.78	-1.19	-2.28	2.44e-08	1.74e-06	0.000618	Jasmonic acid-related	jasmonic acid biosynthesis	AT2G33150	Encodes an organellar (peroxisome, glyoxysome) 3-ketoacyl-CoA thiolase, involved in fatty acid b-oxidation during germination and subsequent seedling growth. Mutants have defects in glyoxysomal fatty acid beta-oxidation. EC2.3.1.16 thiolase. protein_coding PEROXISOMAL 3-KETOACYL-COA THIOLASE 3 (PKT3) 3-KETOACYL-COA THIOLASE 2 (KAT2);PEROXISOME DEFECTIVE 1 (PED1);POTASSIUM CHANNEL IN ARABIDOPSIS T…
SOT15	AT5G07010	5	complement(2174668..2176446)	19.24	-3.56	-11.82	9.14e-07	3.73e-05	0.02	Jasmonic acid-related	jasmonoyl-L-isoleucine inactivation	AT5G07010	Encodes a sulfotransferase that acts specifically on 11- and 12-hydroxyjasmonic acid. Transcript levels for this enzyme are increased by treatments with jasmonic acid (JA), 12-hydroxyJA, JA-isoleucine, and 12-oxyphytodienoic acid (a JA precursor). protein_coding SULFOTRANSFERASE 2A (ST2A) SULFOTRANSFERASE 2A (ST2A);ARABIDOPSIS THALIANA SULFOTRANSFERASE 2A (ATST2A)
gene:AT3G14395	AT3G14395	3	4810888..4811481	10.86	4.03	16.39	2.22e-16	9.7e-14	5.62e-12	Jasmonic acid-related		AT3G14395	Protein Involved in the Regulation of Herbivore-Associated Signaling Pathways, affecting the expression of genes involved in biosynthesis and signaling of the jasmonic acid and salicylic acid hormones. protein_coding MITE ATTACK TRIGGERED IMMUNITY 1 (MATI) MITE ATTACK TRIGGERED IMMUNITY 1 (MATI)
FLZ13	AT1G74940	1	28145978..28147485	42.93	-1.35	-2.55	7.21e-10	7.45e-08	1.83e-05	Kinase	Cyclin-dependent kinase	AT1G74940	cyclin-dependent kinase, putative (DUF581);(source:Araport11) protein_coding
MKK9	AT1G73500	1	complement(27639091..27640643)	31.02	-2.23	-4.69	9.55e-15	2.91e-12	2.42e-10	Kinase	MKK9	AT1G73500	MAP Kinase Kinase family. Autophosphorylates and also phosphorylates MPK3 and MPK6. Independently involved in ethylene and calmalexin biosynthesis. Induces transcription of ACS2, ACS6, ERF1, ERF2, ERF5, ERF6, CYP79B2, CYP79B3, CYP71A13 and PAD3. protein_coding MAP KINASE KINASE 9 (MKK9) MAP KINASE KINASE 9 (MKK9); (ATMKK9)
gene:AT5G21940	AT5G21940	5	complement(7249014..7250770)	84.56	-3.39	-10.47	0	0	0	Kinase		AT5G21940	hybrid signal transduction histidine kinase M-like protein;(source:Araport11) protein_coding
gene:AT1G15740	AT1G15740	1	5410908..5414919	67.13	-1.04	-2.06	8.48e-08	4.92e-06	0.00215	LRR protein		AT1G15740	Leucine-rich repeat family protein;(source:Araport11) protein_coding
gene:AT3G26510	AT3G26510	3	complement(9710326..9712900)	49.62	-1.02	-2.02	5.39e-07	2.35e-05	0.01	Octicosapeptide/Phox/Bem1p family protein		AT3G26510	Octicosapeptide/Phox/Bem1p family protein;(source:Araport11) protein_coding
gene:AT5G64430	AT5G64430	5	complement(25762160..25764420)	22.66	-1.14	-2.21	2.46e-10	2.97e-08	6.24e-06	Octicosapeptide/Phox/Bem1p family protein		AT5G64430	Octicosapeptide/Phox/Bem1p family protein;(source:Araport11) protein_coding
gene:AT1G50040	AT1G50040	1	18542061..18544034	5.37	4.53	23.1	0	0	0	Other		AT1G50040	formin-like protein, putative (DUF1005);(source:Araport11) protein_coding
EXL5	AT2G17230	2	complement(7494536..7496292)	38.33	3.15	8.86	2.22e-16	9.7e-14	5.62e-12	Other		AT2G17230	EXORDIUM like 5;(source:Araport11) protein_coding EXORDIUM LIKE 5 (EXL5) EXORDIUM LIKE 5 (EXL5)
PATL2	AT1G22530	1	complement(7955445..7958564)	20.1	2.8	6.95	1.11e-16	5.31e-14	2.81e-12	Other		AT1G22530	PATLs belong to a family of proteins having a Golgi dynamics (GOLD) domain in tandem with the Sec14p-like domain. PATLs are auxin regulated. Quadruple mutants (patl2456) show altered PIN1 lateralization in root endodermis cells. protein_coding PATELLIN 2 (PATL2) PATELLIN 2 (PATL2)
gene:AT1G10020	AT1G10020	1	complement(3269539..3272110)	20.13	2.22	4.67	0	0	0	Other		AT1G10020	formin-like protein (DUF1005);(source:Araport11) protein_coding
gene:AT2G23690	AT2G23690	2	10072057..10073126	2.05	2.15	4.45	5.9e-08	3.64e-06	0.0015	Other		AT2G23690	PADRE protein. protein_coding
NPF4.7	AT5G62730	5	25197461..25200386	1.45	2.05	4.14	4.02e-07	1.84e-05	0.01	Other		AT5G62730	Major facilitator superfamily protein;(source:Araport11) protein_coding
gene:AT4G29310	AT4G29310	4	complement(14437133..14439769)	7.65	1.65	3.14	7.64e-14	2.01e-11	1.93e-09	Other		AT4G29310	DUF1005 family protein (DUF1005);(source:Araport11) protein_coding
gene:AT5G66740	AT5G66740	5	26646900..26648731	5.73	1.62	3.07	4.18e-07	1.91e-05	0.01	Other		AT5G66740	spindle assembly abnormal protein (DUF620);(source:Araport11) protein_coding BOUNDARY OF ROP DOMAIN8 (BDR8) BOUNDARY OF ROP DOMAIN8 (BDR8)
gene:AT4G32790	AT4G32790	4	15811974..15815025	6.05	1.58	3	2.35e-11	3.48e-09	5.96e-07	Other		AT4G32790	Exostosin family protein;(source:Araport11) protein_coding
ENODL17	AT5G15350	5	complement(4984919..4986377)	77.07	1.54	2.92	1.11e-15	4.39e-13	2.81e-11	Other		AT5G15350	early nodulin-like protein 17;(source:Araport11) protein_coding EARLY NODULIN-LIKE PROTEIN 17 (ENODL17) EARLY NODULIN-LIKE PROTEIN 17 (ENODL17); (AtENODL17)
KLCR2	AT3G27960	3	complement(10380230..10383249)	5.37	1.53	2.88	4.82e-09	4.18e-07	0.000122	Other		AT3G27960	CMU1 and CMU2 along with FRA1 contributes to lateral stability of cortical microtubules. protein_coding KINESIN LIGHT CHAIN-RELATED 2 (KLCR2) (CMU2);KINESIN LIGHT CHAIN-RELATED 2 (KLCR2)
gene:AT1G57680	AT1G57680	1	complement(21362359..21364749)	44.95	1.48	2.79	2.13e-12	4.14e-10	5.39e-08	Other		AT1G57680	plasminogen activator inhibitor;(source:Araport11) protein_coding CANDIDATE G-PROTEIN COUPLED RECEPTOR 1 (CAND1) CANDIDATE G-PROTEIN COUPLED RECEPTOR 1 (CAND1)
RER5	AT2G40400	2	16869189..16873338	33.66	1.36	2.57	4.69e-08	3.01e-06	0.00119	Other		AT2G40400	Encodes a chloroplast localized protein of unknown function that is involved in regulation of chloroplast development. protein_coding BRZ-INSENSITIVE-PALE GREEN 3 (BPG3) RETICULATA-RELATED 5 (RER5);BRZ-INSENSITIVE-PALE GREEN 3 (BPG3)
EAAC	AT3G51870	3	19243902..19246936	8.76	1.3	2.45	1.83e-08	1.34e-06	0.000464	Other		AT3G51870	Mitochondrial substrate carrier family protein;(source:Araport11) protein_coding
SKU5	AT4G12420	4	complement(7349187..7353135)	39.8	1.29	2.44	2.74e-11	3.99e-09	6.95e-07	Other		AT4G12420	Encodes a protein of unknown function involved in directed root tip growth. It is a member of 19-member gene family and is distantly related structurally to the multiple-copper oxidases ascorbate oxidase and laccase, though it lacks the copper-binding domains. The protein is glycosylated and GPI-anchored. It is localized to the plasma membrane and the cell wall. The gene is expressed most strongl…
BIC2	AT3G44450	3	complement(16073765..16074929)	24.57	1.26	2.4	7.76e-14	2.01e-11	1.97e-09	Other		AT3G44450	Plant specific protein.BIC1 and BIC2 inhibit cryptochrome function by blocking blue light-dependent cryptochrome dimerization.Light activated transcription of BICs is mediated by cryptochromes. protein_coding BLUE-LIGHT INHIBITOR OF CRYPTOCHROMES 2 (BIC2) BLUE-LIGHT INHIBITOR OF CRYPTOCHROMES 2 (BIC2)
PSK6	AT3G44735	3	complement(16291147..16292464)	25.73	1.25	2.37	2.06e-12	4.04e-10	5.22e-08	Other		AT3G44735	Phytosulfokine 3 precursor, coding for a unique plant peptide growth factor. protein_coding PHYTOSULFOKINE 3 PRECURSOR (PSK3) PHYTOSULFOKINE 3 PRECURSOR (PSK3); (PSK1);PHYTOSULFOKINE 3 PRECURSOR (ATPSK3)
HTA10	AT1G51060	1	18926811..18927746	38.68	1.2	2.29	9.27e-12	1.48e-09	2.35e-07	Other		AT1G51060	Encodes HTA10, a histone H2A protein. The mRNA is cell-to-cell mobile. protein_coding HISTONE H2A 10 (HTA10) HISTONE H2A 10 (HTA10)
CURT1D	AT4G38100	4	complement(17886869..17888237)	16.57	1.18	2.27	1.26e-08	9.7e-07	0.000319	Other		AT4G38100	CURVATURE THYLAKOID 1D-like protein; involved in thylakoid membrane organization. protein_coding CURVATURE THYLAKOID 1D (CURT1D) CURVATURE THYLAKOID 1D (CURT1D)
gene:AT4G33560	AT4G33560	4	16135157..16135921	8.18	1.15	2.22	6.25e-07	2.7e-05	0.02	Other		AT4G33560	Member of the wound-induced polypeptide (WIP) family. protein_coding WOUND-INDUCED POLYPEPTIDE 5 (WIP5) WOUND-INDUCED POLYPEPTIDE 5 (WIP5)
TAS2	AT2G39681	2	complement(16539384..16540417)	7.94	1.13	2.18	1.1e-08	8.76e-07	0.000279	Other		AT2G39681	Trans-acting siRNA primary transcript. RDR6-dependent trans-acting siRNA-generating locus. Regulated by miR173. Produces at least four distinct ta-siRNAs directed against PPR genes. other_rna TRANS-ACTING SIRNA2 (TAS2) TRANS-ACTING SIRNA2 (TAS2)
FLZ3	AT2G44670	2	18425111..18426121	105.95	1.11	2.16	2.84e-12	5.3e-10	7.21e-08	Other		AT2G44670	senescence-associated family protein (DUF581);(source:Araport11) protein_coding
SUN3	AT1G22882	1	8098392..8101464	7.5	1.11	2.17	9.93e-07	4.02e-05	0.03	Other		AT1G22882	Encodes a member of the mid-SUN subfamily of SUN-domain proteins that is localized to both the nuclear envelope and the ER. It is involved in early seed development and nuclear morphology. Secreted peptide which functions in plant growth and pathogen defense. protein_coding SUN-DOMAIN PROTEIN 3 (SUN3) SUN-DOMAIN PROTEIN 3 (SUN3); (ATSUN3); (STMP1)
TTL3	AT2G42580	2	17728479..17731836	21.19	1.11	2.16	1.43e-08	1.07e-06	0.000362	Other		AT2G42580	Encodes a member of the TTL family and contains a thioredoxin like domain and three tandom TPRs. Interacts physically with BRL2/VH1 and appears to play a role in brassiosteroid and auxin signaling. Belongs to one of the 36 carboxylate clamp (CC)-tetratricopeptide repeat (TPR) proteins (Prasad 2010, Pubmed ID: 20856808) with potential to interact with Hsp90/Hsp70 as co-chaperones. The TTL family i…
TTL4	AT3G58620	3	21680027..21683280	8.95	1.11	2.16	7.65e-08	4.55e-06	0.00194	Other		AT3G58620	Encodes one of the 36 carboxylate clamp (CC)-tetratricopeptide repeat (TPR) proteins (Prasad 2010, Pubmed ID: 20856808) with potential to interact with Hsp90/Hsp70 as co-chaperones. The TTL family is required for osmotic stress tolerance and male sporogenesis. protein_coding TETRATRICOPETIDE-REPEAT THIOREDOXIN-LIKE 4 (TTL4) TETRATRICOPETIDE-REPEAT THIOREDOXIN-LIKE 4 (TTL4)
TUBB7	AT2G29550	2	complement(12643917..12646057)	18.15	1.1	2.14	2.73e-07	1.33e-05	0.00691	Other		AT2G29550	Encodes a beta-tubulin that is expressed in leaves, roots and flowers. protein_coding TUBULIN BETA-7 CHAIN (TUB7) TUBULIN BETA 7 (TBB7);TUBULIN BETA-7 CHAIN (TUB7)
GLP1_2	AT1G72610	1	complement(27339114..27340044)	2.351.57	1.08	2.11	1.25e-08	9.67e-07	0.000316	Other		AT1G72610	germin-like protein (GLP1) protein_coding GERMIN-LIKE PROTEIN 1 (GER1) GERMIN-LIKE PROTEIN 1 (GLP1);GERMIN-LIKE PROTEIN 1 (GER1);A. THALIANA GERMIN-LIKE PROTEIN 1 (ATGER1)
gene:AT4G10480	AT4G10480	4	complement(6477876..6479171)	78.48	1.08	2.11	1.99e-07	1.01e-05	0.00504	Other		AT4G10480	Nascent polypeptide-associated complex (NAC), alpha subunit family protein;(source:Araport11) protein_coding
AXY4	AT1G70230	1	26450166..26452039	22.55	1.06	2.09	2.93e-10	3.45e-08	7.43e-06	Other		AT1G70230	Encodes a member of the TBL (TRICHOME BIREFRINGENCE-LIKE) gene family containing a plant-specific DUF231 (domain of unknown function) domain. A putative xyloglucan O-acetyltransferase. TBL gene family has 46 members, two of which (TBR/AT5G06700 and TBL3/AT5G01360) have been shown to be involved in the synthesis and deposition of secondary wall cellulose, presumably by influencing the esterificati…
gene:AT3G13230	AT3G13230	3	4269943..4271375	14.13	1.04	2.06	6.89e-08	4.15e-06	0.00174	Other		AT3G13230	RNA-binding KH domain-containing protein;(source:Araport11) protein_coding
gene:AT3G26960	AT3G26960	3	complement(9944466..9945861)	27.48	1.04	2.05	7.89e-07	3.29e-05	0.02	Other		AT3G26960	Pollen Ole e 1 allergen and extensin family protein;(source:Araport11) protein_coding
PLP9	AT3G63200	3	23345754..23347672	19.63	1.02	2.02	5.18e-08	3.27e-06	0.00131	Other		AT3G63200	PATATIN-like protein 9;(source:Araport11) protein_coding PATATIN-LIKE PROTEIN 9 (PLP9) (PLA IIIB);PATATIN-LIKE PROTEIN 9 (PLP9)
PSB28	AT4G28660	4	14149849..14151163	111.19	1.01	2.02	1.31e-06	5.07e-05	0.03	Other		AT4G28660	Similar to PsbW subunit of photosystem II. protein_coding PHOTOSYSTEM II REACTION CENTER PSB28 PROTEIN (PSB28) PHOTOSYSTEM II REACTION CENTER PSB28 PROTEIN (PSB28)
BBD2	AT1G19660	1	complement(6799969..6802906)	99.31	-1.01	-2.01	8.65e-07	3.54e-05	0.02	Other		AT1G19660	Wound-responsive family protein;(source:Araport11) protein_coding BIFUNCTIONAL NUCLEASE IN BASAL DEFENSE RESPONSE 2 (BBD2) (ATBBD2);BIFUNCTIONAL NUCLEASE IN BASAL DEFENSE RESPONSE 2 (BBD2)
gene:AT1G21010	AT1G21010	1	7346156..7347283	12.84	-1.02	-2.03	1.62e-07	8.43e-06	0.00409	Other		AT1G21010	PADRE proteinup-regulated after infection by S. sclerotiorun. protein_coding
ERD10	AT1G20450	1	complement(7087903..7089606)	143.59	-1.03	-2.04	3.1e-07	1.48e-05	0.00784	Other		AT1G20450	Encodes a gene induced by low temperature and dehydration. Inhibits e.coli growth while overexpressed. Belongs to the dehydrin protein family, which contains highly conserved stretches of 7-17 residues that are repetitively scattered in their sequences, the K-, S-, Y- and lysine rich segments. LTI29 and LTI30 double overexpressors confer cold tolerance. Localized to membranes and cytoplasm. prote…
gene:AT1G21670	AT1G21670	1	7610241..7612721	25.58	-1.04	-2.05	1.05e-08	8.44e-07	0.000267	Other		AT1G21670	DPP6 amino-terminal domain protein;(source:Araport11) protein_coding
gene:AT1G22930	AT1G22930	1	8117286..8122151	54.45	-1.04	-2.06	3.3e-08	2.22e-06	0.000835	Other		AT1G22930	T-complex protein 11;(source:Araport11) protein_coding
gene:AT1G21920	AT1G21920	1	complement(7704173..7706254)	51.33	-1.08	-2.12	1.3e-07	7.11e-06	0.00329	Other		AT1G21920	MRF1 is related to SET7/9 proteins but contains an atypical SET domain. It is expressed in phloem and mutants have a weak late flowering phenotype. Phosphatidylinositol 4-phosphate 5-kinase (PIP5K) enzyme family member. protein_coding MORN-MOTIF REPEAT PROTEIN REGULATING FLOWERING 1 ( (MRF1) MORN-MOTIF REPEAT PROTEIN REGULATING FLOWERING 1 ( (MRF1)
gene:AT3G53990	AT3G53990	3	complement(19989292..19991186)	63.29	-1.09	-2.13	2.25e-07	1.12e-05	0.00571	Other		AT3G53990	Encodes universal stress protein (USP). Functions as a molecular chaperone under heat shock and oxidative stress conditions. Chaperone activity and assembly into complexes is redox regulated. protein_coding UNIVERSAL STRESS PROTEIN (ATUSP) UNIVERSAL STRESS PROTEIN (ATUSP); (USP17)
GI	AT1G22770	1	8061751..8067790	7.55	-1.11	-2.16	5.75e-10	6.15e-08	1.46e-05	Other		AT1G22770	Together with CONSTANTS (CO) and FLOWERING LOCUS T (FT), GIGANTEA promotes flowering under long days in a circadian clock-controlled flowering pathway. GI acts earlier than CO and FT in the pathway by increasing CO and FT mRNA abundance. Located in the nucleus. Regulates several developmental processes, including photoperiod-mediated flowering, phytochrome B signaling, circadian clock, carbohydra…
gene:AT5G24890	AT5G24890	5	complement(8557737..8559488)	35.61	-1.13	-2.18	9.06e-12	1.45e-09	2.29e-07	Other		AT5G24890	stress response NST1-like protein;(source:Araport11) protein_coding
GRDP1	AT2G22660	2	9627342..9631283	25.05	-1.17	-2.25	2.39e-09	2.16e-07	6.05e-05	Other		AT2G22660	Encodes a member of a family of DUF1399 domain containing proteins. GRDP1 is involved in germination and response to ABA. Loss of function mutants have reduced germination in the presence of osmotic stressors. protein_coding GLYCINE-RICH DOMAIN PROTEIN1 (ATGRDP1) GLYCINE-RICH DOMAIN PROTEIN1 (ATGRDP1)
MSSP1	AT1G20840	1	complement(7244939..7248494)	11.99	-1.18	-2.26	1.29e-08	9.86e-07	0.000327	Other		AT1G20840	The protein encoded by this gene is found in the tonoplast (vacuole membrane) of Arabidopsis cells. The gene is expressed at highest levels in juvenile (sink) and adult (source) leaves, followed by flower tissues. protein_coding TONOPLAST MONOSACCHARIDE TRANSPORTER1 (TMT1) (AtTMT1);TONOPLAST MONOSACCHARIDE TRANSPORTER1 (TMT1)
gene:AT1G80180	AT1G80180	1	complement(30156682..30157808)	90.66	-1.19	-2.29	6.83e-10	7.15e-08	1.73e-05	Other		AT1G80180	Encodes a substrate of the MAPK kinases. Phenotypic analyses of Arabidopsis expressing phosphorylation site mutant forms of At1g80180.1 showed clustered stomata and higher stomatal index in cotyledons expressing the phosphomimetic form of At1g80180.1. Tightly connected with MAPK signaling to fine-tune stomatal production and patterning. protein_coding MAPK SUBSTRATES IN THE STOMATAL LINEAGE 1 (MA…
gene:AT4G04630	AT4G04630	4	complement(2331677..2332814)	11.7	-1.26	-2.39	8.18e-08	4.79e-06	0.00207	Other		AT4G04630	senescence regulator (Protein of unknown function, DUF584);(source:Araport11) protein_coding
gene:AT5G63190	AT5G63190	5	25345542..25348800	40.46	-1.28	-2.43	1.48e-11	2.33e-09	3.76e-07	Other		AT5G63190	Encodes a member of the MRF (MA3 DOMAIN-CONTAINING TRANSLATION REGULATORY FACTOR) gene family under TOR control that is transcriptionally induced by dark and starvation. MRF1 can be phosphorylated in vitro by S6K1 and S6K2. protein_coding MA3 DOMAIN-CONTAINING TRANSLATION REGULATORY FACTOR 1 (MRF1) MA3 DOMAIN-CONTAINING TRANSLATION REGULATORY FACTOR 1 (MRF1)
DAR5	AT5G66630	5	26592648..26595922	2.76	-1.28	-2.42	2.12e-07	1.07e-05	0.00537	Other		AT5G66630	DA1-related protein 5;(source:Araport11) protein_coding DA1-RELATED PROTEIN 5 (DAR5) DA1-RELATED PROTEIN 5 (DAR5)
gene:AT1G07040	AT1G07040	1	complement(2160919..2163387)	22.22	-1.31	-2.48	1.24e-08	9.66e-07	0.000313	Other		AT1G07040	plant/protein;(source:Araport11) protein_coding
gene:AT3G52070	AT3G52070	3	19312718..19313466	13.9	-1.32	-2.5	7.74e-07	3.24e-05	0.02	Other		AT3G52070	RNA/RNP complex-1-interacting phosphatase;(source:Araport11) protein_coding
CP12-3	AT1G76560	1	28728206..28728976	6.76	-1.33	-2.51	1.56e-06	5.86e-05	0.04	Other		AT1G76560	CP12 domain-containing protein 3;(source:Araport11) protein_coding CP12 DOMAIN-CONTAINING PROTEIN 3 (CP12-3) CP12 DOMAIN-CONTAINING PROTEIN 3 (CP12-3)
gene:AT1G11175	AT1G11175	1	3744858..3745655	20.53	-1.34	-2.53	2.58e-11	3.78e-09	6.54e-07	Other		AT1G11175	other_RNA;(source:Araport11) other_rna
BRXL2	AT3G14000	3	complement(4630865..4634081)	3	-1.34	-2.54	2.39e-09	2.16e-07	6.06e-05	Other		AT3G14000	Belongs to five-member BRX gene family. Arabidopsis BRX genes share high levels of similarity among each others, with several conserved domains. The most distinct is BRX domain - highly conserved in all BRX genes among distantly related species. This protein-protein interaction domain is required and sufficient for BRX activity. protein_coding (ATBRXL2) (ATBRXL2); (BRXL2); (BRX-LIKE2)
EGC2	AT2G18660	2	complement(8089411..8091736)	4.02	-1.36	-2.56	9.47e-07	3.85e-05	0.02	Other		AT2G18660	Encodes PNP-A (Plant Natriuretic Peptide A). PNPs are a class of systemically mobile molecules distantly related to expansins; their biological role has remained elusive. PNP-A contains a signal peptide domain and is secreted into the extracellular space. Co-expression analyses using microarray data suggest that PNP-A may function as a component of plant defence response and SAR in particular, an…
ML2	AT2G42890	2	17849819..17854553	12.73	-1.37	-2.59	1.11e-10	1.47e-08	2.8e-06	Other		AT2G42890	A member of mei2-like gene family, predominantly plant-based family of genes encoding RNA binding proteins with characteristic presence of a highly conserved RNA binding motif first described in the mei2 gene of the fission yeast S. pombe. In silico analyses reveal nine mei2 -like genes in A. thaliana. They were grouped into four distinct clades, based on overall sequence similarity and subfamily…
ERD15	AT2G41430	2	17269158..17270542	368.24	-1.39	-2.62	2.01e-12	3.97e-10	5.08e-08	Other		AT2G41430	Encodes hydrophilic protein lacking Cys residues that is expressed in response to drought stress, light stress and treatment with plant-growth-promoting rhizobacteria (Paenibacillus polymyxa), possibly revealing a connection between responses to biotic and abiotic stress. Also identified as a CTC Interacting Domain (CID) protein in a yeast two hybrid screen using the PAB2 protein as bait. Contain…
ACBP3	AT4G24230	4	complement(12566631..12568866)	11.42	-1.39	-2.63	1.16e-07	6.48e-06	0.00294	Other		AT4G24230	acyl-CoA-binding protein ACBP3. Localized extracellularly in transiently expressed tobacco BY-2 cells and onion epidermal cells. Binds arachidonyl-CoA with high affinity. Microarray data shows up-regulation of many biotic- and abiotic-stress-related genes in an ACBP3 OE-1 in comparison to wild type. protein_coding ACYL-COA-BINDING DOMAIN 3 (ACBP3) ACYL-COA-BINDING DOMAIN 3 (ACBP3)
CID2	AT4G14270	4	8218083..8219322	28.38	-1.4	-2.64	2.39e-10	2.9e-08	6.07e-06	Other		AT4G14270	Protein containing PAM2 motif which mediates interaction with the PABC domain of polyadenyl binding proteins. protein_coding
COR47	AT1G20440	1	complement(7084409..7086873)	76.76	-1.43	-2.69	1.17e-09	1.14e-07	2.97e-05	Other		AT1G20440	Belongs to the dehydrin protein family, which contains highly conserved stretches of 7-17 residues that are repetitively scattered in their sequences, the K-, S-, Y- and lysine rich segments. Cold regulated gene, amino acid sequence homology with Group II LEA (late embryogenesis abundant) proteins. Also responds to osmotic stress, ABA, dehydration and inhibits e.coli growth while overexpressed. C…
gene:AT1G76600	AT1G76600	1	28746833..28747848	13.67	-1.43	-2.7	8.74e-11	1.18e-08	2.21e-06	Other		AT1G76600	PADRE protein up-regulated after infection by S. sclerotiorun. protein_coding
B'ALPHA	AT5G03470	5	866339..869252	7.69	-1.56	-2.95	9.21e-15	2.88e-12	2.33e-10	Other		AT5G03470	Encodes B' regulatory subunit of PP2A (AtB'alpha), putative size of 57 kDa.Functions redundantly with the beta subunit do maintain sister chromatid cohesion during meiosis. protein_coding (ATB' ALPHA) (ATB' ALPHA)
gene:AT1G64360	AT1G64360	1	23887809..23888615	62.2	-1.61	-3.04	1.88e-06	6.85e-05	0.05	Other		AT1G64360	SAQR is a clade specific protein present in single copy in Arabidopsis.It's expression is increased during light induced oxidative stress ,drought stress and also during senescence. Promoter contains two AGL15 binding sites. protein_coding ENESCENCE-ASSOCIATED AND QQS-RELATED (SAQR) ENESCENCE-ASSOCIATED AND QQS-RELATED (SAQR)
gene:AT2G39920	AT2G39920	2	complement(16663017..16664539)	6.04	-1.63	-3.1	7.04e-08	4.23e-06	0.00178	Other		AT2G39920	HAD superfamily, subfamily IIIB acid phosphatase;(source:Araport11) protein_coding
RUP1	AT5G52250	5	21216772..21218351	2.75	-1.64	-3.11	7.31e-08	4.37e-06	0.00185	Other		AT5G52250	Encodes a transducin protein whose gene expression is induced by UV-B. This induction is reduced in hy5 mutant and may be a target of HY5 during UV-B response. Functions as a repressor of UV-B signaling. protein_coding REPRESSOR OF UV-B PHOTOMORPHOGENESIS 1 (RUP1) EARLY FLOWERING BY OVEREXPRESSION 1 (EFO1);REPRESSOR OF UV-B PHOTOMORPHOGENESIS 1 (RUP1)
COR413IM1	AT1G29395	1	complement(10288129..10289666)	141.27	-1.66	-3.16	1.78e-07	9.15e-06	0.0045	Other		AT1G29395	Integral membrane protein in the inner envelope of chloroplasts. Provide freezing tolerance. Expression is induced by short-term cold-treatment, water deprivation, and abscisic acid treatment. involved in response to salt tolerance protein_coding COLD REGULATED 314 INNER MEMBRANE 1 (COR413IM1) COLD REGULATED 414 THYLAKOID MEMBRANE 1 (COR414-TM1); (DEG25);COLD REGULATED 314 THYLAKOID MEMBRANE 1 (C…
gene:AT5G57340	AT5G57340	5	23225951..23229298	9.15	-1.69	-3.23	6.03e-11	8.34e-09	1.53e-06	Other		AT5G57340	ras guanine nucleotide exchange factor Q-like protein;(source:Araport11) protein_coding
RSH2	AT3G14050	3	complement(4650714..4654046)	29.99	-1.71	-3.26	4.32e-11	6.14e-09	1.09e-06	Other		AT3G14050	Involved in the maintenance of the (p)ppGp level to accustom plastidial gene expression to darkness. protein_coding RELA/SPOT HOMOLOG 2 (RSH2) RELA/SPOT HOMOLOG 2 (RSH2);RELA/SPOT HOMOLOG 2 (ATRSH2);RELA-SPOT HOMOLOG 2 (AT-RSH2)
gene:AT1G30190	AT1G30190	1	10618893..10620067	1.75	-1.82	-3.53	1.13e-06	4.44e-05	0.03	Other		AT1G30190	cotton fiber protein;(source:Araport11) protein_coding
gene:AT5G03230	AT5G03230	5	769438..770563	48.26	-1.86	-3.63	7.09e-14	1.91e-11	1.8e-09	Other		AT5G03230	senescence regulator (Protein of unknown function, DUF584);(source:Araport11) protein_coding
ZCF37	AT1G59590	1	21887588..21888792	12.68	-1.87	-3.66	1.81e-11	2.78e-09	4.59e-07	Other		AT1G59590	ZCF37 mRNA, complete cds The mRNA is cell-to-cell mobile. protein_coding (ZCF37) (ZCF37)
gene:AT2G24550	AT2G24550	2	complement(10427856..10429487)	83.64	-1.89	-3.69	0	0	0	Other		AT2G24550	major centromere autoantigen B-like protein;(source:Araport11) protein_coding
gene:AT4G35750	AT4G35750	4	complement(16940462..16942060)	120.12	-1.89	-3.71	9.83e-14	2.46e-11	2.49e-09	Other		AT4G35750	SEC14 cytosolic factor family protein / phosphoglyceride transfer family protein;(source:Araport11) protein_coding
gene:AT3G48390	AT3G48390	3	17920795..17923496	3.76	-1.93	-3.8	6.1e-12	1.04e-09	1.54e-07	Other		AT3G48390	MA3 domain-containing protein;(source:Araport11) protein_coding MA3 DOMAIN-CONTAINING TRANSLATION REGULATORY FACTOR 4 (MRF4) MA3 DOMAIN-CONTAINING TRANSLATION REGULATORY FACTOR 4 (MRF4)
CCL	AT3G26740	3	9827682..9828917	642.46	-1.95	-3.87	3.26e-09	2.88e-07	8.27e-05	Other		AT3G26740	transcripts are differentially regulated at the level of mRNA stability at different times of day controlled by the circadian clock. mRNAs are targets of the mRNA degradation pathway mediated by the downstream (DST) instability determinant. protein_coding CCR-LIKE (CCL) CCR-LIKE (CCL)
gene:AT3G04640	AT3G04640	3	complement(1260906..1261683)	11.7	-2.02	-4.05	1.38e-08	1.04e-06	0.000349	Other		AT3G04640	glycine-rich protein;(source:Araport11) protein_coding
gene:AT4G05070	AT4G05070	4	complement(2593595..2594125)	222.21	-2.02	-4.05	0	0	0	Other		AT4G05070	Member of the wound-induced polypeptide (WIP) family. Positively regulates plant resistance against Pst DC3000 by enhancing PTI responses. protein_coding WOUND-INDUCED POLYPEPTIDE 2 (WIP2) WOUND-INDUCED POLYPEPTIDE 2 (WIP2)
gene:AT4G27450	AT4G27450	4	complement(13727370..13729002)	121.43	-2.14	-4.41	4.67e-12	8.15e-10	1.18e-07	Other		AT4G27450	aluminum induced protein with YGL and LRDR motifs;(source:Araport11) protein_coding HYPOXIA RESPONSE UNKNOWN PROTEIN 54 (HUP54) HYPOXIA RESPONSE UNKNOWN PROTEIN 54 (HUP54)
gene:AT3G10020	AT3G10020	3	complement(3090806..3091922)	86.79	-2.17	-4.5	2.13e-08	1.54e-06	0.00054	Other		AT3G10020	plant/protein;(source:Araport11) protein_coding HYPOXIA RESPONSE UNKNOWN PROTEIN 26 (HUP26) HYPOXIA RESPONSE UNKNOWN PROTEIN 26 (HUP26)
PBP1_2	AT5G54490	5	22121102..22122122	4.82	-2.32	-4.98	1.93e-06	7.01e-05	0.05	Other		AT5G54490	Encodes a PINOID (PID)-binding protein containing putative EF-hand calcium-binding motifs. The interaction is dependent on the presence of calcium. mRNA expression is up-regulated by auxin. Not a phosphorylation target of PID, likely acts upstream of PID to regulate the activity of this protein in response to changes in calcium levels. protein_coding PINOID-BINDING PROTEIN 1 (PBP1) PINOID-BINDING…
AtPP2-A13	AT3G61060	3	22602816..22604582	57.11	-2.39	-5.25	2.26e-13	5.16e-11	5.72e-09	Other		AT3G61060	phloem protein 2-A13;(source:Araport11) protein_coding PHLOEM PROTEIN 2-A13 (PP2-A13) PHLOEM PROTEIN 2-A13 (PP2-A13);PHLOEM PROTEIN 2-A13 (AtPP2-A13)
gene:AT3G49790	AT3G49790	3	complement(18467959..18469962)	15.6	-2.4	-5.27	0	0	0	Other		AT3G49790	Carbohydrate-binding protein;(source:Araport11) protein_coding
MEE14	AT2G15890	2	complement(6920369..6922161)	55.2	-2.53	-5.77	2.72e-12	5.22e-10	6.89e-08	Other		AT2G15890	Encodes CBP1, a regulator of transcription initiation in central cell-mediated pollen tube guidance. protein_coding MATERNAL EFFECT EMBRYO ARREST 14 (MEE14) CCG-BINDING PROTEIN 1 (CBP1);MATERNAL EFFECT EMBRYO ARREST 14 (MEE14)
gene:AT1G69890	AT1G69890	1	complement(26323086..26324946)	7.06	-2.54	-5.82	3.38e-10	3.91e-08	8.56e-06	Other		AT1G69890	Encodes a member of a conserved DUF domain family that is induced by NO. Based on mutant phenotype may be involved in NO stress response. protein_coding (DUF569) (DUF569)
DRM1_1	AT1G28330	1	complement(9933786..9935440)	16.63	-2.67	-6.38	4.47e-12	7.86e-10	1.13e-07	Other		AT1G28330	dormancy-associated protein (DRM1) protein_coding DORMANCY-ASSOCIATED PROTEIN-LIKE 1 (DYL1) DORMANCY-ASSOCIATED PROTEIN 1 (DRM1); (ATDRM1);DORMANCY-ASSOCIATED PROTEIN-LIKE 1 (DYL1)
PEX3_2	AT2G15880	2	complement(6917514..6920319)	3.47	-2.81	-7.03	1.15e-13	2.86e-11	2.92e-09	Other		AT2G15880	Pollen expressed protein required for pollen tube growth.Along with other members of the LRX family, itnteracts with RALF4 to control pollen tube growth and integrity. Loss of function results in premature pollen tube rupture and reduced fertility. protein_coding LEUCINE-RICH REPEAT/EXTENSIN 10 (LRX10) LEUCINE-RICH REPEAT/EXTENSIN 10 (LRX10)
gene:AT3G15630	AT3G15630	3	complement(5296841..5297851)	14.24	-2.82	-7.04	2.23e-13	5.15e-11	5.66e-09	Other		AT3G15630	plant/protein;(source:Araport11) protein_coding
gene:AT3G15450	AT3G15450	3	5212984..5214124	194.85	-2.98	-7.92	5.63e-14	1.54e-11	1.43e-09	Other		AT3G15450	aluminum induced protein with YGL and LRDR motifs;(source:Araport11) protein_coding
SIS	AT5G02020	5	complement(385878..388231)	19.31	-3.09	-8.54	0	0	0	Other		AT5G02020	Encodes a protein involved in salt tolerance, names SIS (Salt Induced Serine rich). protein_coding SALT INDUCED SERINE RICH (SIS) SALT INDUCED SERINE RICH (SIS)
OXS3	AT5G56550	5	complement(22895616..22896734)	32.44	-3.42	-10.7	0	0	0	Other		AT5G56550	Encodes OXIDATIVE STRESS 3 (OXS3); involved in tolerance to heavy metals and oxidative stress. protein_coding OXIDATIVE STRESS 3 (OXS3) OXIDATIVE STRESS 3 (ATOXS3);OXIDATIVE STRESS 3 (OXS3)
PUB19	AT1G60190	1	22198266..22200687	11.31	-3.63	-12.39	0	0	0	Other		AT1G60190	Encodes PUB19, a plant U-box armadillo repeat protein. Involved in salt inhibition of germination together with PUB18. The mRNA is cell-to-cell mobile. protein_coding PLANT U-BOX 19 (PUB19) (AtPUB19);PLANT U-BOX 19 (PUB19)
gene:AT1G11210	AT1G11210	1	complement(3755668..3756998)	11	-4.19	-18.25	1.11e-16	5.31e-14	2.81e-12	Other		AT1G11210	cotton fiber protein, putative (DUF761);(source:Araport11) protein_coding
EMB1796	AT3G49240	3	18255961..18258203	4.68	1.4	2.63	8.31e-07	3.43e-05	0.02	Pentatricopeptide repeat-containing protein		AT3G49240	Encodes NUWA, an imprinted gene that controls mitochondrial function in early seed development. It is expressed in both the mitochondrion and chloroplast and is also involved in RNA editing in the mitochondrion and chloroplast as a core member of E+-type PPR editosomes. protein_coding NUWA (NUWA) NUWA (NUWA);EMBRYO DEFECTIVE 1796 (emb1796)
P67	AT4G16390	4	9257869..9260328	22.66	1.04	2.06	8.55e-11	1.16e-08	2.17e-06	Pentatricopeptide repeat-containing protein		AT4G16390	Encodes a pentatricopeptide repeat protein, SVR7 (SUPPRESSOR OF VARIEGATION7), required for FtsH-mediated chloroplast biogenesis. It is involved in accumulation and translation of chloroplast ATP synthase subunits. protein_coding SUPPRESSOR OF VARIEGATION 7 (SVR7) SUPPRESSOR OF VARIEGATION 7 (SVR7)
AAE17	AT5G23050	5	complement(7731221..7735566)	2.8	-1.34	-2.53	2.1e-09	1.93e-07	5.32e-05	Probable acyl-activating enzyme		AT5G23050	acyl-activating enzyme 17;(source:Araport11) protein_coding ACYL-ACTIVATING ENZYME 17 (AAE17) ACYL-ACTIVATING ENZYME 17 (AAE17)
AAE5	AT5G16370	5	complement(5356551..5358789)	27.46	-1.6	-3.03	0	0	0	Probable acyl-activating enzyme		AT5G16370	acyl activating enzyme 5;(source:Araport11) protein_coding ACYL ACTIVATING ENZYME 5 (AAE5) ACYL ACTIVATING ENZYME 5 (AAE5)
AKINBETA1	AT5G21170	5	7205477..7208613	40.08	-1.14	-2.2	4.9e-08	3.12e-06	0.00124	Protein kinase	AKINbeta1 (SnRK1)	AT5G21170	AKINbeta1, a subunit of the SnRK1 kinase (Sucrose non-fermenting-1-related protein kinase). Involved in regulation of nitrogen and sugar metabolism. As part of the regulatory subunit, it binds maltose which promotes kinase activity. Acts as a global regulator of genes involved in carbon, lipid and nitrogen metabolism. protein_coding (AKINBETA1) (KINbeta1); (AKINBETA1)
ATSIK	AT3G08760	3	complement(2657838..2661095)	9.1	-1.22	-2.33	6.09e-11	8.38e-09	1.54e-06	Protein kinase	ATSIK	AT3G08760	osmotic stress-inducible kinase that functions as a negative regulator of osmotic stress signaling in plants. protein_coding (ATSIK) (ATSIK)
CIPK14	AT5G01820	5	complement(313190..315405)	84.54	-1.09	-2.13	1.03e-09	1.02e-07	2.61e-05	Protein kinase	CIPK14	AT5G01820	CBL-interacting serine/threonine protein kinase. protein_coding SERINE/THREONINE PROTEIN KINASE 1 (SR1) SERINE/THREONINE PROTEIN KINASE 1 (ATSR1);SNF1-RELATED PROTEIN KINASE 3.15 (SnRK3.15);SOS2-LIKE PROTEIN KINASE 24 (PKS24); (ATCIPK14);SERINE/THREONINE PROTEIN KINASE 1 (SR1);CBL-INTERACTING PROTEIN KINASE 14 (CIPK14)
CIPK21	AT5G57630	5	complement(23340746..23343489)	13.13	-1.89	-3.7	0	0	0	Protein kinase	CIPK21	AT5G57630	CBL-interacting protein kinase.When mutated plants are hypersensitive to salt and osmotic stress. protein_coding CBL-INTERACTING PROTEIN KINASE 21 (CIPK21) SNF1-RELATED PROTEIN KINASE 3.4 (SnRK3.4);CBL-INTERACTING PROTEIN KINASE 21 (CIPK21)
gene:AT2G31010	AT2G31010	2	13193954..13200138	1.88	1.67	3.19	8.96e-08	5.19e-06	0.00227	Protein kinase	Protein kinase superfamily protein	AT2G31010	Protein kinase superfamily protein;(source:Araport11) protein_coding
RACK1B	AT1G48630	1	complement(17981636..17983377)	28.01	1.46	2.74	6.65e-12	1.1e-09	1.69e-07	Protein kinase	RACK1B	AT1G48630	Encodes a protein with similarity to mammalian RACKs. RACKs function to shuttle activated protein kinase C to different subcellular sites and may also function as a scaffold through physical interactions with other proteins. RACK1B has no phenotype on its own and probably acts redundantly with RACK1A and RACK1C. protein_coding RECEPTOR FOR ACTIVATED C KINASE 1B (RACK1B_AT) RECEPTOR FOR ACTIVATED …
RACK1C	AT3G18130	3	complement(6210878..6212551)	41.2	1.59	3.02	1.82e-10	2.3e-08	4.62e-06	Protein kinase	RACK1C	AT3G18130	Encodes a protein with similarity to mammalian RACKs. RACKs function to shuttle activated protein kinase C to different subcellular sites and may also function as a scaffold through physical interactions with other proteins. RACK1C has no phenotype on its own and probably acts redundantly with RACK1A and RACK1B. protein_coding RECEPTOR FOR ACTIVATED C KINASE 1C (RACK1C_AT) RECEPTOR FOR ACTIVATED …
KING1	AT3G48530	3	17987378..17989763	42.98	-1.32	-2.5	1.95e-11	2.96e-09	4.94e-07	Protein kinase	SNF1-related gamma 1 subunit	AT3G48530	SNF1-related protein kinase regulatory subunit gamma 1;(source:Araport11) protein_coding SNF1-RELATED PROTEIN KINASE REGULATORY SUBUNIT GAMMA 1 (KING1) (KINgamma);SNF1-RELATED PROTEIN KINASE REGULATORY SUBUNIT GAMMA 1 (KING1)
SRK2I	AT5G66880	5	26710302..26712971	17.82	-1.15	-2.23	3.67e-07	1.71e-05	0.00928	Protein kinase	SnRK2.3	AT5G66880	SNF1-related protein kinases (SnRK2) whose activity is activated by ionic (salt) and non-ionic (mannitol) osmotic stress. Enzyme involved in the ABA signaling during seed germination, dormancy and seedling growth. The mRNA is cell-to-cell mobile. protein_coding SUCROSE NONFERMENTING 1(SNF1)-RELATED PROTEIN KINASE 2.3 (SNRK2.3) SUCROSE NONFERMENTING 1(SNF1)-RELATED PROTEIN KINASE 2.3 (SNRK2.3); (S…
CIPK17	AT1G48260	1	complement(17813886..17817441)	5.62	-1.33	-2.51	9.84e-09	7.97e-07	0.000249	Protein kinase	SnRK3.21	AT1G48260	Encodes a member of the SNF1-related kinase (SnRK) gene family (SnRK3.21), which has also been reported as a member of the CBL-interacting protein kinases (CIPK17). protein_coding CBL-INTERACTING PROTEIN KINASE 17 (CIPK17) SNF1-RELATED PROTEIN KINASE 3.21 (SnRK3.21);CBL-INTERACTING PROTEIN KINASE 17 (CIPK17)
CIPK11	AT2G30360	2	complement(12936968..12938834)	3.98	-1.27	-2.41	1.1e-06	4.35e-05	0.03	Protein kinase		AT2G30360	Encodes a SOS2-like protein kinase that is a member of the CBL-interacting protein kinase family.Loss of function mutants show a decrease in sensitivity to high pH.Phosphorylates AHA2, a plasma membrane H+ ATPase.This phosphorylation appears to regulate the activity of the proton transporter. protein_coding SOS3-INTERACTING PROTEIN 4 (SIP4) CBL-INTERACTING PROTEIN KINASE 11 (CIPK11);PROTEIN KINAS…
gene:AT4G06536	AT4G06536	4	3360719..3361516	10.69	-1.17	-2.24	1.28e-08	9.82e-07	0.000325	Receptor		AT4G06536	SPla/RYanodine receptor (SPRY) domain-containing protein;(source:Araport11) protein_coding
TLP1_1	AT2G02710	2	complement(758693..761064)	30.53	-1.49	-2.81	1.47e-14	4.3e-12	3.71e-10	Receptor		AT2G02710	Encodes a putative blue light receptor protein. protein_coding PAS/LOV PROTEIN B (PLPB) PAS/LOV PROTEIN B (PLPB);PAS/LOV PROTEIN (PLP)
AR781	AT2G26530	2	complement(11282663..11284272)	31.2	-1.58	-2.99	9.01e-08	5.21e-06	0.00228	Receptor		AT2G26530	Pheromone receptor-like protein involved in the early elicitor signaling events which occur within minutes and include ion fluxes across the plasma membrane, activation of MPKs and the formation of ROS related to PGPS1 and WRKY33. protein_coding (AR781) (AR781)
THE1	AT5G54380	5	complement(22077040..22080341)	19.81	1.51	2.85	1.85e-10	2.32e-08	4.68e-06	Receptor-like kinase		AT5G54380	THESEUS1 (THE1), a receptor kinase regulated by Brassinosteroids and required for cell elongation during vegetative growth. protein_coding THESEUS1 (THE1) THESEUS1 (THE1)
LYK3	AT1G51940	1	complement(19295820..19299169)	10.66	1.21	2.32	3.48e-07	1.64e-05	0.0088	Receptor-like kinase		AT1G51940	LysM-containing receptor-like kinase. Induction of chitin-responsive genes by chitin treatment is not blocked in the mutant. Based on protein sequence alignment analysis, it has a typical RD signaling domain in its catalytic loop and possesses autophosphorylation activity.It is required for the suppression of defense responses in absence of pathogen infection or upon abscisic acid treatment. Loss…
gene:AT1G12460	AT1G12460	1	4247218..4250758	6.3	1.17	2.26	8.35e-10	8.46e-08	2.11e-05	Receptor-like kinase		AT1G12460	Leucine-rich repeat protein kinase family protein;(source:Araport11) protein_coding
RGI3	AT4G26540	4	complement(13394447..13398307)	25.79	1.16	2.24	4.9e-09	4.23e-07	0.000124	Receptor-like kinase		AT4G26540	Leucine-rich repeat receptor-like protein kinase family protein;(source:Araport11) protein_coding (RGFR3) RGF1 INSENSITIVE 3 (RGI3); (RGFR3)
SRF6	AT1G53730	1	20061405..20065713	24.37	1.15	2.22	2.8e-12	5.29e-10	7.09e-08	Receptor-like kinase		AT1G53730	STRUBBELIG-receptor family 6;(source:Araport11) protein_coding STRUBBELIG-RECEPTOR FAMILY 6 (SRF6) STRUBBELIG-RECEPTOR FAMILY 6 (SRF6)
RPK1	AT1G69270	1	complement(26040689..26042741)	10.72	-1.18	-2.26	5e-09	4.29e-07	0.000127	Receptor-like kinase		AT1G69270	RPK1 is a leucine-rich receptor-like kinase located in the plasma membrane which is upregulated by abscisic acid, dehydration, high salt, low temperature, but not by other plant hormones. RPK1 knock-out and antisense plants show an ABA-insensitive phenotype. RPK1 plays a role in ABA-controlled cell proliferation and is a regulator of the ABA signal transduction pathway. Overexpression of the LRR …
LECRKS2	AT2G32800	2	13916440..13919179	35.04	-1.34	-2.53	0	0	0	Receptor-like kinase		AT2G32800	protein kinase family protein;(source:Araport11) protein_coding L-TYPE LECTIN RECEPTOR KINASE S.2 (LECRK-S.2) (AP4.3A);L-TYPE LECTIN RECEPTOR KINASE S.2 (LECRK-S.2)
WAK3	AT1G21240	1	7434235..7436830	6.05	-1.46	-2.75	2.12e-07	1.07e-05	0.00537	Receptor-like kinase		AT1G21240	encodes a wall-associated kinase The mRNA is cell-to-cell mobile. protein_coding WALL ASSOCIATED KINASE 3 (WAK3) WALL ASSOCIATED KINASE 3 (WAK3)
RLP51	AT4G18760	4	complement(10307810..10309591)	8.65	1.03	2.04	3.59e-07	1.68e-05	0.00908	Receptor-like protein		AT4G18760	receptor like protein 51;(source:Araport11) protein_coding RECEPTOR LIKE PROTEIN 51 (RLP51) RECEPTOR LIKE PROTEIN 51 (AtRLP51);SUPPRESSOR OF NPR1-1, CONSTITUTIVE 2 (SNC2);RECEPTOR LIKE PROTEIN 51 (RLP51)
AtRLP27	AT2G33060	2	14025483..14028261	5.07	-1.3	-2.47	2.84e-12	5.3e-10	7.18e-08	Receptor-like protein		AT2G33060	receptor like protein 27;(source:Araport11) protein_coding RECEPTOR LIKE PROTEIN 27 (RLP27) RECEPTOR LIKE PROTEIN 27 (AtRLP27);RECEPTOR LIKE PROTEIN 27 (RLP27)
AtRLP41	AT3G25010	3	complement(9110057..9112936)	21.13	-1.32	-2.5	1.81e-06	6.62e-05	0.05	Receptor-like protein		AT3G25010	receptor like protein 41;(source:Araport11) protein_coding RECEPTOR LIKE PROTEIN 41 (RLP41) RECEPTOR LIKE PROTEIN 41 (RLP41);RECEPTOR LIKE PROTEIN 41 (AtRLP41)
AtRLP39	AT3G24900	3	complement(9099060..9101991)	2.25	-1.69	-3.22	8.15e-08	4.79e-06	0.00206	Receptor-like protein		AT3G24900	receptor like protein 39;(source:Araport11) protein_coding RECEPTOR LIKE PROTEIN 39 (RLP39) RECEPTOR LIKE PROTEIN 39 (AtRLP39);RECEPTOR LIKE PROTEIN 39 (RLP39)
AtRLP52	AT5G25910	5	9038860..9041377	1.19	-2.26	-4.8	5.25e-09	4.46e-07	0.000133	Receptor-like protein		AT5G25910	putative disease resistance protein induced by chitin oligomers. protein_coding RECEPTOR LIKE PROTEIN 52 (RLP52) RECEPTOR LIKE PROTEIN 52 (RLP52);RECEPTOR LIKE PROTEIN 52 (AtRLP52)
LSU3	AT3G49570	3	complement(18372404..18373147)	6.64	-2.3	-4.92	6.66e-12	1.1e-09	1.69e-07	Response to Low Sulfur		AT3G49570	response to low sulfur 3;(source:Araport11) protein_coding RESPONSE TO LOW SULFUR 3 (LSU3) RESPONSE TO LOW SULFUR 3 (LSU3)
ARAC4	AT1G20090	1	6966842..6969009	36.93	1.06	2.08	1.19e-08	9.35e-07	0.000302	Rho GTPase		AT1G20090	Member of the Rho GTPase family. Functions to organize the microtubular cytoskeleton in combination with RIC1 and RIC4. These interactions affect pavement cell morphogenesis and pollen tube growth. ROP2 expression is stimulated by brassinosteroid treatment. Inhibit light-induced stomatal opening. The mRNA is cell-to-cell mobile. protein_coding RHO-RELATED PROTEIN FROM PLANTS 2 (ROP2) ARABIDOPSIS …
MED36A	AT4G25630	4	13074090..13076432	16.7	1.66	3.16	1.4e-09	1.32e-07	3.53e-05	Ribosome biogenesis or rRNA processing		AT4G25630	encodes a fibrillarin, a key nucleolar protein in eukaryotes which associates with box C/D small nucleolar RNAs (snoRNAs) directing 2'-O-ribose methylation of the rRNA. This gene also encodes a novel box C/D snoRNA, U60.2f in its fifth intron that accumulates in seedlings and that their targeted residue on the 25 S rRNA is methylated. The mRNA is cell-to-cell mobile. protein_coding FIBRILLARIN 2 …
RPSAb	AT3G04770	3	complement(1309273..1311129)	3.67	1.52	2.87	2.47e-09	2.22e-07	6.25e-05	Ribosome biogenesis or rRNA processing		AT3G04770	40s ribosomal protein SA B;(source:Araport11) protein_coding 40S RIBOSOMAL PROTEIN SA B (RPSAb) 40S RIBOSOMAL PROTEIN SA B (RPSAb)
RPS6A	AT4G31700	4	complement(15345979..15347804)	124.48	1.3	2.46	3.03e-08	2.09e-06	0.000767	Ribosome biogenesis or rRNA processing		AT4G31700	Encodes a putative ribosomal protein S6 (rps6a). RPS6A and RPS6B are fully redundant and essential during gametogenesis. protein_coding RIBOSOMAL PROTEIN S6 (RPS6) RIBOSOMAL PROTEIN S6 (RPS6); (ATRPS6); (RPS6A)
RPL18AA_1	AT1G29965	1	complement(10498310..10499462)	16.43	1.24	2.36	1.26e-08	9.7e-07	0.000318	Ribosome biogenesis or rRNA processing		AT1G29965	cytosolic ribosomal protein gene, part of eL20 family protein_coding (RPL18AD) (RPL18AD)
RPP2D	AT3G44590	3	16163709..16164997	10.18	1.24	2.36	4.15e-09	3.63e-07	0.000105	Ribosome biogenesis or rRNA processing		AT3G44590	cytosolic ribosomal protein gene, part of bL12 family protein_coding RIBOSOMAL PROTEIN P2D (RPP2D) RIBOSOMAL PROTEIN P2D (RPP2D)
YAO	AT4G05410	4	complement(2742932..2745635)	4.71	1.24	2.37	3.98e-10	4.58e-08	1.01e-05	Ribosome biogenesis or rRNA processing		AT4G05410	Encodes a nucleolar protein with seven WD40-repeats that plays a role in embryo sac development and is critical for the correct positioning of the division plane of zygote and the apical cell lineage in Arabidopsis. YAO may act by modulating nucleolar function, such as rRNA biogenesis, during early embryogenesis and gametogenesis. protein_coding YAOZHE (YAO) YAOZHE (YAO)
RPL34C	AT3G28900	3	complement(10902003..10904458)	19.11	1.23	2.34	1.87e-08	1.37e-06	0.000474	Ribosome biogenesis or rRNA processing		AT3G28900	Ribosomal protein L34e superfamily protein;(source:Araport11) protein_coding
RPS20B	AT3G47370	3	complement(17453423..17454730)	47.59	1.19	2.28	2.18e-09	1.99e-07	5.52e-05	Ribosome biogenesis or rRNA processing		AT3G47370	Ribosomal protein S10p/S20e family protein;(source:Araport11) protein_coding
gene:AT5G52882	AT5G52882	5	complement(21433859..21439133)	2.94	1.18	2.26	5.68e-08	3.53e-06	0.00144	Ribosome biogenesis or rRNA processing		AT5G52882	P-loop containing nucleoside triphosphate hydrolases superfamily protein;(source:Araport11) protein_coding
RPL19B	AT3G16780	3	5708826..5710579	21.08	1.18	2.26	6.62e-09	5.52e-07	0.000168	Ribosome biogenesis or rRNA processing		AT3G16780	Ribosomal protein L19e family protein;(source:Araport11) protein_coding RIBSOMAL PROTEIN LIKE 19B (RPL19B) RIBSOMAL PROTEIN LIKE 19B (RPL19B)
gene:AT3G10530	AT3G10530	3	3285832..3288880	5.13	1.16	2.23	4.68e-08	3.01e-06	0.00119	Ribosome biogenesis or rRNA processing		AT3G10530	Transducin/WD40 repeat-like superfamily protein;(source:Araport11) protein_coding
RPL12C_2	AT5G60670	5	complement(24380504..24381599)	24.25	1.16	2.24	9.9e-07	4.01e-05	0.03	Ribosome biogenesis or rRNA processing		AT5G60670	Ribosomal protein L11 family protein;(source:Araport11) protein_coding RIBOSOMAL PROTEIN LIKE 12C (RPL12C) RIBOSOMAL PROTEIN LIKE 12C (RPL12C)
OLI2	AT5G55920	5	complement(22645448..22649517)	14.14	1.15	2.22	8.73e-09	7.13e-07	0.000221	Ribosome biogenesis or rRNA processing		AT5G55920	Encodes a homolog of the S. cerevisiae Nop2 that is involved in ribosome biogenesis and plays a role on organ size control by promoting cell proliferation and preventing compensation in normal leaf development. protein_coding OLIGOCELLULA 2 (OLI2) OLIGOCELLULA 2 (OLI2); (ATTRM4C);TRNA METHYLTRANSFERASE 4C (TRM4C); (NOP2A)
RPS2D	AT3G57490	3	complement(21279596..21281064)	11.66	1.14	2.2	2.57e-07	1.26e-05	0.0065	Ribosome biogenesis or rRNA processing		AT3G57490	Ribosomal protein S5 family protein;(source:Araport11) protein_coding
gene:AT3G58660	AT3G58660	3	21701520..21703114	12.87	1.14	2.2	2.94e-09	2.64e-07	7.46e-05	Ribosome biogenesis or rRNA processing		AT3G58660	Ribosomal protein L1p/L10e family;(source:Araport11) protein_coding
RPL14A	AT2G20450	2	8813832..8815379	37.51	1.12	2.17	7.28e-08	4.36e-06	0.00184	Ribosome biogenesis or rRNA processing		AT2G20450	Ribosomal protein L14;(source:Araport11) protein_coding
gene:AT4G04940	AT4G04940	4	complement(2511028..2517217)	4.51	1.11	2.17	4.45e-07	2.01e-05	0.01	Ribosome biogenesis or rRNA processing		AT4G04940	transducin family protein / WD-40 repeat family protein;(source:Araport11) protein_coding
RPS5A	AT2G37270	2	complement(15647677..15649471)	65.93	1.1	2.14	3.24e-09	2.87e-07	8.22e-05	Ribosome biogenesis or rRNA processing		AT2G37270	One of two genes encoding the ribosomal protein S5. Expressed at a lower level compared to ATRPS5A. protein_coding RIBOSOMAL PROTEIN 5B (RPS5B) RIBOSOMAL PROTEIN 5B (RPS5B);RIBOSOMAL PROTEIN 5B (ATRPS5B)
RPL35AA	AT1G07070	1	2168561..2169957	10.47	1.09	2.13	1.51e-06	5.68e-05	0.04	Ribosome biogenesis or rRNA processing		AT1G07070	Ribosomal protein L35Ae family protein;(source:Araport11) protein_coding
RPS19C	AT5G61170	5	24611032..24612564	81.64	1.09	2.13	2.59e-08	1.82e-06	0.000655	Ribosome biogenesis or rRNA processing		AT5G61170	Ribosomal protein S19e family protein;(source:Araport11) protein_coding
gene:AT3G06680	AT3G06680	3	complement(2114151..2114948)	15.59	1.05	2.08	2.53e-07	1.25e-05	0.00642	Ribosome biogenesis or rRNA processing		AT3G06680	Ribosomal L29e protein family;(source:Araport11) protein_coding
RPL31B	AT4G26230	4	13285737..13286791	58.57	1.05	2.07	4.53e-08	2.93e-06	0.00115	Ribosome biogenesis or rRNA processing		AT4G26230	Ribosomal protein L31e family protein;(source:Araport11) protein_coding
RPS12C_1	AT2G32060	2	complement(13638762..13640431)	53.46	1.04	2.06	6.38e-08	3.91e-06	0.00162	Ribosome biogenesis or rRNA processing		AT2G32060	Ribosomal protein L7Ae/L30e/S12e/Gadd45 family protein;(source:Araport11) protein_coding
gene:AT3G23620	AT3G23620	3	8480025..8482222	14.09	1.04	2.06	7.8e-09	6.44e-07	0.000198	Ribosome biogenesis or rRNA processing		AT3G23620	BRIX domain containing protein, similar to RNA biogenesis factors in yeast. Binds rRNA and likely also functions in RNA biogenesis in Arabidopsis. Essential gene, mutants are embryo lethal and does not transmit well through the gametophyte. protein_coding ARABIDOPSIS HOMOLOG OF YEAST RPF2 (ARPF2) ARABIDOPSIS HOMOLOG OF YEAST RPF2 (ARPF2)
gene:AT1G31660	AT1G31660	1	complement(11330924..11333540)	14.65	1.03	2.04	1.64e-08	1.21e-06	0.000416	Ribosome biogenesis or rRNA processing		AT1G31660	Encodes a protein that is a ribosome biogenesis co-factor. Mutants display aberrant RNA processing and male and female gametophyte development. protein_coding ESSENTIAL NUCLEAR PROTEIN 1 (ENP1) ESSENTIAL NUCLEAR PROTEIN 1 (ENP1); (ATENP1)
RPL27AC	AT1G70600	1	complement(26620821..26621779)	119.7	1.03	2.05	7.62e-08	4.54e-06	0.00193	Ribosome biogenesis or rRNA processing		AT1G70600	Ribosomal protein L18e/L15 superfamily protein;(source:Araport11) protein_coding
RPS15AF_2	AT5G59850	5	complement(24112156..24113617)	108.39	1.03	2.05	3.27e-07	1.56e-05	0.00829	Ribosome biogenesis or rRNA processing		AT5G59850	Ribosomal protein S8 family protein;(source:Araport11) protein_coding
PPR336	AT1G61870	1	complement(22864951..22866666)	14.6	1.01	2.01	4.65e-10	5.24e-08	1.18e-05	Ribosome biogenesis or rRNA processing		AT1G61870	Generic translation factor involved in mitochondrial translation. protein_coding PENTATRICOPEPTIDE REPEAT 336 (PPR336) PENTATRICOPEPTIDE REPEAT 336 (PPR336);RIBOSOMAL PPR PROTEIN 1 (RPPR1)
RPL37C	AT3G16080	3	5454762..5455942	40.47	1.01	2.02	2.46e-08	1.75e-06	0.000624	Ribosome biogenesis or rRNA processing		AT3G16080	Zinc-binding ribosomal protein family protein;(source:Araport11) protein_coding
RPL9D	AT4G10450	4	complement(6462918..6464558)	15.89	1.01	2.01	1.33e-06	5.12e-05	0.03	Ribosome biogenesis or rRNA processing		AT4G10450	Ribosomal protein L6 family;(source:Araport11) protein_coding
RPS10C	AT5G52650	5	complement(21355541..21357219)	118.3	1.01	2.01	1.47e-07	7.87e-06	0.00373	Ribosome biogenesis or rRNA processing		AT5G52650	RNA binding Plectin/S10 domain-containing protein;(source:Araport11) protein_coding
PPAN	AT5G61770	5	24815541..24817728	8.78	1.01	2.01	3.21e-08	2.18e-06	0.000814	Ribosome biogenesis or rRNA processing		AT5G61770	A single-copy gene encoding a 346 aa protein with a single Brix domain. Similar to yeast ribosome biogenesis proteins Ssf1/2. protein_coding PETER PAN-LIKE PROTEIN (PPAN) (SNAIL1);PETER PAN-LIKE PROTEIN (PPAN)
ARP2_1	AT1G61580	1	complement(22720560..22723152)	11.33	1	2	3.74e-07	1.74e-05	0.00947	Ribosome biogenesis or rRNA processing		AT1G61580	R-protein L3 B;(source:Araport11) protein_coding R-PROTEIN L3 B (RPL3B) ARABIDOPSIS RIBOSOMAL PROTEIN 2 (ARP2);R-PROTEIN L3 B (RPL3B)
gene:AT2G38820	AT2G38820	2	16221815..16223746	13.13	-1.34	-2.53	3.32e-13	7.43e-11	8.4e-09	Ribosome biogenesis or rRNA processing		AT2G38820	DNA-directed RNA polymerase subunit beta-beta protein, putative (DUF506);(source:Araport11) protein_coding
gene:AT1G49450	AT1G49450	1	18305445..18307557	2.77	-1.86	-3.62	6.13e-12	1.04e-09	1.55e-07	Ribosome biogenesis or rRNA processing		AT1G49450	Transducin/WD40 repeat-like superfamily protein;(source:Araport11) protein_coding ABA-INDUCED WD40 REPEAT 2 (AIW2) ABA-INDUCED WD40 REPEAT 2 (AIW2)
gene:AT1G02610	AT1G02610	1	complement(553019..556152)	12	-1.7	-3.25	8.09e-10	8.24e-08	2.05e-05	RING/FYVE/PHD zinc finger superfamily protein		AT1G02610	RING/FYVE/PHD zinc finger superfamily protein;(source:Araport11) protein_coding
PUB11	AT1G23030	1	8156504..8159185	16.91	1.5	2.83	7.73e-10	7.92e-08	1.96e-05	RING/U-box superfamily protein		AT1G23030	Encodes a plant U-Box protein that is capable of binding and ubiquitinating a variety of targets including MYC2,LRR1,KIN and acting as an E3 ligase. Regulates a number of physiological hormonal and environment al responses via selective degradation of targets.Unlike PUB10, its closest homolog in Arabidopsis, it does not appear to play a major role in the MeJA-mediated response. protein_coding PLA…
ATL66	AT3G11110	3	3479673..3480629	21.6	1.07	2.09	1.15e-08	9.04e-07	0.00029	RING/U-box superfamily protein		AT3G11110	RING/U-box superfamily protein;(source:Araport11) protein_coding ARABIDOPSIS T??XICOS EN LEVADURA 66 (ATL66) ARABIDOPSIS T??XICOS EN LEVADURA 66 (ATL66)
gene:AT1G24440	AT1G24440	1	8661838..8664007	7.38	-1.01	-2.02	1.72e-07	8.91e-06	0.00436	RING/U-box superfamily protein		AT1G24440	RING/U-box superfamily protein;(source:Araport11) protein_coding
ATL44	AT2G17450	2	complement(7576388..7577846)	22	-1.02	-2.02	6.76e-08	4.11e-06	0.00171	RING/U-box superfamily protein		AT2G17450	Encodes a putative RING-H2 finger protein RHA3a. protein_coding RING-H2 FINGER A3A (RHA3A) ARABIDOPSIS T??XICOS EN LEVADURA 44 (ATL44);RING-H2 FINGER A3A (RHA3A)
XERICO	AT2G04240	2	complement(1461548..1462944)	22.41	-1.04	-2.06	3.59e-07	1.68e-05	0.00908	RING/U-box superfamily protein		AT2G04240	Encodes a small protein with an N-terminal trans-membrane domain and a RING-H2 zinc finger motif located at the C-terminus. Gene expression is induced by salt and osmotic stress. Transcrips levels are induced by DELLA proteins and repressed by gibberellic acid. Involved in ABA metabolism. protein_coding (XERICO) (XERICO)
ATL65	AT3G18930	3	complement(6523379..6526044)	3.95	-1.15	-2.22	3.05e-09	2.72e-07	7.72e-05	RING/U-box superfamily protein		AT3G18930	RING/U-box superfamily protein;(source:Araport11) protein_coding ARABIDOPSIS T??XICOS EN LEVADURA 65 (ATL65) ARABIDOPSIS T??XICOS EN LEVADURA 65 (ATL65)
gene:AT5G38895	AT5G38895	5	15571254..15573526	5.28	-1.17	-2.26	1.48e-06	5.63e-05	0.04	RING/U-box superfamily protein		AT5G38895	RING/U-box superfamily protein;(source:Araport11) protein_coding
gene:AT1G78170	AT1G78170	1	29413874..29415197	17.14	-1.34	-2.53	3.38e-10	3.91e-08	8.56e-06	RING/U-box superfamily protein		AT1G78170	E3 ubiquitin-protein ligase;(source:Araport11) protein_coding
WAVH1	AT2G22680	2	9645270..9647655	1.2	-1.49	-2.81	1.82e-07	9.25e-06	0.0046	RING/U-box superfamily protein		AT2G22680	Zinc finger (C3HC4-type RING finger) family protein;(source:Araport11) protein_coding WAV3 HOMOLOG 1 (WAVH1) WAV3 HOMOLOG 1 (WAVH1)
gene:AT3G47160	AT3G47160	3	complement(17359758..17362240)	6.53	-1.51	-2.84	1.67e-07	8.67e-06	0.00423	RING/U-box superfamily protein		AT3G47160	RING/U-box superfamily protein;(source:Araport11) protein_coding
PUB18	AT1G10560	1	3484399..3486965	2.24	-1.6	-3.04	1.29e-09	1.25e-07	3.28e-05	RING/U-box superfamily protein		AT1G10560	Encodes a protein containing a UND, a U-box, and an ARM domain. This protein has E3 ubiquitin ligase activity based on in vitro assays. protein_coding PLANT U-BOX 18 (PUB18) ARABIDOPSIS THALIANA PLANT U-BOX 18 (ATPUB18);PLANT U-BOX 18 (PUB18)
ATL6	AT3G05200	3	1476960..1478850	14.57	-1.6	-3.02	1.35e-10	1.76e-08	3.43e-06	RING/U-box superfamily protein		AT3G05200	Encodes a putative RING-H2 zinc finger protein ATL6 (ATL6). The mRNA is cell-to-cell mobile. protein_coding ARABIDOPSIS TOXICOS EN LEVADURA 6 (ATL6) ARABIDOPSIS TOXICOS EN LEVADURA 6 (ATL6)
ATL56	AT2G18670	2	8093220..8094823	16.78	-1.6	-3.03	4.09e-08	2.67e-06	0.00104	RING/U-box superfamily protein		AT2G18670	RING/U-box superfamily protein;(source:Araport11) protein_coding ARABIDOPSIS T??XICOS EN LEVADURA 56 (ATL56) ARABIDOPSIS T??XICOS EN LEVADURA 56 (ATL56)
ATL77	AT3G18773	3	6465748..6467175	25.89	-1.68	-3.2	3.33e-16	1.41e-13	8.44e-12	RING/U-box superfamily protein		AT3G18773	RING/U-box superfamily protein;(source:Araport11) protein_coding ARABIDOPSIS T??XICOS EN LEVADURA 77 (ATL77) ARABIDOPSIS T??XICOS EN LEVADURA 77 (ATL77)
PUB23	AT2G35930	2	complement(15082855..15084559)	11.44	-1.7	-3.26	3.99e-07	1.84e-05	0.01	RING/U-box superfamily protein		AT2G35930	Encodes a cytoplasmically localized U-box domain containing E3 ubiquitin ligase that is involved in the response to water stress and acts as a negative regulator of PAMP-triggered immunity. protein_coding PLANT U-BOX 23 (PUB23) (ATPUB23);PLANT U-BOX 23 (PUB23)
RHA1B	AT4G11360	4	6905848..6906856	38.37	-1.9	-3.73	0	0	0	RING/U-box superfamily protein		AT4G11360	Encodes a putative RING-H2 finger protein RHA1b. The mRNA is cell-to-cell mobile. protein_coding RING-H2 FINGER A1B (RHA1B) RING-H2 FINGER A1B (RHA1B)
RMA1	AT4G03510	4	complement(1557120..1559437)	12.04	-2.26	-4.78	2.22e-16	9.7e-14	5.62e-12	RING/U-box superfamily protein		AT4G03510	RMA1 encodes a novel 28 kDa protein with a RING finger motif and a C-terminal membrane-anchoring domain that is involved in the secretory pathway. Has E3 ubiquitin ligase activity. protein_coding RING MEMBRANE-ANCHOR 1 (RMA1) (ATRMA1);RING MEMBRANE-ANCHOR 1 (RMA1)
RZPF34	AT5G22920	5	7664871..7667288	25.69	-2.31	-4.95	0	0	0	RING/U-box superfamily protein		AT5G22920	Encodes a protein with sequence similarity to RING, zinc finger proteins. Loss of function mutations show reduced (15%) stomatal aperture under non stress conditions. protein_coding RING ZINC-FINGER PROTEIN 34 (RZPF34) RING ZINC-FINGER PROTEIN 34 (RZPF34);CHY ZINC-FINGER AND RING PROTEIN 1 (CHYR1); (ATRZPF34)
gene:AT5G55970	AT5G55970	5	22667220..22669631	13.25	-2.66	-6.33	0	0	0	RING/U-box superfamily protein		AT5G55970	Drought-induced gene encoding an ER-localized RING-type E3 Ub ligase. protein_coding DROUGHT-RESPONSIVE RING PROTEIN 1 (DDR1) DROUGHT-RESPONSIVE RING PROTEIN 1 (DDR1)
ATL31	AT5G27420	5	9683988..9685742	20.54	-3.26	-9.61	1.42e-14	4.23e-12	3.6e-10	RING/U-box superfamily protein		AT5G27420	Encodes CNI1 (Carbon/Nitrogen Insensitive1) (also named as ATL31), a RING type ubiquitin ligase that functions in the Carbon/Nitrogen response for growth phase transition in Arabidopsis seedlings. The mRNA is cell-to-cell mobile. protein_coding CARBON/NITROGEN INSENSITIVE 1 (CNI1) CARBON/NITROGEN INSENSITIVE 1 (CNI1);ARABIDOPSIS TOXICOS EN LEVADURA 31 (ATL31)
gene:AT1G22330	AT1G22330	1	7886323..7889534	6.72	1.4	2.64	8.15e-08	4.79e-06	0.00206	RNA-binding (RRM/RBD/RNP motifs) family protein		AT1G22330	RNA-binding (RRM/RBD/RNP motifs) family protein;(source:Araport11) protein_coding
RTFL8	AT2G39705	2	16556801..16558268	7.92	-1.28	-2.43	6.42e-07	2.76e-05	0.02	ROTUNDIFOLIA like		AT2G39705	ROTUNDIFOLIA like 8;(source:Araport11) protein_coding ROTUNDIFOLIA LIKE 8 (RTFL8) DEVIL 11 (DVL11);ROTUNDIFOLIA LIKE 8 (RTFL8)
RTFL16	AT3G25717	3	complement(9375102..9375671)	40.62	-1.38	-2.61	4.16e-09	3.63e-07	0.000105	ROTUNDIFOLIA like		AT3G25717	ROTUNDIFOLIA like 16;(source:Araport11) protein_coding ROTUNDIFOLIA LIKE 16 (RTFL16) ROTUNDIFOLIA LIKE 16 (RTFL16);DEVIL 6 (DVL6)
gene:AT2G28400	AT2G28400	2	complement(12147883..12149072)	23.41	-2.78	-6.86	2.78e-15	1e-12	7.03e-11	Senescence		AT2G28400	senescence regulator (Protein of unknown function, DUF584);(source:Araport11) protein_coding
STR15	AT4G35770	4	16944878..16946266	109.63	-3.88	-14.7	1.9e-10	2.36e-08	4.81e-06	Senescence		AT4G35770	Senescence-associated gene that is strongly induced by phosphate starvation. Transcripts are differentially regulated at the level of mRNA stability at different times of day. mRNAs are targets of the mRNA degradation pathway mediated by the downstream (DST) instability determinant. protein_coding SENESCENCE 1 (SEN1) SENESCENCE-ASSOCIATED GENE 1 (SAG1);SENESCENCE 1 (SEN1); (SAG1);ARABIDOPSIS THAL…
SMXL6	AT1G07200	1	complement(2208477..2212718)	7.41	-1.22	-2.32	7.27e-13	1.57e-10	1.84e-08	SMAX1-LIKE		AT1G07200	Encodes a member of an eight-gene family (SMAX1 and SMAX1-like) that has weak similarity to AtHSP101, a ClpB chaperonin required for thermotolerance. protein_coding SMAX1-LIKE 6 (SMXL6) SMAX1-LIKE 6 (SMXL6)
SMXL8	AT2G40130	2	16765709..16769279	5.94	-2.2	-4.58	2.22e-16	9.7e-14	5.62e-12	SMAX1-LIKE		AT2G40130	Encodes a member of an eight-gene family (SMAX1 and SMAX1-like) that has weak similarity to AtHSP101, a ClpB chaperonin required for thermotolerance. protein_coding SMAX1-LIKE 8 (SMXL8) SMAX1-LIKE 8 (SMXL8)
gene:AT2G47440	AT2G47440	2	19469571..19472006	63.95	1.92	3.78	2.76e-08	1.92e-06	0.000698	Tetratricopeptide repeat (TPR)-like superfamily protein		AT2G47440	Tetratricopeptide repeat (TPR)-like superfamily protein;(source:Araport11) protein_coding
gene:AT3G51110	AT3G51110	3	18983626..18985869	7.31	-1.07	-2.1	5.1e-09	4.36e-07	0.000129	Tetratricopeptide repeat (TPR)-like superfamily protein		AT3G51110	Tetratricopeptide repeat (TPR)-like superfamily protein;(source:Araport11) protein_coding
gene:AT2G29670	AT2G29670	2	complement(12681831..12685151)	158.79	-1.44	-2.71	4.92e-13	1.08e-10	1.25e-08	Tetratricopeptide repeat (TPR)-like superfamily protein		AT2G29670	Tetratricopeptide repeat (TPR)-like superfamily protein;(source:Araport11) protein_coding
ERF014	AT1G44830	1	16933699..16934568	0.78	3.14	8.84	1.5e-06	5.68e-05	0.04	Transcription Factor	AP2/EREBP, APETALA2/Ethylene-responsive element binding protein family	AT1G44830	Encodes a nuclear-localized member of the DREB subfamily A-5 of ERF/AP2 transcription factor family. The protein contains one AP2 domain. There are 15 members in this subfamily including RAP2.1, RAP2.9 and RAP2.10. Overexpression in cultured cells results in an increase in pectin deposition.ERF014 differentially regulates responses to bacterial and fungal pathogens. protein_coding ERF TRANSCRIPTI…
ERF034	AT2G44940	2	18537177..18538479	18.71	1.25	2.39	7.32e-14	1.95e-11	1.85e-09	Transcription Factor	AP2/EREBP, APETALA2/Ethylene-responsive element binding protein family	AT2G44940	encodes a member of the DREB subfamily A-4 of ERF/AP2 transcription factor family. The protein contains one AP2 domain. There are 17 members in this subfamily including TINY. protein_coding ETHYLENE-RESPONSIVE TRANSCRIPTION FACTOR 34 (ERF34) ETHYLENE-RESPONSIVE TRANSCRIPTION FACTOR 34 (ERF34)
ERF010	AT5G67190	5	complement(26808876..26810116)	16.59	-1.31	-2.47	4.83e-11	6.8e-09	1.22e-06	Transcription Factor	AP2/EREBP, APETALA2/Ethylene-responsive element binding protein family	AT5G67190	encodes a member of the DREB subfamily A-5 of ERF/AP2 transcription factor family. The protein contains one AP2 domain. There are 16 members in this subfamily including RAP2.1, RAP2.9 and RAP2.10. protein_coding DREB AND EAR MOTIF PROTEIN 2 (DEAR2) DREB AND EAR MOTIF PROTEIN 2 (DEAR2)
RAP2-13	AT1G22190	1	7835781..7837411	21.12	-1.35	-2.55	9.05e-11	1.22e-08	2.29e-06	Transcription Factor	AP2/EREBP, APETALA2/Ethylene-responsive element binding protein family	AT1G22190	The gene encodes a putative transcription factor belongings to the abiotic stress-associated DREB A-6 clade. The mRNA is cell-to-cell mobile. protein_coding RELATED TO AP2 4 (RAP2.4) OAS HIGH ACCUMULATION 1 (OSH1);RELATED TO AP2.4D (RAP2.4D); (WIND2);RELATED TO AP2 4 (RAP2.4)
RAP2-10	AT4G36900	4	17388649..17389862	10	-1.44	-2.72	9.63e-09	7.81e-07	0.000244	Transcription Factor	AP2/EREBP, APETALA2/Ethylene-responsive element binding protein family	AT4G36900	Encodes a member of the DREB subfamily A-5 of ERF/AP2 transcription factor family (RAP2.10). The protein contains one AP2 domain. There are 16 members in this subfamily including RAP2.9 and RAP2.1. protein_coding RELATED TO AP2 10 (RAP2.10) DREB AND EAR MOTIF PROTEIN 4 (DEAR4);RELATED TO AP2 10 (RAP2.10)
RAV1	AT1G13260	1	4542168..4543970	75.27	-1.51	-2.85	6.55e-15	2.1e-12	1.66e-10	Transcription Factor	AP2/EREBP, APETALA2/Ethylene-responsive element binding protein family	AT1G13260	Encodes an AP2/B3 domain transcription factor which is upregulated in response to low temperature. It contains a B3 DNA binding domain. It has circadian regulation and may function as a negative growth regulator. The mRNA is cell-to-cell mobile. protein_coding RELATED TO ABI3/VP1 1 (RAV1) RELATED TO ABI3/VP1 1 (RAV1); (ATRAV1);ETHYLENE RESPONSE DNA BINDING FACTOR 4 (EDF4)
DREB2D	AT1G75490	1	28335502..28336990	4.41	-1.69	-3.22	1.21e-06	4.72e-05	0.03	Transcription Factor	AP2/EREBP, APETALA2/Ethylene-responsive element binding protein family	AT1G75490	encodes a member of the DREB subfamily A-2 of ERF/AP2 transcription factor family. The protein contains one AP2 domain. There are eight members in this subfamily including DREB2A AND DREB2B that are involved in response to drought. protein_coding
ERF061	AT1G64380	1	complement(23890570..23892193)	8.61	-1.76	-3.39	0	0	0	Transcription Factor	AP2/EREBP, APETALA2/Ethylene-responsive element binding protein family	AT1G64380	encodes a member of the DREB subfamily A-6 of ERF/AP2 transcription factor family. The protein contains one AP2 domain. There are 8 members in this subfamily including RAP2.4. protein_coding
MYB15	AT3G23250	3	8309209..8310910	1.31	-2.15	-4.43	8.5e-09	6.99e-07	0.000215	Transcription Factor	AP2/EREBP, APETALA2/Ethylene-responsive element binding protein family	AT3G23250	Member of the R2R3 factor gene family. Key regulator of lignin biosynthesis in effector-triggered immunity protein_coding MYB DOMAIN PROTEIN 15 (MYB15) MYB DOMAIN PROTEIN 15 (MYB15);MYB DOMAIN PROTEIN 15 (ATMYB15); (ATY19)
ERF011	AT3G50260	3	18634546..18635514	3.58	-2.26	-4.8	6.68e-09	5.55e-07	0.000169	Transcription Factor	AP2/EREBP, APETALA2/Ethylene-responsive element binding protein family	AT3G50260	Encodes a member of the DREB subfamily A-5 of ERF/AP2 transcription factor family. The protein contains one AP2 domain. Involved in defense and freezing stress responses. There are 16 members in this subfamily including RAP2.1, RAP2.9 and RAP2.10. The mRNA is cell-to-cell mobile. protein_coding COOPERATIVELY REGULATED BY ETHYLENE AND JASMONATE 1 (CEJ1) COOPERATIVELY REGULATED BY ETHYLENE AND JASM…
ERF1A	AT4G17500	4	9759203..9760391	12.84	-2.45	-5.47	6.97e-11	9.55e-09	1.77e-06	Transcription Factor	AP2/EREBP, APETALA2/Ethylene-responsive element binding protein family	AT4G17500	Encodes a member of the ERF (ethylene response factor) subfamily B-3 of ERF/AP2 transcription factor family (ATERF-1). The protein contains one AP2 domain. There are 18 members in this subfamily including ATERF-1, ATERF-2, AND ATERF-5. The mRNA is cell-to-cell mobile. protein_coding ETHYLENE RESPONSIVE ELEMENT BINDING FACTOR 1 (ERF-1) ETHYLENE RESPONSIVE ELEMENT BINDING FACTOR 1 (ATERF-1);ETHYLEN…
ERF11	AT1G28370	1	complement(9955774..9956980)	6.86	-2.55	-5.85	5.15e-10	5.68e-08	1.31e-05	Transcription Factor	AP2/EREBP, APETALA2/Ethylene-responsive element binding protein family	AT1G28370	encodes a member of the ERF (ethylene response factor) subfamily B-1 of ERF/AP2 transcription factor family. The protein contains one AP2 domain. There are 15 members in this subfamily including ATERF-3, ATERF-4, ATERF-7, and leafy petiole. protein_coding ERF DOMAIN PROTEIN 11 (ERF11) ERF DOMAIN PROTEIN 11 (ATERF11);ERF DOMAIN PROTEIN 11 (ERF11)
ERF053	AT2G20880	2	8985959..8987302	1.48	-2.57	-5.95	5.68e-09	4.79e-07	0.000144	Transcription Factor	AP2/EREBP, APETALA2/Ethylene-responsive element binding protein family	AT2G20880	Encodes ERF53, a drought-induced transcription factor. Belongs to the AP2/ERF superfamily, and has a highly conserved AP2 domain. Regulates drought-responsive gene expressions by binding to the GCC box and/or dehydration-responsive element (DRE) in the promoter of downstream genes. Overexpression of AtERF53 driven by the CaMV35S promoter resulted in an unstable drought-tolerant phenotype in T2 tr…
ERF5	AT5G47230	5	19179881..19181182	13.55	-2.83	-7.11	3.12e-08	2.13e-06	0.00079	Transcription Factor	AP2/EREBP, APETALA2/Ethylene-responsive element binding protein family	AT5G47230	encodes a member of the ERF (ethylene response factor) subfamily B-3 of ERF/AP2 transcription factor family (ATERF-5). The protein contains one AP2 domain. There are 18 members in this subfamily including ATERF-1, ATERF-2, AND ATERF-5. The mRNA is cell-to-cell mobile. protein_coding ETHYLENE RESPONSIVE ELEMENT BINDING FACTOR 5 (ERF5) ETHYLENE RESPONSIVE ELEMENT BINDING FACTOR 5 (ERF5); (ATMACD1);…
DREB1C	AT4G25470	4	complement(13015250..13016235)	2.51	-3	-8.01	4.68e-07	2.1e-05	0.01	Transcription Factor	AP2/EREBP, APETALA2/Ethylene-responsive element binding protein family	AT4G25470	Encodes a member of the DREB subfamily A-1 of ERF/AP2 transcription factor family (CBF2). The protein contains one AP2 domain. There are six members in this subfamily, including CBF1, CBF2, and CBF3. This gene is involved in response to low temperature, abscisic acid, and circadian rhythm. Overexpressing this gene leads to increased freeze tolerance and induces the expression level of 85 cold-ind…
DREB1A	AT4G25480	4	complement(13018010..13019400)	4.47	-3.01	-8.07	4.66e-15	1.55e-12	1.18e-10	Transcription Factor	AP2/EREBP, APETALA2/Ethylene-responsive element binding protein family	AT4G25480	Encodes a member of the DREB subfamily A-1 of ERF/AP2 transcription factor family (CBF3). The protein contains one AP2 domain. There are six members in this subfamily, including CBF1, CBF2, and CBF3. This gene is involved in response to low temperature and abscisic acid. protein_coding DEHYDRATION RESPONSE ELEMENT B1A (DREB1A) DEHYDRATION RESPONSE ELEMENT B1A (DREB1A); (ATCBF3);C-REPEAT BINDING F…
ERF104	AT5G61600	5	complement(24766344..24767732)	28.28	-3.06	-8.34	1.11e-09	1.08e-07	2.81e-05	Transcription Factor	AP2/EREBP, APETALA2/Ethylene-responsive element binding protein family	AT5G61600	encodes a member of the ERF (ethylene response factor) subfamily B-3 of ERF/AP2 transcription factor family. The protein contains one AP2 domain. There are 18 members in this subfamily including ATERF-1, ATERF-2, AND ATERF-5. Involved in regulating root architecture. protein_coding ETHYLENE RESPONSE FACTOR 104 (ERF104) ETHYLENE RESPONSE FACTOR 104 (ERF104)
ERF6	AT4G17490	4	complement(9752824..9754161)	6.51	-3.07	-8.41	6.69e-08	4.08e-06	0.00169	Transcription Factor	AP2/EREBP, APETALA2/Ethylene-responsive element binding protein family	AT4G17490	Encodes a member of the ERF (ethylene response factor) subfamily B-3 of ERF/AP2 transcription factor family (ATERF-6). The protein contains one AP2 domain. There are 18 members in this subfamily including ATERF-1, ATERF-2, AND ATERF-5. It is involved in the response to reactive oxygen species and light stress. Involved in regulating root architecture and the response to cold stress. protein_codin…
ERF018	AT1G74930	1	28143851..28145058	9.11	-3.15	-8.89	7.77e-16	3.12e-13	1.97e-11	Transcription Factor	AP2/EREBP, APETALA2/Ethylene-responsive element binding protein family	AT1G74930	encodes a member of the DREB subfamily A-5 of ERF/AP2 transcription factor family. The protein contains one AP2 domain. There are 15 members in this subfamily including RAP2.1, RAP2.9 and RAP2.10. The mRNA is cell-to-cell mobile. protein_coding (ORA47) (ERF018); (ORA47)
ERF109	AT4G34410	4	16451876..16453260	2.28	-4.04	-16.5	2.47e-07	1.22e-05	0.00626	Transcription Factor	AP2/EREBP, APETALA2/Ethylene-responsive element binding protein family	AT4G34410	Encodes a member of the ERF (ethylene response factor) subfamily B-3 of ERF/AP2 transcription factor family. The protein contains one AP2 domain. There are 18 members in this subfamily including ATERF-1, ATERF-2, AND ATERF-5. Regulates programmed cell death (PCD) inhibitor genes. Involved in retarding programmed cell death under salt stress due to the regulation of processes participating in ROS …
DREB1B	AT4G25490	4	complement(13021780..13022996)	1.96	-6.16	-71.65	3.1e-10	3.64e-08	7.86e-06	Transcription Factor	AP2/EREBP, APETALA2/Ethylene-responsive element binding protein family	AT4G25490	Transcriptional activator that binds to the DRE/CRT regulatory element and induces COR (cold-regulated) gene expression increasing plant freezing tolerance. It encodes a member of the DREB subfamily A-1 of ERF/AP2 transcription factor family (CBF1). The protein contains one AP2 domain. There are six members in this subfamily, including CBF1, CBF2, and CBF3. This gene is involved in response to lo…
COL6	AT1G68520	1	complement(25708175..25710989)	98.11	-1.14	-2.2	3.22e-10	3.76e-08	8.17e-06	Transcription Factor	B-box type zinc finger family protein;	AT1G68520	B-box type zinc finger protein with CCT domain-containing protein;(source:Araport11) protein_coding B-BOX DOMAIN PROTEIN 14 (BBX14) B-BOX DOMAIN PROTEIN 14 (BBX14)
BHLH154	AT2G31730	2	complement(13487550..13489679)	2.6	2.31	4.98	2.5e-10	2.98e-08	6.32e-06	Transcription Factor	bHLH,Basic Helix-Loop-Helix family	AT2G31730	basic helix-loop-helix (bHLH) DNA-binding superfamily protein;(source:Araport11) protein_coding
BHLH137	AT5G50915	5	complement(20710103..20712473)	10.57	2.16	4.47	7.45e-13	1.6e-10	1.89e-08	Transcription Factor	bHLH,Basic Helix-Loop-Helix family	AT5G50915	basic helix-loop-helix (bHLH) DNA-binding superfamily protein;(source:Araport11) protein_coding CYTOKININ-RESPONSIVE GROWTH REGULATOR (CKG) CYTOKININ-RESPONSIVE GROWTH REGULATOR (CKG)
BZIP61	AT3G58120	3	complement(21520974..21523518)	22.61	2.31	4.96	1.89e-10	2.35e-08	4.78e-06	Transcription Factor	bZIP transcription factor family	AT3G58120	Encodes a member of the BZIP family of transcription factors. Forms heterodimers with the related protein AtbZIP34. Binds to G-boxes in vitro and is localized to the nucleus in onion epidermal cells. protein_coding (BZIP61) (BZIP61); (ATBZIP61)
BZIP34	AT2G42380	2	complement(17646857..17649062)	13.97	1.63	3.09	4.4e-07	2e-05	0.01	Transcription Factor	bZIP transcription factor family	AT2G42380	Encodes a member of the BZIP family of transcription factors. Forms heterodimers with the related protein AtbZIP61. Binds to G-boxes in vitro and is localized to the nucleus in onion epidermal cells. protein_coding (BZIP34) (DEG7); (BZIP34); (ATBZIP34)
ABF4	AT3G19290	3	6687042..6690123	15.49	-1.15	-2.23	9.48e-10	9.49e-08	2.4e-05	Transcription Factor	bZIP transcription factor family	AT3G19290	bZIP transcription factor with specificity for abscisic acid-responsive elements (ABRE). Mediates ABA-dependent stress responses.ABF4 acts through SnRK2 pathway and binds to ABA response elements of the promoters of NYE1 and regulates their expression to promote chlorophyll degradation. protein_coding ABRE BINDING FACTOR 4 (ABF4) ABRE BINDING FACTOR 4 (ABF4); (ATAREB2)
BZIP1	AT5G49450	5	20051829..20052735	13.53	-2.05	-4.14	1.39e-13	3.35e-11	3.53e-09	Transcription Factor	bZIP transcription factor family	AT5G49450	Encodes a transcription activator is a positive regulator of plant tolerance to salt, osmotic and drought stresses. protein_coding BASIC LEUCINE-ZIPPER 1 (bZIP1) BASIC LEUCINE-ZIPPER 1 (bZIP1);BASIC LEUCINE-ZIPPER 1 (AtbZIP1)
CDF2	AT5G39660	5	15878698..15881537	10.59	-1.34	-2.54	9.54e-14	2.42e-11	2.42e-09	Transcription Factor	C2C2(Zn) DOF zinc finger family	AT5G39660	Dof-type zinc finger domain-containing protein, identical to H-protein promoter binding factor-2a GI:3386546 from (Arabidopsis thaliana). Interacts with LKP2 and FKF1, but its overexpression does not change flowering time under short or long day conditions. protein_coding CYCLING DOF FACTOR 2 (CDF2) CYCLING DOF FACTOR 2 (CDF2)
gene:AT4G16141	AT4G16141	4	complement(9131532..9133161)	9.58	1.55	2.93	4.66e-07	2.1e-05	0.01	Transcription Factor	C2C2(Zn) GATA transcription factor family	AT4G16141	GATA type zinc finger transcription factor family protein;(source:Araport11) protein_coding GATA17-LIKE (GATA17L) GATA17-LIKE (GATA17L); (ATGATA17L)
GATA15	AT3G06740	3	2126312..2127467	8.29	1.24	2.37	7.99e-08	4.73e-06	0.00202	Transcription Factor	C2C2(Zn) GATA transcription factor family	AT3G06740	Encodes a member of the GATA factor family of zinc finger transcription factors. protein_coding GATA TRANSCRIPTION FACTOR 15 (GATA15) GATA TRANSCRIPTION FACTOR 15 (GATA15)
GAF1	AT3G50700	3	18840411..18843053	7.35	-1.33	-2.52	1.01e-09	1e-07	2.56e-05	Transcription Factor	C2H2 zinc finger family	AT3G50700	zinc finger protein, similar to maize Indeterminate1 (ID1) protein_coding INDETERMINATE(ID)-DOMAIN 2 (IDD2) INDETERMINATE(ID)-DOMAIN 2 (IDD2);INDETERMINATE(ID)-DOMAIN 2 (AtIDD2)
ZAT12	AT5G59820	5	24102814..24103794	3.74	-1.64	-3.11	6.97e-07	2.94e-05	0.02	Transcription Factor	C2H2 zinc finger family	AT5G59820	Encodes a zinc finger protein involved in high light and cold acclimation. Overexpression of this putative transcription factor increases the expression level of 9 cold-responsive genes and represses the expression level of 15 cold-responsive genes, including CBF genes. Also, lines overexpressing this gene exhibits a small but reproducible increase in freeze tolerance. Because of the repression o…
AZF2	AT3G19580	3	complement(6802903..6804296)	22.31	-1.87	-3.66	0	0	0	Transcription Factor	C2H2 zinc finger family	AT3G19580	Encodes zinc finger protein. mRNA levels are upregulated in response to ABA, high salt, and mild desiccation. The protein is localized to the nucleus and acts as a transcriptional repressor. protein_coding ZINC-FINGER PROTEIN 2 (ZF2) ZINC-FINGER PROTEIN 2 (ZF2);ZINC-FINGER PROTEIN 2 (AZF2)
ZAT6	AT5G04340	5	complement(1216058..1217362)	18.9	-2.27	-4.83	1.31e-07	7.16e-06	0.00333	Transcription Factor	C2H2 zinc finger family	AT5G04340	Encodes a C2H2 zinc finger transcription factor that coordinately activates phytochelatin-synthesis related gene expression and directly targets GSH1 by binding to its promoter to positively regulate Cd accumulation and tolerance. protein_coding ZINC FINGER OF ARABIDOPSIS THALIANA 6 (ZAT6) (C2H2); (ATZAT6);ZINC FINGER OF ARABIDOPSIS THALIANA 6 (ZAT6);COLD INDUCED ZINC FINGER PROTEIN 2 (CZF2)
ZAT10	AT1G27730	1	complement(9648021..9649323)	31.42	-3.08	-8.45	2.07e-10	2.53e-08	5.23e-06	Transcription Factor	C2H2 zinc finger family	AT1G27730	Related to Cys2/His2-type zinc-finger proteins found in higher plants. Compensated for a subset of calcineurin deficiency in yeast. Salt tolerance produced by ZAT10 appeared to be partially dependent on ENA1/PMR2, a P-type ATPase required for Li+ and Na+ efflux in yeast. The protein is localized to the nucleus, acts as a transcriptional repressor and is responsive to chitin oligomers. Also involv…
ATCTH	AT2G25900	2	11041331..11043256	164.55	-1.66	-3.15	1.21e-13	2.97e-11	3.06e-09	Transcription Factor	C3H zinc finger family	AT2G25900	Encodes a protein with two tandem-arrayed CCCH-type zinc fingers that binds RNA and is involved in RNA turnover. The mRNA is cell-to-cell mobile. protein_coding (ATCTH) (ATCTH);TANDEM ZINC FINGER 1 (TZF1);A. THALIANA TANDEM ZINC FINGER PROTEIN 1 (ATTZF1)
CZF1	AT2G40140	2	16771997..16774734	25.2	-2.08	-4.22	4.37e-10	4.96e-08	1.11e-05	Transcription Factor	C3H zinc finger family	AT2G40140	zinc finger (CCCH-type) family protein;(source:Araport11) protein_coding (CZF1) (CZF1);TANDEM ZINC FINGER 10 (TZF10); (ATSZF2);(SALT-INDUCIBLE ZINC FINGER 2 (SZF2); (ZFAR1)
gene:AT2G19810	AT2G19810	2	8550253..8551979	37.13	-2.11	-4.31	0	0	0	Transcription Factor	C3H zinc finger family	AT2G19810	Encodes Oxidation-related Zinc Finger 1 (OZF1), a plasma membrane protein involved in oxidative stress. protein_coding OXIDATION-RELATED ZINC FINGER 1 (OZF1) OXIDATION-RELATED ZINC FINGER 1 (OZF1);TANDEM ZINC FINGER 2 (TZF2); (ATTZF2); (AtOZF1)
SZF1	AT3G55980	3	20776220..20778952	38.62	-2.16	-4.47	4.32e-10	4.96e-08	1.1e-05	Transcription Factor	C3H zinc finger family	AT3G55980	salt-inducible zinc finger 1;(source:Araport11) protein_coding SALT-INDUCIBLE ZINC FINGER 1 (SZF1) SALT-INDUCIBLE ZINC FINGER 1 (SZF1);TANDEM ZINC FINGER 11 (TZF11); (ATSZF1)
gene:AT4G29190	AT4G29190	4	complement(14391849..14393381)	203.9	-2.25	-4.74	0	0	0	Transcription Factor	C3H zinc finger family	AT4G29190	Zinc finger C-x8-C-x5-C-x3-H type family protein;(source:Araport11) protein_coding OXIDATION-RELATED ZINC FINGER 2 (OZF2) ARABIDOPSIS THALIANA OXIDATION-RELATED ZINC FINGER 2 (ATOZF2); (ATC3H49);OXIDATION-RELATED ZINC FINGER 2 (OZF2);TANDEM ZINC FINGER 3 (TZF3); (ATTZF3)
gene:AT5G40720	AT5G40720	5	16297300..16300037	7.03	-1.59	-3.02	1.95e-11	2.96e-09	4.93e-07	Transcription Factor	C3H4 type zinc finger protein	AT5G40720	C3H4 type zinc finger protein (DUF23);(source:Araport11) protein_coding
MYBC1	AT2G40970	2	complement(17097550..17098731)	14.57	-1.02	-2.03	1.31e-08	9.91e-07	0.000331	Transcription Factor	G2-like transcription factor family, GARP	AT2G40970	Homeodomain-like superfamily protein;(source:Araport11) protein_coding (MYBC1) (MYBC1)
HHO3	AT1G25550	1	8976326..8978305	37.95	-1.31	-2.48	1.4e-13	3.35e-11	3.55e-09	Transcription factor	G2-like transcription factor family, GARP	AT1G25550	Member of HHO/HRS GARP type transcriptional repressor family. Involved in Pi uptake and Pi starvation signaling. Transcriptional repressors that functions with other NIGT genes as an important hub in the nutrient signaling network associated with the acquisition and use of nitrogen and phosphorus. protein_coding HRS1 HOMOLOG3 (HHO3) HRS1 HOMOLOG3 (HHO3);NITRATE-INDUCIBLE, GARP-TYPE TRANSCRIPTIONA…
RGL2	AT3G03450	3	complement(819337..821652)	3.56	1.38	2.61	5.88e-09	4.95e-07	0.000149	Transcription Factor	GRAS transcription factor family	AT3G03450	Encodes a DELLA protein, a member of the GRAS superfamily of putative transcription factors. DELLA proteins restrain the cell proliferation and expansion that drives plant growth. Negative regulator of the response to GA in controlling seed germination. GA triggers the degradation of RGL2 protein in a process blocked by both proteasome inhibitors and serine/threonine phosphatase inhibitors. The p…
SCL30_1	AT3G46600	3	17157585..17159965	44.12	-1.25	-2.38	7.11e-12	1.15e-09	1.8e-07	Transcription Factor	GRAS transcription factor family	AT3G46600	GRAS family transcription factor;(source:Araport11) protein_coding
HAT9	AT2G22800	2	complement(9704632..9706217)	8.98	-1.25	-2.38	1.06e-08	8.48e-07	0.000269	Transcription Factor	HB,Homeobox transcription factor family	AT2G22800	Encodes homeobox protein HAT9. protein_coding (HAT9) (HAT9)
ATHB-7	AT2G46680	2	complement(19165274..19166967)	16.16	-1.35	-2.55	2.94e-08	2.04e-06	0.000745	Transcription Factor	HB,Homeobox transcription factor family	AT2G46680	encodes a putative transcription factor that contains a homeodomain closely linked to a leucine zipper motif. Transcript is detected in all tissues examined. Is transcriptionally regulated in an ABA-dependent manner and may act in a signal transduction pathway which mediates a drought response. protein_coding HOMEOBOX 7 (HB-7) HOMEOBOX 7 (ATHB-7);HOMEOBOX 7 (HB-7);ARABIDOPSIS THALIANA HOMEOBOX 7 …
ATHB-12	AT3G61890	3	complement(22914154..22915393)	38.98	-1.5	-2.83	2.08e-13	4.88e-11	5.27e-09	Transcription Factor	HB,Homeobox transcription factor family	AT3G61890	Encodes a homeodomain leucine zipper class I (HD-Zip I) protein. Loss of function mutant has abnormally shaped leaves and stems. protein_coding HOMEOBOX 12 (HB-12) HOMEOBOX 12 (ATHB-12);HOMEOBOX 12 (HB12);HOMEOBOX 12 (HB-12);ARABIDOPSIS THALIANA HOMEOBOX 12 (ATHB12)
HAT2	AT5G47370	5	complement(19216271..19218007)	41.36	-1.67	-3.17	1.3e-11	2.05e-09	3.29e-07	Transcription Factor	HB,Homeobox transcription factor family	AT5G47370	homeobox-leucine zipper genes induced by auxin, but not by other phytohormones. Plays opposite roles in the shoot and root tissues in regulating auxin-mediated morphogenesis. protein_coding (HAT2) (HAT2)
HAT4	AT4G16780	4	9449114..9450905	46.27	-1.71	-3.28	2.16e-08	1.56e-06	0.000548	Transcription Factor	HB,Homeobox transcription factor family	AT4G16780	Encodes a homeodomain-leucine zipper protein that is rapidly and strongly induced by changes in the ratio of red to far-red light. It is also involved in cell expansion and cell proliferation and in the response to auxin. The mRNA is cell-to-cell mobile. protein_coding HOMEOBOX PROTEIN 2 (HB-2) HOMEOBOX PROTEIN 2 (ATHB-2); (HAT4);ARABIDOPSIS THALIANA HOMEOBOX PROTEIN 2 (ATHB2);HOMEOBOX PROTEIN 2 …
HSFA2	AT2G26150	2	11135624..11137792	1.09	2.11	4.32	3.26e-08	2.2e-06	0.000826	Transcription Factor	HSF,Heat-shock transcription factor family	AT2G26150	member of Heat Stress Transcription Factor (Hsf) family. Involved in response to misfolded protein accumulation in the cytosol. Regulated by alternative splicing and non-sense-mediated decay. protein_coding HEAT SHOCK TRANSCRIPTION FACTOR A2 (HSFA2) HEAT SHOCK TRANSCRIPTION FACTOR A2 (ATHSFA2);HEAT SHOCK TRANSCRIPTION FACTOR A2 (HSFA2)
HSFA4A	AT4G18880	4	complement(10347479..10349902)	16.28	-1.27	-2.4	2e-09	1.86e-07	5.07e-05	Transcription Factor	HSF,Heat-shock transcription factor family	AT4G18880	Encodes a member of Heat Stress Transcription Factor(Hsf) family that is a substrate of the MPK3/MPK6 signaling and regulates stress responses. protein_coding HEAT SHOCK TRANSCRIPTION FACTOR A4A (HSF A4A) HEAT SHOCK TRANSCRIPTION FACTOR A4A (HSF A4A);ARABIDOPSIS THALIANA HEAT SHOCK TRANSCRIPTION FACTOR A4A (AT-HSFA4A)
HSFC1	AT3G24520	3	8941066..8942874	12.24	-2.02	-4.07	0	0	0	Transcription Factor	HSF,Heat-shock transcription factor family	AT3G24520	member of Heat Stress Transcription Factor (Hsf) family protein_coding HEAT SHOCK TRANSCRIPTION FACTOR C1 (HSFC1) (AT-HSFC1);HEAT SHOCK TRANSCRIPTION FACTOR C1 (HSFC1)
LBD41	AT3G02550	3	complement(536500..538126)	2.24	-1.77	-3.4	1.14e-06	4.48e-05	0.03	Transcription factor	LOB domain-containing	AT3G02550	LOB domain-containing protein 41;(source:Araport11) protein_coding LOB DOMAIN-CONTAINING PROTEIN 41 (LBD41) LOB DOMAIN-CONTAINING PROTEIN 41 (LBD41)
LBD1	AT1G07900	1	2442570..2443746	4.19	-2.25	-4.77	2.05e-09	1.89e-07	5.18e-05	Transcription factor	LOB domain-containing	AT1G07900	LOB domain-containing protein 1;(source:Araport11) protein_coding LOB DOMAIN-CONTAINING PROTEIN 1 (LBD1) LOB DOMAIN-CONTAINING PROTEIN 1 (LBD1)
SPL2_2	AT5G43270	5	complement(17360287..17363880)	15.14	1.37	2.58	4.37e-10	4.96e-08	1.11e-05	Transcription Factor	MYB domain transcription factor family	AT5G43270	Member of the SPL (squamosa-promoter binding protein-like) gene family, a novel gene family encoding DNA binding proteins and putative transcription factors. In conjunction with SPL10 and SPL11, SPL2 redundantly controls proper development of lateral organs in association with shoot maturation in the reproductive phase. SPL2, SPL10, and SPL11, suppress root regeneration with age by inhibiting wou…
MYB3	AT1G22640	1	8006064..8007465	21.43	-1.52	-2.86	1.3e-13	3.16e-11	3.29e-09	Transcription Factor	MYB domain transcription factor family	AT1G22640	MYB-type transcription factor (MYB3) that represses phenylpropanoid biosynthesis gene expression protein_coding MYB DOMAIN PROTEIN 3 (MYB3) MYB DOMAIN PROTEIN 3 (MYB3);ARABIDOPSIS THALIANA MYB DOMAIN PROTEIN 3 (ATMYB3)
MYB51	AT1G18570	1	6389399..6391386	25.81	-1.85	-3.59	5.41e-08	3.4e-06	0.00137	Transcription Factor	MYB domain transcription factor family	AT1G18570	Encodes a member of the R2R3-MYB transcription family. Involved in indole glucosinolate biosynthesis. The mRNA is cell-to-cell mobile. protein_coding MYB DOMAIN PROTEIN 51 (MYB51) MYB DOMAIN PROTEIN 51 (MYB51);MYB DOMAIN PROTEIN 51 (AtMYB51);HIGH INDOLIC GLUCOSINOLATE 1 (HIG1); (BW51B); (BW51A)
ATMYB102	AT4G21440	4	complement(11418199..11419769)	2.63	-1.92	-3.79	1.03e-07	5.81e-06	0.0026	Transcription Factor	MYB domain transcription factor family	AT4G21440	Encodes a MYB transcription factor involved in wounding and osmotic stress response. Member of the R2R3 factor gene family. protein_coding MYB-LIKE 102 (MYB102) (MYB102);ARABIDOPSIS THALIANA MYOSIN 4 (ATM4);MYB-LIKE 102 (ATMYB102);A. THALIANA MYB 4 (ATM4);MYB-LIKE 102 (MYB102)
RVE1	AT5G17300	5	complement(5690225..5692992)	12.26	-1.33	-2.51	2.19e-13	5.1e-11	5.55e-09	Transcription Factor	MYB-related transcription factor family	AT5G17300	Myb-like transcription factor that regulates hypocotyl growth by regulating free auxin levels in a time-of-day specific manner. protein_coding REVEILLE 1 (RVE1) REVEILLE 1 (RVE1)
RD26	AT4G27410	4	complement(13707192..13709170)	55.25	-3.09	-8.51	0	0	0	Transcription Factor	NAC domain transcription factor family	AT4G27410	Encodes a NAC transcription factor induced in response to desiccation. It is localized to the nucleus and acts as a transcriptional activator in ABA-mediated dehydration response. protein_coding RESPONSIVE TO DESICCATION 26 (RD26) RESPONSIVE TO DESICCATION 26 (RD26); (ANAC72); (ATRD26)
NAC055	AT3G15500	3	5234457..5236196	1.99	-4.65	-25.17	2.08e-14	5.91e-12	5.26e-10	Transcription Factor	NAC domain transcription factor family	AT3G15500	Encodes an ATAF-like NAC-domain transcription factor that doesn't contain C-terminal sequences shared by CUC1, CUC2 and NAM. Note: this protein (AtNAC3) is not to be confused with the protein encoded by locus AT3G29035, which, on occasion, has also been referred to as AtNAC3. The mRNA is cell-to-cell mobile. protein_coding NAC DOMAIN CONTAINING PROTEIN 3 (NAC3) NAC DOMAIN CONTAINING PROTEIN 55 (N…
NAC002	AT1G01720	1	267993..269819	20.24	-1.31	-2.48	2.12e-14	5.97e-12	5.37e-10	Transcription Factor	NAC domain transcription factor family (NAM)	AT1G01720	Belongs to a large family of putative transcriptional activators with NAC domain. Transcript level increases in response to wounding and abscisic acid. ATAF1 attentuates ABA signaling and sythesis. Mutants are hyposensitive to ABA. The mRNA is cell-to-cell mobile. protein_coding (ATAF1) (ATAF1); (ANAC2);ARABIDOPSIS NAC DOMAIN CONTAINING PROTEIN 2 (ANAC002)
anac036	AT2G17040	2	7406911..7408393	21.75	-1.41	-2.65	1.15e-07	6.44e-06	0.00292	Transcription Factor	NAC domain transcription factor family (NAM)	AT2G17040	Member of the NAC transcription factor family and more specifically, the ONAC022 subfamily. Involved in leaf and inflorescence stem morphogenesis. The mRNA is cell-to-cell mobile. protein_coding NAC DOMAIN CONTAINING PROTEIN 36 (NAC036) NAC DOMAIN CONTAINING PROTEIN 36 (anac036);NAC DOMAIN CONTAINING PROTEIN 36 (NAC036)
NAC089	AT5G22290	5	complement(7375839..7377776)	11.66	-1.47	-2.77	1.8e-12	3.65e-10	4.57e-08	Transcription Factor	NAC domain transcription factor family (NAM)	AT5G22290	Encodes ANAC089, a membrane-tethered transcription factor that negatively regulates floral initiation. Also controls ER-stress-induced programmed cell death. protein_coding NAC DOMAIN CONTAINING PROTEIN 89 (NAC089) NAC DOMAIN CONTAINING PROTEIN 89 (anac089);NTM1-LIKE 14 (NTL14);FRUCTOSE-SENSING QUANTITATIVE TRAIT LOCUS 6 (FSQ6);NAC DOMAIN CONTAINING PROTEIN 89 (NAC089)
JUB1	AT2G43000	2	complement(17880457..17882636)	1.59	-2.02	-4.05	1.46e-07	7.85e-06	0.0037	Transcription Factor	NAC domain transcription factor family (NAM)	AT2G43000	Encodes a NAC transcription factor induced by hydrogen peroxide (H2O2). Involved in senescence. Over expression of the gene strongly delays senescence and enhances tolerance to various abiotic stresses. protein_coding NAC DOMAIN CONTAINING PROTEIN 42 (NAC042) NAC DOMAIN CONTAINING PROTEIN 42 (anac042); (ATJUB1);JUNGBRUNNEN 1 (JUB1);NAC DOMAIN CONTAINING PROTEIN 42 (NAC042)
NAC029	AT1G69490	1	26122080..26123514	89.85	-2.03	-4.09	1.11e-16	5.31e-14	2.81e-12	Transcription Factor	NAC domain transcription factor family (NAM)	AT1G69490	Encodes a member of the NAC transcription factor gene family. It is expressed in floral primordia and upregulated by AP3 and PI. Its expression is associated with leaf senescence. The mRNA is cell-to-cell mobile. protein_coding NAC-LIKE, ACTIVATED BY AP3/PI (NAP) ARABIDOPSIS NAC DOMAIN CONTAINING PROTEIN 29 (ANAC029);NAC-LIKE, ACTIVATED BY AP3/PI (NAP);NAC-LIKE, ACTIVATED BY AP3/PI (ATNAP)
NAC019	AT1G52890	1	complement(19696923..19698482)	6.42	-2.72	-6.6	0	0	0	Transcription Factor	NAC domain transcription factor family (NAM)	AT1G52890	encodes a NAC transcription factor whose expression is induced by drought, high salt, and abscisic acid. This gene binds to ERD1 promoter in vitro. protein_coding NAC DOMAIN CONTAINING PROTEIN 19 (NAC019) (ANAC19);NAC DOMAIN CONTAINING PROTEIN 19 (NAC019);NAC DOMAIN CONTAINING PROTEIN 19 (ANAC019)
gene:AT1G32700	AT1G32700	1	11827359..11829933	34.93	-1.18	-2.27	5.2e-10	5.7e-08	1.32e-05	Transcription Factor	PLATZ transcription factor	AT1G32700	PLATZ transcription factor family protein;(source:Araport11) protein_coding
gene:AT4G17900	AT4G17900	4	9945778..9948157	20.49	-1.49	-2.81	1.33e-10	1.73e-08	3.36e-06	Transcription Factor	PLATZ transcription factor	AT4G17900	PLATZ transcription factor family protein;(source:Araport11) protein_coding (PLATZ11) (PLATZ11)
gene:AT1G21000	AT1G21000	1	7337605..7339452	72.72	-1.91	-3.76	0	0	0	Transcription Factor	PLATZ transcription factor	AT1G21000	PLATZ transcription factor family protein;(source:Araport11) protein_coding (PLATZ1) ABA-INDUCED EXPRESSION 1 (AIN1); (PLATZ1)
gene:AT1G76590	AT1G76590	1	28740540..28742231	18.01	-3.03	-8.18	0	0	0	Transcription Factor	PLATZ transcription factor	AT1G76590	PLATZ transcription factor family protein;(source:Araport11) protein_coding (PLATZ2) (PLATZ2)
RAV2	AT1G68840	1	25880155..25882222	111.97	-1.89	-3.71	0	0	0	Transcription factor	RAV	AT1G68840	Rav2 is part of a complex that has been named `regulator of the (H+)-ATPase of the vacuolar and endosomal membranes' (RAVE) The mRNA is cell-to-cell mobile. protein_coding RELATED TO ABI3/VP1 2 (RAV2) RELATED TO ABI3/VP1 2 (RAV2); (AtRAV2);TEMPRANILLO 2 (TEM2);ETHYLENE RESPONSE DNA BINDING FACTOR 2 (EDF2);RELATED TO AP2 8 (rap2.8)
TCP9	AT2G45680	2	complement(18820242..18821889)	7.94	1.29	2.44	5.28e-11	7.39e-09	1.34e-06	Transcription Factor	TCP transcription factor family	AT2G45680	TCP family transcription factor;(source:Araport11) protein_coding TCP DOMAIN PROTEIN 9 (TCP9) TCP DOMAIN PROTEIN 9 (TCP9)
TCP21	AT5G08330	5	2680401..2681993	52.17	1.01	2.01	2.81e-07	1.36e-05	0.00711	Transcription Factor	TCP transcription factor family	AT5G08330	Circadian oscillator protein which interacts with bZIP63 and regulates a response of the circadian oscillator to sugar. Is not required for the sugar-induced circadian phase advance in the morning; regulates a response of CCA1 to sugars. protein_coding TCP DOMAIN PROTEIN 21 (TCP21) TCP DOMAIN PROTEIN 11 (TCP11); (AtTCP11);CCA1 HIKING EXPEDITION (CHE); (ATTCP21);TCP DOMAIN PROTEIN 21 (TCP21)
WRKY6	AT1G62300	1	complement(23016569..23019494)	7.44	-1.54	-2.91	1.08e-08	8.62e-07	0.000274	Transcription Factor	WRKY domain transcription factor family	AT1G62300	Encodes a transcription factor WRKY6. Regulates Phosphate1 (Pho1) expression in response to low phosphate (Pi) stress. protein_coding (WRKY6) (ATWRKY6); (WRKY6)
WRKY28	AT4G18170	4	10061214..10062893	3.23	-1.58	-3	1.47e-07	7.87e-06	0.00371	Transcription Factor	WRKY domain transcription factor family	AT4G18170	Member of WRKY Transcription Factor; Group II-c. Involved in the activation of salicylic acid biosynthesis genes ICS1 and PBS3. In the ovule, it is expressed in hypodermal somatic cells and appears to play a role in supression of megasporocyte cell fate. In the leaf if is upstream of FHY3 and regulates light-mediated leaf senescence. protein_coding WRKY DNA-BINDING PROTEIN 28 (WRKY28) (AtWRKY28);…
WRKY53	AT4G23810	4	complement(12392370..12393982)	24.24	-2.06	-4.16	5.24e-10	5.72e-08	1.33e-05	Transcription Factor	WRKY domain transcription factor family	AT4G23810	member of WRKY Transcription Factor; Group III protein_coding (WRKY53) (ATWRKY53); (WRKY53)
WRKY40	AT1G80840	1	30383561..30385499	11.1	-2.78	-6.89	4.66e-10	5.24e-08	1.18e-05	Transcription factor	WRKY domain transcription factor family	AT1G80840	Pathogen-induced transcription factor. Binds W-box sequences in vitro. Forms protein complexes with itself and with WRKY40 and WRKY60. Coexpression with WRKY18 or WRKY60 made plants more susceptible to both P. syringae and B. cinerea. WRKY18, WRKY40, and WRKY60 have partially redundant roles in response to the hemibiotrophic bacterial pathogen Pseudomonas syringae and the necrotrophic fungal path…
NLP3_1	AT4G38340	4	17954710..17958063	7.74	-3.95	-15.47	1.12e-12	2.35e-10	2.84e-08	Transcription factor		AT4G38340	Chip-seq data indicates bZIP1 binds to the NLP3 promoter. protein_coding NIN-LIKE PROTEIN 3 (NLP3) NIN-LIKE PROTEIN 3 (NLP3)
gene:AT3G45210	AT3G45210	3	complement(16556684..16558169)	19.38	1.13	2.18	4.25e-11	6.08e-09	1.08e-06	transcription initiation factor TFIID subunit		AT3G45210	transcription initiation factor TFIID subunit (Protein of unknown function, DUF584);(source:Araport11) protein_coding
gene:AT5G60680	AT5G60680	5	24386010..24387304	124.92	-1.51	-2.85	9.33e-15	2.88e-12	2.36e-10	transcription initiation factor TFIID subunit		AT5G60680	transcription initiation factor TFIID subunit (Protein of unknown function, DUF584);(source:Araport11) protein_coding
gene:AT3G19030	AT3G19030	3	complement(6563928..6564424)	87.14	-1.75	-3.35	0	0	0	transcription initiation factor TFIID subunit		AT3G19030	transcription initiation factor TFIID subunit 1b-like protein;(source:Araport11) protein_coding
gene:AT5G03120	AT5G03120	5	733887..735381	28.83	2.32	5	0	0	0	Transmembrane protein		AT5G03120	transmembrane protein;(source:Araport11) protein_coding
gene:AT1G02380	AT1G02380	1	476945..479112	5.95	2.04	4.11	1.62e-10	2.05e-08	4.1e-06	Transmembrane protein		AT1G02380	transmembrane protein;(source:Araport11) protein_coding
TET10	AT1G63260	1	complement(23466700..23469289)	8.93	1.57	2.97	3.44e-15	1.23e-12	8.72e-11	Transmembrane protein		AT1G63260	Member of TETRASPANIN family protein_coding TETRASPANIN10 (TET10) TETRASPANIN10 (TET10)
gene:AT3G07470	AT3G07470	3	complement(2386611..2388696)	45.27	1.16	2.24	1.47e-10	1.89e-08	3.73e-06	Transmembrane protein		AT3G07470	DUF538 protein protein_coding
gene:AT3G08600	AT3G08600	3	2612175..2614018	6.65	1.13	2.18	2.46e-07	1.22e-05	0.00624	Transmembrane protein		AT3G08600	transmembrane protein, putative (DUF1191);(source:Araport11) protein_coding
gene:AT3G52480	AT3G52480	3	complement(19451951..19453212)	8.64	-1.09	-2.14	2.99e-07	1.44e-05	0.00758	Transmembrane protein		AT3G52480	transmembrane protein;(source:Araport11) protein_coding
gene:AT3G03870	AT3G03870	3	995062..997410	41.61	-1.23	-2.35	6.24e-07	2.7e-05	0.02	Transmembrane protein		AT3G03870	transmembrane protein;(source:Araport11) protein_coding
gene:AT4G06534	AT4G06534	4	3356535..3358162	11.54	-1.32	-2.5	1.67e-11	2.59e-09	4.22e-07	Transmembrane protein		AT4G06534	transmembrane protein;(source:Araport11) protein_coding
gene:AT1G27290	AT1G27290	1	9481405..9482992	58.19	-1.38	-2.6	1.95e-12	3.89e-10	4.94e-08	Transmembrane protein		AT1G27290	transmembrane protein;(source:Araport11) protein_coding
gene:AT2G18680	AT2G18680	2	8094614..8095779	5.45	-1.77	-3.42	1.15e-06	4.48e-05	0.03	Transmembrane protein		AT2G18680	transmembrane protein;(source:Araport11) protein_coding
gene:AT5G18130	AT5G18130	5	5995323..5997498	51.13	-2.05	-4.15	3.52e-08	2.34e-06	0.000891	Transmembrane protein		AT5G18130	transmembrane protein;(source:Araport11) protein_coding
gene:AT5G08240	AT5G08240	5	complement(2650837..2652535)	4.83	-2.27	-4.81	3.1e-08	2.13e-06	0.000784	Transmembrane protein		AT5G08240	transmembrane protein;(source:Araport11) protein_coding
gene:AT1G25400	AT1G25400	1	complement(8911096..8912822)	11.06	-2.95	-7.75	1.48e-14	4.3e-12	3.74e-10	Transmembrane protein		AT1G25400	transmembrane protein;(source:Araport11) protein_coding
gene:AT5G39520	AT5G39520	5	complement(15823735..15825566)	2.37	-3.9	-14.95	8.08e-07	3.35e-05	0.02	Transmembrane protein		AT5G39520	Plastid localized transmembrane protein involved in ABA mediated leaf senescence and stomatal movement. protein_coding CHLOROPLAST-LOCALIZED SENESCENCE-ASSOCIATED PROTEIN (CSAP) CHLOROPLAST-LOCALIZED SENESCENCE-ASSOCIATED PROTEIN (CSAP)
gene:AT2G16660	AT2G16660	2	complement(7218654..7221890)	49.27	1.89	3.69	3.08e-14	8.56e-12	7.79e-10	Transport		AT2G16660	Major facilitator superfamily protein;(source:Araport11) protein_coding
TIP2-1	AT3G16240	3	5505360..5507050	428.09	1.79	3.45	5.37e-08	3.38e-06	0.00136	Transport		AT3G16240	Delta tonoplast intrinsic protein, functions as a water channel and ammonium (NH3) transporter. Highly expressed in flower, shoot, and stem. Expression shows diurnal regulation and is induced by ammonium (NH3). Protein localized to vacuolar membrane. The mRNA is cell-to-cell mobile. protein_coding DELTA TONOPLAST INTEGRAL PROTEIN (DELTA-TIP) DELTA TONOPLAST INTEGRAL PROTEIN (DELTA-TIP); (TIP2;1);…
gene:AT4G34950	AT4G34950	4	complement(16642142..16644928)	88.05	1.57	2.97	3.09e-12	5.66e-10	7.82e-08	Transport		AT4G34950	Major facilitator superfamily protein;(source:Araport11) protein_coding MAJOR FACILITATOR SUPERFAMILY 1 (MFS1) MAJOR FACILITATOR SUPERFAMILY 1 (MFS1)
DTX28	AT5G44050	5	17722402..17726543	9.83	1.28	2.44	5.39e-07	2.35e-05	0.01	Transport		AT5G44050	MATE efflux family protein;(source:Araport11) protein_coding (ATDTX28) (ATDTX28)
ZIP11	AT1G55910	1	20905914..20907414	50.15	1.11	2.16	4.79e-11	6.77e-09	1.21e-06	Transport		AT1G55910	member of Putative zinc transporter ZIP2 - like family protein_coding ZINC TRANSPORTER 11 PRECURSOR (ZIP11) ZINC TRANSPORTER 11 PRECURSOR (ZIP11)
TIM22-3	AT5G55510	5	complement(22486297..22488015)	9.58	1.08	2.12	1.65e-07	8.6e-06	0.00419	Transport		AT5G55510	PRAT protein family which has a unique system for importing and exporting proteins from chloroplasts. Acts in the export of proteins from chloroplasts during leaf senescence. protein_coding HYPOTHETICAL PROTEIN 22 (HP22) HYPOTHETICAL PROTEIN 22 (HP22)
PNC2	AT5G27520	5	complement(9714348..9716418)	8.22	-1.11	-2.16	4.02e-07	1.84e-05	0.01	Transport		AT5G27520	encodes a peroxisomal adenine nucleotide transporter, involved in fatty acid beta-oxidation during early stage of postgerminative growth. protein_coding PEROXISOMAL ADENINE NUCLEOTIDE CARRIER 2 (PNC2) (ATPNC2);PEROXISOMAL ADENINE NUCLEOTIDE CARRIER 2 (PNC2)
MOT2	AT1G80310	1	30194618..30196554	24.69	-1.29	-2.45	9.88e-13	2.09e-10	2.5e-08	Transport		AT1G80310	MOT2 encodes a molybdate transporter which locates to the vacuolar membrane. Loss-of-function (knock out) mutants show elevated molydate levels in rosette leaves and in fully senescent leaves, but decreased MoO4 levels in seeds. Under conditions of molybdate deficiency leaves from mot2::tDNA mutants show strongly reduced nitrate reductase activity. The mot2 gene is slightly expressed in young and…
STP14	AT1G77210	1	complement(29008901..29012096)	14.42	-1.76	-3.4	5.45e-12	9.39e-10	1.38e-07	Transport		AT1G77210	AtSTP14 belongs to the family of sugar transport proteins (AtSTPs)in volved in monosaccharide transport. Heterologous expression in yeast revealed that AtSTP14 is the transporter specifc for galactose and does not transport other monosaccharides such as glucose or fructose. protein_coding SUGAR TRANSPORT PROTEIN 14 (STP14) SUGAR TRANSPORT PROTEIN 14 (STP14);SUGAR TRANSPORT PROTEIN 14 (AtSTP14)
PUMP4	AT4G24570	4	12686459..12687650	17.38	-1.81	-3.51	3.17e-07	1.51e-05	0.00803	Transport		AT4G24570	Encodes one of the mitochondrial dicarboxylate carriers (DIC): DIC1 (AT2G22500), DIC2 (AT4G24570), DIC3 (AT5G09470). The mRNA is cell-to-cell mobile. protein_coding DICARBOXYLATE CARRIER 2 (DIC2) PLANT UNCOUPLING MITOCHONDRIAL PROTEIN 4 (UCP4);DICARBOXYLATE CARRIER 2 (DIC2)
gene:AT2G20670	AT2G20670	2	complement(8911860..8913747)	107.92	-1.82	-3.53	1.11e-16	5.31e-14	2.81e-12	Transport		AT2G20670	sugar phosphate exchanger, putative (DUF506);(source:Araport11) protein_coding
CAT1_2	AT4G21120	4	11269985..11274007	3.28	-1.82	-3.53	5.61e-08	3.5e-06	0.00142	Transport		AT4G21120	Encodes a member of the cationic amino acid transporter (CAT) subfamily of amino acid polyamine choline transporters. Mediates efficient uptake of Lys, Arg and Glu in a yeast system. The mRNA is cell-to-cell mobile. protein_coding AMINO ACID TRANSPORTER 1 (AAT1) AMINO ACID TRANSPORTER 1 (AAT1); (ATCAT1);CATIONIC AMINO ACID TRANSPORTER 1 (CAT1)
PLT6	AT4G36670	4	complement(17287496..17289728)	36.26	-2.03	-4.09	2.82e-07	1.36e-05	0.00715	Transport		AT4G36670	Major facilitator superfamily protein;(source:Araport11) protein_coding POLYOL/MONOSACCHARIDE TRANSPORTER 6 (PMT6) (AtPMT6); (AtPLT6);POLYOL/MONOSACCHARIDE TRANSPORTER 6 (PMT6);POLYOL TRANSPORTER 6 (PLT6)
gene:AT1G70260	AT1G70260	1	complement(26456774..26459570)	25.27	-2.2	-4.61	2.02e-09	1.87e-07	5.11e-05	Transport		AT1G70260	Encodes an endoplasmic reticulum (ER)-localized nodulin MtN21-like transporter family protein that negatively regulates resistance against biotrophic pathogens but not the necrotrophic pathogen, B. cinerea, possibly by regulating ROS production, cell death and PR1 expression. protein_coding USUALLY MULTIPLE ACIDS MOVE IN AND OUT TRANSPORTERS 36 (UMAMIT36) RESISTANCE TO PHYTOPHTHORA PARASITICA 1 (…
NRT2.1	AT1G08090	1	2524023..2526322	1.22	-2.32	-5.01	1.14e-06	4.48e-05	0.03	Transport		AT1G08090	High-affinity nitrate transporter. Up-regulated by nitrate. Functions as a repressor of lateral root initiation independently of nitrate uptake. protein_coding NITRATE TRANSPORTER 2:1 (NRT2:1) NITRATE TRANSPORTER 2:1 (ATNRT2:1);NITRATE TRANSPORTER 2 (NRT2); (NRT2;1AT);NITRATE TRANSPORTER 2:1 (NRT2:1);LATERAL ROOT INITIATION 1 (LIN1);NITRATE TRANSPORTER 2.1 (ATNRT2.1);NITRATE TRANSPORTER 2.1 (NRT2…
gene:AT3G07350	AT3G07350	3	2347186..2348791	15.64	-2.38	-5.19	0	0	0	Transport		AT3G07350	sulfate/thiosulfate import ATP-binding protein, putative (DUF506);(source:Araport11) protein_coding
gene:AT3G56880	AT3G56880	3	21059785..21061247	28.77	-1.26	-2.39	1.49e-10	1.9e-08	3.76e-06	VQ motif-containing protein		AT3G56880	VQ motif-containing protein;(source:Araport11) protein_coding
VQ1	AT1G17147	1	complement(5863109..5864059)	8.36	-2.5	-5.65	8.41e-10	8.49e-08	2.13e-05	VQ motif-containing protein		AT1G17147	VQ motif-containing protein;(source:Araport11) protein_coding
gene:AT2G37950	AT2G37950	2	complement(15882295..15884013)	4.07	-1.54	-2.92	2.24e-07	1.12e-05	0.00568	Zinc-finger protein	RING/FYVE/PHD zinc finger superfamily protein	AT2G37950	RING/FYVE/PHD zinc finger superfamily protein;(source:Araport11) protein_coding
PIT1	AT4G02075	4	complement(913334..916509)	12.08	-1.67	-3.17	7.88e-15	2.5e-12	2e-10	Zinc-finger protein	RING/FYVE/PHD zinc finger superfamily protein	AT4G02075	RING/FYVE/PHD zinc finger superfamily protein;(source:Araport11) protein_coding PITCHOUN 1 (PIT1) PITCHOUN 1 (PIT1)
MARD1	AT3G63210	3	complement(23353514..23355480)	45.18	-1.55	-2.93	1.39e-09	1.32e-07	3.51e-05	Zinc-finger protein		AT3G63210	encodes a novel zinc-finger protein with a proline-rich N-terminus, identical to senescence-associated protein SAG102 protein_coding MEDIATOR OF ABA-REGULATED DORMANCY 1 (MARD1) (MARD1);MEDIATOR OF ABA-REGULATED DORMANCY 1 (MARD1)

## Sheet: Table S1.2 Spm vs H2O 368 genes
Name	gene_id	Chromosome	Region	Max group mean	Log₂ fold change	Fold change	P-value	FDR p-value	Bonferroni	Molecular function	Molecular function (2)	Description
PYL4	AT2G38310	2	16049918..16051356	30	1.62	3.07	4.69e-14	2.12e-11	1.19e-09	ABA-related	ABA receptor	Abscisic acid receptor PYL4 [Source:UniProtKB/Swiss-Prot;Acc:O80920]
AT3G27250	AT3G27250	3	10061009..10062870	22.34	-1.67	-3.18	4.64e-11	1.03e-08	1.18e-06	ABA-related	ABA-induced transcription repressors	At3g27250 [Source:UniProtKB/TrEMBL;Acc:Q9LK28]
NCED3	AT3G14440	3	complement(4831286..4834015)	10.67	-1.26	-2.39	2.11e-08	2.08e-06	0.000535	ABA-related	abscisic acid biosynthesis	9-cis-epoxycarotenoid dioxygenase NCED3, chloroplastic [Source:UniProtKB/Swiss-Prot;Acc:Q9LRR7]
UGT75D1	AT4G15550	4	complement(8877590..8879327)	20.59	-1.07	-2.1	4.51e-12	1.28e-09	1.14e-07	ABA-related	abscisic acid degradation by glucosylation	UDP-glycosyltransferase 75D1 [Source:UniProtKB/Swiss-Prot;Acc:O23406]
ABI1	AT4G26080	4	complement(13219915..13222376)	49.7	-1.28	-2.42	1.73e-11	4.29e-09	4.38e-07	ABA-related	abscisic acid signaling	Protein phosphatase 2C 56 [Source:UniProtKB/Swiss-Prot;Acc:P49597]
AIP1	AT1G07430	1	complement(2280746..2282828)	4.73	-1.77	-3.41	6.14e-07	4.04e-05	0.02	ABA-related	Phosphatase	Protein phosphatase 2C 3 [Source:UniProtKB/Swiss-Prot;Acc:Q9LNW3]
AT1G69900	AT1G69900	1	complement(26326216..26327965)	5.79	2.04	4.1	4.88e-15	2.88e-12	1.24e-10	Actin		Actin cross-linking protein [Source:UniProtKB/TrEMBL;Acc:Q4PSX0]
ACT11	AT3G12110	3	3857780..3860089	7.41	1.77	3.4	1.32e-08	1.39e-06	0.000335	Actin		Actin-11 [Source:UniProtKB/Swiss-Prot;Acc:P53496]
AT3G04140	AT3G04140	3	1086516..1089416	10.13	-1.01	-2.01	1.5e-08	1.56e-06	0.00038	Ankyrin repeat family protein		Ankyrin repeat family protein [Source:UniProtKB/TrEMBL;Acc:Q9M8X0]
AT1G10340	AT1G10340	1	complement(3390322..3392633)	19.87	-1.54	-2.91	1.26e-06	7.39e-05	0.03	Ankyrin repeat family protein		Ankyrin repeat family protein [Source:UniProtKB/TrEMBL;Acc:Q9SY76]
AT3G13950	AT3G13950	3	4603885..4605513	4.14	-1.87	-3.66	9.2e-10	1.23e-07	2.33e-05	Ankyrin repeat family protein		AT3G13950 protein [Source:UniProtKB/TrEMBL;Acc:B9DG91]
AT3G09275	AT3G09275	3	complement(22142893..22144281)	208.19	-1.24	-2.37	4.53e-10	6.75e-08	1.15e-05	Antisense transcript
AT1G09297	AT1G09297	1	27119300..27119697	1.86	-2.57	-5.95	1.2e-06	7.06e-05	0.03	Antisense transcript
AGP17	AT2G23130	2	9844134..9845385	80.42	3.15	8.89	0	0	0	Arabinogalactan-protein	Arabinogalactan-protein	Lysine-rich arabinogalactan protein 17 [Source:UniProtKB/Swiss-Prot;Acc:O22194]
AGP7	AT5G65390	5	complement(26128581..26129547)	4.24	2.99	7.97	1.29e-12	4.03e-10	3.27e-08	Arabinogalactan-protein	Arabinogalactan-protein	Classical arabinogalactan protein 7 [Source:UniProtKB/Swiss-Prot;Acc:Q8LG54]
FLA9	AT1G03870	1	complement(982381..983544)	80.55	2.44	5.41	0	0	0	Arabinogalactan-protein	Arabinogalactan-protein	At1g03870 [Source:UniProtKB/TrEMBL;Acc:B3LF88]
AGP21	AT1G55330	1	complement(20648465..20648891)	115.15	1.94	3.85	2.74e-11	6.52e-09	6.95e-07	Arabinogalactan-protein	Arabinogalactan-protein	ATAGP21 [Source:UniProtKB/TrEMBL;Acc:A0A178W6X6]
AGP12	AT3G13520	3	4408925..4409734	63.05	1.93	3.81	9.68e-13	3.27e-10	2.45e-08	Arabinogalactan-protein	Arabinogalactan-protein	Arabinogalactan protein 12 [Source:UniProtKB/Swiss-Prot;Acc:Q9LJD9]
FLA13	AT5G44130	5	17760865..17762089	116.52	1.86	3.63	4.66e-10	6.86e-08	1.18e-05	Arabinogalactan-protein	Arabinogalactan-protein	Fasciclin-like arabinogalactan protein 13 [Source:UniProtKB/Swiss-Prot;Acc:Q9FFH6]
AGP15	AT5G11740	5	3783930..3784963	396.83	1.69	3.23	0	0	0	Arabinogalactan-protein	Arabinogalactan-protein	ATAGP15 [Source:UniProtKB/TrEMBL;Acc:C0SVP3]
AGP18	AT4G37450	4	complement(17605538..17607050)	28.59	1.52	2.87	1.87e-10	3.21e-08	4.72e-06	Arabinogalactan-protein	Arabinogalactan-protein	arabinogalactan protein 18 [Source:TAIR;Acc:AT4G37450]
AGP16	AT2G46330	2	complement(19018264..19019364)	120.65	1.19	2.27	4.41e-10	6.66e-08	1.12e-05	Arabinogalactan-protein	Arabinogalactan-protein	ATAGP16 [Source:UniProtKB/TrEMBL;Acc:A0A178VYP5]
GH3.5	AT4G27260	4	13653579..13656285	13.82	-2.54	-5.83	8.82e-09	9.72e-07	0.000223	Auxin-related	indole-3-acetate inactivation IV	Indole-3-acetic acid-amido synthetase GH3.5 [Source:UniProtKB/Swiss-Prot;Acc:O81829]
SAUR78	AT1G72430	1	complement(27264602..27265806)	87.08	2.01	4.04	4.83e-14	2.15e-11	1.22e-09	Auxin-related		Auxin-responsive protein SAUR78 [Source:UniProtKB/Swiss-Prot;Acc:Q9C9E1]
ARF11	AT2G46530	2	19104632..19108486	9.24	-1.64	-3.12	0	0	0	Auxin-related		Auxin response factor 11 [Source:UniProtKB/Swiss-Prot;Acc:Q9ZPY6]
AT3G22620	AT3G22620	3	8008534..8009590	10.35	2.5	5.67	1.78e-09	2.25e-07	4.51e-05	Bifunctional inhibitor/lipid-transfer protein/seed storage 2S albumin superfamily protein		Bifunctional inhibitor/lipid-transfer protein/seed storage 2S albumin superfamily protein [Source:UniProtKB/TrEMBL;Acc:Q9LJ85]
BT2	AT3G48360	3	complement(17907767..17910738)	17.44	2.89	7.41	1.28e-10	2.4e-08	3.24e-06	BTB/POZ and TAZ domain-containing protein		BTB/POZ and TAZ domain-containing protein 2 [Source:UniProtKB/Swiss-Prot;Acc:Q94BN0]
BT4	AT5G67480	5	complement(26930539..26933352)	22.85	1.82	3.52	4.39e-10	6.66e-08	1.11e-05	BTB/POZ and TAZ domain-containing protein		BTB and TAZ domain protein 4 [Source:TAIR;Acc:AT5G67480]
AT3G50840	AT3G50840	3	complement(18896129..18898680)	36.22	-1.35	-2.55	3.45e-07	2.53e-05	0.00875	BTB/POZ and TAZ domain-containing protein		BTB/POZ domain-containing protein At3g50840 [Source:UniProtKB/Swiss-Prot;Acc:Q8LPQ3]
CML42	AT4G20780	4	complement(11133095..11134075)	11.65	1.25	2.37	3.61e-08	3.38e-06	0.000915	Calcium binding protein		Calcium-binding protein CML42 [Source:UniProtKB/Swiss-Prot;Acc:Q9SVG9]
AT5G54130	AT5G54130	5	21962570..21965623	12.81	-1.8	-3.47	0	0	0	Calcium binding protein		At5g54130 [Source:UniProtKB/TrEMBL;Acc:Q8GUH8]
CBP60F	AT4G31000	4	15103120..15105979	4.59	1.87	3.66	1.08e-13	4.41e-11	2.73e-09	Calmodulin binding		Calmodulin-binding protein 60 F [Source:UniProtKB/Swiss-Prot;Acc:F4JR57]
NPGR1	AT1G27460	1	9534488..9537614	11.01	1.65	3.14	1.19e-12	3.77e-10	3.02e-08	Calmodulin binding		Protein NPGR1 [Source:UniProtKB/Swiss-Prot;Acc:Q9CB03]
CML24	AT5G37770	5	complement(14997514..14999619)	14.59	1.19	2.29	1.75e-07	1.4e-05	0.00445	Calmodulin like		TCH2 [Source:UniProtKB/TrEMBL;Acc:A0A178UBB8]
GRXS10	AT3G21460	3	complement(7557297..7557969)	8.56	2.13	4.38	3.81e-07	2.74e-05	0.00966	CC-type glutaredoxin (ROXY) family		Monothiol glutaredoxin-S10 [Source:UniProtKB/Swiss-Prot;Acc:Q9LIF1]
GRXC11	AT3G62950	3	23266227..23267090	17.49	1.61	3.05	8.76e-10	1.18e-07	2.22e-05	CC-type glutaredoxin (ROXY) family		Glutaredoxin-C11 [Source:UniProtKB/Swiss-Prot;Acc:Q9LYC6]
AT2G41330	AT2G41330	2	17226948..17228519	4.16	1.43	2.69	1.28e-06	7.47e-05	0.03	CC-type glutaredoxin (ROXY) family		At2g41330/F13H10.12 [Source:UniProtKB/TrEMBL;Acc:Q9ZVB8]
GRXC6	AT4G33040	4	complement(15940228..15941493)	8.55	-2.02	-4.05	9.48e-11	1.86e-08	2.4e-06	CC-type glutaredoxin (ROXY) family		Glutaredoxin-C6 [Source:UniProtKB/Swiss-Prot;Acc:Q8L9S3]
C/VIF2	AT5G64620	5	25831635..25832731	11.01	1.1	2.15	1.75e-08	1.78e-06	0.000444	Cell wall	Cell wall / vacuolar inhibitor of fructosidase 2	Cell wall / vacuolar inhibitor of fructosidase 2 [Source:UniProtKB/Swiss-Prot;Acc:O49603]
CSLA14	AT3G56000	3	complement(20783269..20785885)	3.03	1.09	2.12	1.7e-06	9.53e-05	0.04	Cell wall	Cellulose-synthase like	Probable glucomannan 4-beta-mannosyltransferase 14 [Source:UniProtKB/Swiss-Prot;Acc:Q84W06]
EXLA1	AT3G45970	3	16896166..16897308	22.59	4	15.95	0	0	0	Cell wall	Expansin-like	Expansin-like A1 [Source:UniProtKB/Swiss-Prot;Acc:Q9LZT4]
EXLA2	AT4G38400	4	complement(17978422..17979740)	9.86	3.08	8.46	1.7e-13	6.72e-11	4.3e-09	Cell wall	Expansin-like	Expansin-like A2 [Source:UniProtKB/Swiss-Prot;Acc:Q9SVE5]
LRX3	AT4G13340	4	7758275..7761362	95.52	2.95	7.72	0	0	0	Cell wall	Extensin	Leucine-rich repeat extensin-like protein 3 [Source:UniProtKB/Swiss-Prot;Acc:Q9T0K5]
GATL9	AT1G70090	1	26400694..26402815	17.98	2.7	6.48	0	0	0	Cell wall	galacturonosyltransferase	Probable galacturonosyltransferase-like 9 [Source:UniProtKB/Swiss-Prot;Acc:O04536]
GATL8	AT1G24170	1	complement(8557215..8559066)	30.34	1.93	3.82	0	0	0	Cell wall	galacturonosyltransferase	Hexosyltransferase (Fragment) [Source:UniProtKB/TrEMBL;Acc:W8PW12]
GATL6	AT4G02130	4	complement(944324..947249)	19.38	1.54	2.92	1.11e-16	9.07e-14	2.81e-12	Cell wall	galacturonosyltransferase	Probable galacturonosyltransferase-like 6 [Source:UniProtKB/Swiss-Prot;Acc:O04253]
GATL2	AT3G50760	3	18867834..18869399	15.62	-1.09	-2.13	4.25e-10	6.53e-08	1.08e-05	Cell wall	galacturonosyltransferase	Probable galacturonosyltransferase-like 2 [Source:UniProtKB/Swiss-Prot;Acc:Q9S7G2]
GDPDL3	AT4G26690	4	complement(13456434..13460105)	58.9	1.38	2.6	1.35e-11	3.43e-09	3.43e-07	Cell wall	glycerophosphodiester degradation	Glycerophosphodiester phosphodiesterase GDPDL3 [Source:UniProtKB/Swiss-Prot;Acc:Q9SZ11]
CSLA3	AT1G23480	1	8332862..8336414	12.97	1.42	2.67	8.67e-11	1.76e-08	2.2e-06	Cell wall	Glycosiltransferase	Glycosyltransferase (Fragment) [Source:UniProtKB/TrEMBL;Acc:W8Q7B4]
XGD1	AT5G33290	5	12558154..12562020	10.21	-1.4	-2.65	2.1e-08	2.07e-06	0.000531	Cell wall	Glycosiltransferase	Glycosyltransferase (Fragment) [Source:UniProtKB/TrEMBL;Acc:W8PUC9]
AtGH9B5	AT1G19940	1	complement(6918159..6921979)	5.49	1.13	2.19	8.76e-07	5.44e-05	0.02	Cell wall	Glycosyl hydrolase	Endoglucanase 2 [Source:UniProtKB/Swiss-Prot;Acc:Q9FXI9]
PMR6	AT3G54920	3	20344785..20348659	22.88	1.02	2.03	6.76e-09	7.61e-07	0.000171	Cell wall	Pectate lyase	Probable pectate lyase 13 [Source:UniProtKB/Swiss-Prot;Acc:Q93Z04]
AT3G06770	AT3G06770	3	complement(2134773..2137641)	15.47	1.55	2.92	5.88e-15	3.3e-12	1.49e-10	Cell wall	Pectin lyase-like	Pectin lyase-like superfamily protein [Source:UniProtKB/TrEMBL;Acc:A0A1I9LN94]
AT1G48100	AT1G48100	1	17766738..17769951	11.85	-1.83	-3.54	1.18e-12	3.77e-10	3e-08	Cell wall	Pectin lyase-like	Polygalacturonase At1g48100 [Source:UniProtKB/Swiss-Prot;Acc:Q949Z1]
PME41	AT4G02330	4	1032350..1035055	19.01	1.51	2.85	1.76e-11	4.32e-09	4.45e-07	Cell wall	Pectinesterase inhibitor superfamily	Probable pectinesterase/pectinesterase inhibitor 41 [Source:UniProtKB/Swiss-Prot;Acc:Q8RXK7]
PME25	AT3G10720	3	complement(3354406..3357754)	37.73	1.2	2.3	4.24e-10	6.53e-08	1.08e-05	Cell wall	Pectinesterase inhibitor superfamily	Probable pectinesterase/pectinesterase inhibitor 25 [Source:UniProtKB/Swiss-Prot;Acc:Q94CB1]
F8H	AT5G22940	5	7676662..7679200	0.99	2.1	4.28	2.85e-08	2.73e-06	0.000722	Cell wall	Xylogalacturonan biosynthesis	FRA8 homolog [Source:TAIR;Acc:AT5G22940]
XTH33	AT1G10550	1	complement(3479066..3481041)	2.47	3.92	15.18	5.81e-12	1.62e-09	1.47e-07	Cell wall	Xyloglucan endotransglucosylase	Probable xyloglucan endotransglucosylase/hydrolase protein 33 [Source:UniProtKB/Swiss-Prot;Acc:Q8LC45]
XTH22	AT5G57560	5	complement(23307006..23308680)	84.4	2.89	7.41	7.37e-09	8.22e-07	0.000187	Cell wall	Xyloglucan endotransglucosylase	Xyloglucan endotransglucosylase/hydrolase [Source:UniProtKB/TrEMBL;Acc:A0A178UQX4]
XTH25	AT5G57550	5	complement(23304782..23306440)	8.12	2.49	5.62	1.57e-10	2.82e-08	3.98e-06	Cell wall	Xyloglucan endotransglucosylase	Probable xyloglucan endotransglucosylase/hydrolase protein 25 [Source:UniProtKB/Swiss-Prot;Acc:Q38907]
XTH16	AT3G23730	3	8550037..8551403	5.07	2.16	4.47	2.19e-07	1.71e-05	0.00556	Cell wall	Xyloglucan endotransglucosylase	Probable xyloglucan endotransglucosylase/hydrolase protein 16 [Source:UniProtKB/Swiss-Prot;Acc:Q8LG58]
XTH4	AT2G06850	2	2763449..2765743	128.61	1.75	3.37	2.22e-10	3.78e-08	5.63e-06	Cell wall	Xyloglucan endotransglucosylase	Xyloglucan endotransglucosylase/hydrolase protein 4 [Source:UniProtKB/Swiss-Prot;Acc:Q39099]
XTH6	AT5G65730	5	26298728..26300529	205.31	1.13	2.19	1.74e-07	1.4e-05	0.00441	Cell wall	Xyloglucan endotransglucosylase	Xyloglucan endotransglucosylase/hydrolase [Source:UniProtKB/TrEMBL;Acc:Q0WUU2]
XXT1	AT3G62720	3	23201032..23202988	15.04	1.57	2.96	4.98e-10	7.21e-08	1.26e-05	Cell wall	Xylosyltransferase	XXT1 [Source:UniProtKB/TrEMBL;Acc:A0A178VEJ0]
AT1G72416	AT1G72416	1	complement(27258747..27260521)	7.16	2.29	4.9	5.45e-10	7.79e-08	1.38e-05	Chaperone DnaJ-domain superfamily protein		Chaperone DnaJ-domain superfamily protein [Source:UniProtKB/TrEMBL;Acc:B3H5X6]
ATJ11	AT4G36040	4	complement(17049152..17050608)	333.17	-1.22	-2.33	4.2e-07	2.99e-05	0.01	Chaperone DnaJ-domain superfamily protein		At4g36040 [Source:UniProtKB/TrEMBL;Acc:Q1H544]
AT3G14200	AT3G14200	3	complement(4712574..4714698)	9.77	-1.38	-2.6	1.53e-12	4.73e-10	3.88e-08	Chaperone DnaJ-domain superfamily protein		Chaperone DnaJ-domain superfamily protein [Source:UniProtKB/TrEMBL;Acc:Q9LJG5]
CYCD6-1	AT4G03270	4	complement(1431844..1433861)	1.88	1.55	2.94	4.83e-07	3.31e-05	0.01	Cyclin		Putative cyclin-D6-1 [Source:UniProtKB/Swiss-Prot;Acc:Q9ZR04]
CYCU4-1	AT2G44740	2	complement(18441828..18443405)	9.44	1.34	2.53	2.77e-08	2.67e-06	0.000702	Cyclin		Cyclin-U4-1 [Source:UniProtKB/Swiss-Prot;Acc:O80513]
ULT1	AT4G28190	4	13984695..13987510	1.79	2.36	5.14	3.91e-10	6.12e-08	9.91e-06	Cysteine-rich peptide (CRP) family protein		Developmental regulator, ULTRAPETALA [Source:UniProtKB/TrEMBL;Acc:F4JKJ1]
AT5G03355	AT5G03355	5	817835..820008	4.64	2.64	6.25	5.54e-14	2.42e-11	1.4e-09	Cysteine/Histidine-rich C1 domain family protein		Cysteine/histidine-rich C1 domain protein [Source:UniProtKB/TrEMBL;Acc:Q9LZF4]
AT4G02540	AT4G02540	4	1116972..1119877	13.53	1.49	2.8	1.07e-09	1.41e-07	2.7e-05	Cysteine/Histidine-rich C1 domain family protein		Cysteine/Histidine-rich C1 domain family protein [Source:UniProtKB/TrEMBL;Acc:Q9ZQX3]
ARR7	AT1G19050	1	complement(6577833..6579314)	32.28	1.45	2.73	5.8e-09	6.68e-07	0.000147	Cytokinin-related	ARR	At1g19050 [Source:UniProtKB/TrEMBL;Acc:Q2HIJ6]
ARR5	AT3G48100	3	complement(17758427..17760950)	10.07	1.42	2.68	8.25e-08	7.23e-06	0.00209	Cytokinin-related	ARR	Response reactor 2 [Source:UniProtKB/TrEMBL;Acc:Q0WW39]
SOB5	AT5G08150	5	complement(2621974..2622900)	2.39	4.24	18.89	1.34e-09	1.73e-07	3.41e-05	Cytokinin-related		SOB5 [Source:UniProtKB/TrEMBL;Acc:A0A178UHR3]
ARR6	AT5G62920	5	complement(25252007..25254318)	15.23	2.47	5.55	1.04e-13	4.39e-11	2.63e-09	Cytokinin-related		Response regulator 6 [Source:UniProtKB/TrEMBL;Acc:Q0WSS6]
SKIP20	AT3G59940	3	22142856..22144439	118.33	-1.13	-2.19	5.22e-10	7.51e-08	1.32e-05	Cytokinin-related		F-box/kelch-repeat protein SKIP20 [Source:UniProtKB/Swiss-Prot;Acc:Q9M1Y1]
AHP4	AT3G16360	3	5554197..5555789	5.16	-4.48	-22.34	7.01e-12	1.91e-09	1.78e-07	Cytokinin-related		AHP4 [Source:UniProtKB/TrEMBL;Acc:A0A384KT90]
AT1G61100	AT1G61100	1	complement(22508524..22512333)	38.2	1.54	2.9	3.77e-15	2.28e-12	9.56e-11	Defense		CSL1 [Source:UniProtKB/TrEMBL;Acc:F4HRR0]
AT4G09420	AT4G09420	4	complement(5961979..5964054)	2.44	1.29	2.44	3.68e-07	2.66e-05	0.00932	Defense		Disease resistance protein (TIR-NBS class) [Source:UniProtKB/TrEMBL;Acc:Q9M0Q0]
AT3G09450	AT3G09450	3	2907479..2910206	2.03	-1.11	-2.15	4.61e-07	3.19e-05	0.01	Defense		F3L24.34 protein [Source:UniProtKB/TrEMBL;Acc:Q9S710]
AT3G25510	AT3G25510	3	complement(9263795..9268972)	1.56	-1.16	-2.24	1.15e-08	1.23e-06	0.000292	Defense		Disease resistance protein (TIR-NBS-LRR class) family protein [Source:UniProtKB/TrEMBL;Acc:F4J910]
AT1G65500	AT1G65500	1	24357749..24358732	8.87	-1.29	-2.44	9.3e-08	7.91e-06	0.00236	Defense		F5I14.4 protein [Source:UniProtKB/TrEMBL;Acc:O04468]
HSPRO2	AT2G40000	2	complement(16700490..16702336)	172.28	-1.68	-3.21	1.73e-08	1.75e-06	0.000437	Defense		Nematode resistance protein-like HSPRO2 [Source:UniProtKB/Swiss-Prot;Acc:O04203]
AT5G03210	AT5G03210	5	complement(762604..763480)	1.57	-2.82	-7.05	3.21e-07	2.4e-05	0.00813	Defense		Arabidopsis thaliana genomic DNA, chromosome 5, P1 clone:MOK16 [Source:UniProtKB/TrEMBL;Acc:Q9FYM8]
AT2G48030	AT2G48030	2	complement(19647523..19650313)	8.67	1.13	2.19	1.92e-10	3.29e-08	4.87e-06	DNAse I-like superfamily protein		At2g48030 [Source:UniProtKB/TrEMBL;Acc:Q9ZU86]
AT5G44680	AT5G44680	5	complement(18023985..18026077)	62.6	1.6	3.04	1.63e-10	2.86e-08	4.12e-06	Enzyme	DNA glycosylase	DNA glycosylase superfamily protein [Source:UniProtKB/TrEMBL;Acc:Q9FIZ5]
MO2	AT4G38540	4	18023121..18025027	9.98	-2.12	-4.34	6.87e-08	6.1e-06	0.00174	Enzyme	FAD/NAD(P)-binding oxidoreductase family protein	Monooxygenase 2 [Source:UniProtKB/Swiss-Prot;Acc:O81816]
AT2G25625	AT2G25625	2	10906215..10907350	7.95	-2.16	-4.46	2.16e-07	1.69e-05	0.00547	Enzyme	Histone deacetylase	Expressed protein [Source:UniProtKB/TrEMBL;Acc:Q8S8K8]
FLZ8	AT3G22550	3	complement(7991403..7993588)	11.15	-1.11	-2.16	3.07e-07	2.31e-05	0.00778	Enzyme	NAD(P)H-quinone oxidoreductase subunit	FCS-Like Zinc finger 8 [Source:UniProtKB/Swiss-Prot;Acc:Q8L471]
PGDH	AT1G17745	1	6100964..6105347	35.95	-1.05	-2.07	7.48e-08	6.6e-06	0.00189	Enzyme (amino acid metabolism)	L-serine biosynthesis	D-3-phosphoglycerate dehydrogenase [Source:TAIR;Acc:AT1G17745]
HGO	AT5G54080	5	21945865..21948913	22.09	-1.13	-2.18	1.55e-06	8.84e-05	0.04	Enzyme (amino acid metabolism)	L-tyrosine degradation I	Homogentisate 1,2-dioxygenase [Source:UniProtKB/Swiss-Prot;Acc:Q9ZRA2]
BCAT2	AT1G10070	1	3288087..3290471	3.46	-3.25	-9.53	6.57e-07	4.29e-05	0.02	Enzyme (amino acid metabolism)	superpathway of branched chain amino acid biosynthesis	Branched-chain-amino-acid aminotransferase 2, chloroplastic [Source:UniProtKB/Swiss-Prot;Acc:Q9M439]
FUC95A	AT4G34260	4	16397995..16402118	18.05	1.27	2.42	4.41e-11	1.01e-08	1.12e-06	Enzyme (Carbohydrate metabolism)	Alpha-L-fucosidase	Alpha-L-fucosidase 2 [Source:UniProtKB/Swiss-Prot;Acc:Q8L7W8]
CWINV6	AT5G11920	5	3839316..3842409	2.45	-1.57	-2.96	1.02e-06	6.11e-05	0.03	Enzyme (Carbohydrate metabolism)	Beta-fructofuranosidase	Beta-fructofuranosidase, insoluble isoenzyme CWINV6 [Source:UniProtKB/Swiss-Prot;Acc:Q8W4S6]
PORB	AT4G27440	4	13725546..13727440	452.74	1.06	2.09	3.54e-07	2.57e-05	0.00896	Enzyme (Chlorophyllide biosynthjesis)	3,8-divinyl-chlorophyllide a biosynthesis I (aerobic, light-dependent)	Protochlorophyllide reductase B, chloroplastic [Source:UniProtKB/Swiss-Prot;Acc:P21218]
CYP79B2	AT4G39950	4	18525042..18527602	13.05	-1.13	-2.2	9.27e-07	5.65e-05	0.02	Enzyme (Glucosinolates)	glucosinolate biosynthesis	cytochrome P450, family 79, subfamily B, polypeptide 2 [Source:TAIR;Acc:AT4G39950]
CYP83B1	AT4G31500	4	complement(15273410..15275404)	304.93	-1.25	-2.37	5.34e-09	6.2e-07	0.000135	Enzyme (Glucosinolates)	glucosinolate biosynthesis	Cytochrome P450 83B1 [Source:UniProtKB/Swiss-Prot;Acc:O65782]
PGSIP8	AT2G35710	2	complement(15010707..15014284)	2.12	1.96	3.88	7.96e-08	7e-06	0.00202	Enzyme (Glucosinolates)	glucuronosyltransferase	Putative glucuronosyltransferase PGSIP8 [Source:UniProtKB/Swiss-Prot;Acc:Q8VZP6]
GGCT2;2	AT4G31290	4	15185775..15188484	21.65	1.02	2.02	2.88e-08	2.74e-06	0.000728	Enzyme (glutamate metabolism)	γ-glutamyl cycle	Gamma-glutamylcyclotransferase 2-2 [Source:UniProtKB/Swiss-Prot;Acc:Q84MC1]
PKP4	AT3G49160	3	complement(18221794..18224905)	6.2	-1.44	-2.72	6.83e-08	6.09e-06	0.00173	Enzyme (glycolisis)	superpathway of cytosolic glycolysis (plants), pyruvate dehydrogenase and TCA cycle	Plastidial pyruvate kinase 4, chloroplastic [Source:UniProtKB/Swiss-Prot;Acc:Q9M3B6]
FAR3	AT4G33790	4	complement(16204096..16207956)	2.06	1.78	3.42	4.84e-08	4.42e-06	0.00123	Enzyme (lipid metabolism)	cuticular wax biosynthesis	Fatty acyl-CoA reductase 3 [Source:UniProtKB/Swiss-Prot;Acc:Q93ZB9]
CER1	AT1G02205	1	418416..422579	24.86	1.39	2.62	2.25e-10	3.8e-08	5.7e-06	Enzyme (lipid metabolism)	cuticular wax biosynthesis	Fatty acid hydroxylase superfamily [Source:TAIR;Acc:AT1G02205]
CYP89A5	AT1G64950	1	24127506..24129557	23.15	-1.01	-2.01	7.67e-11	1.59e-08	1.94e-06	Enzyme (lipid metabolism)	cutin biosynthesis	Cytochrome P450, family 89, subfamily A, polypeptide 5 [Source:UniProtKB/TrEMBL;Acc:Q9XIQ1]
ATGPAT3	AT4G01950	4	complement(844342..846814)	51.6	1.73	3.33	3.44e-15	2.18e-12	8.72e-11	Enzyme (Lipid metabolism)	diacylglycerol and triacylglycerol biosynthesis	glycerol-3-phosphate acyltransferase 3 [Source:TAIR;Acc:AT4G01950]
ADS2	AT2G31360	2	complement(13371658..13374018)	28.09	1.14	2.2	3.75e-13	1.4e-10	9.51e-09	Enzyme (Lipid metabolism)	glycolipid desaturation	Delta-9 acyl-lipid desaturase 2 [Source:UniProtKB/Swiss-Prot;Acc:Q9SID2]
AT4G38560	AT4G38560	4	18029196..18031333	4.85	-1.21	-2.31	3.06e-08	2.89e-06	0.000775	Enzyme (Lipid metabolism)	Phospholipase	Phospholipase like protein [Source:UniProtKB/TrEMBL;Acc:Q0WV01]
CYP89A9	AT3G03470	3	complement(824552..826585)	59.99	-2.11	-4.31	2.33e-09	2.86e-07	5.89e-05	Enzyme (Lipid metabolism)	poly-hydroxy fatty acids biosynthesis	Cytochrome P450 89A9 [Source:UniProtKB/Swiss-Prot;Acc:Q9SRQ1]
FAH1	AT2G34770	2	14665667..14668250	56.16	1.66	3.16	1.11e-16	9.07e-14	2.81e-12	Enzyme (Lipid metabolism)	sphingolipid biosynthesis (plants)	FAH1 [Source:UniProtKB/TrEMBL;Acc:A0A178W0P1]
SBH2	AT1G14290	1	complement(4880030..4882265)	19	1.02	2.03	1.79e-09	2.26e-07	4.55e-05	Enzyme (Lipid metabolism)	sphingolipid biosynthesis (plants)	SBH2 [Source:UniProtKB/TrEMBL;Acc:A0A178WPE2]
AT5G37710	AT5G37710	5	14978566..14981620	5.43	1.16	2.23	8.58e-08	7.37e-06	0.00217	Enzyme (Lipid metabolism)	triacylglycerol degradation	alpha/beta-Hydrolases superfamily protein [Source:TAIR;Acc:AT5G37710]
AT1G29670	AT1G29670	1	10375599..10377871	186.38	1.11	2.17	8.13e-09	9.03e-07	0.000206	Enzyme (Lipid metabolism)	triacylglycerol degradation	GDSL-like Lipase/Acylhydrolase superfamily protein [Source:TAIR;Acc:AT1G29670]
KCS1	AT1G01120	1	complement(57164..59215)	87.29	1.49	2.81	1.89e-11	4.6e-09	4.79e-07	Enzyme (Lipid metabolism)	Very long chain fatty acid biosynthesis	3-ketoacyl-CoA synthase [Source:UniProtKB/TrEMBL;Acc:A0A178W124]
GOLS2	AT1G56600	1	21207537..21209635	78.67	-2.48	-5.57	5.95e-12	1.64e-09	1.51e-07	Enzyme (minor CHO)	galactinol synthase	Galactinol synthase 2 [Source:UniProtKB/Swiss-Prot;Acc:Q9FXB2]
OFUT23	AT3G05320	3	complement(1513062..1515568)	2.94	1.28	2.43	8.52e-08	7.37e-06	0.00216	Enzyme (minor CHO)	O-fucosyltransferase	O-fucosyltransferase 23 [Source:UniProtKB/Swiss-Prot;Acc:Q9MA87]
AT3G28540	AT3G28540	3	10694175..10696249	46.62	-1.1	-2.15	1.52e-06	8.75e-05	0.04	Enzyme (nucleoside metabolism)	nucleoside triphosphate hydrolase	AAA-ATPase At3g28540 [Source:UniProtKB/Swiss-Prot;Acc:Q9LH82]
AT3G28510	AT3G28510	3	10685470..10687429	4.12	-2.13	-4.37	3.07e-10	4.92e-08	7.77e-06	Enzyme (nucleoside metabolism)	nucleoside triphosphate hydrolase	AAA-ATPase At3g28510 [Source:UniProtKB/Swiss-Prot;Acc:Q9LH84]
SKU5	AT4G12420	4	complement(7349187..7353135)	45.39	1.53	2.89	2.55e-15	1.7e-12	6.47e-11	Enzyme (oxidase)	Monocopper oxidase-like protein	Monocopper oxidase-like protein SKU5 [Source:UniProtKB/Swiss-Prot;Acc:Q9SU40]
PGL1_1	AT1G13700	1	complement(4694372..4696023)	13.73	1.18	2.27	1.06e-08	1.14e-06	0.000268	Enzyme (Pentose phosphate)	pentose phosphate pathway	Probable 6-phosphogluconolactonase 1 [Source:UniProtKB/Swiss-Prot;Acc:Q9LMX8]
PER22	AT2G38380	2	16076289..16078781	0.79	5.46	43.97	1e-06	6.02e-05	0.03	Enzyme (peroxidase)	Peroxidase	Peroxidase 22 [Source:UniProtKB/Swiss-Prot;Acc:P24102]
PER52	AT5G05340	5	complement(1578869..1580875)	4.5	2.25	4.75	1.11e-10	2.12e-08	2.81e-06	Enzyme (peroxidase)	Peroxidase	Peroxidase 52 [Source:UniProtKB/Swiss-Prot;Acc:Q9FLC0]
PER31	AT3G28200	3	10517977..10519516	32.15	1.26	2.39	3.4e-13	1.28e-10	8.6e-09	Enzyme (peroxidase)	Peroxidase	Peroxidase 31 [Source:UniProtKB/Swiss-Prot;Acc:Q9LHA7]
PER21	AT2G37130	2	complement(15597921..15600154)	24.43	-2.46	-5.5	1.38e-06	8.03e-05	0.04	Enzyme (peroxidase)	Peroxidase	Peroxidase 21 [Source:UniProtKB/Swiss-Prot;Acc:Q42580]
UGT79B7	AT4G09500	4	6018021..6019759	6.05	-1.44	-2.72	2.76e-10	4.53e-08	6.98e-06	Enzyme (Phenylpropanoid metabolism)	anthocyanidin modification	Glycosyltransferase (Fragment) [Source:UniProtKB/TrEMBL;Acc:W8Q6L4]
DLO1	AT4G10500	4	6491017..6492578	12.68	-1.42	-2.67	4.42e-07	3.1e-05	0.01	Enzyme (Phenylpropanoid metabolism)	flavonoid biosynthesis	Protein DMR6-LIKE OXYGENASE 1 [Source:UniProtKB/Swiss-Prot;Acc:Q9ZSA8]
AT2G39980	AT2G39980	2	complement(16687673..16690182)	22.07	-1.29	-2.45	9.22e-11	1.82e-08	2.33e-06	Enzyme (Phenylpropanoid metabolism)	phenylpropanoid biosynthesis	At2g39980/T28M21.14 [Source:UniProtKB/TrEMBL;Acc:O04201]
UGT71B2	AT3G21760	3	7667027..7668724	23.52	-1.04	-2.06	2.65e-10	4.39e-08	6.72e-06	Enzyme (Phenylpropanoid metabolism)	quercetin glycoside biosynthesis (Arabidopsis)	Glycosyltransferase (Fragment) [Source:UniProtKB/TrEMBL;Acc:W8PVD4]
UGT71B1	AT3G21750	3	7664345..7666305	28.41	-1.08	-2.11	4.87e-10	7.09e-08	1.23e-05	Enzyme (Phenylpropanoid metabolism)	quercetin glycoside biosynthesis (Arabidopsis)	Glycosyltransferase (Fragment) [Source:UniProtKB/TrEMBL;Acc:W8PUT5]
UGT73B2	AT4G34135	4	complement(16345150..16347434)	4.45	-1.05	-2.07	2.96e-07	2.23e-05	0.00749	Enzyme (Phenylpropanoid metabolism)	superpathway of flavones and derivatives biosynthesis	UDP-glucosyl transferase 73B2 [Source:UniProtKB/Swiss-Prot;Acc:Q94C57]
CYP78A9	AT3G61880	3	complement(22905867..22907958)	6.31	-1.14	-2.2	4.8e-08	4.41e-06	0.00122	Enzyme (Phenylpropanoid metabolism)	superpathway of flavones and derivatives biosynthesis	Cytochrome p450 78a9 [Source:UniProtKB/TrEMBL;Acc:F4IX02]
ADT6	AT1G08250	1	complement(2588776..2590609)	7.67	-1.05	-2.08	1.36e-09	1.74e-07	3.45e-05	Enzyme (Phenylpropanoid metabolism)	superpathway of phenylalanine, tyrosine and tryptophan biosynthesis	Arogenate dehydratase [Source:UniProtKB/TrEMBL;Acc:A0A178W954]
BGLU23	AT3G09260	3	complement(2840477..2843781)	3.46	6.78	110.01	8.08e-13	2.8e-10	2.05e-08	Enzyme (Phenylpropanoid metabolism)	superpathway of scopolin and esculin biosynthesis	PYK10 [Source:UniProtKB/TrEMBL;Acc:A0A178VCN3]
AT5G44020	AT5G44020	5	17712203..17714406	202.88	2.03	4.08	4.24e-14	1.99e-11	1.07e-09	Enzyme (Phosphatase)	phosphate acquisition	HAD superfamily, subfamily IIIB acid phosphatase [Source:UniProtKB/TrEMBL;Acc:Q9FNC4]
AT1G04040	AT1G04040	1	complement(1042362..1043887)	66.53	1.4	2.64	1.1e-12	3.57e-10	2.78e-08	Enzyme (Phosphatase)	phosphate acquisition	At1g04040/F21M11_2 [Source:UniProtKB/TrEMBL;Acc:Q9ZWC4]
PAP17	AT3G17790	3	6089381..6091231	13.4	-1.89	-3.71	8.75e-09	9.67e-07	0.000221	Enzyme (Phosphatase)	phosphate acquisition	Purple acid phosphatase 17 [Source:UniProtKB/Swiss-Prot;Acc:Q9SCX8]
AT3G43670	AT3G43670	3	15567067..15569984	32.04	-1.73	-3.32	5.88e-15	3.3e-12	1.49e-10	Enzyme (Polyamine metabolism)	Copper amine oxidase	Amine oxidase [Source:UniProtKB/TrEMBL;Acc:Q9M2B9]
AT4G16563	AT4G16563	4	complement(9329620..9331646)	10.62	3.97	15.71	0	0	0	Enzyme (proteolysis)	Protease	Probable aspartyl protease At4g16563 [Source:UniProtKB/Swiss-Prot;Acc:Q940R4]
AED3	AT1G09750	1	3157501..3159148	103.87	1.35	2.54	1.97e-08	1.96e-06	0.000498	Enzyme (proteolysis)	Protease	Aspartyl protease AED3 [Source:UniProtKB/Swiss-Prot;Acc:O04496]
AT3G52500	AT3G52500	3	complement(19465264..19467455)	65.87	1.24	2.36	2.04e-13	7.93e-11	5.16e-09	Enzyme (proteolysis)	Protease	At3g52500 [Source:UniProtKB/TrEMBL;Acc:Q9SVD1]
GAMMA-VPE	AT4G32940	4	complement(15900270..15903523)	225.88	-1.7	-3.24	5.02e-07	3.41e-05	0.01	Enzyme (proteolysis)	Protease	GAMMAVPE [Source:UniProtKB/TrEMBL;Acc:A0A178UU68]
AZI1	AT4G12470	4	complement(7401087..7401951)	74.99	-3.51	-11.36	2.1e-09	2.59e-07	5.31e-05	Enzyme (SAR)	Azelaic acid biosynthesis	pEARLI1-like lipid transfer protein 1 [Source:UniProtKB/Swiss-Prot;Acc:Q9SU35]
NAS3	AT1G09240	1	2984829..2986231	26.08	-2.44	-5.44	8.16e-11	1.68e-08	2.07e-06	Enzyme (Secondary metabolism)	L-nicotianamine biosynthesis	Nicotianamine synthase 3 [Source:UniProtKB/Swiss-Prot;Acc:O80483]
SMT3	AT1G76090	1	complement(28550202..28551836)	21.97	1.9	3.74	1.06e-13	4.39e-11	2.68e-09	Enzyme (sterols)	Phytosterol biosynthesis	24-methylenesterol C-methyltransferase 3 [Source:UniProtKB/Swiss-Prot;Acc:Q94JS4]
AT3G14280	AT3G14280	3	complement(4761432..4762457)	17.53	-2.02	-4.05	6.7e-09	7.58e-07	0.00017	Enzyme (Transferase)	Aminotransferase-like	At3g14280 [Source:UniProtKB/TrEMBL;Acc:Q9LUL9]
AT3G27540	AT3G27540	3	10205074..10207423	2.93	1.23	2.35	8.43e-07	5.3e-05	0.02	Enzyme (Transferase)	Beta-1,4-N-acetylglucosaminyltransferase family protein	Beta-1,4-N-acetylglucosaminyltransferase family protein [Source:UniProtKB/TrEMBL;Acc:Q9LT58]
AT3G52060	AT3G52060	3	complement(19310531..19312281)	97.12	-1.02	-2.03	4.64e-07	3.2e-05	0.01	Enzyme (Transferase)	Glycosyltransferase	GnTL [Source:UniProtKB/TrEMBL;Acc:A0A384L2P4]
EBF2	AT5G25350	5	complement(8794252..8797349)	33.6	-1.42	-2.68	3.33e-11	7.73e-09	8.42e-07	Ethylene-related	EBF2	EIN3-binding F-box protein 2 [Source:UniProtKB/Swiss-Prot;Acc:Q708Y0]
ACS11	AT4G08040	4	4886962..4889224	2.58	3.08	8.46	1.62e-10	2.86e-08	4.1e-06	Ethylene-related	Ethylene biosynthesis	1-aminocyclopropane-1-carboxylate synthase 11 [Source:UniProtKB/Swiss-Prot;Acc:Q9S9U6]
EBF1	AT2G25490	2	complement(10847375..10850797)	19.35	-1.26	-2.4	3.33e-16	2.48e-13	8.44e-12	Ethylene-related		EIN3-binding F-box protein 1 [Source:UniProtKB/Swiss-Prot;Acc:Q9SKK0]
PP2A11	AT1G63090	1	complement(23390968..23392873)	40.66	1.27	2.41	3.99e-09	4.77e-07	0.000101	F-box		F-box protein PP2-A11 [Source:UniProtKB/Swiss-Prot;Acc:Q9CAN4]
GA3OX1	AT1G15550	1	complement(5344388..5346342)	26.73	1.09	2.12	1.53e-08	1.58e-06	0.000387	Gibberellic acid related	gibberellin biosynthesis III (early C-13 hydroxylation)	Gibberellin 3-beta-dioxygenase 1 [Source:UniProtKB/Swiss-Prot;Acc:Q39103]
AT4G02100	AT4G02100	4	929869..932397	4.05	1.1	2.14	1.6e-06	9.1e-05	0.04	Heat shock protein		At4g02100 [Source:UniProtKB/TrEMBL;Acc:Q84VX5]
HSP70-3	AT3G09440	3	complement(2902355..2905947)	74.27	-1.07	-2.1	1.15e-07	9.53e-06	0.00291	Heat shock protein		Heat shock protein 70 (Hsp 70) family protein [Source:UniProtKB/TrEMBL;Acc:A0A178VI76]
AT5G65660	AT5G65660	5	complement(26245134..26246960)	37.47	1.67	3.18	0	0	0	hydroxyproline-rich glycoprotein family protein		Uncharacterized protein At5g65660 [Source:UniProtKB/Swiss-Prot;Acc:Q9LSK9]
AT1G72790	AT1G72790	1	27394598..27396799	8.68	1.1	2.15	2.35e-08	2.3e-06	0.000595	hydroxyproline-rich glycoprotein family protein		Hydroxyproline-rich glycoprotein family protein [Source:UniProtKB/TrEMBL;Acc:Q9CAJ1]
AT4G04745	AT4G04745	4	complement(2412618..2413447)	1.7	1.99	3.96	1.14e-06	6.76e-05	0.03	Hypothetical protein		At4g04745 [Source:UniProtKB/TrEMBL;Acc:Q6NL28]
AT2G39870	AT2G39870	2	16643381..16645866	15.65	1.74	3.34	0	0	0	Hypothetical protein		At2g39870/T5I7.17 [Source:UniProtKB/TrEMBL;Acc:O04191]
AT2G30930	AT2G30930	2	13162074..13163497	78.64	1.44	2.71	9.28e-07	5.65e-05	0.02	Hypothetical protein		Expressed protein [Source:UniProtKB/TrEMBL;Acc:O80858]
AT5G11070	AT5G11070	5	complement(3516092..3517035)	63.12	1.37	2.58	1.06e-12	3.49e-10	2.69e-08	Hypothetical protein		Uncharacterized protein At5g11070 [Source:UniProtKB/TrEMBL;Acc:Q9FY58]
AT3G57450	AT3G57450	3	21261046..21262763	8.75	1.25	2.39	7.32e-07	4.73e-05	0.02	Hypothetical protein		At3g57450 [Source:UniProtKB/TrEMBL;Acc:Q9SCM7]
AT4G16000	AT4G16000	4	complement(9063759..9064786)	10.75	1.11	2.15	3.49e-08	3.29e-06	0.000885	Hypothetical protein		Uncharacterized protein At4g16000 [Source:UniProtKB/TrEMBL;Acc:Q0WWC4]
AT1G13360	AT1G13360	1	complement(4576873..4578369)	37.82	-1.1	-2.15	1e-08	1.09e-06	0.000254	Hypothetical protein		T6J4.11 protein [Source:UniProtKB/TrEMBL;Acc:Q9FX61]
AT4G38060	AT4G38060	4	complement(17873001..17875268)	7.86	-1.1	-2.15	6.02e-09	6.9e-07	0.000153	Hypothetical protein		AT4G38060 protein [Source:UniProtKB/TrEMBL;Acc:Q93VQ7]
AT3G56260	AT3G56260	3	complement(20867970..20869024)	9.64	-1.4	-2.64	1.64e-11	4.11e-09	4.15e-07	Hypothetical protein		At3g56260 [Source:UniProtKB/TrEMBL;Acc:Q6NLT4]
AT2G40475	AT2G40475	2	complement(16906899..16908152)	36.56	-1.42	-2.67	3.66e-15	2.26e-12	9.28e-11	Hypothetical protein		Expressed protein [Source:UniProtKB/TrEMBL;Acc:Q8RYE6]
AT2G36220	AT2G36220	2	15192480..15193698	19.98	-1.61	-3.06	1.68e-06	9.45e-05	0.04	Hypothetical protein		At2g36220/F2H17.17 [Source:UniProtKB/TrEMBL;Acc:Q9SJN3]
AT2G27830	AT2G27830	2	11860218..11861525	51.83	-1.76	-3.39	9.69e-09	1.06e-06	0.000245	Hypothetical protein		Expressed protein [Source:UniProtKB/TrEMBL;Acc:Q9ZUY4]
AT2G15020	AT2G15020	2	complement(6491425..6493512)	40.19	-2.05	-4.14	0	0	0	Hypothetical protein		At2g15020 [Source:UniProtKB/TrEMBL;Acc:Q9ZUK9]
AT1G23060	AT1G23060	1	complement(8170693..8173085)	0.94	-2.6	-6.07	9.3e-07	5.65e-05	0.02	Hypothetical protein		MDP40 [Source:UniProtKB/TrEMBL;Acc:A0A384LAT5]
AT1G50040	AT1G50040	1	18542061..18544034	18.37	6.36	82.42	0	0	0	Other		F2J10.8 protein [Source:UniProtKB/TrEMBL;Acc:Q9LPM5]
EXL5	AT2G17230	2	complement(7494536..7496292)	71.67	4.11	17.26	0	0	0	Other		Protein EXORDIUM-like 5 [Source:UniProtKB/Swiss-Prot;Acc:Q9SII5]
EXO	AT4G08950	4	5740219..5741591	48.78	3.81	14.04	2.36e-14	1.15e-11	5.99e-10	Other		Protein EXORDIUM [Source:UniProtKB/Swiss-Prot;Acc:Q9ZPE7]
EXL1_1	AT1G35140	1	12851983..12853235	19.96	3.71	13.08	2.78e-12	8.37e-10	7.03e-08	Other		Protein EXORDIUM-like 1 [Source:UniProtKB/Swiss-Prot;Acc:Q9C6E4]
LTP4	AT5G59310	5	complement(23924990..23925957)	11.69	3.43	10.77	3.2e-07	2.4e-05	0.0081	Other		Non-specific lipid-transfer protein 4 [Source:UniProtKB/Swiss-Prot;Acc:Q9LLR6]
PATL2	AT1G22530	1	complement(7955445..7958564)	28.7	3.37	10.34	0	0	0	Other		Patellin-2 [Source:UniProtKB/Swiss-Prot;Acc:Q56ZI2]
AT3G19680	AT3G19680	3	6840281..6842320	109.9	3.22	9.31	1.11e-16	9.07e-14	2.81e-12	Other		Uncharacterized protein At3g19680 [Source:UniProtKB/TrEMBL;Acc:Q9LJM6]
AT4G37240	AT4G37240	4	17524461..17525294	15.99	3.22	9.33	4.88e-13	1.77e-10	1.24e-08	Other		HTH-type transcriptional regulator [Source:UniProtKB/TrEMBL;Acc:Q8LE56]
AT5G25240	AT5G25240	5	complement(8746594..8747290)	15.99	2.99	7.93	2.74e-13	1.05e-10	6.94e-09	Other		Stress induced protein [Source:UniProtKB/TrEMBL;Acc:Q8GYN8]
EXL3_2	AT5G51550	5	complement(20939363..20940895)	131.54	2.91	7.53	0	0	0	Other		Protein EXORDIUM-like 3 [Source:UniProtKB/Swiss-Prot;Acc:Q9FHM9]
AT4G37220	AT4G37220	4	17515042..17516162	1.94	2.84	7.17	1.47e-07	1.19e-05	0.00372	Other		Cold-regulated 413 plasma membrane protein 4 [Source:UniProtKB/Swiss-Prot;Acc:O23164]
AT2G23690	AT2G23690	2	10072057..10073126	2.98	2.75	6.73	2.81e-12	8.37e-10	7.11e-08	Other		HTH-type transcriptional regulator [Source:UniProtKB/TrEMBL;Acc:Q680G2]
AT1G10020	AT1G10020	1	complement(3269539..3272110)	22.29	2.43	5.39	0	0	0	Other		At1g10020 [Source:UniProtKB/TrEMBL;Acc:O80593]
PELPK1	AT5G09530	5	complement(2959734..2961382)	7.69	2.4	5.28	8.06e-07	5.11e-05	0.02	Other		PRP10 [Source:UniProtKB/TrEMBL;Acc:A0A178UP14]
AT2G34510	AT2G34510	2	complement(14543894..14546986)	39.84	2.35	5.1	0	0	0	Other		Uncharacterized protein At2g34510 [Source:UniProtKB/TrEMBL;Acc:O64696]
AT4G03540	AT4G03540	4	1569937..1571737	0.95	2.32	4.99	1.42e-06	8.22e-05	0.04	Other		CASP-like protein [Source:UniProtKB/TrEMBL;Acc:A0A178V2N5]
TRFL8	AT2G37025	2	15549052..15552160	1.22	2.2	4.61	3.33e-09	4.01e-07	8.43e-05	Other		TRF-like 8 [Source:UniProtKB/TrEMBL;Acc:F4IPY7]
AT1G53860	AT1G53860	1	complement(20107017..20109665)	0.7	2.13	4.36	1.22e-07	1e-05	0.00309	Other		At1g53860 [Source:UniProtKB/TrEMBL;Acc:Q6DBE3]
AT5G51670	AT5G51670	5	20993424..20995644	5.14	2.07	4.19	1.86e-10	3.21e-08	4.7e-06	Other		Similarity to unknown protein [Source:UniProtKB/TrEMBL;Acc:Q9LTD7]
AT1G11380	AT1G11380	1	3832563..3834462	8.57	2.03	4.08	9.45e-12	2.47e-09	2.39e-07	Other		At1g11380 [Source:UniProtKB/TrEMBL;Acc:Q8LFV5]
ENODL17	AT5G15350	5	complement(4984919..4986377)	93.65	1.88	3.68	0	0	0	Other		Lamin-like protein [Source:UniProtKB/Swiss-Prot;Acc:Q39131]
AT4G29310	AT4G29310	4	complement(14437133..14439769)	7.74	1.72	3.3	6e-15	3.3e-12	1.52e-10	Other		DUF1005 family protein (DUF1005) [Source:UniProtKB/TrEMBL;Acc:Q9M0F0]
KLCR2	AT3G27960	3	complement(10380230..10383249)	5.6	1.64	3.13	2.86e-10	4.65e-08	7.25e-06	Other		Protein KINESIN LIGHT CHAIN-RELATED 2 [Source:UniProtKB/Swiss-Prot;Acc:Q9LII8]
AT1G57680	AT1G57680	1	complement(21362359..21364749)	47.11	1.6	3.04	2.52e-14	1.2e-11	6.38e-10	Other		Plasminogen activator inhibitor [Source:UniProtKB/TrEMBL;Acc:Q9FVT5]
TTL3	AT2G42580	2	17728479..17731836	28.69	1.6	3.03	2.22e-16	1.76e-13	5.62e-12	Other		Inactive TPR repeat-containing thioredoxin TTL3 [Source:UniProtKB/Swiss-Prot;Acc:Q9SIN1]
AT4G32790	AT4G32790	4	15811974..15815025	5.34	1.46	2.75	7.84e-10	1.08e-07	1.99e-05	Other		Exostosin family protein [Source:UniProtKB/TrEMBL;Acc:O65522]
SUN3	AT1G22882	1	8098392..8101464	8.67	1.38	2.6	1.29e-09	1.69e-07	3.28e-05	Other		SUN domain-containing protein 3 [Source:UniProtKB/Swiss-Prot;Acc:F4I316]
ACR4_1	AT1G69040	1	25957567..25960401	16.43	1.35	2.56	8.18e-13	2.8e-10	2.07e-08	Other		ACT domain repeat 4 [Source:UniProtKB/TrEMBL;Acc:F4I0I7]
AT2G32880	AT2G32880	2	complement(13948733..13950745)	17.44	1.28	2.43	6.01e-11	1.32e-08	1.52e-06	Other		TRAF-like family protein [Source:UniProtKB/TrEMBL;Acc:F4IUR8]
GLP1_2	AT1G72610	1	complement(27339114..27340044)	2406.96	1.17	2.24	6.67e-10	9.33e-08	1.69e-05	Other		Germin-like protein subfamily 3 member 1 [Source:UniProtKB/Swiss-Prot;Acc:P94040]
CP29	AT3G53460	3	complement(19818975..19821519)	79.5	1.11	2.16	7.59e-07	4.86e-05	0.02	Other		Chloroplast RNA-binding protein 29 [Source:UniProtKB/TrEMBL;Acc:F4JAF3]
sks5	AT1G76160	1	complement(28577842..28581315)	47.07	1.1	2.14	1.02e-09	1.36e-07	2.59e-05	Other		Sks5 [Source:UniProtKB/TrEMBL;Acc:A0A178WJJ9]
NDL3	AT2G19620	2	complement(8485991..8488963)	4.36	1.09	2.13	7.28e-07	4.72e-05	0.02	Other		Protein NDL3 [Source:UniProtKB/Swiss-Prot;Acc:Q9ZUN1]
TTL4	AT3G58620	3	21680027..21683280	8.15	1.03	2.05	6.03e-07	3.99e-05	0.02	Other		TTL4 [Source:UniProtKB/TrEMBL;Acc:A0A178VKQ3]
AT5G11000	AT5G11000	5	complement(3478672..3480621)	12.03	1	2	1.78e-07	1.42e-05	0.00452	Other		AT5g11000/T30N20_270 [Source:UniProtKB/TrEMBL;Acc:Q9LEU1]
AT1G69610	AT1G69610	1	26186713..26189568	3.34	-1.02	-2.03	4.05e-07	2.9e-05	0.01	Other		Protein of unknown function (DUF1666) [Source:TAIR;Acc:AT1G69610]
AT4G02715	AT4G02715	4	complement(1200670..1203380)	25.66	-1.03	-2.04	1.39e-10	2.57e-08	3.52e-06	Other		At4g02715 [Source:UniProtKB/TrEMBL;Acc:Q8L757]
AT5G28400	AT5G28400	5	complement(10344024..10348234)	2.83	-1.03	-2.05	6.29e-07	4.12e-05	0.02	Other		unknown protein; BEST Arabidopsis thaliana protein match is: unknown protein (TAIR:AT5G28320.1); Ha. [Source:TAIR;Acc:AT5G28400]
LSH6	AT1G07090	1	complement(2173952..2175038)	13.02	-1.12	-2.18	7.72e-07	4.93e-05	0.02	Other		LSH6 [Source:UniProtKB/TrEMBL;Acc:A0A178WE41]
AT4G16670	AT4G16670	4	9385119..9387754	4.88	-1.14	-2.2	5.28e-08	4.8e-06	0.00134	Other		At4g16670 [Source:UniProtKB/TrEMBL;Acc:Q5HZ31]
AT3G22970	AT3G22970	3	8152038..8154149	77.26	-1.16	-2.24	9.15e-11	1.82e-08	2.32e-06	Other		At3g22970 [Source:UniProtKB/TrEMBL;Acc:Q9LIJ8]
AT5G64550	AT5G64550	5	complement(25801528..25804980)	8.3	-1.16	-2.24	4.44e-10	6.66e-08	1.12e-05	Other		Emb [Source:UniProtKB/TrEMBL;Acc:Q9FLG3]
CLE16	AT2G01505	2	complement(228577..229899)	7.43	-1.18	-2.26	8.39e-08	7.32e-06	0.00213	Other		CLAVATA3/ESR (CLE)-related protein 16 [Source:UniProtKB/Swiss-Prot;Acc:Q8S8M2]
APUM5	AT3G20250	3	complement(7058871..7063372)	18.16	-1.2	-2.3	2.02e-07	1.58e-05	0.00512	Other		Pumilio 5 [Source:UniProtKB/TrEMBL;Acc:A0A178VL84]
DAR5	AT5G66630	5	26592648..26595922	2.76	-1.21	-2.32	7.87e-07	5.01e-05	0.02	Other		Protein DA1-related 5 [Source:UniProtKB/Swiss-Prot;Acc:Q84WJ0]
APRR9	AT2G46790	2	19232607..19235179	23.88	-1.26	-2.4	7.88e-15	4.25e-12	2e-10	Other		Two-component response regulator-like APRR9 [Source:UniProtKB/Swiss-Prot;Acc:Q8L500]
SNRNP65	AT1G09230	1	complement(2979511..2982713)	11.56	-1.29	-2.45	3.56e-09	4.28e-07	9.02e-05	Other		U11/U12 small nuclear ribonucleoprotein 65 kDa protein [Source:UniProtKB/Swiss-Prot;Acc:Q8RWV8]
SMXL8	AT2G40130	2	16765709..16769279	5.94	-1.34	-2.52	3.55e-07	2.58e-05	0.009	Other		Protein SMAX1-LIKE 8 [Source:UniProtKB/Swiss-Prot;Acc:F4IGZ2]
AT1G11700	AT1G11700	1	3945584..3946757	14.31	-1.39	-2.63	2.97e-08	2.82e-06	0.000752	Other		At1g11700 [Source:UniProtKB/TrEMBL;Acc:Q9SAA7]
AT3G18950	AT3G18950	3	6536534..6538679	6.16	-1.4	-2.64	9.28e-12	2.45e-09	2.35e-07	Other		En/Spm-like transposon protein-like [Source:UniProtKB/TrEMBL;Acc:Q9LJ71]
AT3G03440	AT3G03440	3	815550..818876	8.64	-1.45	-2.73	2.3e-11	5.55e-09	5.83e-07	Other		ARM repeat superfamily protein [Source:UniProtKB/TrEMBL;Acc:F4J139]
TIN1	AT5G64510	5	25784404..25786385	4.75	-1.45	-2.74	4.92e-07	3.35e-05	0.01	Other		Tunicamycin induced protein [Source:UniProtKB/TrEMBL;Acc:Q84JN2]
AT5G40450	AT5G40450	5	complement(16184650..16195888)	21.4	-1.48	-2.79	8.02e-12	2.14e-09	2.03e-07	Other		unknown protein; FUNCTIONS IN: molecular_function unknown; INVOLVED IN: biological_process unknown; LOCATED IN: chloroplast, plasma membrane; EXPRESSED IN: 24 plant structures; EXPRESSED DURING: 13 growth stages; Ha. [Source:TAIR;Acc:AT5G40450]
AT1G13830	AT1G13830	1	complement(4739693..4741189)	1.47	-1.56	-2.95	5.04e-07	3.41e-05	0.01	Other		Carbohydrate-binding X8 domain superfamily protein [Source:TAIR;Acc:AT1G13830]
AT4G29110	AT4G29110	4	14348637..14349720	11.71	-1.58	-3	1.13e-11	2.89e-09	2.86e-07	Other		At4g29110 [Source:UniProtKB/TrEMBL;Acc:Q9SZE0]
AT5G57340	AT5G57340	5	23225951..23229298	9.15	-1.61	-3.05	4.8e-10	7.03e-08	1.22e-05	Other		Ras guanine nucleotide exchange factor Q-like protein [Source:UniProtKB/TrEMBL;Acc:Q9LVC4]
AT2G17710	AT2G17710	2	7693596..7694746	8.76	-1.77	-3.41	8.65e-07	5.38e-05	0.02	Other		At2g17710/T17A5.17 [Source:UniProtKB/TrEMBL;Acc:Q8W1E8]
OXS3	AT5G56550	5	complement(22895616..22896734)	32.44	-1.78	-3.42	4.47e-13	1.64e-10	1.13e-08	Other		Emb [Source:UniProtKB/TrEMBL;Acc:Q9LVB9]
FER1	AT5G01600	5	complement(227953..230051)	181.68	-2.09	-4.26	2.86e-08	2.73e-06	0.000724	Other		Ferritin-1, chloroplastic [Source:UniProtKB/Swiss-Prot;Acc:Q39101]
AT3G48240	AT3G48240	3	17867131..17868460	2.35	-2.39	-5.23	1.31e-09	1.7e-07	3.32e-05	Other		At3g48240 [Source:UniProtKB/TrEMBL;Acc:Q9STK4]
PUB19	AT1G60190	1	22198266..22200687	11.31	-3.28	-9.71	0	0	0	Other		U-box domain-containing protein 19 [Source:UniProtKB/Swiss-Prot;Acc:O80742]
AT1G11210	AT1G11210	1	complement(3755668..3756998)	11	-3.7	-13	1.05e-13	4.39e-11	2.67e-09	Other		At1g11210/T28P6_5 [Source:UniProtKB/TrEMBL;Acc:Q9SXA7]
AT1G27020	AT1G27020	1	9378404..9380790	11.4	-3.79	-13.87	1.31e-08	1.38e-06	0.000332	Other		Plant/protein [Source:UniProtKB/TrEMBL;Acc:O04551]
AT4G14819	AT4G14819	4	8507263..8507789	1.73	-4.74	-26.78	3.6e-07	2.61e-05	0.00913	Other		Putative uncharacterized protein [Source:UniProtKB/TrEMBL;Acc:Q1G3I3]
AT1G78850	AT1G78850	1	complement(29641860..29643535)	206.24	1.2	2.3	1.05e-10	2.02e-08	2.67e-06	Phosphate starvation		EP1-like glycoprotein 3 [Source:UniProtKB/Swiss-Prot;Acc:Q9ZVA4]
CIPK15	AT5G01810	5	309374..312097	51.47	1.88	3.68	2.03e-09	2.51e-07	5.13e-05	Protein kinase		CBL-interacting serine/threonine-protein kinase 15 [Source:UniProtKB/Swiss-Prot;Acc:P92937]
AT2G18890	AT2G18890	2	8183638..8186851	12.04	1.16	2.23	1.83e-10	3.19e-08	4.63e-06	Protein kinase		At2g18890 [Source:UniProtKB/TrEMBL;Acc:O64619]
CIPK3	AT2G26980	2	complement(11514600..11518734)	20.01	1.1	2.14	2.82e-10	4.62e-08	7.15e-06	Protein kinase		Non-specific serine/threonine protein kinase [Source:UniProtKB/TrEMBL;Acc:F4IVM7]
CIPK7	AT3G23000	3	8172479..8174142	116.85	-1.12	-2.17	1.88e-09	2.36e-07	4.76e-05	Protein kinase		CBL-interacting serine/threonine-protein kinase 7 [Source:UniProtKB/Swiss-Prot;Acc:Q9XIW0]
CIPK14	AT5G01820	5	complement(313190..315405)	84.54	-1.18	-2.26	4.13e-11	9.51e-09	1.05e-06	Protein kinase		CBL-interacting serine/threonine-protein kinase 14 [Source:UniProtKB/Swiss-Prot;Acc:Q9LZW4]
CIPK17	AT1G48260	1	complement(17813886..17817441)	5.62	-1.25	-2.38	6e-08	5.43e-06	0.00152	Protein kinase		CBL-interacting serine/threonine-protein kinase 17 [Source:UniProtKB/Swiss-Prot;Acc:Q94C40]
MKK9	AT1G73500	1	complement(27639091..27640643)	31.02	-1.43	-2.69	6.07e-07	4.01e-05	0.02	Protein kinase		Mitogen-activated protein kinase kinase 9 [Source:UniProtKB/Swiss-Prot;Acc:Q9FX43]
AT1G77280	AT1G77280	1	complement(29030998..29034822)	4.91	-1.49	-2.81	1.17e-14	6.15e-12	2.95e-10	Protein kinase		Protein kinase protein with adenine nucleotide alpha hydrolases-like domain [Source:TAIR;Acc:AT1G77280]
AT5G21940	AT5G21940	5	complement(7249014..7250770)	84.56	-1.68	-3.21	2.21e-14	1.1e-11	5.6e-10	Protein kinase		At5g21940 [Source:UniProtKB/TrEMBL;Acc:Q9C593]
CIPK5	AT5G10930	5	complement(3445029..3447278)	24.98	-1.74	-3.34	1.29e-13	5.2e-11	3.27e-09	Protein kinase		CBL-interacting serine/threonine-protein kinase 5 [Source:UniProtKB/Swiss-Prot;Acc:Q9LEU7]
RABG2	AT2G21880	2	complement(9324633..9326426)	4.02	1.16	2.24	5.67e-07	3.79e-05	0.01	RAB GTPase		RAB7A [Source:UniProtKB/TrEMBL;Acc:A0A178VZI8]
RABA1C	AT5G45750	5	18559060..18560945	17.01	1.09	2.13	2.62e-07	2e-05	0.00664	RAB GTPase		RABA1c [Source:UniProtKB/TrEMBL;Acc:A0A178UDB2]
RALFL22	AT3G05490	3	1591115..1593047	10.57	1.39	2.62	2.45e-09	2.99e-07	6.21e-05	RALF-like		RALFL22 [Source:UniProtKB/TrEMBL;Acc:A0A178VIZ8]
RALFL33	AT4G15800	4	8984787..8985995	32.82	1.07	2.1	3.89e-08	3.59e-06	0.000985	RALF-like		Protein RALF-like 33 [Source:UniProtKB/Swiss-Prot;Acc:Q8L9P8]
THE1	AT5G54380	5	complement(22077040..22080341)	31.97	2.26	4.78	0	0	0	Receptor-like kinase		Receptor-like protein kinase THESEUS 1 [Source:UniProtKB/Swiss-Prot;Acc:Q9LK35]
LYK3	AT1G51940	1	complement(19295820..19299169)	16.89	1.94	3.83	3.33e-16	2.48e-13	8.44e-12	Receptor-like kinase		LysM domain receptor-like kinase 3 [Source:UniProtKB/Swiss-Prot;Acc:F4IB81]
AT1G68400	AT1G68400	1	complement(25646039..25649254)	8.96	1.23	2.35	3.06e-09	3.7e-07	7.74e-05	Receptor-like kinase		Probable leucine-rich repeat receptor-like protein kinase At1g68400 [Source:UniProtKB/Swiss-Prot;Acc:Q9M9C5]
CRK41	AT4G00970	4	418327..421885	23.2	1.08	2.11	7.05e-09	7.9e-07	0.000179	Receptor-like kinase		Cysteine-rich receptor-like protein kinase 41 [Source:UniProtKB/Swiss-Prot;Acc:O23081]
SRF6	AT1G53730	1	20061405..20065713	21.77	1.04	2.06	2.34e-10	3.93e-08	5.93e-06	Receptor-like kinase		STRUBBELIG-receptor family 6 [Source:UniProtKB/TrEMBL;Acc:A8MQH3]
RPK1	AT1G69270	1	complement(26040689..26042741)	10.72	-1.02	-2.02	4.51e-07	3.15e-05	0.01	Receptor-like kinase		Probable LRR receptor-like serine/threonine-protein kinase RPK1 [Source:UniProtKB/Swiss-Prot;Acc:Q9ZRF9]
CRK7_2	AT4G23150	4	12125664..12128490	6	-1.12	-2.17	5.55e-07	3.72e-05	0.01	Receptor-like kinase		Cysteine-rich receptor-like protein kinase 7 [Source:UniProtKB/Swiss-Prot;Acc:Q8L7G3]
AT1G51850	AT1G51850	1	complement(19252811..19256927)	3.27	-1.61	-3.05	1.69e-08	1.72e-06	0.000428	Receptor-like kinase		Leucine-rich repeat protein kinase family protein [Source:TAIR;Acc:AT1G51850]
AT1G51860	AT1G51860	1	complement(19257403..19261794)	1.58	-2.07	-4.19	2.37e-09	2.9e-07	6e-05	Receptor-like kinase		Probable LRR receptor-like serine/threonine-protein kinase At1g51860 [Source:UniProtKB/Swiss-Prot;Acc:C0LGG4]
SIRK	AT2G19190	2	complement(8326049..8329944)	5.24	-2.42	-5.34	1.08e-08	1.16e-06	0.000273	Receptor-like kinase		Senescence-induced receptor-like serine/threonine-protein kinase [Source:UniProtKB/Swiss-Prot;Acc:O64483]
RLP51	AT4G18760	4	complement(10307810..10309591)	10.14	1.31	2.48	7.36e-11	1.55e-08	1.86e-06	Receptor-like protein		Receptor-like protein 51 [Source:UniProtKB/Swiss-Prot;Acc:Q9SN38]
LYM3	AT1G77630	1	29173409..29175629	6.94	1.18	2.27	6.03e-08	5.44e-06	0.00153	Receptor-like protein		LysM domain-containing GPI-anchored protein 3 [Source:UniProtKB/Swiss-Prot;Acc:Q6NPN4]
AtRLP41	AT3G25010	3	complement(9110057..9112936)	21.13	-1.42	-2.67	3.25e-07	2.41e-05	0.00823	Receptor-like protein		Receptor like protein 41 [Source:UniProtKB/TrEMBL;Acc:A0A1I9LTP5]
AtRLP39	AT3G24900	3	complement(9099060..9101991)	2.25	-1.62	-3.08	2.55e-07	1.96e-05	0.00646	Receptor-like protein		Receptor like protein 39 [Source:UniProtKB/TrEMBL;Acc:A0A1I9LR86]
AtRLP52	AT5G25910	5	9038860..9041377	1.19	-1.98	-3.96	1.94e-07	1.53e-05	0.0049	Receptor-like protein		Receptor-like protein 52 [Source:UniProtKB/Swiss-Prot;Acc:Q7FZR1]
AT1G04770	AT1G04770	1	complement(1336274..1337849)	30.59	-1.15	-2.22	1.6e-10	2.86e-08	4.06e-06	Response to low sulfur		Protein SULFUR DEFICIENCY-INDUCED 2 [Source:UniProtKB/Swiss-Prot;Acc:Q8L730]
LSU3	AT3G49570	3	complement(18372404..18373147)	6.64	-2.34	-5.07	3.47e-12	1.02e-09	8.79e-08	Response to low sulfur		Protein RESPONSE TO LOW SULFUR 3 [Source:UniProtKB/Swiss-Prot;Acc:Q9SCK2]
ARAC4	AT1G20090	1	6966842..6969009	36.15	1.08	2.12	5.51e-09	6.37e-07	0.00014	Rho GTPase		ROP2 [Source:UniProtKB/TrEMBL;Acc:A0A384L636]
XERICO	AT2G04240	2	complement(1461548..1462944)	22.41	-1	-2	9.7e-07	5.88e-05	0.02	RING/U-box superfamily protein	E3 ubiquitin-protein ligase	Probable E3 ubiquitin-protein ligase XERICO [Source:UniProtKB/Swiss-Prot;Acc:Q9SI09]
PUB11	AT1G23030	1	8156504..8159185	21.7	1.92	3.78	3.44e-15	2.18e-12	8.72e-11	RING/U-box superfamily protein		RING-type E3 ubiquitin transferase [Source:UniProtKB/TrEMBL;Acc:A0A178WCR1]
AT1G78170	AT1G78170	1	29413874..29415197	17.14	-1.4	-2.63	6.55e-11	1.42e-08	1.66e-06	RING/U-box superfamily protein		E3 ubiquitin-protein ligase [Source:UniProtKB/TrEMBL;Acc:Q84JP5]
AT5G55970	AT5G55970	5	22667220..22669631	13.25	-1.67	-3.18	5.54e-10	7.88e-08	1.4e-05	RING/U-box superfamily protein		RING/U-box superfamily protein [Source:UniProtKB/TrEMBL;Acc:Q8LES9]
AT1G03457	AT1G03457	1	complement(860761..864372)	1.73	1.9	3.73	1.59e-08	1.63e-06	0.000401	RNA-binding (RRM/RBD/RNP motifs) family protein		RNA-binding (RRM/RBD/RNP motifs) family protein [Source:UniProtKB/TrEMBL;Acc:F4I0X0]
AT1G22330	AT1G22330	1	7886323..7889534	8.04	1.71	3.28	4.65e-11	1.03e-08	1.18e-06	RNA-binding (RRM/RBD/RNP motifs) family protein		RNA-binding (RRM/RBD/RNP motifs) family protein [Source:UniProtKB/TrEMBL;Acc:Q9LME7]
FLZ5	AT1G22160	1	7823066..7823971	46.92	-1.09	-2.12	8.5e-08	7.37e-06	0.00215	Senescence		FCS-Like Zinc finger 5 [Source:UniProtKB/Swiss-Prot;Acc:Q8VY80]
AT4G21930	AT4G21930	4	11639757..11640583	6.09	-1.52	-2.87	2.26e-08	2.22e-06	0.000573	Senescence		Uncharacterized protein At4g21930 [Source:UniProtKB/TrEMBL;Acc:Q8L864]
AT5G03230	AT5G03230	5	769438..770563	48.26	-1.97	-3.93	2.11e-15	1.48e-12	5.34e-11	Senescence		Arabidopsis thaliana genomic DNA, chromosome 5, P1 clone:MOK16 [Source:UniProtKB/TrEMBL;Acc:Q9LYW2]
AT2G28400	AT2G28400	2	complement(12147883..12149072)	23.41	-2.2	-4.6	2.9e-10	4.68e-08	7.35e-06	Senescence		Uncharacterized protein At2g28400 [Source:UniProtKB/TrEMBL;Acc:Q9SKN0]
AT2G47440	AT2G47440	2	19469571..19472006	102.17	2.65	6.29	1.58e-14	8.15e-12	3.99e-10	Tetratricopeptide repeat (TPR)-like superfamily protein		Tetratricopeptide repeat (TPR)-like superfamily protein [Source:UniProtKB/TrEMBL;Acc:O22266]
AT1G02650	AT1G02650	1	568558..570554	2.05	2.16	4.48	1.05e-08	1.13e-06	0.000265	Tetratricopeptide repeat (TPR)-like superfamily protein		T14P4.7 protein [Source:UniProtKB/TrEMBL;Acc:Q9FWY3]
AT1G80130	AT1G80130	1	complement(30140912..30142697)	69.96	-1.8	-3.48	9.86e-13	3.29e-10	2.5e-08	Tetratricopeptide repeat (TPR)-like superfamily protein		F18B13.21 protein [Source:UniProtKB/TrEMBL;Acc:Q9SSC6]
ERF012	AT1G21910	1	7696427..7697831	20.12	3.11	8.61	1.36e-10	2.53e-08	3.44e-06	Transcription factor	AP2/EREBP, APETALA2/Ethylene-responsive element binding protein family	DREB26 [Source:UniProtKB/TrEMBL;Acc:A0A178W3Q9]
ERF013	AT1G77640	1	29178705..29179877	2.58	2.89	7.4	2.24e-07	1.73e-05	0.00567	Transcription factor	AP2/EREBP, APETALA2/Ethylene-responsive element binding protein family	Ethylene-responsive transcription factor ERF013 [Source:UniProtKB/Swiss-Prot;Acc:Q9CAP4]
CRF2	AT4G23750	4	12376122..12378032	6.08	2.33	5.03	6.83e-13	2.4e-10	1.73e-08	Transcription factor	AP2/EREBP, APETALA2/Ethylene-responsive element binding protein family	Ethylene-responsive transcription factor CRF2 [Source:UniProtKB/Swiss-Prot;Acc:Q9SUQ2]
ERF043	AT4G32800	4	15819489..15820879	9.49	1.36	2.57	1.18e-07	9.75e-06	0.00299	Transcription factor	AP2/EREBP, APETALA2/Ethylene-responsive element binding protein family	Ethylene-responsive transcription factor ERF043 [Source:UniProtKB/Swiss-Prot;Acc:Q9M080]
ERF003	AT5G25190	5	complement(8706745..8707885)	34.71	1.28	2.43	1.58e-09	2.02e-07	4.01e-05	Transcription factor	AP2/EREBP, APETALA2/Ethylene-responsive element binding protein family	Ethylene-responsive transcription factor ERF003 [Source:UniProtKB/Swiss-Prot;Acc:Q94AW5]
ERF060	AT4G39780	4	complement(18457906..18459257)	15.91	-1.42	-2.67	7.87e-10	1.08e-07	1.99e-05	Transcription factor	AP2/EREBP, APETALA2/Ethylene-responsive element binding protein family	Ethylene-responsive transcription factor ERF060 [Source:UniProtKB/Swiss-Prot;Acc:O65665]
CBF3/DREB1A	AT4G25480	4	complement(13018010..13019400)	4.47	-2.17	-4.5	4.35e-09	5.13e-07	0.00011	Transcription factor	AP2/EREBP, APETALA2/Ethylene-responsive element binding protein family	Dehydration-responsive element-binding protein 1A [Source:UniProtKB/Swiss-Prot;Acc:Q9M0L0]
CBF1/DREB1B	AT4G25490	4	complement(13021780..13022996)	1.96	-3.39	-10.48	2.79e-07	2.12e-05	0.00705	Transcription factor	AP2/EREBP, APETALA2/Ethylene-responsive element binding protein family	DRE/CRT-binding factor 1 [Source:UniProtKB/TrEMBL;Acc:B6DTR3]
TEM1	AT1G25560	1	complement(8981556..8983314)	60.88	-1.19	-2.29	1.81e-07	1.43e-05	0.00458	Transcription factor	AP2/ERF and B3 domain-containing transcription repressor	AP2/ERF and B3 domain-containing transcription repressor TEM1 [Source:UniProtKB/Swiss-Prot;Acc:Q9C6M5]
AT4G31650	AT4G31650	4	15330993..15333553	8.61	-1.12	-2.18	3.24e-07	2.41e-05	0.00819	Transcription factor	B3 transcription factor family	Transcriptional factor B3 family protein [Source:TAIR;Acc:AT4G31650]
BHLH137	AT5G50915	5	complement(20710103..20712473)	13.19	2.53	5.79	0	0	0	Transcription factor	bHLH,Basic Helix-Loop-Helix family	Transcription factor bHLH137 [Source:UniProtKB/Swiss-Prot;Acc:Q93W88]
BHLH154	AT2G31730	2	complement(13487550..13489679)	1.99	1.98	3.95	7.36e-08	6.52e-06	0.00186	Transcription factor	bHLH,Basic Helix-Loop-Helix family	Transcription factor bHLH154 [Source:UniProtKB/Swiss-Prot;Acc:Q7XJU1]
BHLH62	AT3G07340	3	complement(2340845..2343697)	9.98	1.15	2.22	7.64e-10	1.06e-07	1.94e-05	Transcription factor	bHLH,Basic Helix-Loop-Helix family	Transcription factor bHLH62 [Source:UniProtKB/Swiss-Prot;Acc:Q9SRT2]
BZIP61	AT3G58120	3	complement(21520974..21523518)	29.92	2.77	6.82	2.15e-14	1.09e-11	5.46e-10	Transcription factor	bZIP transcription factor family	BZIP61 [Source:UniProtKB/TrEMBL;Acc:A0A178VLL5]
BZIP34	AT2G42380	2	complement(17646857..17649062)	15.68	1.85	3.6	9.79e-09	1.07e-06	0.000248	Transcription factor	bZIP transcription factor family	Basic leucine zipper 34 [Source:UniProtKB/Swiss-Prot;Acc:F4IN23]
NRG2	AT3G60320	3	complement(22291886..22295529)	70.94	1.17	2.24	7.51e-11	1.57e-08	1.9e-06	Transcription factor	bZIP transcription factor family	Nitrate regulatory gene2 protein [Source:UniProtKB/Swiss-Prot;Acc:Q93YU8]
TGA7	AT1G77920	1	29298243..29300945	11.21	-1.27	-2.42	8.95e-08	7.66e-06	0.00227	Transcription factor	bZIP transcription factor family	Transcription factor TGA7 [Source:UniProtKB/Swiss-Prot;Acc:Q93ZE2]
AT1G19490	AT1G19490	1	complement(6751544..6754073)	3.72	-1.04	-2.05	9.24e-07	5.65e-05	0.02	Transcription factor	bZIP transcription factor family, MYB-related transcription factor family	Basic-leucine zipper (BZIP) transcription factor family protein [Source:UniProtKB/TrEMBL;Acc:Q8L5Y2]
BBX18	AT2G21320	2	9126263..9127987	24.14	-1.07	-2.1	7.93e-10	1.08e-07	2.01e-05	Transcription factor	C2C2(Zn) CO-like, Constans-like zinc finger family	B-box zinc finger protein 18 [Source:UniProtKB/Swiss-Prot;Acc:Q9SJU5]
AT5G54470	AT5G54470	5	complement(22114304..22115539)	3.66	-2.32	-4.99	5.72e-12	1.61e-09	1.45e-07	Transcription factor	C2C2(Zn) CO-like, Constans-like zinc finger family	BBX29 [Source:UniProtKB/TrEMBL;Acc:A0A178UJV0]
GATA8	AT3G54810	3	20296130..20298827	40.53	2.07	4.19	1.06e-11	2.74e-09	2.68e-07	Transcription factor	C2C2(Zn) GATA transcription factor family	GATA transcription factor [Source:UniProtKB/TrEMBL;Acc:B9DHF1]
GATA3	AT4G34680	4	16553145..16554872	5.87	-1.02	-2.03	8.52e-07	5.34e-05	0.02	Transcription factor	C2C2(Zn) GATA transcription factor family	GATA transcription factor [Source:UniProtKB/TrEMBL;Acc:B9DGI2]
AZF2	AT3G19580	3	complement(6802903..6804296)	22.31	-1.34	-2.53	3.17e-11	7.44e-09	8.03e-07	Transcription factor	C2H2 zinc finger family	ZF2 [Source:UniProtKB/TrEMBL;Acc:A0A178VJ97]
AT2G19810	AT2G19810	2	8550253..8551979	37.13	-1.15	-2.22	1.29e-07	1.06e-05	0.00327	Transcription factor	C3H zinc finger family	TZF2 [Source:UniProtKB/TrEMBL;Acc:A0A178VX61]
AT4G29190	AT4G29190	4	complement(14391849..14393381)	203.9	-1.65	-3.13	1.53e-10	2.79e-08	3.88e-06	Transcription factor	C3H zinc finger family	Zinc finger CCCH domain-containing protein 49 [Source:UniProtKB/Swiss-Prot;Acc:Q9M0G2]
SCL7	AT3G50650	3	complement(18806139..18808243)	4.85	1.26	2.4	8.02e-07	5.09e-05	0.02	Transcription factor	GRAS family	Uncharacterized protein At3g50650 (Fragment) [Source:UniProtKB/TrEMBL;Acc:C0SVE0]
ATHB-5	AT5G65310	5	complement(26101818..26104614)	18.59	-1.1	-2.14	5.22e-09	6.1e-07	0.000132	Transcription factor	HB,Homeobox transcription factor family	Homeobox-leucine zipper protein ATHB-5 [Source:UniProtKB/Swiss-Prot;Acc:P46667]
BLH1	AT2G35940	2	complement(15088762..15092415)	67.98	-1.14	-2.21	1.03e-10	2.01e-08	2.61e-06	Transcription factor	HB,Homeobox transcription factor family	BEL1-like homeodomain protein 1 [Source:UniProtKB/Swiss-Prot;Acc:Q9SJ56]
ATHB-12	AT3G61890	3	complement(22914154..22915393)	38.98	-1.84	-3.58	0	0	0	Transcription factor	HB,Homeobox transcription factor family	HB-12 [Source:UniProtKB/TrEMBL;Acc:A0A178VND2]
HSFB2A	AT5G62020	5	24915807..24917643	8.26	-1.36	-2.56	3.6e-10	5.66e-08	9.11e-06	Transcription factor	HSF,Heat-shock transcription factor family	HSFB2A [Source:UniProtKB/TrEMBL;Acc:A0A384KDZ5]
AtMYB70	AT2G23290	2	complement(9904506..9906032)	13.14	1.8	3.49	3.55e-10	5.62e-08	8.99e-06	Transcription factor	MYB domain transcription factor family	At2g23280 [Source:UniProtKB/TrEMBL;Acc:O22179]
MYB59	AT5G59780	5	complement(24081868..24083562)	26.45	-1.18	-2.27	2.41e-08	2.35e-06	0.000611	Transcription factor	MYB domain transcription factor family	Transcription factor MYB59 [Source:UniProtKB/Swiss-Prot;Acc:Q4JL84]
MYB3	AT1G22640	1	8006064..8007465	21.43	-1.26	-2.4	6.44e-10	9.06e-08	1.63e-05	Transcription factor	MYB domain transcription factor family	MYB3 [Source:UniProtKB/TrEMBL;Acc:A0A178WFN1]
MYB15	AT3G23250	3	8309209..8310910	1.31	-1.72	-3.29	1.65e-06	9.36e-05	0.04	Transcription factor	MYB domain transcription factor family	Transcription factor MYB15 [Source:UniProtKB/Swiss-Prot;Acc:Q9LTC4]
LHY	AT1G01060	1	complement(33365..37871)	34.98	-1.06	-2.09	1.44e-10	2.65e-08	3.66e-06	Transcription factor	MYB-related transcription factor family	LHY1 [Source:UniProtKB/TrEMBL;Acc:A0A178W761]
RVE1	AT5G17300	5	complement(5690225..5692992)	12.26	-1.1	-2.15	8.67e-10	1.17e-07	2.2e-05	Transcription factor	MYB-related transcription factor family	Protein REVEILLE 1 [Source:UniProtKB/Swiss-Prot;Acc:F4KGY6]
TRY	AT5G53200	5	21582614..21584243	4.95	-1.23	-2.34	1.24e-06	7.28e-05	0.03	Transcription factor	MYB-related transcription factor family	TRY [Source:UniProtKB/TrEMBL;Acc:A0A178UFU9]
AT1G01520	AT1G01520	1	190408..192436	2.67	-1.75	-3.35	4.44e-10	6.66e-08	1.13e-05	Transcription factor	MYB-related transcription factor family	ASG4 [Source:UniProtKB/TrEMBL;Acc:A0A384LJW3]
RD26	AT4G27410	4	complement(13707192..13709170)	55.25	-1.92	-3.77	0	0	0	Transcription factor	NAC domain transcription factor family	NAC (No Apical Meristem) domain transcriptional regulator superfamily protein [Source:UniProtKB/TrEMBL;Acc:F4JIU9]
NAC055	AT3G15500	3	5234457..5236196	1.99	-2.32	-5	1.82e-06	0.000101	0.05	Transcription factor	NAC domain transcription factor family	NAC3 [Source:UniProtKB/TrEMBL;Acc:A0A178VLD3]
NAC59	AT3G29035	3	11033665..11035308	11.94	-4.43	-21.56	6.12e-10	8.66e-08	1.55e-05	Transcription factor	NAC domain transcription factor family	NAC domain-containing protein 59 [Source:UniProtKB/Swiss-Prot;Acc:Q9LJW3]
NAC081	AT5G08790	5	complement(2858849..2860558)	22.31	-1.03	-2.04	9.27e-07	5.65e-05	0.02	Transcription factor	NAC domain transcription factor family (NAM)	Protein ATAF2 [Source:UniProtKB/Swiss-Prot;Acc:Q9C598]
NAC002	AT1G01720	1	267993..269819	20.24	-1.11	-2.16	7.29e-11	1.55e-08	1.85e-06	Transcription factor	NAC domain transcription factor family (NAM)	NAC domain-containing protein 2 [Source:UniProtKB/Swiss-Prot;Acc:Q39013]
NAC089	AT5G22290	5	complement(7375839..7377776)	11.66	-1.34	-2.54	1.17e-10	2.21e-08	2.96e-06	Transcription factor	NAC domain transcription factor family (NAM)	NAC domain-containing protein 89 [Source:UniProtKB/Swiss-Prot;Acc:Q94F58]
NAC029	AT1G69490	1	26122080..26123514	89.85	-1.77	-3.41	6.53e-13	2.33e-10	1.65e-08	Transcription factor	NAC domain transcription factor family (NAM)	NAP [Source:UniProtKB/TrEMBL;Acc:A0A178W8K0]
NAC92	AT5G39610	5	complement(15858398..15859911)	12.21	-4.33	-20.17	8.9e-11	1.79e-08	2.25e-06	Transcription factor	NAC domain transcription factor family (NAM)	NAC domain-containing protein 92 [Source:UniProtKB/Swiss-Prot;Acc:Q9FKA0]
NLP2_2	AT4G35270	4	complement(16777264..16782054)	10.01	-1.14	-2.2	7.1e-11	1.52e-08	1.8e-06	Transcription factor	NIN-like bZIP-related family	Protein NLP2 [Source:UniProtKB/Swiss-Prot;Acc:Q7X9B9]
AT2G43500	AT2G43500	2	18061716..18066708	6.88	-1.23	-2.34	1.05e-10	2.02e-08	2.66e-06	Transcription factor	NIN-like bZIP-related family	Plant regulator RWP-RK family protein [Source:TAIR;Acc:AT2G43500]
NLP3_1	AT4G38340	4	17954710..17958063	7.74	-3.69	-12.86	2.75e-11	6.52e-09	6.97e-07	Transcription factor	NIN-like bZIP-related family	Protein NLP3 [Source:UniProtKB/Swiss-Prot;Acc:Q9SVF1]
AT1G21000	AT1G21000	1	7337605..7339452	72.72	-1.3	-2.47	3.12e-10	4.98e-08	7.91e-06	Transcription factor	PLATZ transcription factor family	At1g21000/F9H16_1 [Source:UniProtKB/TrEMBL;Acc:Q93V70]
AT1G76590	AT1G76590	1	28740540..28742231	18.01	-1.48	-2.79	9.8e-07	5.92e-05	0.02	Transcription factor	PLATZ transcription factor family	At1g76590 [Source:UniProtKB/TrEMBL;Acc:Q2HIW3]
RAV2	AT1G68840	1	25880155..25882222	111.97	-1.3	-2.47	4.36e-09	5.13e-07	0.00011	Transcription factor	RAV	TEM2 [Source:UniProtKB/TrEMBL;Acc:A0A178WNP0]
SPL2_2	AT5G43270	5	complement(17360287..17363880)	11.99	1.09	2.13	6.98e-07	4.53e-05	0.02	Transcription factor	Squamosa-promoter binding protein-like	Squamosa promoter-binding-like protein 2 [Source:UniProtKB/Swiss-Prot;Acc:Q9S840]
TCP21	AT5G08330	5	2680401..2681993	56.41	1.18	2.26	1.97e-09	2.46e-07	4.99e-05	Transcription factor	TCP transcription factor family	Transcription factor TCP21 [Source:UniProtKB/Swiss-Prot;Acc:Q9FTA2]
AT4G36850	AT4G36850	4	complement(17353291..17356037)	8.23	5.66	50.54	2.55e-15	1.7e-12	6.47e-11	Transmembrane protein		PQ-loop repeat family protein / transmembrane family protein [Source:UniProtKB/TrEMBL;Acc:Q94AH7]
AT1G02380	AT1G02380	1	476945..479112	9.36	2.75	6.73	0	0	0	Transmembrane protein		T6A9.7 protein [Source:UniProtKB/TrEMBL;Acc:Q9FZ23]
AT5G03120	AT5G03120	5	733887..735381	25.7	2.21	4.64	0	0	0	Transmembrane protein		unknown protein; FUNCTIONS IN: molecular_function unknown; INVOLVED IN: biological_process unknown; LOCATED IN: endomembrane system; EXPRESSED IN: 21 plant structures; EXPRESSED DURING: 13 growth stages; Ha. [Source:TAIR;Acc:AT5G03120]
HHP2	AT4G30850	4	complement(15020182..15022505)	1.88	1.53	2.88	1.07e-06	6.36e-05	0.03	Transmembrane protein		Heptahelical transmembrane protein 2 [Source:UniProtKB/Swiss-Prot;Acc:Q84N34]
TET10	AT1G63260	1	complement(23466700..23469289)	7.58	1.39	2.62	3.83e-12	1.1e-09	9.71e-08	Transmembrane protein		Tetraspanin-10 [Source:UniProtKB/Swiss-Prot;Acc:F4I214]
AT3G07470	AT3G07470	3	complement(2386611..2388696)	47.03	1.28	2.42	2.04e-12	6.21e-10	5.15e-08	Transmembrane protein		AT3g07470/F21O3_18 [Source:UniProtKB/TrEMBL;Acc:Q94AG1]
AT3G08600	AT3G08600	3	2612175..2614018	6.81	1.21	2.32	2.71e-08	2.62e-06	0.000687	Transmembrane protein		AT3g08600/F17O14_7 [Source:UniProtKB/TrEMBL;Acc:Q9C9Z6]
AT3G63160	AT3G63160	3	complement(23333399..23334034)	230.03	1.05	2.06	3.47e-07	2.54e-05	0.0088	Transmembrane protein		OEP6 [Source:UniProtKB/TrEMBL;Acc:A0A384KZL8]
AT3G07460	AT3G07460	3	complement(2384375..2385982)	70.83	1.01	2.02	1.91e-08	1.92e-06	0.000485	Transmembrane protein		Protein of unknown function, DUF538 [Source:TAIR;Acc:AT3G07460]
AT5G19875	AT5G19875	5	6718206..6719303	7.8	-1.1	-2.14	1.32e-09	1.7e-07	3.33e-05	Transmembrane protein		At5g19875 [Source:UniProtKB/TrEMBL;Acc:Q8L9M7]
AT5G58570	AT5G58570	5	complement(23672695..23673287)	6.96	-2.07	-4.19	1.24e-08	1.32e-06	0.000315	Transmembrane protein		Transmembrane protein [Source:UniProtKB/TrEMBL;Acc:Q94AT2]
TOM7-2	AT1G64220	1	complement(23833088..23833393)	2.1	2.81	7.03	1.95e-06	0.000108	0.05	Transport		Mitochondrial import receptor subunit TOM7-2 [Source:UniProtKB/Swiss-Prot;Acc:Q3ECI7]
NRT2.6	AT3G45060	3	complement(16477561..16479559)	2.12	2.33	5.02	4.64e-07	3.2e-05	0.01	Transport		High affinity nitrate transporter 2.6 [Source:UniProtKB/Swiss-Prot;Acc:Q9LXH0]
TIP2-1	AT3G16240	3	5505360..5507050	524.69	2.13	4.39	8.29e-11	1.69e-08	2.1e-06	Transport		Aquaporin TIP2-1 [Source:UniProtKB/Swiss-Prot;Acc:Q41951]
AT2G16660	AT2G16660	2	complement(7218654..7221890)	51.33	2.01	4.03	5.55e-16	4.02e-13	1.41e-11	Transport		At2g16660/T24I21.7 [Source:UniProtKB/TrEMBL;Acc:Q9SLF1]
AVT1E	AT5G02170	5	427642..430695	2.03	1.92	3.79	9.43e-08	7.99e-06	0.00239	Transport		Amino acid transporter AVT1E [Source:UniProtKB/Swiss-Prot;Acc:Q8LPF4]
AT5G62720	AT5G62720	5	25191402..25195071	25.13	1.55	2.92	6.57e-11	1.42e-08	1.66e-06	Transport		At5g62720 [Source:UniProtKB/TrEMBL;Acc:Q8GZ51]
TIM22-2	AT4G26670	4	13452117..13454139	3.07	1.46	2.75	4.04e-07	2.9e-05	0.01	Transport		Chloroplastic import inner membrane translocase subunit TIM22-2 [Source:UniProtKB/Swiss-Prot;Acc:Q94EH2]
AT4G34950	AT4G34950	4	complement(16642142..16644928)	76.99	1.44	2.71	1.57e-10	2.82e-08	3.96e-06	Transport		Major facilitator superfamily protein [Source:UniProtKB/TrEMBL;Acc:Q9SW40]
PIP2-7	AT4G35100	4	16708361..16710407	229.18	1.06	2.08	1.86e-08	1.86e-06	0.00047	Transport		Aquaporin PIP2-7 [Source:UniProtKB/Swiss-Prot;Acc:P93004]
ERD4	AT1G30360	1	10715482..10718997	132.41	1.05	2.08	4.34e-09	5.13e-07	0.00011	Transport		Hyperosmolality-gated Ca2+ permeable channel 3.1 [Source:UniProtKB/TrEMBL;Acc:A0A097NUQ9]
ABCG19	AT3G55130	3	complement(20433839..20436453)	38.33	-1.01	-2.01	9.93e-10	1.32e-07	2.52e-05	Transport		ABC transporter G family member 19 [Source:UniProtKB/Swiss-Prot;Acc:Q9M3D6]
CLT3	AT5G12170	5	3931349..3935142	11.77	-1.13	-2.19	4.17e-10	6.49e-08	1.06e-05	Transport		Protein CLT3, chloroplastic [Source:UniProtKB/Swiss-Prot;Acc:Q8RWL5]
AT1G79160	AT1G79160	1	complement(29779517..29780876)	11.05	-1.21	-2.31	2.65e-10	4.39e-08	6.7e-06	Transport		Filamentous hemagglutinin transporter [Source:UniProtKB/TrEMBL;Acc:Q84JL6]
AT2G36630	AT2G36630	2	complement(15352491..15355330)	15.11	-1.21	-2.31	3.78e-12	1.1e-09	9.57e-08	Transport		Sulfite exporter TauE/SafE family protein 4 [Source:UniProtKB/Swiss-Prot;Acc:Q8S9J0]
CCX1	AT5G17860	5	complement(5902394..5904532)	10.47	-1.24	-2.36	1.59e-06	9.05e-05	0.04	Transport		Cation/calcium exchanger 1 [Source:UniProtKB/Swiss-Prot;Acc:Q9FKP1]
GAT1	AT1G08230	1	complement(2583594..2586969)	7.59	-1.3	-2.47	4.5e-11	1.02e-08	1.14e-06	Transport		GABA transporter 1 [Source:UniProtKB/Swiss-Prot;Acc:F4HW02]
DUR3	AT5G45380	5	18390942..18395928	25.99	-1.33	-2.52	4.61e-07	3.19e-05	0.01	Transport		DUR3 [Source:UniProtKB/TrEMBL;Acc:A0A178UG75]
AT4G21903	AT4G21903	4	complement(11620889..11624459)	1.83	-1.39	-2.61	3.58e-08	3.36e-06	0.000906	Transport		Protein DETOXIFICATION [Source:UniProtKB/TrEMBL;Acc:F4JKB8]
ATPS3	AT3G47420	3	complement(17472297..17475274)	22.19	-1.6	-3.04	0	0	0	Transport		Putative glycerol-3-phosphate transporter 1 [Source:UniProtKB/Swiss-Prot;Acc:Q9C5L3]
AT1G70260	AT1G70260	1	complement(26456774..26459570)	25.27	-2.52	-5.75	7.62e-12	2.05e-09	1.93e-07	Transport		WAT1-related protein At1g70260 [Source:UniProtKB/Swiss-Prot;Acc:F4I5D5]
NRT2.5	AT1G12940	1	4416315..4418590	2.38	-2.6	-6.05	1.19e-09	1.56e-07	3.02e-05	Transport		High affinity nitrate transporter 2.5 [Source:UniProtKB/Swiss-Prot;Acc:Q9LPV5]
sks4	AT4G22010	4	11663186..11666716	16.05	1.03	2.04	4.21e-07	2.99e-05	0.01	Zinc finger protein		At4g22010 [Source:UniProtKB/TrEMBL;Acc:O65449]
MIP1A	AT4G15248	4	8708841..8709482	5.84	-1.28	-2.42	4.91e-07	3.35e-05	0.01	Zinc finger protein		B-box domain protein 30 [Source:UniProtKB/Swiss-Prot;Acc:Q1G3I2]
MARD1	AT3G63210	3	complement(23353514..23355480)	45.18	-1.94	-3.83	4.55e-14	2.1e-11	1.15e-09	Zinc finger protein		Protein MARD1 [Source:UniProtKB/Swiss-Prot;Acc:Q8LGS1]

## Sheet: Table S1.3 Put only (396)
Name	gene_id	Chromosome	Region	Max group mean	Log₂ fold change	Fold change	P-value	FDR p-value	Bonferroni	description
gene:AT3G14395	AT3G14395	3	4810888..4811481	10.86	4.03	16.39	2.22e-16	9.7e-14	5.62e-12	At3g14395 [Source:UniProtKB/TrEMBL;Acc:Q8L923]
ERF014	AT1G44830	1	16933699..16934568	0.78	3.14	8.84	1.5e-06	5.68e-05	0.04	Ethylene-responsive transcription factor ERF014 [Source:UniProtKB/Swiss-Prot;Acc:Q9LPE8]
HSFA2	AT2G26150	2	11135624..11137792	1.09	2.11	4.32	3.26e-08	2.2e-06	0.000826	Heat stress transcription factor A-2 [Source:UniProtKB/Swiss-Prot;Acc:O80982]
NPF4.7	AT5G62730	5	25197461..25200386	1.45	2.05	4.14	4.02e-07	1.84e-05	0.01	Protein NRT1/ PTR FAMILY 4.7 [Source:UniProtKB/Swiss-Prot;Acc:Q9FM20]
gene:AT1G31835	AT1G31835	1	complement(11422636..11423684)	3.02	1.99	3.98	1.6e-10	2.03e-08	4.05e-06	unknown protein; FUNCTIONS IN: molecular_function unknown; INVOLVED IN: biological_process unknown; LOCATED IN: endomembrane system; Ha. [Source:TAIR;Acc:AT1G31835]
ATSOFL1	AT1G26210	1	9067039..9068207	7.6	1.92	3.77	6.86e-09	5.68e-07	0.000174	At1g26210 [Source:UniProtKB/TrEMBL;Acc:Q67YG7]
gene:AT5G57760	AT5G57760	5	23400715..23401267	8.84	1.8	3.48	3.23e-12	5.89e-10	8.18e-08	At5g57760 [Source:UniProtKB/TrEMBL;Acc:Q9FHG7]
TPPA	AT5G51460	5	20900859..20904647	12.59	1.78	3.44	1.38e-09	1.32e-07	3.49e-05	Trehalose 6-phosphate phosphatase [Source:UniProtKB/TrEMBL;Acc:A0A178UCG0]
gene:AT5G42110	AT5G42110	5	complement(16831696..16832357)	8.02	1.73	3.33	5.58e-10	5.99e-08	1.41e-05	Putative uncharacterized protein [Source:UniProtKB/TrEMBL;Acc:Q8GW66]
APT5	AT5G11160	5	3550300..3552255	2.46	1.69	3.23	3.3e-07	1.56e-05	0.00836	Adenine phosphoribosyltransferase 5 [Source:UniProtKB/Swiss-Prot;Acc:Q9LFP0]
gene:AT2G31010	AT2G31010	2	13193954..13200138	1.88	1.67	3.19	8.96e-08	5.19e-06	0.00227	Protein kinase superfamily protein [Source:UniProtKB/TrEMBL;Acc:F4IPV6]
MED36A	AT4G25630	4	13074090..13076432	16.7	1.66	3.16	1.4e-09	1.32e-07	3.53e-05	Mediator of RNA polymerase II transcription subunit 36a [Source:UniProtKB/Swiss-Prot;Acc:Q94AH9]
gene:AT5G66740	AT5G66740	5	26646900..26648731	5.73	1.62	3.07	4.18e-07	1.91e-05	0.01	Protein of unknown function (DUF620) [Source:TAIR;Acc:AT5G66740]
gene:AT1G26208	AT1G26208	1	complement(9065955..9071468)	5.11	1.59	3.01	2e-10	2.47e-08	5.07e-06	other RNA [Source:TAIR;Acc:AT1G26208]
RACK1C	AT3G18130	3	complement(6210878..6212551)	41.2	1.59	3.02	1.82e-10	2.3e-08	4.62e-06	Receptor for activated C kinase 1C [Source:UniProtKB/Swiss-Prot;Acc:Q9LV28]
gene:AT4G16141	AT4G16141	4	complement(9131532..9133161)	9.58	1.55	2.93	4.66e-07	2.1e-05	0.01	GATA type zinc finger transcription factor family protein [Source:UniProtKB/TrEMBL;Acc:Q8GW81]
gene:AT3G54400	AT3G54400	3	complement(20140025..20142763)	24.61	1.54	2.9	8.45e-07	3.47e-05	0.02	AT3g54400/T12E18_90 [Source:UniProtKB/TrEMBL;Acc:Q9M2U7]
RPSAb	AT3G04770	3	complement(1309273..1311129)	3.67	1.52	2.87	2.47e-09	2.22e-07	6.25e-05	40S ribosomal protein SA [Source:UniProtKB/TrEMBL;Acc:F4J4W3]
PSAT2	AT2G17630	2	7666548..7668065	3.44	1.51	2.85	2.11e-09	1.94e-07	5.35e-05	Phosphoserine aminotransferase 2, chloroplastic [Source:UniProtKB/Swiss-Prot;Acc:Q9SHP0]
RACK1B	AT1G48630	1	complement(17981636..17983377)	28.01	1.46	2.74	6.65e-12	1.1e-09	1.69e-07	RACK1B_AT [Source:UniProtKB/TrEMBL;Acc:A0A178W908]
gene:AT2G23672	AT2G23672	2	10063065..10064078	9.12	1.43	2.69	3.72e-08	2.45e-06	0.000942	other RNA [Source:TAIR;Acc:AT2G23672]
SAMDC2	AT5G15950	5	5205869..5208036	87.81	1.41	2.67	4.55e-15	1.54e-12	1.15e-10	S-adenosylmethionine decarboxylase proenzyme 2 [Source:UniProtKB/Swiss-Prot;Acc:Q9S7T9]
EMB1796	AT3G49240	3	18255961..18258203	4.68	1.4	2.63	8.31e-07	3.43e-05	0.02	Pentatricopeptide repeat-containing protein At3g49240, mitochondrial [Source:UniProtKB/Swiss-Prot;Acc:Q9M3A8]
RGL2	AT3G03450	3	complement(819337..821652)	3.56	1.38	2.61	5.88e-09	4.95e-07	0.000149	RGL2 [Source:UniProtKB/TrEMBL;Acc:A0A178VH73]
gene:AT3G03850	AT3G03850	3	983057..983768	7.75	1.38	2.6	1.5e-06	5.68e-05	0.04	At3g03850 [Source:UniProtKB/TrEMBL;Acc:Q6NMM4]
RER5	AT2G40400	2	16869189..16873338	33.66	1.36	2.57	4.69e-08	3.01e-06	0.00119	Protein RETICULATA-RELATED 5, chloroplastic [Source:UniProtKB/Swiss-Prot;Acc:Q9SIY5]
HDT1	AT3G44750	3	16297656..16299876	14.78	1.35	2.55	1.54e-07	8.12e-06	0.0039	Histone deacetylase HDT1 [Source:UniProtKB/Swiss-Prot;Acc:Q9FVE6]
ULI3	AT5G59920	5	24128491..24131081	13.65	1.35	2.55	3.47e-12	6.23e-10	8.78e-08	Cysteine/Histidine-rich C1 domain family protein [Source:UniProtKB/TrEMBL;Acc:Q8W2D2]
ATCP1	AT5G49480	5	20070489..20071682	46.58	1.33	2.51	1.63e-09	1.54e-07	4.13e-05	Calcium-binding protein CP1 [Source:UniProtKB/Swiss-Prot;Acc:Q9FDX6]
HDT4	AT2G27840	2	11861806..11863908	7.05	1.32	2.51	1.38e-07	7.48e-06	0.0035	Histone deacetylase HDT4 [Source:UniProtKB/Swiss-Prot;Acc:Q9M4T3]
EAAC	AT3G51870	3	19243902..19246936	8.76	1.3	2.45	1.83e-08	1.34e-06	0.000464	Probable envelope ADP,ATP carrier protein, chloroplastic [Source:UniProtKB/Swiss-Prot;Acc:O65023]
RPS6A	AT4G31700	4	complement(15345979..15347804)	124.48	1.3	2.46	3.03e-08	2.09e-06	0.000767	40S ribosomal protein S6-1 [Source:UniProtKB/Swiss-Prot;Acc:O48549]
TCP9	AT2G45680	2	complement(18820242..18821889)	7.94	1.29	2.44	5.28e-11	7.39e-09	1.34e-06	Transcription factor TCP9 [Source:UniProtKB/Swiss-Prot;Acc:O64647]
gene:AT5G65613	AT5G65613	5	complement(26220644..26220985)	19.76	1.29	2.44	1.65e-06	6.11e-05	0.04
DTX28	AT5G44050	5	17722402..17726543	9.83	1.28	2.44	5.39e-07	2.35e-05	0.01	Protein DETOXIFICATION 28 [Source:UniProtKB/Swiss-Prot;Acc:Q9FNC1]
BIC2	AT3G44450	3	complement(16073765..16074929)	24.57	1.26	2.4	7.76e-14	2.01e-11	1.97e-09	Protein BIC2 [Source:UniProtKB/Swiss-Prot;Acc:Q9M280]
gene:AT4G38840	AT4G38840	4	complement(18124978..18125559)	114.16	1.26	2.39	4.19e-12	7.43e-10	1.06e-07	At4g38840 [Source:UniProtKB/TrEMBL;Acc:Q9T0J2]
ERF034	AT2G44940	2	18537177..18538479	18.71	1.25	2.39	7.32e-14	1.95e-11	1.85e-09	Ethylene-responsive transcription factor ERF034 [Source:UniProtKB/Swiss-Prot;Acc:Q8LBQ7]
PSK6	AT3G44735	3	complement(16291147..16292464)	25.73	1.25	2.37	2.06e-12	4.04e-10	5.22e-08	Putative phytosulfokines 6 [Source:UniProtKB/Swiss-Prot;Acc:Q8LA14]
RPL18AA_1	AT1G29965	1	complement(10498310..10499462)	16.43	1.24	2.36	1.26e-08	9.7e-07	0.000318	60S ribosomal protein L18a-1 [Source:UniProtKB/Swiss-Prot;Acc:Q8L7K0]
GATA15	AT3G06740	3	2126312..2127467	8.29	1.24	2.37	7.99e-08	4.73e-06	0.00202	GATA transcription factor 15 [Source:UniProtKB/Swiss-Prot;Acc:Q8LG10]
RPP2D	AT3G44590	3	16163709..16164997	10.18	1.24	2.36	4.15e-09	3.63e-07	0.000105	Acidic ribosomal protein P2-like [Source:UniProtKB/TrEMBL;Acc:Q0WRF9]
YAO	AT4G05410	4	complement(2742932..2745635)	4.71	1.24	2.37	3.98e-10	4.58e-08	1.01e-05	U3 snoRNP-associated protein-like YAO [Source:UniProtKB/Swiss-Prot;Acc:Q9M0V4]
gene:AT2G14460	AT2G14460	2	complement(6154493..6155166)	11.02	1.23	2.35	9.11e-08	5.24e-06	0.00231	At2g14460 [Source:UniProtKB/TrEMBL;Acc:Q9ZQQ9]
RPL34C	AT3G28900	3	complement(10902003..10904458)	19.11	1.23	2.34	1.87e-08	1.37e-06	0.000474	60S ribosomal protein L34-3 [Source:UniProtKB/Swiss-Prot;Acc:Q9LJW6]
gene:AT3G11402	AT3G11402	3	3573319..3575803	2.56	1.21	2.32	6.24e-09	5.22e-07	0.000158	Cysteine/Histidine-rich C1 domain family protein [Source:UniProtKB/TrEMBL;Acc:Q3EB86]
gene:AT4G00165	AT4G00165	4	complement(69230..69957)	97.33	1.21	2.31	7.75e-12	1.25e-09	1.96e-07	Putative lipid-binding protein At4g00165 [Source:UniProtKB/Swiss-Prot;Acc:Q8RW93]
HTA10	AT1G51060	1	18926811..18927746	38.68	1.2	2.29	9.27e-12	1.48e-09	2.35e-07	Probable histone H2A.1 [Source:UniProtKB/Swiss-Prot;Acc:Q9C681]
RPS20B	AT3G47370	3	complement(17453423..17454730)	47.59	1.19	2.28	2.18e-09	1.99e-07	5.52e-05	40S ribosomal protein S20-2 [Source:UniProtKB/Swiss-Prot;Acc:Q9STY6]
RPL19B	AT3G16780	3	5708826..5710579	21.08	1.18	2.26	6.62e-09	5.52e-07	0.000168	60S ribosomal protein L19-2 [Source:UniProtKB/Swiss-Prot;Acc:Q9LUQ6]
gene:AT3G45230	AT3G45230	3	16569051..16569860	17.56	1.18	2.27	6.69e-12	1.1e-09	1.69e-07	Hydroxyproline-rich glycoprotein family protein [Source:UniProtKB/TrEMBL;Acc:Q9M1T6]
CURT1D	AT4G38100	4	complement(17886869..17888237)	16.57	1.18	2.27	1.26e-08	9.7e-07	0.000319	Protein CURVATURE THYLAKOID 1D, chloroplastic [Source:UniProtKB/Swiss-Prot;Acc:Q8LDD3]
gene:AT5G52882	AT5G52882	5	complement(21433859..21439133)	2.94	1.18	2.26	5.68e-08	3.53e-06	0.00144	P-loop containing nucleoside triphosphate hydrolases superfamily protein [Source:UniProtKB/TrEMBL;Acc:F4KHN5]
gene:AT1G12460	AT1G12460	1	4247218..4250758	6.3	1.17	2.26	8.35e-10	8.46e-08	2.11e-05	Probable LRR receptor-like serine/threonine-protein kinase At1g12460 [Source:UniProtKB/Swiss-Prot;Acc:C0LGE4]
gene:AT2G41170	AT2G41170	2	complement(17159074..17161294)	5.39	1.16	2.23	3.18e-09	2.82e-07	8.05e-05	F-box family protein [Source:TAIR;Acc:AT2G41170]
AGP26	AT2G47930	2	complement(19616975..19617681)	22.09	1.16	2.23	2.47e-08	1.75e-06	0.000626	Classical arabinogalactan protein 26 [Source:UniProtKB/Swiss-Prot;Acc:Q94F57]
gene:AT3G10530	AT3G10530	3	3285832..3288880	5.13	1.16	2.23	4.68e-08	3.01e-06	0.00119	F18K10.11 protein [Source:UniProtKB/TrEMBL;Acc:Q9LPP3]
RGI3	AT4G26540	4	complement(13394447..13398307)	25.79	1.16	2.24	4.9e-09	4.23e-07	0.000124	LRR receptor-like serine/threonine-protein kinase [Source:UniProtKB/Swiss-Prot;Acc:C0LGR3]
RPL12C_2	AT5G60670	5	complement(24380504..24381599)	24.25	1.16	2.24	9.9e-07	4.01e-05	0.03	60S ribosomal protein L12-3 [Source:UniProtKB/Swiss-Prot;Acc:Q9FF52]
gene:AT4G33560	AT4G33560	4	16135157..16135921	8.18	1.15	2.22	6.25e-07	2.7e-05	0.02	At4g33560 [Source:UniProtKB/TrEMBL;Acc:O81873]
OLI2	AT5G55920	5	complement(22645448..22649517)	14.14	1.15	2.22	8.73e-09	7.13e-07	0.000221	Nucleolar protein-like [Source:UniProtKB/TrEMBL;Acc:Q9FG73]
HSP81-2	AT5G56030	5	22686473..22689671	96.8	1.15	2.22	7.21e-10	7.45e-08	1.83e-05	Heat shock protein 81-2 [Source:UniProtKB/TrEMBL;Acc:F4K6B6]
RPS2D	AT3G57490	3	complement(21279596..21281064)	11.66	1.14	2.2	2.57e-07	1.26e-05	0.0065	40S ribosomal protein S2-4 [Source:UniProtKB/Swiss-Prot;Acc:Q9SCM3]
gene:AT3G58660	AT3G58660	3	21701520..21703114	12.87	1.14	2.2	2.94e-09	2.64e-07	7.46e-05	Ribosomal protein L1p/L10e family [Source:UniProtKB/TrEMBL;Acc:Q9LXT5]
HWS	AT3G61590	3	22791898..22794710	4.13	1.14	2.2	5.55e-08	3.47e-06	0.00141	Galactose oxidase/kelch repeat superfamily protein [Source:UniProtKB/TrEMBL;Acc:A0A1I9LRL4]
gene:AT4G35320	AT4G35320	4	complement(16805869..16806830)	51.98	1.14	2.2	5.68e-08	3.53e-06	0.00144	AT4g35320/F23E12_120 [Source:UniProtKB/TrEMBL;Acc:Q9ASZ6]
TAS2	AT2G39681	2	complement(16539384..16540417)	7.94	1.13	2.18	1.1e-08	8.76e-07	0.000279	TAS2; other RNA [Source:TAIR;Acc:AT2G39681]
gene:AT3G45210	AT3G45210	3	complement(16556684..16558169)	19.38	1.13	2.18	4.25e-11	6.08e-09	1.08e-06	AT3g45210/T14D3_150 [Source:UniProtKB/TrEMBL;Acc:Q9M1T8]
RPL14A	AT2G20450	2	8813832..8815379	37.51	1.12	2.17	7.28e-08	4.36e-06	0.00184	60S ribosomal protein L14-1 [Source:UniProtKB/Swiss-Prot;Acc:Q9SIM4]
ZIP11	AT1G55910	1	20905914..20907414	50.15	1.11	2.16	4.79e-11	6.77e-09	1.21e-06	Zinc transporter 11 [Source:UniProtKB/Swiss-Prot;Acc:Q94EG9]
FLZ3	AT2G44670	2	18425111..18426121	105.95	1.11	2.16	2.84e-12	5.3e-10	7.21e-08	FCS-Like Zinc finger 3 [Source:UniProtKB/Swiss-Prot;Acc:O80506]
METK4	AT3G17390	3	complement(5952187..5954091)	402	1.11	2.15	5.86e-08	3.63e-06	0.00148	S-adenosylmethionine synthase [Source:UniProtKB/TrEMBL;Acc:A0A178VIP8]
gene:AT4G04940	AT4G04940	4	complement(2511028..2517217)	4.51	1.11	2.17	4.45e-07	2.01e-05	0.01	Putative WD-repeat membrane protein [Source:UniProtKB/TrEMBL;Acc:Q93YS7]
XLT2	AT5G62220	5	complement(24988214..24990331)	43.53	1.11	2.15	2.64e-10	3.14e-08	6.68e-06	Xyloglucan galactosyltransferase XLT2 [Source:UniProtKB/Swiss-Prot;Acc:F4K6F1]
TUBB7	AT2G29550	2	complement(12643917..12646057)	18.15	1.1	2.14	2.73e-07	1.33e-05	0.00691	Tubulin beta-7 chain [Source:UniProtKB/Swiss-Prot;Acc:P29515]
RPS5A	AT2G37270	2	complement(15647677..15649471)	65.93	1.1	2.14	3.24e-09	2.87e-07	8.22e-05	40S ribosomal protein S5-1 [Source:UniProtKB/Swiss-Prot;Acc:Q9ZUT9]
PME1_2	AT4G12390	4	7336330..7338180	10	1.1	2.14	1.19e-07	6.6e-06	0.00301	Pectin methylesterase inhibitor 1 [Source:UniProtKB/TrEMBL;Acc:Q9STH2]
gene:AT5G49215	AT5G49215	5	19953459..19956145	11.32	1.1	2.15	1.31e-08	9.91e-07	0.000331	Pectin lyase-like superfamily protein [Source:UniProtKB/TrEMBL;Acc:Q8RX04]
RPL35AA	AT1G07070	1	2168561..2169957	10.47	1.09	2.13	1.51e-06	5.68e-05	0.04	60S ribosomal protein L35a-1 [Source:UniProtKB/Swiss-Prot;Acc:Q9LMK0]
gene:AT4G16980	AT4G16980	4	9556783..9557939	578.05	1.09	2.13	1.16e-08	9.12e-07	0.000294	Arabinogalactan family protein [Source:UniProtKB/TrEMBL;Acc:Q9FT76]
HSP90-3	AT5G56010	5	22681238..22684252	120.36	1.09	2.13	1.04e-09	1.02e-07	2.63e-05	Heat shock protein 90-3 [Source:UniProtKB/Swiss-Prot;Acc:P51818]
RPS19C	AT5G61170	5	24611032..24612564	81.64	1.09	2.13	2.59e-08	1.82e-06	0.000655	40S ribosomal protein S19-3 [Source:UniProtKB/Swiss-Prot;Acc:Q9FNP8]
gene:AT4G10480	AT4G10480	4	complement(6477876..6479171)	78.48	1.08	2.11	1.99e-07	1.01e-05	0.00504	Putative alpha NAC [Source:UniProtKB/TrEMBL;Acc:Q0WWN5]
TIM22-3	AT5G55510	5	complement(22486297..22488015)	9.58	1.08	2.12	1.65e-07	8.6e-06	0.00419	Mitochondrial import inner membrane translocase subunit TIM22-3 [Source:UniProtKB/Swiss-Prot;Acc:Q6NKU9]
ATL66	AT3G11110	3	3479673..3480629	21.6	1.07	2.09	1.15e-08	9.04e-07	0.00029	RING-H2 finger protein ATL66 [Source:UniProtKB/Swiss-Prot;Acc:Q9SRM0]
FLA2	AT4G12730	4	complement(7491227..7493080)	140.45	1.07	2.11	1.47e-06	5.59e-05	0.04	Fasciclin-like arabinogalactan protein 2 [Source:UniProtKB/Swiss-Prot;Acc:Q9SU13]
AXY4	AT1G70230	1	26450166..26452039	22.55	1.06	2.09	2.93e-10	3.45e-08	7.43e-06	TBL27 [Source:UniProtKB/TrEMBL;Acc:A0A178WG99]
gene:AT3G61750	AT3G61750	3	complement(22857577..22859669)	4.59	1.06	2.08	1.58e-06	5.9e-05	0.04	Cytochrome b561 and DOMON domain-containing protein At3g61750 [Source:UniProtKB/Swiss-Prot;Acc:Q9M363]
gene:AT3G06680	AT3G06680	3	complement(2114151..2114948)	15.59	1.05	2.08	2.53e-07	1.25e-05	0.00642	60S ribosomal protein L29 [Source:UniProtKB/TrEMBL;Acc:F4JC32]
RPL31B	AT4G26230	4	13285737..13286791	58.57	1.05	2.07	4.53e-08	2.93e-06	0.00115	Putative ribosomal protein [Source:UniProtKB/TrEMBL;Acc:Q0WRN2]
RPS12C_1	AT2G32060	2	complement(13638762..13640431)	53.46	1.04	2.06	6.38e-08	3.91e-06	0.00162	40S ribosomal protein S12 [Source:UniProtKB/TrEMBL;Acc:A0A178VU31]
gene:AT3G13230	AT3G13230	3	4269943..4271375	14.13	1.04	2.06	6.89e-08	4.15e-06	0.00174	At3g13230 [Source:UniProtKB/TrEMBL;Acc:Q9LTU6]
gene:AT3G23620	AT3G23620	3	8480025..8482222	14.09	1.04	2.06	7.8e-09	6.44e-07	0.000198	Ribosome production factor 2 homolog [Source:UniProtKB/Swiss-Prot;Acc:Q9LUG5]
gene:AT3G26960	AT3G26960	3	complement(9944466..9945861)	27.48	1.04	2.05	7.89e-07	3.29e-05	0.02	Pollen Ole e 1 allergen and extensin family protein [Source:UniProtKB/TrEMBL;Acc:F4JEV5]
P67	AT4G16390	4	9257869..9260328	22.66	1.04	2.06	8.55e-11	1.16e-08	2.17e-06	Pentatricopeptide repeat-containing protein At4g16390, chloroplastic [Source:UniProtKB/Swiss-Prot;Acc:Q8GWE0]
XTH7	AT4G37800	4	complement(17775370..17777445)	310.23	1.04	2.06	9.9e-08	5.62e-06	0.00251	Probable xyloglucan endotransglucosylase/hydrolase protein 7 [Source:UniProtKB/Swiss-Prot;Acc:Q8LER3]
PUR3	AT1G31220	1	11156698..11158683	9.23	1.03	2.04	1.29e-09	1.24e-07	3.26e-05	Phosphoribosylglycinamide formyltransferase, chloroplastic [Source:UniProtKB/Swiss-Prot;Acc:P52422]
gene:AT1G31660	AT1G31660	1	complement(11330924..11333540)	14.65	1.03	2.04	1.64e-08	1.21e-06	0.000416	Bystin-like protein [Source:UniProtKB/TrEMBL;Acc:Q8RWS4]
RPL27AC	AT1G70600	1	complement(26620821..26621779)	119.7	1.03	2.05	7.62e-08	4.54e-06	0.00193	60S ribosomal protein L27a-3 [Source:UniProtKB/Swiss-Prot;Acc:P49637]
gene:AT2G35040	AT2G35040	2	complement(14765145..14768329)	35.03	1.03	2.04	3.09e-08	2.12e-06	0.000782	AICARFT/IMPCHase bienzyme family protein [Source:UniProtKB/TrEMBL;Acc:Q8RWT5]
FLA18	AT3G11700	3	3698658..3701514	78.24	1.03	2.04	1.25e-08	9.67e-07	0.000315	FLA18 [Source:UniProtKB/TrEMBL;Acc:A0A178VEM3]
gene:AT3G51750	AT3G51750	3	complement(19196362..19197356)	15.34	1.03	2.05	3.69e-08	2.44e-06	0.000934	Uncharacterized protein At3g51750 [Source:UniProtKB/TrEMBL;Acc:Q9SCT3]
RPS15AF_2	AT5G59850	5	complement(24112156..24113617)	108.39	1.03	2.05	3.27e-07	1.56e-05	0.00829	40S ribosomal protein S15a-1 [Source:UniProtKB/Swiss-Prot;Acc:P42798]
MED37C	AT3G12580	3	complement(3991117..3993886)	10.38	1.02	2.03	3.36e-08	2.26e-06	0.000852	Probable mediator of RNA polymerase II transcription subunit 37c [Source:UniProtKB/Swiss-Prot;Acc:Q9LHA8]
PLP9	AT3G63200	3	23345754..23347672	19.63	1.02	2.02	5.18e-08	3.27e-06	0.00131	Probable inactive patatin-like protein 9 [Source:UniProtKB/Swiss-Prot;Acc:Q93ZQ3]
PPR336	AT1G61870	1	complement(22864951..22866666)	14.6	1.01	2.01	4.65e-10	5.24e-08	1.18e-05	Pentatricopeptide repeat-containing protein At1g61870, mitochondrial [Source:UniProtKB/Swiss-Prot;Acc:Q8LE47]
DHDPS2	AT2G45440	2	18730840..18733119	13.99	1.01	2.01	9.8e-08	5.59e-06	0.00248	Putative dihydrodipicolinate synthase [Source:UniProtKB/TrEMBL;Acc:Q0WSN6]
RPL37C	AT3G16080	3	5454762..5455942	40.47	1.01	2.02	2.46e-08	1.75e-06	0.000624	60S ribosomal protein L37-3 [Source:UniProtKB/Swiss-Prot;Acc:Q8LEM8]
PUR5	AT3G55010	3	20386597..20388860	17.1	1.01	2.01	1.81e-07	9.22e-06	0.00457	Phosphoribosylformylglycinamidine cyclo-ligase, chloroplastic [Source:UniProtKB/Swiss-Prot;Acc:Q05728]
RPL9D	AT4G10450	4	complement(6462918..6464558)	15.89	1.01	2.01	1.33e-06	5.12e-05	0.03	60S ribosomal protein L9-2 [Source:UniProtKB/Swiss-Prot;Acc:Q9SZX9]
PSB28	AT4G28660	4	14149849..14151163	111.19	1.01	2.02	1.31e-06	5.07e-05	0.03	Photosystem II reaction center Psb28 protein [Source:UniProtKB/TrEMBL;Acc:F4JM05]
RPS10C	AT5G52650	5	complement(21355541..21357219)	118.3	1.01	2.01	1.47e-07	7.87e-06	0.00373	40S ribosomal protein S10-3 [Source:UniProtKB/Swiss-Prot;Acc:Q9LTF2]
PPAN	AT5G61770	5	24815541..24817728	8.78	1.01	2.01	3.21e-08	2.18e-06	0.000814	PETER PAN-like protein [Source:UniProtKB/TrEMBL;Acc:F4K3M1]
ARP2_1	AT1G61580	1	complement(22720560..22723152)	11.33	1	2	3.74e-07	1.74e-05	0.00947	60S ribosomal protein L3-2 [Source:UniProtKB/Swiss-Prot;Acc:P22738]
LCAT4	AT4G19860	4	complement(10777512..10780470)	75.34	-1	-2	2.33e-07	1.16e-05	0.0059	Lecithin-cholesterol acyltransferase-like 4 [Source:UniProtKB/Swiss-Prot;Acc:Q71N54]
BBD2	AT1G19660	1	complement(6799969..6802906)	99.31	-1.01	-2.01	8.65e-07	3.54e-05	0.02	Bifunctional nuclease 2 [Source:UniProtKB/Swiss-Prot;Acc:Q93VH2]
gene:AT1G24440	AT1G24440	1	8661838..8664007	7.38	-1.01	-2.02	1.72e-07	8.91e-06	0.00436	F21J9.10 [Source:UniProtKB/TrEMBL;Acc:Q9FYL9]
NIA1	AT1G77760	1	complement(29235721..29239484)	50.49	-1.01	-2.02	8.09e-07	3.35e-05	0.02	Nitrate reductase [Source:UniProtKB/TrEMBL;Acc:A0A178WBR8]
PYD1	AT3G17810	3	6093990..6096688	48.29	-1.01	-2.01	3.3e-07	1.56e-05	0.00835	PYD1 [Source:UniProtKB/TrEMBL;Acc:A0A178VD08]
gene:AT1G21010	AT1G21010	1	7346156..7347283	12.84	-1.02	-2.03	1.62e-07	8.43e-06	0.00409	At1g21010 [Source:UniProtKB/TrEMBL;Acc:Q7XJ58]
ATL44	AT2G17450	2	complement(7576388..7577846)	22	-1.02	-2.02	6.76e-08	4.11e-06	0.00171	Probable E3 ubiquitin-protein ligase ATL44 [Source:UniProtKB/Swiss-Prot;Acc:O22755]
LOG1	AT2G28305	2	12081023..12084678	15.14	-1.02	-2.03	1.11e-10	1.47e-08	2.8e-06	Cytokinin riboside 5'-monophosphate phosphoribohydrolase [Source:UniProtKB/TrEMBL;Acc:A0A178VS96]
MYBC1	AT2G40970	2	complement(17097550..17098731)	14.57	-1.02	-2.03	1.31e-08	9.91e-07	0.000331	MYBC1 [Source:UniProtKB/TrEMBL;Acc:A0A178VYV1]
gene:AT3G26510	AT3G26510	3	complement(9710326..9712900)	49.62	-1.02	-2.02	5.39e-07	2.35e-05	0.01	Octicosapeptide/Phox/Bem1p family protein [Source:UniProtKB/TrEMBL;Acc:Q27GK5]
atnudt8	AT5G47240	5	19183523..19185644	20.87	-1.02	-2.02	1.54e-07	8.11e-06	0.00389	nudix hydrolase homolog 8 [Source:TAIR;Acc:AT5G47240]
ERD10	AT1G20450	1	complement(7087903..7089606)	143.59	-1.03	-2.04	3.1e-07	1.48e-05	0.00784	Dehydrin ERD10 [Source:UniProtKB/Swiss-Prot;Acc:P42759]
gene:AT5G16110	AT5G16110	5	complement(5260522..5262840)	87.82	-1.03	-2.04	2.29e-08	1.64e-06	0.000581	Uncharacterized protein T21H19_30 [Source:UniProtKB/TrEMBL;Acc:Q9LF17]
gene:AT1G15740	AT1G15740	1	5410908..5414919	67.13	-1.04	-2.06	8.48e-08	4.92e-06	0.00215	Leucine-rich repeat family protein [Source:UniProtKB/TrEMBL;Acc:Q8H1Q4]
gene:AT1G21670	AT1G21670	1	7610241..7612721	25.58	-1.04	-2.05	1.05e-08	8.44e-07	0.000267	DPP6 amino-terminal domain protein [Source:UniProtKB/TrEMBL;Acc:Q9XI11]
gene:AT1G22930	AT1G22930	1	8117286..8122151	54.45	-1.04	-2.06	3.3e-08	2.22e-06	0.000835	T-complex protein 11 [Source:UniProtKB/TrEMBL;Acc:O23129]
FMO GS-OX2	AT1G62540	1	23151634..23155728	10.09	-1.07	-2.1	3.94e-07	1.82e-05	0.00998	flavin-monooxygenase glucosinolate S-oxygenase 2 [Source:TAIR;Acc:AT1G62540]
gene:AT3G51110	AT3G51110	3	18983626..18985869	7.31	-1.07	-2.1	5.1e-09	4.36e-07	0.000129	Tetratricopeptide repeat (TPR)-like superfamily protein [Source:UniProtKB/TrEMBL;Acc:F4J390]
gene:AT4G32290	AT4G32290	4	complement(15589434..15591213)	7.66	-1.07	-2.1	1.6e-07	8.38e-06	0.00406	At4g32290 [Source:UniProtKB/TrEMBL;Acc:O49362]
gene:AT1G21920	AT1G21920	1	complement(7704173..7706254)	51.33	-1.08	-2.12	1.3e-07	7.11e-06	0.00329	Histone H3 K4-specific methyltransferase SET7/9 family protein [Source:UniProtKB/TrEMBL;Acc:Q9SFE3]
gene:AT3G52480	AT3G52480	3	complement(19451951..19453212)	8.64	-1.09	-2.14	2.99e-07	1.44e-05	0.00758	At3g52480 [Source:UniProtKB/TrEMBL;Acc:Q9SVC9]
gene:AT3G53990	AT3G53990	3	complement(19989292..19991186)	63.29	-1.09	-2.13	2.25e-07	1.12e-05	0.00571	AT3G53990 protein [Source:UniProtKB/TrEMBL;Acc:Q9M328]
UGE1	AT1G12780	1	complement(4355926..4358894)	18.94	-1.1	-2.14	9.19e-08	5.28e-06	0.00233	Bifunctional UDP-glucose 4-epimerase and UDP-xylose 4-epimerase 1 [Source:UniProtKB/Swiss-Prot;Acc:Q42605]
GI	AT1G22770	1	8061751..8067790	7.55	-1.11	-2.16	5.75e-10	6.15e-08	1.46e-05	Protein GIGANTEA [Source:UniProtKB/Swiss-Prot;Acc:Q9SQI2]
SUE4	AT3G55880	3	20736508..20738967	19.6	-1.11	-2.16	1.02e-08	8.19e-07	0.000257	Alpha/beta hydrolase related protein [Source:UniProtKB/TrEMBL;Acc:Q8L7D8]
PNC2	AT5G27520	5	complement(9714348..9716418)	8.22	-1.11	-2.16	4.02e-07	1.84e-05	0.01	PNC2 [Source:UniProtKB/TrEMBL;Acc:A0A178UG08]
ACR9	AT2G39570	2	16507882..16510264	38.42	-1.12	-2.18	1.8e-09	1.69e-07	4.57e-05	ACT domain-containing protein ACR9 [Source:UniProtKB/Swiss-Prot;Acc:O80644]
gene:AT4G28290	AT4G28290	4	complement(14011080..14012697)	8.27	-1.13	-2.18	1.05e-09	1.03e-07	2.66e-05	At4g28290 [Source:UniProtKB/TrEMBL;Acc:Q9M0H9]
gene:AT5G24890	AT5G24890	5	complement(8557737..8559488)	35.61	-1.13	-2.18	9.06e-12	1.45e-09	2.29e-07	At5g24890 [Source:UniProtKB/TrEMBL;Acc:Q8L9W8]
COL6	AT1G68520	1	complement(25708175..25710989)	98.11	-1.14	-2.2	3.22e-10	3.76e-08	8.17e-06	Zinc finger protein CONSTANS-LIKE 6 [Source:UniProtKB/Swiss-Prot;Acc:Q8LG76]
AKINBETA1	AT5G21170	5	7205477..7208613	40.08	-1.14	-2.2	4.9e-08	3.12e-06	0.00124	5'-AMP-activated protein kinase beta-2 subunit protein [Source:UniProtKB/TrEMBL;Acc:Q2V357]
gene:AT5G64430	AT5G64430	5	complement(25762160..25764420)	22.66	-1.14	-2.21	2.46e-10	2.97e-08	6.24e-06	At5g64430 [Source:UniProtKB/TrEMBL;Acc:Q9FGF3]
gene:AT1G30250	AT1G30250	1	complement(10646842..10647650)	45.92	-1.15	-2.21	1.39e-10	1.79e-08	3.52e-06	At1g30250 [Source:UniProtKB/TrEMBL;Acc:Q66GS7]
ATL65	AT3G18930	3	complement(6523379..6526044)	3.95	-1.15	-2.22	3.05e-09	2.72e-07	7.72e-05	RING/U-box superfamily protein [Source:UniProtKB/TrEMBL;Acc:A0A178VLB0]
ABF4	AT3G19290	3	6687042..6690123	15.49	-1.15	-2.23	9.48e-10	9.49e-08	2.4e-05	ABRE binding factor 4 [Source:UniProtKB/TrEMBL;Acc:F4JB53]
CYP71B3	AT3G26220	3	complement(9595930..9597927)	14.72	-1.15	-2.22	4e-07	1.84e-05	0.01	Cytochrome P450 71B3 [Source:UniProtKB/Swiss-Prot;Acc:O65785]
GGT3_2	AT4G29210	4	14400920..14403519	14.61	-1.15	-2.22	4.87e-10	5.46e-08	1.23e-05	Glutathione hydrolase 3 [Source:UniProtKB/Swiss-Prot;Acc:Q9M0G0]
SRK2I	AT5G66880	5	26710302..26712971	17.82	-1.15	-2.23	3.67e-07	1.71e-05	0.00928	Serine/threonine-protein kinase SRK2I [Source:UniProtKB/Swiss-Prot;Acc:Q39193]
gene:AT1G49032	AT1G49032	1	18137977..18139131	31.3	-1.17	-2.25	2.22e-07	1.11e-05	0.00563	Putative uncharacterized protein [Source:UniProtKB/TrEMBL;Acc:Q8GX22]
GRDP1	AT2G22660	2	9627342..9631283	25.05	-1.17	-2.25	2.39e-09	2.16e-07	6.05e-05	Glycine-rich domain-containing protein 1 [Source:UniProtKB/Swiss-Prot;Acc:Q9ZQ47]
gene:AT4G06536	AT4G06536	4	3360719..3361516	10.69	-1.17	-2.24	1.28e-08	9.82e-07	0.000325	At4g06536 [Source:UniProtKB/TrEMBL;Acc:Q1PEB2]
gene:AT5G38895	AT5G38895	5	15571254..15573526	5.28	-1.17	-2.26	1.48e-06	5.63e-05	0.04	RING/U-box superfamily protein [Source:TAIR;Acc:AT5G38895]
MSSP1	AT1G20840	1	complement(7244939..7248494)	11.99	-1.18	-2.26	1.29e-08	9.86e-07	0.000327	TMT1 [Source:UniProtKB/TrEMBL;Acc:A0A178W059]
gene:AT1G27200	AT1G27200	1	complement(9449338..9451768)	11.57	-1.18	-2.27	6.7e-10	7.04e-08	1.7e-05	DUF23/GT0 (Fragment) [Source:UniProtKB/TrEMBL;Acc:I1VCA1]
gene:AT1G32700	AT1G32700	1	11827359..11829933	34.93	-1.18	-2.27	5.2e-10	5.7e-08	1.32e-05	PLATZ transcription factor family protein [Source:UniProtKB/TrEMBL;Acc:F4IEB6]
TPS10_1	AT1G60140	1	complement(22176934..22181740)	8.53	-1.19	-2.29	1.79e-08	1.32e-06	0.000453	Probable alpha,alpha-trehalose-phosphate synthase [UDP-forming] 10 [Source:UniProtKB/Swiss-Prot;Acc:O80738]
gene:AT1G80180	AT1G80180	1	complement(30156682..30157808)	90.66	-1.19	-2.29	6.83e-10	7.15e-08	1.73e-05	MAPK kinase substrate protein At1g80180 [Source:UniProtKB/Swiss-Prot;Acc:Q9SSC1]
PED1	AT2G33150	2	complement(14047478..14051400)	138.78	-1.19	-2.28	2.44e-08	1.74e-06	0.000618	PKT3 [Source:UniProtKB/TrEMBL;Acc:A0A178VRP9]
BGLU44	AT3G18080	3	6191461..6194452	83.27	-1.19	-2.28	4.99e-10	5.55e-08	1.26e-05	Beta-glucosidase 44 [Source:UniProtKB/Swiss-Prot;Acc:Q9LV33]
gene:AT2G27310	AT2G27310	2	complement(11683772..11685342)	9.87	-1.2	-2.3	4.4e-08	2.86e-06	0.00111	F-box protein At2g27310 [Source:UniProtKB/Swiss-Prot;Acc:Q9XIN8]
AAO1	AT5G20960	5	7116455..7122774	1.66	-1.2	-2.3	1.45e-06	5.54e-05	0.04	Indole-3-acetaldehyde oxidase [Source:UniProtKB/Swiss-Prot;Acc:Q7G193]
gene:AT5G54585	AT5G54585	5	22175461..22176735	49.79	-1.21	-2.32	9.39e-08	5.37e-06	0.00238	Uncharacterized protein At5g54585 [Source:UniProtKB/TrEMBL;Acc:Q8VZU6]
SMXL6	AT1G07200	1	complement(2208477..2212718)	7.41	-1.22	-2.32	7.27e-13	1.57e-10	1.84e-08	Protein SMAX1-LIKE 6 [Source:UniProtKB/Swiss-Prot;Acc:Q9LML2]
ABF1	AT1G49720	1	18400003..18402628	6.07	-1.22	-2.33	6.87e-08	4.15e-06	0.00174	Abscisic acid responsive element-binding factor 1 [Source:UniProtKB/TrEMBL;Acc:F4I3C9]
ATSIK	AT3G08760	3	complement(2657838..2661095)	9.1	-1.22	-2.33	6.09e-11	8.38e-09	1.54e-06	ATSIK [Source:UniProtKB/TrEMBL;Acc:A0A384KX76]
gene:AT3G03870	AT3G03870	3	995062..997410	41.61	-1.23	-2.35	6.24e-07	2.7e-05	0.02	F20H23.8 protein [Source:UniProtKB/TrEMBL;Acc:Q9SRW4]
UPM1	AT5G40850	5	16365900..16369316	28.48	-1.23	-2.35	6.59e-10	6.96e-08	1.67e-05	AT5g40850/MHK7_8 [Source:UniProtKB/TrEMBL;Acc:Q42606]
HAT9	AT2G22800	2	complement(9704632..9706217)	8.98	-1.25	-2.38	1.06e-08	8.48e-07	0.000269	HAT9 [Source:UniProtKB/TrEMBL;Acc:A0A178VZE8]
SCL30_1	AT3G46600	3	17157585..17159965	44.12	-1.25	-2.38	7.11e-12	1.15e-09	1.8e-07	Scarecrow-like protein 30 [Source:UniProtKB/Swiss-Prot;Acc:Q9SNB8]
CAT1_1	AT1G20630	1	7146636..7150180	33.45	-1.26	-2.39	9.98e-10	9.91e-08	2.53e-05	CAT1 [Source:UniProtKB/TrEMBL;Acc:A0A384KXY6]
gene:AT3G56880	AT3G56880	3	21059785..21061247	28.77	-1.26	-2.39	1.49e-10	1.9e-08	3.76e-06	VQ motif-containing protein [Source:UniProtKB/TrEMBL;Acc:Q9LES0]
gene:AT4G04630	AT4G04630	4	complement(2331677..2332814)	11.7	-1.26	-2.39	8.18e-08	4.79e-06	0.00207	Putative uncharacterized protein [Source:UniProtKB/TrEMBL;Acc:Q8LFI5]
CIPK11	AT2G30360	2	complement(12936968..12938834)	3.98	-1.27	-2.41	1.1e-06	4.35e-05	0.03	CBL-interacting serine/threonine-protein kinase 11 [Source:UniProtKB/Swiss-Prot;Acc:O22932]
HSFA4A	AT4G18880	4	complement(10347479..10349902)	16.28	-1.27	-2.4	2e-09	1.86e-07	5.07e-05	HSF A4A [Source:UniProtKB/TrEMBL;Acc:A0A178UUP9]
AGT3	AT2G38400	2	16083645..16086453	12.46	-1.28	-2.43	6.02e-11	8.34e-09	1.53e-06	Alanine:glyoxylate aminotransferase 3 [Source:UniProtKB/TrEMBL;Acc:F4ISY3]
RTFL8	AT2G39705	2	16556801..16558268	7.92	-1.28	-2.43	6.42e-07	2.76e-05	0.02	RTFL8 [Source:UniProtKB/TrEMBL;Acc:A0A178VQG8]
gene:AT5G63190	AT5G63190	5	25345542..25348800	40.46	-1.28	-2.43	1.48e-11	2.33e-09	3.76e-07	MA3 domain-containing protein [Source:UniProtKB/TrEMBL;Acc:Q94BR1]
MOT2	AT1G80310	1	30194618..30196554	24.69	-1.29	-2.45	9.88e-13	2.09e-10	2.5e-08	MOT2 [Source:UniProtKB/TrEMBL;Acc:A0A178WGR3]
AtRLP27	AT2G33060	2	14025483..14028261	5.07	-1.3	-2.47	2.84e-12	5.3e-10	7.18e-08	Receptor like protein 27 [Source:UniProtKB/Swiss-Prot;Acc:F4IUU1]
gene:AT3G18560	AT3G18560	3	6393747..6394842	6.1	-1.3	-2.46	1.81e-06	6.62e-05	0.05	AT3g18560/K24M9_5 [Source:UniProtKB/TrEMBL;Acc:Q9LII3]
GID1B	AT3G63010	3	23289243..23291486	4.06	-1.3	-2.46	2.36e-07	1.17e-05	0.00598	Gibberellin receptor GID1B [Source:UniProtKB/Swiss-Prot;Acc:Q9LYC1]
gene:AT1G07040	AT1G07040	1	complement(2160919..2163387)	22.22	-1.31	-2.48	1.24e-08	9.66e-07	0.000313	At1g07040 [Source:UniProtKB/TrEMBL;Acc:Q9LMJ7]
HHO3	AT1G25550	1	8976326..8978305	37.95	-1.31	-2.48	1.4e-13	3.35e-11	3.55e-09	Transcription factor HHO3 [Source:UniProtKB/Swiss-Prot;Acc:Q9FPE8]
ERF010	AT5G67190	5	complement(26808876..26810116)	16.59	-1.31	-2.47	4.83e-11	6.8e-09	1.22e-06	Ethylene-responsive transcription factor ERF010 [Source:UniProtKB/Swiss-Prot;Acc:Q9FH94]
KING1	AT3G48530	3	17987378..17989763	42.98	-1.32	-2.5	1.95e-11	2.96e-09	4.94e-07	SNF1-related protein kinase regulatory subunit gamma-1 [Source:UniProtKB/Swiss-Prot;Acc:Q8LBB2]
gene:AT3G52070	AT3G52070	3	19312718..19313466	13.9	-1.32	-2.5	7.74e-07	3.24e-05	0.02	At3g52070 [Source:UniProtKB/TrEMBL;Acc:Q9SUZ7]
gene:AT4G06534	AT4G06534	4	3356535..3358162	11.54	-1.32	-2.5	1.67e-11	2.59e-09	4.22e-07	unknown protein; FUNCTIONS IN: molecular_function unknown; INVOLVED IN: biological_process unknown; LOCATED IN: endomembrane system; Ha. [Source:TAIR;Acc:AT4G06534]
GDH1_2	AT5G18170	5	6006035..6008726	35.16	-1.32	-2.49	1.13e-06	4.44e-05	0.03	Glutamate dehydrogenase 1 [Source:UniProtKB/Swiss-Prot;Acc:Q43314]
SHM7	AT1G36370	1	complement(13696042..13698739)	37.52	-1.33	-2.52	2.33e-15	8.56e-13	5.91e-11	Serine hydroxymethyltransferase 7 [Source:UniProtKB/Swiss-Prot;Acc:Q84WV0]
CP12-3	AT1G76560	1	28728206..28728976	6.76	-1.33	-2.51	1.56e-06	5.86e-05	0.04	CP12-3 [Source:UniProtKB/TrEMBL;Acc:A0A178WDK7]
GAF1	AT3G50700	3	18840411..18843053	7.35	-1.33	-2.52	1.01e-09	1e-07	2.56e-05	Protein indeterminate-domain 2 [Source:UniProtKB/Swiss-Prot;Acc:Q9SCQ6]
gene:AT1G11175	AT1G11175	1	3744858..3745655	20.53	-1.34	-2.53	2.58e-11	3.78e-09	6.54e-07	other RNA [Source:TAIR;Acc:AT1G11175]
SKP2B	AT1G77000	1	28940147..28942639	4.69	-1.34	-2.52	7.66e-07	3.21e-05	0.02	F-box protein SKP2B [Source:UniProtKB/Swiss-Prot;Acc:O49286]
LECRKS2	AT2G32800	2	13916440..13919179	35.04	-1.34	-2.53	0	0	0	Receptor like protein kinase S.2 [Source:UniProtKB/Swiss-Prot;Acc:O48837]
gene:AT2G38820	AT2G38820	2	16221815..16223746	13.13	-1.34	-2.53	3.32e-13	7.43e-11	8.4e-09	Protein of unknown function (DUF506) [Source:TAIR;Acc:AT2G38820]
BRXL2	AT3G14000	3	complement(4630865..4634081)	3	-1.34	-2.54	2.39e-09	2.16e-07	6.06e-05	BRX-LIKE2 [Source:UniProtKB/TrEMBL;Acc:A0A178VEV0]
AAE17	AT5G23050	5	complement(7731221..7735566)	2.8	-1.34	-2.53	2.1e-09	1.93e-07	5.32e-05	Probable acyl-activating enzyme 17, peroxisomal [Source:UniProtKB/Swiss-Prot;Acc:F4KBF3]
CDF2	AT5G39660	5	15878698..15881537	10.59	-1.34	-2.54	9.54e-14	2.42e-11	2.42e-09	Cyclic dof factor 2 [Source:UniProtKB/Swiss-Prot;Acc:Q93ZL5]
RAP2-13	AT1G22190	1	7835781..7837411	21.12	-1.35	-2.55	9.05e-11	1.22e-08	2.29e-06	Ethylene-responsive transcription factor RAP2-13 [Source:UniProtKB/Swiss-Prot;Acc:Q9LM15]
FLZ13	AT1G74940	1	28145978..28147485	42.93	-1.35	-2.55	7.21e-10	7.45e-08	1.83e-05	FCS-Like Zinc finger 13 [Source:UniProtKB/Swiss-Prot;Acc:Q8GRN0]
ATHB-7	AT2G46680	2	complement(19165274..19166967)	16.16	-1.35	-2.55	2.94e-08	2.04e-06	0.000745	Homeobox-leucine zipper protein ATHB-7 [Source:UniProtKB/Swiss-Prot;Acc:P46897]
PP2CA	AT3G11410	3	complement(3583782..3585850)	96.34	-1.35	-2.56	1.73e-11	2.68e-09	4.39e-07	Protein phosphatase 2C 37 [Source:UniProtKB/Swiss-Prot;Acc:P49598]
EGC2	AT2G18660	2	complement(8089411..8091736)	4.02	-1.36	-2.56	9.47e-07	3.85e-05	0.02	EG45-like domain containing protein 2 [Source:UniProtKB/Swiss-Prot;Acc:Q9ZV52]
ML2	AT2G42890	2	17849819..17854553	12.73	-1.37	-2.59	1.11e-10	1.47e-08	2.8e-06	ML2 [Source:UniProtKB/TrEMBL;Acc:A0A178VQK0]
BGAL1	AT3G13750	3	4510965..4516478	151.45	-1.37	-2.59	2.76e-08	1.92e-06	0.000698	Beta-galactosidase 1 [Source:UniProtKB/Swiss-Prot;Acc:Q9SCW1]
gene:AT1G21830	AT1G21830	1	complement(7660947..7662725)	13.71	-1.38	-2.59	1.07e-07	6.04e-06	0.00271	At1g21820 [Source:UniProtKB/TrEMBL;Acc:Q8VY47]
gene:AT1G23390	AT1G23390	1	complement(8308965..8310916)	210.86	-1.38	-2.6	5.66e-14	1.54e-11	1.43e-09	F-box/Kelch repeat-containing F-box family protein [Source:UniProtKB/TrEMBL;Acc:C4PVQ8]
gene:AT1G27290	AT1G27290	1	9481405..9482992	58.19	-1.38	-2.6	1.95e-12	3.89e-10	4.94e-08	Transmembrane protein [Source:UniProtKB/TrEMBL;Acc:Q94F23]
gene:AT2G25200	AT2G25200	2	complement(10736261..10737800)	35.67	-1.38	-2.59	1.16e-12	2.41e-10	2.94e-08	At2g25200 [Source:UniProtKB/TrEMBL;Acc:Q9SIS2]
RTFL16	AT3G25717	3	complement(9375102..9375671)	40.62	-1.38	-2.61	4.16e-09	3.63e-07	0.000105	DVL6 [Source:UniProtKB/TrEMBL;Acc:Q6IM95]
ERD15	AT2G41430	2	17269158..17270542	368.24	-1.39	-2.62	2.01e-12	3.97e-10	5.08e-08	LSR1 [Source:UniProtKB/TrEMBL;Acc:A0A178VWR6]
ACBP3	AT4G24230	4	complement(12566631..12568866)	11.42	-1.39	-2.63	1.16e-07	6.48e-06	0.00294	Acyl-CoA-binding domain 3 [Source:UniProtKB/TrEMBL;Acc:B3H4G6]
CID2	AT4G14270	4	8218083..8219322	28.38	-1.4	-2.64	2.39e-10	2.9e-08	6.07e-06	Polyadenylate-binding protein-interacting protein 2 [Source:UniProtKB/Swiss-Prot;Acc:Q94AR4]
anac036	AT2G17040	2	7406911..7408393	21.75	-1.41	-2.65	1.15e-07	6.44e-06	0.00292	NAC domain containing protein 36 [Source:UniProtKB/TrEMBL;Acc:F4IME8]
COR47	AT1G20440	1	complement(7084409..7086873)	76.76	-1.43	-2.69	1.17e-09	1.14e-07	2.97e-05	RD17 [Source:UniProtKB/TrEMBL;Acc:A0A384KK16]
gene:AT1G76600	AT1G76600	1	28746833..28747848	13.67	-1.43	-2.7	8.74e-11	1.18e-08	2.21e-06	Poly polymerase [Source:UniProtKB/TrEMBL;Acc:Q9C9J8]
gene:AT2G46620	AT2G46620	2	complement(19138769..19140849)	7.17	-1.43	-2.7	2.28e-08	1.64e-06	0.000578	AAA-ATPase At2g46620 [Source:UniProtKB/Swiss-Prot;Acc:F4IJ77]
gene:AT3G45730	AT3G45730	3	16789780..16790690	13.27	-1.43	-2.69	1.12e-07	6.29e-06	0.00284	Uncharacterized protein At3g45730 [Source:UniProtKB/TrEMBL;Acc:Q9M170]
gene:AT2G29670	AT2G29670	2	complement(12681831..12685151)	158.79	-1.44	-2.71	4.92e-13	1.08e-10	1.25e-08	At2g29670/T27A16.23 [Source:UniProtKB/TrEMBL;Acc:O82388]
RAP2-10	AT4G36900	4	17388649..17389862	10	-1.44	-2.72	9.63e-09	7.81e-07	0.000244	Ethylene-responsive transcription factor RAP2-10 [Source:UniProtKB/Swiss-Prot;Acc:Q9SW63]
WAK3	AT1G21240	1	7434235..7436830	6.05	-1.46	-2.75	2.12e-07	1.07e-05	0.00537	Wall-associated receptor kinase 3 [Source:UniProtKB/Swiss-Prot;Acc:Q9LMN8]
gene:AT1G77660	AT1G77660	1	complement(29185838..29187932)	4.41	-1.47	-2.77	4.01e-08	2.62e-06	0.00102	Histone H3 K4-specific methyltransferase SET7/9 family protein [Source:UniProtKB/TrEMBL;Acc:Q9CAP2]
PME6	AT1G23200	1	8227133..8229661	3.58	-1.48	-2.79	1.18e-07	6.59e-06	0.003	Probable pectinesterase/pectinesterase inhibitor 6 [Source:UniProtKB/Swiss-Prot;Acc:O49298]
gene:AT3G47800	AT3G47800	3	17634804..17637204	25.33	-1.48	-2.79	1.65e-09	1.55e-07	4.18e-05	Aldose 1-epimerase [Source:UniProtKB/TrEMBL;Acc:Q9STT3]
TLP1_1	AT2G02710	2	complement(758693..761064)	30.53	-1.49	-2.81	1.47e-14	4.3e-12	3.71e-10	Protein TWIN LOV 1 [Source:UniProtKB/Swiss-Prot;Acc:O64511]
WAVH1	AT2G22680	2	9645270..9647655	1.2	-1.49	-2.81	1.82e-07	9.25e-06	0.0046	E3 ubiquitin-protein ligase WAVH1 [Source:UniProtKB/Swiss-Prot;Acc:Q9ZQ46]
gene:AT4G17900	AT4G17900	4	9945778..9948157	20.49	-1.49	-2.81	1.33e-10	1.73e-08	3.36e-06	At4g17900 [Source:UniProtKB/TrEMBL;Acc:Q0WUB8]
ACR7	AT4G22780	4	complement(11968272..11971357)	6.12	-1.49	-2.82	1.28e-08	9.82e-07	0.000324	ACT domain-containing protein ACR7 [Source:UniProtKB/Swiss-Prot;Acc:Q8LJW1]
gene:AT1G15890	AT1G15890	1	5461309..5464241	3.24	-1.5	-2.83	5.88e-08	3.64e-06	0.00149	Probable disease resistance protein At1g15890 [Source:UniProtKB/Swiss-Prot;Acc:Q9LMP6]
RAV1	AT1G13260	1	4542168..4543970	75.27	-1.51	-2.85	6.55e-15	2.1e-12	1.66e-10	AP2/ERF and B3 domain-containing transcription factor RAV1 [Source:UniProtKB/Swiss-Prot;Acc:Q9ZWM9]
gene:AT3G05936	AT3G05936	3	complement(1773812..1774594)	13.28	-1.51	-2.86	2.79e-12	5.29e-10	7.06e-08	Putative uncharacterized protein [Source:UniProtKB/TrEMBL;Acc:Q1G3B3]
gene:AT3G47160	AT3G47160	3	complement(17359758..17362240)	6.53	-1.51	-2.84	1.67e-07	8.67e-06	0.00423	RING/U-box superfamily protein [Source:UniProtKB/TrEMBL;Acc:F4JAD0]
gene:AT5G60680	AT5G60680	5	24386010..24387304	124.92	-1.51	-2.85	9.33e-15	2.88e-12	2.36e-10	Emb [Source:UniProtKB/TrEMBL;Acc:Q9FF51]
UGT73B1	AT4G34138	4	complement(16347997..16350203)	9.15	-1.52	-2.87	7.72e-14	2.01e-11	1.95e-09	Glycosyltransferase (Fragment) [Source:UniProtKB/TrEMBL;Acc:W8PUI6]
CAT3_1	AT1G20620	1	7142972..7146540	1.027.32	-1.53	-2.89	5.37e-10	5.84e-08	1.36e-05	catalase 3 [Source:TAIR;Acc:AT1G20620]
NHL6	AT1G65690	1	complement(24431417..24433165)	4.28	-1.53	-2.88	8.56e-07	3.51e-05	0.02	NDR1/HIN1-like protein 6 [Source:UniProtKB/Swiss-Prot;Acc:Q8LD98]
gene:AT1G73480	AT1G73480	1	27628678..27632840	115.07	-1.53	-2.88	2.17e-11	3.23e-09	5.49e-07	Alpha/beta-Hydrolases superfamily protein [Source:UniProtKB/TrEMBL;Acc:Q94AM5]
SAG13	AT2G29350	2	12600914..12602556	5.62	-1.53	-2.9	1.32e-12	2.71e-10	3.33e-08	SAG13 [Source:UniProtKB/TrEMBL;Acc:A0A178VTS8]
WRKY6	AT1G62300	1	complement(23016569..23019494)	7.44	-1.54	-2.91	1.08e-08	8.62e-07	0.000274	Uncharacterized protein At1g62300 (Fragment) [Source:UniProtKB/TrEMBL;Acc:C0SV11]
TPS8	AT1G70290	1	complement(26470795..26474833)	104.66	-1.54	-2.9	0	0	0	Probable alpha,alpha-trehalose-phosphate synthase [UDP-forming] 8 [Source:UniProtKB/Swiss-Prot;Acc:Q0WUI9]
gene:AT2G37950	AT2G37950	2	complement(15882295..15884013)	4.07	-1.54	-2.92	2.24e-07	1.12e-05	0.00568	At2g37950 [Source:UniProtKB/TrEMBL;Acc:Q5XEN4]
BT1_2	AT5G63160	5	complement(25333172..25335570)	8.23	-1.54	-2.91	1.3e-07	7.11e-06	0.00329	BTB/POZ and TAZ domain-containing protein 1 [Source:UniProtKB/Swiss-Prot;Acc:Q9FMK7]
P5CSA	AT2G39800	2	complement(16598072..16603319)	175.01	-1.55	-2.93	8.8e-14	2.25e-11	2.23e-09	Delta-1-pyrroline-5-carboxylate synthase A [Source:UniProtKB/Swiss-Prot;Acc:P54887]
gene:AT3G09020	AT3G09020	3	2753307..2754621	16.05	-1.56	-2.95	5.2e-07	2.29e-05	0.01	Alpha 1,4-glycosyltransferase family protein [Source:UniProtKB/TrEMBL;Acc:Q9S790]
B'ALPHA	AT5G03470	5	866339..869252	7.69	-1.56	-2.95	9.21e-15	2.88e-12	2.33e-10	Serine/threonine protein phosphatase 2A regulatory subunit [Source:UniProtKB/TrEMBL;Acc:A0A178UNX1]
gene:AT5G22270	AT5G22270	5	complement(7372109..7373259)	24.94	-1.57	-2.96	8.1e-10	8.24e-08	2.05e-05	AT5G22270 protein [Source:UniProtKB/TrEMBL;Acc:Q9FMS4]
XYLA	AT5G57655	5	23346675..23350065	40.74	-1.57	-2.97	2.99e-07	1.44e-05	0.00758	Xylose isomerase [Source:UniProtKB/TrEMBL;Acc:A0A178UDJ9]
AR781	AT2G26530	2	complement(11282663..11284272)	31.2	-1.58	-2.99	9.01e-08	5.21e-06	0.00228	AR781 [Source:UniProtKB/TrEMBL;Acc:A0A178VPT1]
WRKY28	AT4G18170	4	10061214..10062893	3.23	-1.58	-3	1.47e-07	7.87e-06	0.00371	WRKY transcription factor [Source:UniProtKB/TrEMBL;Acc:A0A178V3M3]
gene:AT5G40720	AT5G40720	5	16297300..16300037	7.03	-1.59	-3.02	1.95e-11	2.96e-09	4.93e-07	C3H4 type zinc finger protein (DUF23) [Source:UniProtKB/TrEMBL;Acc:Q9FM26]
PUB18	AT1G10560	1	3484399..3486965	2.24	-1.6	-3.04	1.29e-09	1.25e-07	3.28e-05	U-box domain-containing protein 18 [Source:UniProtKB/Swiss-Prot;Acc:Q9XIJ5]
ATL56	AT2G18670	2	8093220..8094823	16.78	-1.6	-3.03	4.09e-08	2.67e-06	0.00104	RING-H2 finger protein ATL56 [Source:UniProtKB/Swiss-Prot;Acc:Q9ZV51]
ATL6	AT3G05200	3	1476960..1478850	14.57	-1.6	-3.02	1.35e-10	1.76e-08	3.43e-06	E3 ubiquitin-protein ligase ATL6 [Source:UniProtKB/Swiss-Prot;Acc:Q8RXX9]
gene:AT4G00700	AT4G00700	4	285876..289575	6.14	-1.6	-3.02	1.97e-07	1e-05	0.005	C2 calcium/lipid-binding plant phosphoribosyltransferase family protein [Source:UniProtKB/TrEMBL;Acc:Q8RXU9]
AAE5	AT5G16370	5	complement(5356551..5358789)	27.46	-1.6	-3.03	0	0	0	Probable acyl-activating enzyme 5, peroxisomal [Source:UniProtKB/Swiss-Prot;Acc:Q9FFE6]
gene:AT1G64360	AT1G64360	1	23887809..23888615	62.2	-1.61	-3.04	1.88e-06	6.85e-05	0.05	At1g64360 [Source:UniProtKB/TrEMBL;Acc:Q9C7W0]
gene:AT5G51390	AT5G51390	5	complement(20877967..20878464)	5.46	-1.61	-3.04	7.57e-07	3.18e-05	0.02	unknown protein; Ha. [Source:TAIR;Acc:AT5G51390]
gene:AT2G39920	AT2G39920	2	complement(16663017..16664539)	6.04	-1.63	-3.1	7.04e-08	4.23e-06	0.00178	Uncharacterized protein At2g39920 [Source:UniProtKB/Swiss-Prot;Acc:O04195]
RUP1	AT5G52250	5	21216772..21218351	2.75	-1.64	-3.11	7.31e-08	4.37e-06	0.00185	WD repeat-containing protein RUP1 [Source:UniProtKB/Swiss-Prot;Acc:Q9LTJ6]
ZAT12	AT5G59820	5	24102814..24103794	3.74	-1.64	-3.11	6.97e-07	2.94e-05	0.02	Zinc finger protein ZAT12 [Source:UniProtKB/Swiss-Prot;Acc:Q42410]
gene:AT4G29700	AT4G29700	4	complement(14543138..14545310)	5.71	-1.65	-3.14	2.48e-10	2.98e-08	6.28e-06	Alkaline-phosphatase-like family protein [Source:UniProtKB/TrEMBL;Acc:Q9SU81]
COR413IM1	AT1G29395	1	complement(10288129..10289666)	141.27	-1.66	-3.16	1.78e-07	9.15e-06	0.0045	Cold-regulated 413 inner membrane protein 1, chloroplastic [Source:UniProtKB/Swiss-Prot;Acc:Q94AL8]
ATCTH	AT2G25900	2	11041331..11043256	164.55	-1.66	-3.15	1.21e-13	2.97e-11	3.06e-09	Zinc finger CCCH domain-containing protein 23 [Source:UniProtKB/Swiss-Prot;Acc:O82307]
PIT1	AT4G02075	4	complement(913334..916509)	12.08	-1.67	-3.17	7.88e-15	2.5e-12	2e-10	At4g02075 [Source:UniProtKB/TrEMBL;Acc:Q9XF50]
HAT2	AT5G47370	5	complement(19216271..19218007)	41.36	-1.67	-3.17	1.3e-11	2.05e-09	3.29e-07	Homeobox-leucine zipper protein HAT2 [Source:UniProtKB/Swiss-Prot;Acc:P46601]
ATL77	AT3G18773	3	6465748..6467175	25.89	-1.68	-3.2	3.33e-16	1.41e-13	8.44e-12	RING-H2 finger protein ATL77 [Source:UniProtKB/Swiss-Prot;Acc:Q9LS99]
DREB2D	AT1G75490	1	28335502..28336990	4.41	-1.69	-3.22	1.21e-06	4.72e-05	0.03	Dehydration-responsive element-binding protein 2D [Source:UniProtKB/Swiss-Prot;Acc:Q9LQZ2]
gene:AT1G02610	AT1G02610	1	complement(553019..556152)	12	-1.7	-3.25	8.09e-10	8.24e-08	2.05e-05	RING/FYVE/PHD zinc finger superfamily protein [Source:UniProtKB/TrEMBL;Acc:F4HXK4]
PUB23	AT2G35930	2	complement(15082855..15084559)	11.44	-1.7	-3.26	3.99e-07	1.84e-05	0.01	E3 ubiquitin-protein ligase PUB23 [Source:UniProtKB/Swiss-Prot;Acc:Q84TG3]
RSH2	AT3G14050	3	complement(4650714..4654046)	29.99	-1.71	-3.26	4.32e-11	6.14e-09	1.09e-06	Probable GTP diphosphokinase RSH2, chloroplastic [Source:UniProtKB/Swiss-Prot;Acc:Q9LVJ3]
HAT4	AT4G16780	4	9449114..9450905	46.27	-1.71	-3.28	2.16e-08	1.56e-06	0.000548	Homeobox-leucine zipper protein HAT4 [Source:UniProtKB/Swiss-Prot;Acc:Q05466]
PLIP2	AT1G02660	1	complement(571826..575085)	8.93	-1.72	-3.29	1.29e-07	7.1e-06	0.00326	Phospholipase A1 PLIP2, chloroplastic [Source:UniProtKB/Swiss-Prot;Acc:F4HXL0]
gene:AT1G23710	AT1G23710	1	8385188..8386522	12.99	-1.72	-3.28	1.82e-13	4.31e-11	4.61e-09	At1g23710 [Source:UniProtKB/TrEMBL;Acc:Q9ZUC4]
gene:AT1G55760	AT1G55760	1	complement(20846872..20849054)	6.5	-1.72	-3.29	2.63e-07	1.28e-05	0.00665	BTB/POZ domain-containing protein At1g55760 [Source:UniProtKB/Swiss-Prot;Acc:Q680K8]
gene:AT2G39400	AT2G39400	2	16452612..16455001	34.58	-1.74	-3.34	1.96e-07	9.94e-06	0.00496	Alpha/beta-Hydrolases superfamily protein [Source:UniProtKB/TrEMBL;Acc:O80627]
gene:AT3G19030	AT3G19030	3	complement(6563928..6564424)	87.14	-1.75	-3.35	0	0	0	AT3g19030/K13E13_15 [Source:UniProtKB/TrEMBL;Acc:Q9LJ63]
ERF061	AT1G64380	1	complement(23890570..23892193)	8.61	-1.76	-3.39	0	0	0	Ethylene-responsive transcription factor ERF061 [Source:UniProtKB/Swiss-Prot;Acc:Q9C7W2]
STP14	AT1G77210	1	complement(29008901..29012096)	14.42	-1.76	-3.4	5.45e-12	9.39e-10	1.38e-07	Sugar transport protein 14 [Source:UniProtKB/Swiss-Prot;Acc:Q8GW61]
gene:AT1G67920	AT1G67920	1	25473544..25474140	5.39	-1.77	-3.4	5.9e-07	2.55e-05	0.01	At1g67920 [Source:UniProtKB/TrEMBL;Acc:Q9C9V8]
gene:AT2G18680	AT2G18680	2	8094614..8095779	5.45	-1.77	-3.42	1.15e-06	4.48e-05	0.03	unknown protein; FUNCTIONS IN: molecular_function unknown; INVOLVED IN: biological_process unknown; LOCATED IN: endomembrane system; EXPRESSED IN: male gametophyte, pollen tube; EXPRESSED DURING: L mature pollen stage, M germinated pollen stage; BES /.../idopsis thaliana protein match is: unknown protein (TAIR:AT2G18690.1); Ha. [Source:TAIR;Acc:AT2G18680]
LBD41	AT3G02550	3	complement(536500..538126)	2.24	-1.77	-3.4	1.14e-06	4.48e-05	0.03	LOB domain-containing protein 41 [Source:UniProtKB/Swiss-Prot;Acc:Q9M886]
SKIP27	AT4G21510	4	complement(11445849..11447429)	4.49	-1.81	-3.51	1.19e-10	1.56e-08	3.01e-06	F-box protein SKIP27 [Source:UniProtKB/Swiss-Prot;Acc:O65416]
PUMP4	AT4G24570	4	12686459..12687650	17.38	-1.81	-3.51	3.17e-07	1.51e-05	0.00803	DIC2 [Source:UniProtKB/TrEMBL;Acc:A0A178URN9]
gene:AT1G30190	AT1G30190	1	10618893..10620067	1.75	-1.82	-3.53	1.13e-06	4.44e-05	0.03	Cotton fiber protein [Source:UniProtKB/TrEMBL;Acc:Q9C6Z9]
GA2OX1	AT1G78440	1	complement(29511561..29513100)	1.62	-1.82	-3.54	7.53e-07	3.17e-05	0.02	Gibberellin 2-beta-dioxygenase 1 [Source:UniProtKB/Swiss-Prot;Acc:Q8LEA2]
gene:AT2G20670	AT2G20670	2	complement(8911860..8913747)	107.92	-1.82	-3.53	1.11e-16	5.31e-14	2.81e-12	Expressed protein [Source:UniProtKB/TrEMBL;Acc:Q9SIU5]
CAT1_2	AT4G21120	4	11269985..11274007	3.28	-1.82	-3.53	5.61e-08	3.5e-06	0.00142	CAT1 [Source:UniProtKB/TrEMBL;Acc:A0A178UYU0]
gene:AT4G28150	AT4G28150	4	complement(13977303..13979487)	2.9	-1.82	-3.52	1.18e-10	1.56e-08	2.99e-06	Uncharacterized protein At4g28150 [Source:UniProtKB/TrEMBL;Acc:Q8GUN3]
RD19A	AT4G39090	4	complement(18215542..18217616)	327.18	-1.82	-3.52	5.3e-12	9.19e-10	1.34e-07	RD19A [Source:UniProtKB/TrEMBL;Acc:A0A178V006]
RFS2	AT3G57520	3	complement(21288742..21293171)	15.75	-1.83	-3.56	6.91e-10	7.2e-08	1.75e-05	Probable galactinol--sucrose galactosyltransferase 2 [Source:UniProtKB/Swiss-Prot;Acc:Q94A08]
MYB51	AT1G18570	1	6389399..6391386	25.81	-1.85	-3.59	5.41e-08	3.4e-06	0.00137	Transcription factor MYB51 [Source:UniProtKB/Swiss-Prot;Acc:O49782]
TPS9	AT1G23870	1	8432179..8435656	7.96	-1.86	-3.63	0	0	0	Probable alpha,alpha-trehalose-phosphate synthase [UDP-forming] 9 [Source:UniProtKB/Swiss-Prot;Acc:Q9LRA7]
gene:AT1G49450	AT1G49450	1	18305445..18307557	2.77	-1.86	-3.62	6.13e-12	1.04e-09	1.55e-07	F13F21.11 protein [Source:UniProtKB/TrEMBL;Acc:Q9XIB2]
UGT73C4	AT2G36770	2	complement(15415077..15416845)	1.3	-1.86	-3.63	1.03e-06	4.15e-05	0.03	Glycosyltransferase (Fragment) [Source:UniProtKB/TrEMBL;Acc:W8QNU5]
CYP707A3	AT5G45340	5	complement(18368532..18371021)	7	-1.86	-3.63	1.3e-06	5.04e-05	0.03	Abscisic acid 8'-hydroxylase 3 [Source:UniProtKB/Swiss-Prot;Acc:Q9FH76]
ZCF37	AT1G59590	1	21887588..21888792	12.68	-1.87	-3.66	1.81e-11	2.78e-09	4.59e-07	At1g59590 [Source:UniProtKB/TrEMBL;Acc:Q9SLT9]
TPS11	AT2G18700	2	8108898..8112010	71.54	-1.87	-3.67	0	0	0	Probable alpha,alpha-trehalose-phosphate synthase [UDP-forming] 11 [Source:UniProtKB/Swiss-Prot;Acc:Q9ZV48]
gene:AT2G24550	AT2G24550	2	complement(10427856..10429487)	83.64	-1.89	-3.69	0	0	0	At2g24550/F25P17.15 [Source:UniProtKB/TrEMBL;Acc:Q945P6]
gene:AT4G35750	AT4G35750	4	complement(16940462..16942060)	120.12	-1.89	-3.71	9.83e-14	2.46e-11	2.49e-09	At4g35750 [Source:UniProtKB/TrEMBL;Acc:O81806]
CIPK21	AT5G57630	5	complement(23340746..23343489)	13.13	-1.89	-3.7	0	0	0	CBL-interacting serine/threonine-protein kinase 21 [Source:UniProtKB/Swiss-Prot;Acc:Q94CG0]
RHA1B	AT4G11360	4	6905848..6906856	38.37	-1.9	-3.73	0	0	0	E3 ubiquitin-protein ligase RHA1B [Source:UniProtKB/Swiss-Prot;Acc:Q9SUS5]
ATMYB102	AT4G21440	4	complement(11418199..11419769)	2.63	-1.92	-3.79	1.03e-07	5.81e-06	0.0026	Transcription factor MYB102 [Source:UniProtKB/Swiss-Prot;Acc:Q9LDR8]
gene:AT3G48390	AT3G48390	3	17920795..17923496	3.76	-1.93	-3.8	6.1e-12	1.04e-09	1.54e-07	AT3g48390/T29H11_90 [Source:UniProtKB/TrEMBL;Acc:Q9STL9]
CCL	AT3G26740	3	9827682..9828917	642.46	-1.95	-3.87	3.26e-09	2.88e-07	8.27e-05	Light-regulated protein 1, chloroplastic [Source:UniProtKB/Swiss-Prot;Acc:Q96500]
gene:AT1G72070	AT1G72070	1	complement(27118621..27119918)	4.26	-1.96	-3.9	3.79e-08	2.49e-06	0.000959	Chaperone DnaJ-domain superfamily protein [Source:UniProtKB/TrEMBL;Acc:F4IBN6]
SYP122	AT3G52400	3	complement(19425632..19427230)	32.13	-1.98	-3.93	7.17e-08	4.3e-06	0.00182	Syntaxin-122 [Source:UniProtKB/Swiss-Prot;Acc:Q9SVC2]
FOX5	AT1G26420	1	complement(9141519..9143336)	3.56	-1.99	-3.96	5.24e-07	2.31e-05	0.01	Berberine bridge enzyme-like 7 [Source:UniProtKB/Swiss-Prot;Acc:Q9FZC8]
SBT3.3	AT1G32960	1	11945250..11948650	0.75	-1.99	-3.97	3.94e-07	1.82e-05	0.00997	Subtilisin-like protease SBT3.3 [Source:UniProtKB/Swiss-Prot;Acc:Q9MAP5]
JUB1	AT2G43000	2	complement(17880457..17882636)	1.59	-2.02	-4.05	1.46e-07	7.85e-06	0.0037	Transcription factor JUNGBRUNNEN 1 [Source:UniProtKB/Swiss-Prot;Acc:Q9SK55]
gene:AT3G04640	AT3G04640	3	complement(1260906..1261683)	11.7	-2.02	-4.05	1.38e-08	1.04e-06	0.000349	At3g04640 [Source:UniProtKB/TrEMBL;Acc:Q9SR10]
HSFC1	AT3G24520	3	8941066..8942874	12.24	-2.02	-4.07	0	0	0	Heat stress transcription factor C-1 [Source:UniProtKB/Swiss-Prot;Acc:Q9LV52]
CML41	AT3G50770	3	18873911..18874836	9.15	-2.02	-4.06	5.97e-08	3.67e-06	0.00151	Probable calcium-binding protein CML41 [Source:UniProtKB/Swiss-Prot;Acc:Q8L3R2]
gene:AT4G05070	AT4G05070	4	complement(2593595..2594125)	222.21	-2.02	-4.05	0	0	0	AT4g05070 protein [Source:UniProtKB/TrEMBL;Acc:Q9S9T1]
MED37B	AT1G09080	1	complement(2929217..2931850)	7.01	-2.03	-4.08	3.55e-08	2.36e-06	0.0009	Probable mediator of RNA polymerase II transcription subunit 37b [Source:UniProtKB/Swiss-Prot;Acc:Q8H1B3]
PLT6	AT4G36670	4	complement(17287496..17289728)	36.26	-2.03	-4.09	2.82e-07	1.36e-05	0.00715	At4g36670 [Source:UniProtKB/TrEMBL;Acc:A4VCM1]
GA2OX6	AT1G02400	1	486800..489651	1.8	-2.04	-4.12	8.07e-07	3.35e-05	0.02	Gibberellin 2-beta-dioxygenase 6 [Source:UniProtKB/Swiss-Prot;Acc:Q9FZ21]
gene:AT5G18130	AT5G18130	5	5995323..5997498	51.13	-2.05	-4.15	3.52e-08	2.34e-06	0.000891	Gb [Source:UniProtKB/TrEMBL;Acc:Q9FK57]
BZIP1	AT5G49450	5	20051829..20052735	13.53	-2.05	-4.14	1.39e-13	3.35e-11	3.53e-09	Basic leucine zipper 1 [Source:UniProtKB/Swiss-Prot;Acc:Q9FGX2]
WRKY53	AT4G23810	4	complement(12392370..12393982)	24.24	-2.06	-4.16	5.24e-10	5.72e-08	1.33e-05	Probable WRKY transcription factor 53 [Source:UniProtKB/Swiss-Prot;Acc:Q9SUP6]
GH3.3	AT2G23170	2	complement(9863855..9866562)	2.33	-2.07	-4.2	6.66e-07	2.83e-05	0.02	Indole-3-acetic acid-amido synthetase GH3.3 [Source:UniProtKB/Swiss-Prot;Acc:O22190]
CZF1	AT2G40140	2	16771997..16774734	25.2	-2.08	-4.22	4.37e-10	4.96e-08	1.11e-05	Zinc finger CCCH domain-containing protein 29 [Source:UniProtKB/Swiss-Prot;Acc:Q9XEE6]
gene:AT4G23870	AT4G23870	4	12414058..12415063	12.24	-2.09	-4.25	1.84e-12	3.7e-10	4.67e-08	Uncharacterized protein At4g23870; T32A16.40 [Source:UniProtKB/TrEMBL;Acc:Q9T0A2]
gene:AT1G15125	AT1G15125	1	5204312..5205964	69.95	-2.12	-4.35	1.45e-07	7.84e-06	0.00369	F9L1.6 [Source:UniProtKB/TrEMBL;Acc:Q9XI57]
gene:AT1G32920	AT1G32920	1	11928757..11929993	17.28	-2.12	-4.34	1.02e-08	8.24e-07	0.000259	At1g32920/F9L11_25 [Source:UniProtKB/TrEMBL;Acc:Q93WI1]
gene:AT5G51465	AT5G51465	5	complement(20904578..20905568)	2.38	-2.12	-4.36	2.56e-08	1.81e-06	0.000649
gene:AT2G41640	AT2G41640	2	17360374..17363788	2.82	-2.13	-4.37	1.82e-07	9.26e-06	0.00461	At2g41640/T32G6.16 [Source:UniProtKB/TrEMBL;Acc:O22225]
gene:AT4G27450	AT4G27450	4	complement(13727370..13729002)	121.43	-2.14	-4.41	4.67e-12	8.15e-10	1.18e-07	AT4g27450/F27G19_50 [Source:UniProtKB/TrEMBL;Acc:Q93V62]
SZF1	AT3G55980	3	20776220..20778952	38.62	-2.16	-4.47	4.32e-10	4.96e-08	1.1e-05	Salt-inducible zinc finger 1 [Source:UniProtKB/TrEMBL;Acc:A0A1I9LNJ4]
CYP81F2	AT5G57220	5	23187840..23189902	10.16	-2.16	-4.46	2.78e-07	1.35e-05	0.00703	Cytochrome P450 81F2 [Source:UniProtKB/Swiss-Prot;Acc:Q9LVD6]
gene:AT3G10020	AT3G10020	3	complement(3090806..3091922)	86.79	-2.17	-4.5	2.13e-08	1.54e-06	0.00054	AT3g10020/T22K18_16 [Source:UniProtKB/TrEMBL;Acc:Q9SR67]
BXL4	AT5G64570	5	complement(25809975..25813648)	11.56	-2.19	-4.55	3.66e-07	1.71e-05	0.00928	Beta-D-xylosidase 4 [Source:UniProtKB/Swiss-Prot;Acc:Q9FLG1]
SAG113	AT5G59220	5	complement(23894404..23896939)	3.36	-2.21	-4.63	1.04e-07	5.88e-06	0.00264	Probable protein phosphatase 2C 78 [Source:UniProtKB/Swiss-Prot;Acc:Q9FIF5]
LBD1	AT1G07900	1	2442570..2443746	4.19	-2.25	-4.77	2.05e-09	1.89e-07	5.18e-05	LBD1 [Source:UniProtKB/TrEMBL;Acc:A0A178WM56]
UGT71B6	AT3G21780	3	complement(7674904..7676519)	2.85	-2.25	-4.74	1.51e-09	1.43e-07	3.83e-05	UDP-glycosyltransferase 71B6 [Source:UniProtKB/Swiss-Prot;Acc:Q9LSY6]
ERF011	AT3G50260	3	18634546..18635514	3.58	-2.26	-4.8	6.68e-09	5.55e-07	0.000169	Ethylene-responsive transcription factor ERF011 [Source:UniProtKB/Swiss-Prot;Acc:Q9SNE1]
RMA1	AT4G03510	4	complement(1557120..1559437)	12.04	-2.26	-4.78	2.22e-16	9.7e-14	5.62e-12	E3 ubiquitin-protein ligase RMA1 [Source:UniProtKB/Swiss-Prot;Acc:O64425]
ATJ8	AT1G80920	1	complement(30403503..30404713)	451.81	-2.27	-4.82	2.11e-15	7.86e-13	5.34e-11	Chaperone protein dnaJ 8, chloroplastic [Source:UniProtKB/Swiss-Prot;Acc:Q9SAG8]
ZAT6	AT5G04340	5	complement(1216058..1217362)	18.9	-2.27	-4.83	1.31e-07	7.16e-06	0.00333	Zinc finger protein ZAT6 [Source:UniProtKB/Swiss-Prot;Acc:O22533]
gene:AT5G08240	AT5G08240	5	complement(2650837..2652535)	4.83	-2.27	-4.81	3.1e-08	2.13e-06	0.000784	At5g08240 [Source:UniProtKB/TrEMBL;Acc:Q9LEY3]
gene:AT5G65207	AT5G65207	5	complement(26052200..26052717)	31.34	-2.27	-4.82	0	0	0	Uncharacterized protein At5g65207 [Source:UniProtKB/TrEMBL;Acc:Q8RXW8]
gene:AT3G21781	AT3G21781	3	7674904..7676519	2.72	-2.29	-4.89	2.06e-10	2.53e-08	5.21e-06	other RNA [Source:TAIR;Acc:AT3G21781]
RZPF34	AT5G22920	5	7664871..7667288	25.69	-2.31	-4.95	0	0	0	E3 ubiquitin-protein ligase RZFP34 [Source:UniProtKB/Swiss-Prot;Acc:Q9FFB6]
NRT2.1	AT1G08090	1	2524023..2526322	1.22	-2.32	-5.01	1.14e-06	4.48e-05	0.03	High-affinity nitrate transporter 2.1 [Source:UniProtKB/Swiss-Prot;Acc:O82811]
PBP1_2	AT5G54490	5	22121102..22122122	4.82	-2.32	-4.98	1.93e-06	7.01e-05	0.05	PBP1 [Source:UniProtKB/TrEMBL;Acc:A0A178URF6]
gene:AT1G22250	AT1G22250	1	7858864..7859766	4.27	-2.36	-5.13	2.09e-10	2.55e-08	5.3e-06	F16L1.2 protein [Source:UniProtKB/TrEMBL;Acc:Q9LM21]
ACS8	AT4G37770	4	17752079..17754157	7.63	-2.37	-5.16	1.29e-06	5.01e-05	0.03	1-aminocyclopropane-1-carboxylate synthase-like protein [Source:UniProtKB/TrEMBL;Acc:Q56Y32]
gene:AT3G07350	AT3G07350	3	2347186..2348791	15.64	-2.38	-5.19	0	0	0	F21O3.6 protein [Source:UniProtKB/TrEMBL;Acc:Q9SRT1]
AtPP2-A13	AT3G61060	3	22602816..22604582	57.11	-2.39	-5.25	2.26e-13	5.16e-11	5.72e-09	Phloem protein 2-A13 [Source:UniProtKB/TrEMBL;Acc:F4JD33]
gene:AT3G10930	AT3G10930	3	complement(3420081..3420932)	2.71	-2.4	-5.29	5.52e-08	3.46e-06	0.0014	Uncharacterized protein At3g10930 [Source:UniProtKB/TrEMBL;Acc:Q84TK4]
gene:AT3G49790	AT3G49790	3	complement(18467959..18469962)	15.6	-2.4	-5.27	0	0	0	At3g49790 [Source:UniProtKB/TrEMBL;Acc:Q9M2X9]
gene:AT3G62550	AT3G62550	3	23135630..23137173	83.86	-2.43	-5.4	2.9e-12	5.37e-10	7.35e-08	Adenine nucleotide alpha hydrolases-like superfamily protein [Source:UniProtKB/TrEMBL;Acc:Q93W91]
ERF1A	AT4G17500	4	9759203..9760391	12.84	-2.45	-5.47	6.97e-11	9.55e-09	1.77e-06	Ethylene-responsive transcription factor 1A [Source:UniProtKB/Swiss-Prot;Acc:O80337]
VQ1	AT1G17147	1	complement(5863109..5864059)	8.36	-2.5	-5.65	8.41e-10	8.49e-08	2.13e-05	VQ motif-containing protein 1 [Source:UniProtKB/Swiss-Prot;Acc:Q1G3U8]
MEE14	AT2G15890	2	complement(6920369..6922161)	55.2	-2.53	-5.77	2.72e-12	5.22e-10	6.89e-08	CCG-binding protein 1 [Source:UniProtKB/Swiss-Prot;Acc:Q9XIM0]
CBSX5	AT4G27460	4	13732832..13734531	0.71	-2.53	-5.76	1.26e-06	4.9e-05	0.03	CBSX5 [Source:UniProtKB/TrEMBL;Acc:A0A178V3C0]
gene:AT1G69890	AT1G69890	1	complement(26323086..26324946)	7.06	-2.54	-5.82	3.38e-10	3.91e-08	8.56e-06	Actin cross-linking protein (DUF569) [Source:UniProtKB/TrEMBL;Acc:Q9CAS2]
ERF11	AT1G28370	1	complement(9955774..9956980)	6.86	-2.55	-5.85	5.15e-10	5.68e-08	1.31e-05	ERF domain protein 11 [Source:TAIR;Acc:AT1G28370]
CXE6	AT1G68620	1	25765718..25767240	1.65	-2.55	-5.88	8.81e-10	8.86e-08	2.23e-05	Probable carboxylesterase 6 [Source:UniProtKB/Swiss-Prot;Acc:Q9SX25]
ERF053	AT2G20880	2	8985959..8987302	1.48	-2.57	-5.95	5.68e-09	4.79e-07	0.000144	Ethylene-responsive transcription factor ERF053 [Source:UniProtKB/Swiss-Prot;Acc:Q9SKT1]
gene:AT5G19120	AT5G19120	5	6414488..6415907	53.23	-2.59	-6.03	0	0	0	AT5g19120/T24G5_20 [Source:UniProtKB/TrEMBL;Acc:Q93VG3]
DRM1_1	AT1G28330	1	complement(9933786..9935440)	16.63	-2.67	-6.38	4.47e-12	7.86e-10	1.13e-07	Dormancy-associated protein 1 [Source:UniProtKB/Swiss-Prot;Acc:B9DGG8]
gene:AT2G24240	AT2G24240	2	10310482..10312573	11.01	-2.67	-6.38	0	0	0	BTB/POZ domain-containing protein At2g24240 [Source:UniProtKB/Swiss-Prot;Acc:Q9ZUH1]
NAC019	AT1G52890	1	complement(19696923..19698482)	6.42	-2.72	-6.6	0	0	0	NAC domain-containing protein 19 [Source:UniProtKB/Swiss-Prot;Acc:Q9C932]
BGAL4	AT5G56870	5	23003909..23009672	10.13	-2.74	-6.69	1.62e-08	1.2e-06	0.00041	Beta-galactosidase 4 [Source:UniProtKB/Swiss-Prot;Acc:Q9SCV8]
WRKY40	AT1G80840	1	30383561..30385499	11.1	-2.78	-6.89	4.66e-10	5.24e-08	1.18e-05	Probable WRKY transcription factor 40 [Source:UniProtKB/Swiss-Prot;Acc:Q9SAH7]
gene:AT5G50450	AT5G50450	5	complement(20543225..20544857)	4.03	-2.8	-6.97	2.35e-13	5.32e-11	5.95e-09	F-box protein At5g50450 [Source:UniProtKB/Swiss-Prot;Acc:Q9FK27]
PEX3_2	AT2G15880	2	complement(6917514..6920319)	3.47	-2.81	-7.03	1.15e-13	2.86e-11	2.92e-09	Pollen-specific leucine-rich repeat extensin-like protein 3 [Source:UniProtKB/Swiss-Prot;Acc:Q9XIL9]
gene:AT3G15630	AT3G15630	3	complement(5296841..5297851)	14.24	-2.82	-7.04	2.23e-13	5.15e-11	5.66e-09	AT3g15630/MSJ11_3 [Source:UniProtKB/TrEMBL;Acc:Q9LW16]
ERF5	AT5G47230	5	19179881..19181182	13.55	-2.83	-7.11	3.12e-08	2.13e-06	0.00079	ERF5 [Source:UniProtKB/TrEMBL;Acc:A0A178UKK9]
gene:AT1G25400	AT1G25400	1	complement(8911096..8912822)	11.06	-2.95	-7.75	1.48e-14	4.3e-12	3.74e-10	At1g25400 [Source:UniProtKB/TrEMBL;Acc:Q9C6L0]
PXMT1	AT1G66700	1	complement(24873206..24874766)	0.84	-2.95	-7.75	1.1e-07	6.2e-06	0.00279	Paraxanthine methyltransferase 1 [Source:UniProtKB/Swiss-Prot;Acc:Q9C9M3]
FOX4	AT1G26410	1	complement(9138604..9140439)	0.48	-2.97	-7.86	1.59e-06	5.94e-05	0.04	Berberine bridge enzyme-like 6 [Source:UniProtKB/Swiss-Prot;Acc:Q9FZC7]
gene:AT3G15450	AT3G15450	3	5212984..5214124	194.85	-2.98	-7.92	5.63e-14	1.54e-11	1.43e-09	AT3g15450/MJK13_11 [Source:UniProtKB/TrEMBL;Acc:Q9LE80]
DREB1C	AT4G25470	4	complement(13015250..13016235)	2.51	-3	-8.01	4.68e-07	2.1e-05	0.01	C-repeat binding factor 2 [Source:UniProtKB/TrEMBL;Acc:B2BIW9]
gene:AT1G30730	AT1G30730	1	10900681..10902626	1.97	-3.02	-8.11	9.21e-08	5.28e-06	0.00233	Berberine bridge enzyme-like 11 [Source:UniProtKB/Swiss-Prot;Acc:Q9SA88]
gene:AT1G30720	AT1G30720	1	10897925..10899975	2.23	-3.03	-8.16	1.56e-08	1.16e-06	0.000395	Berberine bridge enzyme-like 10 [Source:UniProtKB/Swiss-Prot;Acc:Q9SA87]
gene:AT1G80440	AT1G80440	1	30241452..30243176	184.03	-3.05	-8.3	0	0	0	F-box/kelch-repeat protein At1g80440 [Source:UniProtKB/Swiss-Prot;Acc:Q9M8L2]
ERF104	AT5G61600	5	complement(24766344..24767732)	28.28	-3.06	-8.34	1.11e-09	1.08e-07	2.81e-05	Ethylene-responsive transcription factor ERF104 [Source:UniProtKB/Swiss-Prot;Acc:Q9FKG1]
ERF6	AT4G17490	4	complement(9752824..9754161)	6.51	-3.07	-8.41	6.69e-08	4.08e-06	0.00169	Ethylene-responsive transcription factor 6 [Source:UniProtKB/Swiss-Prot;Acc:Q8VZ91]
ZAT10	AT1G27730	1	complement(9648021..9649323)	31.42	-3.08	-8.45	2.07e-10	2.53e-08	5.23e-06	Zinc finger protein ZAT10 [Source:UniProtKB/Swiss-Prot;Acc:Q96289]
BT5	AT4G37610	4	complement(17670481..17672353)	24.78	-3.08	-8.46	0	0	0	BTB/POZ and TAZ domain-containing protein 5 [Source:UniProtKB/Swiss-Prot;Acc:Q6EJ98]
SIS	AT5G02020	5	complement(385878..388231)	19.31	-3.09	-8.54	0	0	0	AT5g02020/T7H20_70 [Source:UniProtKB/TrEMBL;Acc:Q9LZM9]
CML38	AT1G76650	1	complement(28766750..28768138)	4.31	-3.1	-8.6	4.96e-07	2.2e-05	0.01	CML38 [Source:UniProtKB/TrEMBL;Acc:A0A178WMC5]
YUC9	AT1G04180	1	1104493..1106241	0.76	-3.15	-8.89	1.47e-07	7.87e-06	0.00373	Flavin-containing monooxygenase [Source:UniProtKB/TrEMBL;Acc:A0A178WB22]
ERF018	AT1G74930	1	28143851..28145058	9.11	-3.15	-8.89	7.77e-16	3.12e-13	1.97e-11	Ethylene-responsive transcription factor ERF018 [Source:UniProtKB/Swiss-Prot;Acc:Q9S7L5]
ATL31	AT5G27420	5	9683988..9685742	20.54	-3.26	-9.61	1.42e-14	4.23e-12	3.6e-10	E3 ubiquitin-protein ligase ATL31 [Source:UniProtKB/Swiss-Prot;Acc:Q8LGA5]
SOT15	AT5G07010	5	complement(2174668..2176446)	19.24	-3.56	-11.82	9.14e-07	3.73e-05	0.02	Sulfotransferase [Source:UniProtKB/TrEMBL;Acc:A0A178UG65]
CSLG2	AT4G24000	4	12461907..12465675	0.84	-3.58	-11.99	2.13e-11	3.2e-09	5.4e-07	Glycosyltransferase (Fragment) [Source:UniProtKB/TrEMBL;Acc:W8Q6J0]
STR15	AT4G35770	4	16944878..16946266	109.63	-3.88	-14.7	1.9e-10	2.36e-08	4.81e-06	SEN1 [Source:UniProtKB/TrEMBL;Acc:A0A178UYD5]
gene:AT5G39520	AT5G39520	5	complement(15823735..15825566)	2.37	-3.9	-14.95	8.08e-07	3.35e-05	0.02	Uncharacterized protein At5g39520 [Source:UniProtKB/TrEMBL;Acc:Q0WW43]
ERF109	AT4G34410	4	16451876..16453260	2.28	-4.04	-16.5	2.47e-07	1.22e-05	0.00626	Ethylene-responsive transcription factor ERF109 [Source:UniProtKB/Swiss-Prot;Acc:Q9SZ06]
gene:AT2G44130	AT2G44130	2	18253610..18255054	24.8	-13.25	-9747.62	4.91e-08	3.12e-06	0.00124	F-box/kelch-repeat protein At2g44130 [Source:UniProtKB/Swiss-Prot;Acc:O80582]

## Sheet: Table S1.4 Spm only (210)
Name	gene_id	Chromosome	Region	Max group mean	Log₂ fold change	Fold change	P-value	FDR p-value	Bonferroni	description
BGLU23	AT3G09260	3	complement(2840477..2843781)	3.46	6.78	110.01	8.08e-13	2.8e-10	2.05e-08	PYK10 [Source:UniProtKB/TrEMBL;Acc:A0A178VCN3]
gene:AT4G36850	AT4G36850	4	complement(17353291..17356037)	8.23	5.66	50.54	2.55e-15	1.7e-12	6.47e-11	PQ-loop repeat family protein / transmembrane family protein [Source:UniProtKB/TrEMBL;Acc:Q94AH7]
PER22	AT2G38380	2	16076289..16078781	0.79	5.46	43.97	1e-06	6.02e-05	0.03	Peroxidase 22 [Source:UniProtKB/Swiss-Prot;Acc:P24102]
SOB5	AT5G08150	5	complement(2621974..2622900)	2.39	4.24	18.89	1.34e-09	1.73e-07	3.41e-05	SOB5 [Source:UniProtKB/TrEMBL;Acc:A0A178UHR3]
EXO	AT4G08950	4	5740219..5741591	48.78	3.81	14.04	2.36e-14	1.15e-11	5.99e-10	Protein EXORDIUM [Source:UniProtKB/Swiss-Prot;Acc:Q9ZPE7]
EXL1_1	AT1G35140	1	12851983..12853235	19.96	3.71	13.08	2.78e-12	8.37e-10	7.03e-08	Protein EXORDIUM-like 1 [Source:UniProtKB/Swiss-Prot;Acc:Q9C6E4]
LTP4	AT5G59310	5	complement(23924990..23925957)	11.69	3.43	10.77	3.2e-07	2.4e-05	0.0081	Non-specific lipid-transfer protein 4 [Source:UniProtKB/Swiss-Prot;Acc:Q9LLR6]
gene:AT3G19680	AT3G19680	3	6840281..6842320	109.9	3.22	9.31	1.11e-16	9.07e-14	2.81e-12	Uncharacterized protein At3g19680 [Source:UniProtKB/TrEMBL;Acc:Q9LJM6]
gene:AT4G37240	AT4G37240	4	17524461..17525294	15.99	3.22	9.33	4.88e-13	1.77e-10	1.24e-08	HTH-type transcriptional regulator [Source:UniProtKB/TrEMBL;Acc:Q8LE56]
ERF012	AT1G21910	1	7696427..7697831	20.12	3.11	8.61	1.36e-10	2.53e-08	3.44e-06	DREB26 [Source:UniProtKB/TrEMBL;Acc:A0A178W3Q9]
ACS11	AT4G08040	4	4886962..4889224	2.58	3.08	8.46	1.62e-10	2.86e-08	4.1e-06	1-aminocyclopropane-1-carboxylate synthase 11 [Source:UniProtKB/Swiss-Prot;Acc:Q9S9U6]
gene:AT5G25240	AT5G25240	5	complement(8746594..8747290)	15.99	2.99	7.93	2.74e-13	1.05e-10	6.94e-09	Stress induced protein [Source:UniProtKB/TrEMBL;Acc:Q8GYN8]
EXL3_2	AT5G51550	5	complement(20939363..20940895)	131.54	2.91	7.53	0	0	0	Protein EXORDIUM-like 3 [Source:UniProtKB/Swiss-Prot;Acc:Q9FHM9]
ERF013	AT1G77640	1	29178705..29179877	2.58	2.89	7.4	2.24e-07	1.73e-05	0.00567	Ethylene-responsive transcription factor ERF013 [Source:UniProtKB/Swiss-Prot;Acc:Q9CAP4]
XTH22	AT5G57560	5	complement(23307006..23308680)	84.4	2.89	7.41	7.37e-09	8.22e-07	0.000187	Xyloglucan endotransglucosylase/hydrolase [Source:UniProtKB/TrEMBL;Acc:A0A178UQX4]
gene:AT4G37220	AT4G37220	4	17515042..17516162	1.94	2.84	7.17	1.47e-07	1.19e-05	0.00372	Cold-regulated 413 plasma membrane protein 4 [Source:UniProtKB/Swiss-Prot;Acc:O23164]
TOM7-2	AT1G64220	1	complement(23833088..23833393)	2.1	2.81	7.03	1.95e-06	0.000108	0.05	Mitochondrial import receptor subunit TOM7-2 [Source:UniProtKB/Swiss-Prot;Acc:Q3ECI7]
gene:AT3G22620	AT3G22620	3	8008534..8009590	10.35	2.5	5.67	1.78e-09	2.25e-07	4.51e-05	Bifunctional inhibitor/lipid-transfer protein/seed storage 2S albumin superfamily protein [Source:UniProtKB/TrEMBL;Acc:Q9LJ85]
PELPK1	AT5G09530	5	complement(2959734..2961382)	7.69	2.4	5.28	8.06e-07	5.11e-05	0.02	PRP10 [Source:UniProtKB/TrEMBL;Acc:A0A178UP14]
gene:AT2G34510	AT2G34510	2	complement(14543894..14546986)	39.84	2.35	5.1	0	0	0	Uncharacterized protein At2g34510 [Source:UniProtKB/TrEMBL;Acc:O64696]
NRT2.6	AT3G45060	3	complement(16477561..16479559)	2.12	2.33	5.02	4.64e-07	3.2e-05	0.01	High affinity nitrate transporter 2.6 [Source:UniProtKB/Swiss-Prot;Acc:Q9LXH0]
CRF2	AT4G23750	4	12376122..12378032	6.08	2.33	5.03	6.83e-13	2.4e-10	1.73e-08	Ethylene-responsive transcription factor CRF2 [Source:UniProtKB/Swiss-Prot;Acc:Q9SUQ2]
gene:AT4G03540	AT4G03540	4	1569937..1571737	0.95	2.32	4.99	1.42e-06	8.22e-05	0.04	CASP-like protein [Source:UniProtKB/TrEMBL;Acc:A0A178V2N5]
gene:AT1G72416	AT1G72416	1	complement(27258747..27260521)	7.16	2.29	4.9	5.45e-10	7.79e-08	1.38e-05	Chaperone DnaJ-domain superfamily protein [Source:UniProtKB/TrEMBL;Acc:B3H5X6]
PER52	AT5G05340	5	complement(1578869..1580875)	4.5	2.25	4.75	1.11e-10	2.12e-08	2.81e-06	Peroxidase 52 [Source:UniProtKB/Swiss-Prot;Acc:Q9FLC0]
TRFL8	AT2G37025	2	15549052..15552160	1.22	2.2	4.61	3.33e-09	4.01e-07	8.43e-05	TRF-like 8 [Source:UniProtKB/TrEMBL;Acc:F4IPY7]
gene:AT1G02650	AT1G02650	1	568558..570554	2.05	2.16	4.48	1.05e-08	1.13e-06	0.000265	T14P4.7 protein [Source:UniProtKB/TrEMBL;Acc:Q9FWY3]
XTH16	AT3G23730	3	8550037..8551403	5.07	2.16	4.47	2.19e-07	1.71e-05	0.00556	Probable xyloglucan endotransglucosylase/hydrolase protein 16 [Source:UniProtKB/Swiss-Prot;Acc:Q8LG58]
gene:AT1G53860	AT1G53860	1	complement(20107017..20109665)	0.7	2.13	4.36	1.22e-07	1e-05	0.00309	At1g53860 [Source:UniProtKB/TrEMBL;Acc:Q6DBE3]
GRXS10	AT3G21460	3	complement(7557297..7557969)	8.56	2.13	4.38	3.81e-07	2.74e-05	0.00966	Monothiol glutaredoxin-S10 [Source:UniProtKB/Swiss-Prot;Acc:Q9LIF1]
GATA8	AT3G54810	3	20296130..20298827	40.53	2.07	4.19	1.06e-11	2.74e-09	2.68e-07	GATA transcription factor [Source:UniProtKB/TrEMBL;Acc:B9DHF1]
gene:AT5G51670	AT5G51670	5	20993424..20995644	5.14	2.07	4.19	1.86e-10	3.21e-08	4.7e-06	Similarity to unknown protein [Source:UniProtKB/TrEMBL;Acc:Q9LTD7]
gene:AT1G69900	AT1G69900	1	complement(26326216..26327965)	5.79	2.04	4.1	4.88e-15	2.88e-12	1.24e-10	Actin cross-linking protein [Source:UniProtKB/TrEMBL;Acc:Q4PSX0]
gene:AT1G11380	AT1G11380	1	3832563..3834462	8.57	2.03	4.08	9.45e-12	2.47e-09	2.39e-07	At1g11380 [Source:UniProtKB/TrEMBL;Acc:Q8LFV5]
PGSIP8	AT2G35710	2	complement(15010707..15014284)	2.12	1.96	3.88	7.96e-08	7e-06	0.00202	Putative glucuronosyltransferase PGSIP8 [Source:UniProtKB/Swiss-Prot;Acc:Q8VZP6]
AVT1E	AT5G02170	5	427642..430695	2.03	1.92	3.79	9.43e-08	7.99e-06	0.00239	Amino acid transporter AVT1E [Source:UniProtKB/Swiss-Prot;Acc:Q8LPF4]
gene:AT1G03457	AT1G03457	1	complement(860761..864372)	1.73	1.9	3.73	1.59e-08	1.63e-06	0.000401	RNA-binding (RRM/RBD/RNP motifs) family protein [Source:UniProtKB/TrEMBL;Acc:F4I0X0]
CIPK15	AT5G01810	5	309374..312097	51.47	1.88	3.68	2.03e-09	2.51e-07	5.13e-05	CBL-interacting serine/threonine-protein kinase 15 [Source:UniProtKB/Swiss-Prot;Acc:P92937]
BT4	AT5G67480	5	complement(26930539..26933352)	22.85	1.82	3.52	4.39e-10	6.66e-08	1.11e-05	BTB and TAZ domain protein 4 [Source:TAIR;Acc:AT5G67480]
AtMYB70	AT2G23290	2	complement(9904506..9906032)	13.14	1.8	3.49	3.55e-10	5.62e-08	8.99e-06	At2g23280 [Source:UniProtKB/TrEMBL;Acc:O22179]
gene:AT2G39870	AT2G39870	2	16643381..16645866	15.65	1.74	3.34	0	0	0	At2g39870/T5I7.17 [Source:UniProtKB/TrEMBL;Acc:O04191]
gene:AT5G65660	AT5G65660	5	complement(26245134..26246960)	37.47	1.67	3.18	0	0	0	Uncharacterized protein At5g65660 [Source:UniProtKB/Swiss-Prot;Acc:Q9LSK9]
GRXC11	AT3G62950	3	23266227..23267090	17.49	1.61	3.05	8.76e-10	1.18e-07	2.22e-05	Glutaredoxin-C11 [Source:UniProtKB/Swiss-Prot;Acc:Q9LYC6]
gene:AT5G44680	AT5G44680	5	complement(18023985..18026077)	62.6	1.6	3.04	1.63e-10	2.86e-08	4.12e-06	DNA glycosylase superfamily protein [Source:UniProtKB/TrEMBL;Acc:Q9FIZ5]
XXT1	AT3G62720	3	23201032..23202988	15.04	1.57	2.96	4.98e-10	7.21e-08	1.26e-05	XXT1 [Source:UniProtKB/TrEMBL;Acc:A0A178VEJ0]
CYCD6-1	AT4G03270	4	complement(1431844..1433861)	1.88	1.55	2.94	4.83e-07	3.31e-05	0.01	Putative cyclin-D6-1 [Source:UniProtKB/Swiss-Prot;Acc:Q9ZR04]
gene:AT5G62720	AT5G62720	5	25191402..25195071	25.13	1.55	2.92	6.57e-11	1.42e-08	1.66e-06	At5g62720 [Source:UniProtKB/TrEMBL;Acc:Q8GZ51]
HHP2	AT4G30850	4	complement(15020182..15022505)	1.88	1.53	2.88	1.07e-06	6.36e-05	0.03	Heptahelical transmembrane protein 2 [Source:UniProtKB/Swiss-Prot;Acc:Q84N34]
PME41	AT4G02330	4	1032350..1035055	19.01	1.51	2.85	1.76e-11	4.32e-09	4.45e-07	Probable pectinesterase/pectinesterase inhibitor 41 [Source:UniProtKB/Swiss-Prot;Acc:Q8RXK7]
KCS1	AT1G01120	1	complement(57164..59215)	87.29	1.49	2.81	1.89e-11	4.6e-09	4.79e-07	3-ketoacyl-CoA synthase [Source:UniProtKB/TrEMBL;Acc:A0A178W124]
gene:AT4G02540	AT4G02540	4	1116972..1119877	13.53	1.49	2.8	1.07e-09	1.41e-07	2.7e-05	Cysteine/Histidine-rich C1 domain family protein [Source:UniProtKB/TrEMBL;Acc:Q9ZQX3]
TIM22-2	AT4G26670	4	13452117..13454139	3.07	1.46	2.75	4.04e-07	2.9e-05	0.01	Chloroplastic import inner membrane translocase subunit TIM22-2 [Source:UniProtKB/Swiss-Prot;Acc:Q94EH2]
ARR7	AT1G19050	1	complement(6577833..6579314)	32.28	1.45	2.73	5.8e-09	6.68e-07	0.000147	At1g19050 [Source:UniProtKB/TrEMBL;Acc:Q2HIJ6]
gene:AT2G30930	AT2G30930	2	13162074..13163497	78.64	1.44	2.71	9.28e-07	5.65e-05	0.02	Expressed protein [Source:UniProtKB/TrEMBL;Acc:O80858]
gene:AT2G41330	AT2G41330	2	17226948..17228519	4.16	1.43	2.69	1.28e-06	7.47e-05	0.03	At2g41330/F13H10.12 [Source:UniProtKB/TrEMBL;Acc:Q9ZVB8]
ARR5	AT3G48100	3	complement(17758427..17760950)	10.07	1.42	2.68	8.25e-08	7.23e-06	0.00209	Response reactor 2 [Source:UniProtKB/TrEMBL;Acc:Q0WW39]
RALFL22	AT3G05490	3	1591115..1593047	10.57	1.39	2.62	2.45e-09	2.99e-07	6.21e-05	RALFL22 [Source:UniProtKB/TrEMBL;Acc:A0A178VIZ8]
GDPDL3	AT4G26690	4	complement(13456434..13460105)	58.9	1.38	2.6	1.35e-11	3.43e-09	3.43e-07	Glycerophosphodiester phosphodiesterase GDPDL3 [Source:UniProtKB/Swiss-Prot;Acc:Q9SZ11]
gene:AT5G11070	AT5G11070	5	complement(3516092..3517035)	63.12	1.37	2.58	1.06e-12	3.49e-10	2.69e-08	Uncharacterized protein At5g11070 [Source:UniProtKB/TrEMBL;Acc:Q9FY58]
ERF043	AT4G32800	4	15819489..15820879	9.49	1.36	2.57	1.18e-07	9.75e-06	0.00299	Ethylene-responsive transcription factor ERF043 [Source:UniProtKB/Swiss-Prot;Acc:Q9M080]
AED3	AT1G09750	1	3157501..3159148	103.87	1.35	2.54	1.97e-08	1.96e-06	0.000498	Aspartyl protease AED3 [Source:UniProtKB/Swiss-Prot;Acc:O04496]
ACR4_1	AT1G69040	1	25957567..25960401	16.43	1.35	2.56	8.18e-13	2.8e-10	2.07e-08	ACT domain repeat 4 [Source:UniProtKB/TrEMBL;Acc:F4I0I7]
CYCU4-1	AT2G44740	2	complement(18441828..18443405)	9.44	1.34	2.53	2.77e-08	2.67e-06	0.000702	Cyclin-U4-1 [Source:UniProtKB/Swiss-Prot;Acc:O80513]
gene:AT2G32880	AT2G32880	2	complement(13948733..13950745)	17.44	1.28	2.43	6.01e-11	1.32e-08	1.52e-06	TRAF-like family protein [Source:UniProtKB/TrEMBL;Acc:F4IUR8]
ERF003	AT5G25190	5	complement(8706745..8707885)	34.71	1.28	2.43	1.58e-09	2.02e-07	4.01e-05	Ethylene-responsive transcription factor ERF003 [Source:UniProtKB/Swiss-Prot;Acc:Q94AW5]
FUC95A	AT4G34260	4	16397995..16402118	18.05	1.27	2.42	4.41e-11	1.01e-08	1.12e-06	Alpha-L-fucosidase 2 [Source:UniProtKB/Swiss-Prot;Acc:Q8L7W8]
SCL7	AT3G50650	3	complement(18806139..18808243)	4.85	1.26	2.4	8.02e-07	5.09e-05	0.02	Uncharacterized protein At3g50650 (Fragment) [Source:UniProtKB/TrEMBL;Acc:C0SVE0]
gene:AT3G57450	AT3G57450	3	21261046..21262763	8.75	1.25	2.39	7.32e-07	4.73e-05	0.02	At3g57450 [Source:UniProtKB/TrEMBL;Acc:Q9SCM7]
CML42	AT4G20780	4	complement(11133095..11134075)	11.65	1.25	2.37	3.61e-08	3.38e-06	0.000915	Calcium-binding protein CML42 [Source:UniProtKB/Swiss-Prot;Acc:Q9SVG9]
gene:AT3G52500	AT3G52500	3	complement(19465264..19467455)	65.87	1.24	2.36	2.04e-13	7.93e-11	5.16e-09	At3g52500 [Source:UniProtKB/TrEMBL;Acc:Q9SVD1]
gene:AT1G68400	AT1G68400	1	complement(25646039..25649254)	8.96	1.23	2.35	3.06e-09	3.7e-07	7.74e-05	Probable leucine-rich repeat receptor-like protein kinase At1g68400 [Source:UniProtKB/Swiss-Prot;Acc:Q9M9C5]
gene:AT1G78850	AT1G78850	1	complement(29641860..29643535)	206.24	1.2	2.3	1.05e-10	2.02e-08	2.67e-06	EP1-like glycoprotein 3 [Source:UniProtKB/Swiss-Prot;Acc:Q9ZVA4]
PME25	AT3G10720	3	complement(3354406..3357754)	37.73	1.2	2.3	4.24e-10	6.53e-08	1.08e-05	Probable pectinesterase/pectinesterase inhibitor 25 [Source:UniProtKB/Swiss-Prot;Acc:Q94CB1]
CML24	AT5G37770	5	complement(14997514..14999619)	14.59	1.19	2.29	1.75e-07	1.4e-05	0.00445	TCH2 [Source:UniProtKB/TrEMBL;Acc:A0A178UBB8]
PGL1_1	AT1G13700	1	complement(4694372..4696023)	13.73	1.18	2.27	1.06e-08	1.14e-06	0.000268	Probable 6-phosphogluconolactonase 1 [Source:UniProtKB/Swiss-Prot;Acc:Q9LMX8]
LYM3	AT1G77630	1	29173409..29175629	6.94	1.18	2.27	6.03e-08	5.44e-06	0.00153	LysM domain-containing GPI-anchored protein 3 [Source:UniProtKB/Swiss-Prot;Acc:Q6NPN4]
NRG2	AT3G60320	3	complement(22291886..22295529)	70.94	1.17	2.24	7.51e-11	1.57e-08	1.9e-06	Nitrate regulatory gene2 protein [Source:UniProtKB/Swiss-Prot;Acc:Q93YU8]
gene:AT2G18890	AT2G18890	2	8183638..8186851	12.04	1.16	2.23	1.83e-10	3.19e-08	4.63e-06	At2g18890 [Source:UniProtKB/TrEMBL;Acc:O64619]
RABG2	AT2G21880	2	complement(9324633..9326426)	4.02	1.16	2.24	5.67e-07	3.79e-05	0.01	RAB7A [Source:UniProtKB/TrEMBL;Acc:A0A178VZI8]
gene:AT5G37710	AT5G37710	5	14978566..14981620	5.43	1.16	2.23	8.58e-08	7.37e-06	0.00217	alpha/beta-Hydrolases superfamily protein [Source:TAIR;Acc:AT5G37710]
BHLH62	AT3G07340	3	complement(2340845..2343697)	9.98	1.15	2.22	7.64e-10	1.06e-07	1.94e-05	Transcription factor bHLH62 [Source:UniProtKB/Swiss-Prot;Acc:Q9SRT2]
ADS2	AT2G31360	2	complement(13371658..13374018)	28.09	1.14	2.2	3.75e-13	1.4e-10	9.51e-09	Delta-9 acyl-lipid desaturase 2 [Source:UniProtKB/Swiss-Prot;Acc:Q9SID2]
AtGH9B5	AT1G19940	1	complement(6918159..6921979)	5.49	1.13	2.19	8.76e-07	5.44e-05	0.02	Endoglucanase 2 [Source:UniProtKB/Swiss-Prot;Acc:Q9FXI9]
gene:AT1G29670	AT1G29670	1	10375599..10377871	186.38	1.11	2.17	8.13e-09	9.03e-07	0.000206	GDSL-like Lipase/Acylhydrolase superfamily protein [Source:TAIR;Acc:AT1G29670]
CP29	AT3G53460	3	complement(19818975..19821519)	79.5	1.11	2.16	7.59e-07	4.86e-05	0.02	Chloroplast RNA-binding protein 29 [Source:UniProtKB/TrEMBL;Acc:F4JAF3]
gene:AT1G72790	AT1G72790	1	27394598..27396799	8.68	1.1	2.15	2.35e-08	2.3e-06	0.000595	Hydroxyproline-rich glycoprotein family protein [Source:UniProtKB/TrEMBL;Acc:Q9CAJ1]
sks5	AT1G76160	1	complement(28577842..28581315)	47.07	1.1	2.14	1.02e-09	1.36e-07	2.59e-05	Sks5 [Source:UniProtKB/TrEMBL;Acc:A0A178WJJ9]
CIPK3	AT2G26980	2	complement(11514600..11518734)	20.01	1.1	2.14	2.82e-10	4.62e-08	7.15e-06	Non-specific serine/threonine protein kinase [Source:UniProtKB/TrEMBL;Acc:F4IVM7]
gene:AT4G02100	AT4G02100	4	929869..932397	4.05	1.1	2.14	1.6e-06	9.1e-05	0.04	At4g02100 [Source:UniProtKB/TrEMBL;Acc:Q84VX5]
C/VIF2	AT5G64620	5	25831635..25832731	11.01	1.1	2.15	1.75e-08	1.78e-06	0.000444	Cell wall / vacuolar inhibitor of fructosidase 2 [Source:UniProtKB/Swiss-Prot;Acc:O49603]
GA3OX1	AT1G15550	1	complement(5344388..5346342)	26.73	1.09	2.12	1.53e-08	1.58e-06	0.000387	Gibberellin 3-beta-dioxygenase 1 [Source:UniProtKB/Swiss-Prot;Acc:Q39103]
NDL3	AT2G19620	2	complement(8485991..8488963)	4.36	1.09	2.13	7.28e-07	4.72e-05	0.02	Protein NDL3 [Source:UniProtKB/Swiss-Prot;Acc:Q9ZUN1]
CSLA14	AT3G56000	3	complement(20783269..20785885)	3.03	1.09	2.12	1.7e-06	9.53e-05	0.04	Probable glucomannan 4-beta-mannosyltransferase 14 [Source:UniProtKB/Swiss-Prot;Acc:Q84W06]
RABA1C	AT5G45750	5	18559060..18560945	17.01	1.09	2.13	2.62e-07	2e-05	0.00664	RABA1c [Source:UniProtKB/TrEMBL;Acc:A0A178UDB2]
CRK41	AT4G00970	4	418327..421885	23.2	1.08	2.11	7.05e-09	7.9e-07	0.000179	Cysteine-rich receptor-like protein kinase 41 [Source:UniProtKB/Swiss-Prot;Acc:O23081]
RALFL33	AT4G15800	4	8984787..8985995	32.82	1.07	2.1	3.89e-08	3.59e-06	0.000985	Protein RALF-like 33 [Source:UniProtKB/Swiss-Prot;Acc:Q8L9P8]
PORB	AT4G27440	4	13725546..13727440	452.74	1.06	2.09	3.54e-07	2.57e-05	0.00896	Protochlorophyllide reductase B, chloroplastic [Source:UniProtKB/Swiss-Prot;Acc:P21218]
PIP2-7	AT4G35100	4	16708361..16710407	229.18	1.06	2.08	1.86e-08	1.86e-06	0.00047	Aquaporin PIP2-7 [Source:UniProtKB/Swiss-Prot;Acc:P93004]
ERD4	AT1G30360	1	10715482..10718997	132.41	1.05	2.08	4.34e-09	5.13e-07	0.00011	Hyperosmolality-gated Ca2+ permeable channel 3.1 [Source:UniProtKB/TrEMBL;Acc:A0A097NUQ9]
gene:AT3G63160	AT3G63160	3	complement(23333399..23334034)	230.03	1.05	2.06	3.47e-07	2.54e-05	0.0088	OEP6 [Source:UniProtKB/TrEMBL;Acc:A0A384KZL8]
sks4	AT4G22010	4	11663186..11666716	16.05	1.03	2.04	4.21e-07	2.99e-05	0.01	At4g22010 [Source:UniProtKB/TrEMBL;Acc:O65449]
SBH2	AT1G14290	1	complement(4880030..4882265)	19	1.02	2.03	1.79e-09	2.26e-07	4.55e-05	SBH2 [Source:UniProtKB/TrEMBL;Acc:A0A178WPE2]
PMR6	AT3G54920	3	20344785..20348659	22.88	1.02	2.03	6.76e-09	7.61e-07	0.000171	Probable pectate lyase 13 [Source:UniProtKB/Swiss-Prot;Acc:Q93Z04]
GGCT2;2	AT4G31290	4	15185775..15188484	21.65	1.02	2.02	2.88e-08	2.74e-06	0.000728	Gamma-glutamylcyclotransferase 2-2 [Source:UniProtKB/Swiss-Prot;Acc:Q84MC1]
gene:AT3G07460	AT3G07460	3	complement(2384375..2385982)	70.83	1.01	2.02	1.91e-08	1.92e-06	0.000485	Protein of unknown function, DUF538 [Source:TAIR;Acc:AT3G07460]
gene:AT5G11000	AT5G11000	5	complement(3478672..3480621)	12.03	1	2	1.78e-07	1.42e-05	0.00452	AT5g11000/T30N20_270 [Source:UniProtKB/TrEMBL;Acc:Q9LEU1]
CYP89A5	AT1G64950	1	24127506..24129557	23.15	-1.01	-2.01	7.67e-11	1.59e-08	1.94e-06	Cytochrome P450, family 89, subfamily A, polypeptide 5 [Source:UniProtKB/TrEMBL;Acc:Q9XIQ1]
gene:AT3G04140	AT3G04140	3	1086516..1089416	10.13	-1.01	-2.01	1.5e-08	1.56e-06	0.00038	Ankyrin repeat family protein [Source:UniProtKB/TrEMBL;Acc:Q9M8X0]
ABCG19	AT3G55130	3	complement(20433839..20436453)	38.33	-1.01	-2.01	9.93e-10	1.32e-07	2.52e-05	ABC transporter G family member 19 [Source:UniProtKB/Swiss-Prot;Acc:Q9M3D6]
gene:AT1G69610	AT1G69610	1	26186713..26189568	3.34	-1.02	-2.03	4.05e-07	2.9e-05	0.01	Protein of unknown function (DUF1666) [Source:TAIR;Acc:AT1G69610]
GATA3	AT4G34680	4	16553145..16554872	5.87	-1.02	-2.03	8.52e-07	5.34e-05	0.02	GATA transcription factor [Source:UniProtKB/TrEMBL;Acc:B9DGI2]
gene:AT4G02715	AT4G02715	4	complement(1200670..1203380)	25.66	-1.03	-2.04	1.39e-10	2.57e-08	3.52e-06	At4g02715 [Source:UniProtKB/TrEMBL;Acc:Q8L757]
NAC081	AT5G08790	5	complement(2858849..2860558)	22.31	-1.03	-2.04	9.27e-07	5.65e-05	0.02	Protein ATAF2 [Source:UniProtKB/Swiss-Prot;Acc:Q9C598]
gene:AT5G28400	AT5G28400	5	complement(10344024..10348234)	2.83	-1.03	-2.05	6.29e-07	4.12e-05	0.02	unknown protein; BEST Arabidopsis thaliana protein match is: unknown protein (TAIR:AT5G28320.1); Ha. [Source:TAIR;Acc:AT5G28400]
gene:AT1G19490	AT1G19490	1	complement(6751544..6754073)	3.72	-1.04	-2.05	9.24e-07	5.65e-05	0.02	Basic-leucine zipper (BZIP) transcription factor family protein [Source:UniProtKB/TrEMBL;Acc:Q8L5Y2]
UGT71B2	AT3G21760	3	7667027..7668724	23.52	-1.04	-2.06	2.65e-10	4.39e-08	6.72e-06	Glycosyltransferase (Fragment) [Source:UniProtKB/TrEMBL;Acc:W8PVD4]
ADT6	AT1G08250	1	complement(2588776..2590609)	7.67	-1.05	-2.08	1.36e-09	1.74e-07	3.45e-05	Arogenate dehydratase [Source:UniProtKB/TrEMBL;Acc:A0A178W954]
UGT73B2	AT4G34135	4	complement(16345150..16347434)	4.45	-1.05	-2.07	2.96e-07	2.23e-05	0.00749	UDP-glucosyl transferase 73B2 [Source:UniProtKB/Swiss-Prot;Acc:Q94C57]
LHY	AT1G01060	1	complement(33365..37871)	34.98	-1.06	-2.09	1.44e-10	2.65e-08	3.66e-06	LHY1 [Source:UniProtKB/TrEMBL;Acc:A0A178W761]
BBX18	AT2G21320	2	9126263..9127987	24.14	-1.07	-2.1	7.93e-10	1.08e-07	2.01e-05	B-box zinc finger protein 18 [Source:UniProtKB/Swiss-Prot;Acc:Q9SJU5]
UGT75D1	AT4G15550	4	complement(8877590..8879327)	20.59	-1.07	-2.1	4.51e-12	1.28e-09	1.14e-07	UDP-glycosyltransferase 75D1 [Source:UniProtKB/Swiss-Prot;Acc:O23406]
UGT71B1	AT3G21750	3	7664345..7666305	28.41	-1.08	-2.11	4.87e-10	7.09e-08	1.23e-05	Glycosyltransferase (Fragment) [Source:UniProtKB/TrEMBL;Acc:W8PUT5]
FLZ5	AT1G22160	1	7823066..7823971	46.92	-1.09	-2.12	8.5e-08	7.37e-06	0.00215	FCS-Like Zinc finger 5 [Source:UniProtKB/Swiss-Prot;Acc:Q8VY80]
GATL2	AT3G50760	3	18867834..18869399	15.62	-1.09	-2.13	4.25e-10	6.53e-08	1.08e-05	Probable galacturonosyltransferase-like 2 [Source:UniProtKB/Swiss-Prot;Acc:Q9S7G2]
gene:AT1G13360	AT1G13360	1	complement(4576873..4578369)	37.82	-1.1	-2.15	1e-08	1.09e-06	0.000254	T6J4.11 protein [Source:UniProtKB/TrEMBL;Acc:Q9FX61]
gene:AT3G28540	AT3G28540	3	10694175..10696249	46.62	-1.1	-2.15	1.52e-06	8.75e-05	0.04	AAA-ATPase At3g28540 [Source:UniProtKB/Swiss-Prot;Acc:Q9LH82]
gene:AT4G38060	AT4G38060	4	complement(17873001..17875268)	7.86	-1.1	-2.15	6.02e-09	6.9e-07	0.000153	AT4G38060 protein [Source:UniProtKB/TrEMBL;Acc:Q93VQ7]
gene:AT5G19875	AT5G19875	5	6718206..6719303	7.8	-1.1	-2.14	1.32e-09	1.7e-07	3.33e-05	At5g19875 [Source:UniProtKB/TrEMBL;Acc:Q8L9M7]
ATHB-5	AT5G65310	5	complement(26101818..26104614)	18.59	-1.1	-2.14	5.22e-09	6.1e-07	0.000132	Homeobox-leucine zipper protein ATHB-5 [Source:UniProtKB/Swiss-Prot;Acc:P46667]
FLZ8	AT3G22550	3	complement(7991403..7993588)	11.15	-1.11	-2.16	3.07e-07	2.31e-05	0.00778	FCS-Like Zinc finger 8 [Source:UniProtKB/Swiss-Prot;Acc:Q8L471]
LSH6	AT1G07090	1	complement(2173952..2175038)	13.02	-1.12	-2.18	7.72e-07	4.93e-05	0.02	LSH6 [Source:UniProtKB/TrEMBL;Acc:A0A178WE41]
CIPK7	AT3G23000	3	8172479..8174142	116.85	-1.12	-2.17	1.88e-09	2.36e-07	4.76e-05	CBL-interacting serine/threonine-protein kinase 7 [Source:UniProtKB/Swiss-Prot;Acc:Q9XIW0]
CRK7_2	AT4G23150	4	12125664..12128490	6	-1.12	-2.17	5.55e-07	3.72e-05	0.01	Cysteine-rich receptor-like protein kinase 7 [Source:UniProtKB/Swiss-Prot;Acc:Q8L7G3]
gene:AT4G31650	AT4G31650	4	15330993..15333553	8.61	-1.12	-2.18	3.24e-07	2.41e-05	0.00819	Transcriptional factor B3 family protein [Source:TAIR;Acc:AT4G31650]
CYP79B2	AT4G39950	4	18525042..18527602	13.05	-1.13	-2.2	9.27e-07	5.65e-05	0.02	cytochrome P450, family 79, subfamily B, polypeptide 2 [Source:TAIR;Acc:AT4G39950]
CLT3	AT5G12170	5	3931349..3935142	11.77	-1.13	-2.19	4.17e-10	6.49e-08	1.06e-05	Protein CLT3, chloroplastic [Source:UniProtKB/Swiss-Prot;Acc:Q8RWL5]
BLH1	AT2G35940	2	complement(15088762..15092415)	67.98	-1.14	-2.21	1.03e-10	2.01e-08	2.61e-06	BEL1-like homeodomain protein 1 [Source:UniProtKB/Swiss-Prot;Acc:Q9SJ56]
CYP78A9	AT3G61880	3	complement(22905867..22907958)	6.31	-1.14	-2.2	4.8e-08	4.41e-06	0.00122	Cytochrome p450 78a9 [Source:UniProtKB/TrEMBL;Acc:F4IX02]
gene:AT4G16670	AT4G16670	4	9385119..9387754	4.88	-1.14	-2.2	5.28e-08	4.8e-06	0.00134	At4g16670 [Source:UniProtKB/TrEMBL;Acc:Q5HZ31]
NLP2_2	AT4G35270	4	complement(16777264..16782054)	10.01	-1.14	-2.2	7.1e-11	1.52e-08	1.8e-06	Protein NLP2 [Source:UniProtKB/Swiss-Prot;Acc:Q7X9B9]
gene:AT1G04770	AT1G04770	1	complement(1336274..1337849)	30.59	-1.15	-2.22	1.6e-10	2.86e-08	4.06e-06	Protein SULFUR DEFICIENCY-INDUCED 2 [Source:UniProtKB/Swiss-Prot;Acc:Q8L730]
gene:AT3G22970	AT3G22970	3	8152038..8154149	77.26	-1.16	-2.24	9.15e-11	1.82e-08	2.32e-06	At3g22970 [Source:UniProtKB/TrEMBL;Acc:Q9LIJ8]
gene:AT3G25510	AT3G25510	3	complement(9263795..9268972)	1.56	-1.16	-2.24	1.15e-08	1.23e-06	0.000292	Disease resistance protein (TIR-NBS-LRR class) family protein [Source:UniProtKB/TrEMBL;Acc:F4J910]
gene:AT5G64550	AT5G64550	5	complement(25801528..25804980)	8.3	-1.16	-2.24	4.44e-10	6.66e-08	1.12e-05	Emb [Source:UniProtKB/TrEMBL;Acc:Q9FLG3]
CLE16	AT2G01505	2	complement(228577..229899)	7.43	-1.18	-2.26	8.39e-08	7.32e-06	0.00213	CLAVATA3/ESR (CLE)-related protein 16 [Source:UniProtKB/Swiss-Prot;Acc:Q8S8M2]
MYB59	AT5G59780	5	complement(24081868..24083562)	26.45	-1.18	-2.27	2.41e-08	2.35e-06	0.000611	Transcription factor MYB59 [Source:UniProtKB/Swiss-Prot;Acc:Q4JL84]
APUM5	AT3G20250	3	complement(7058871..7063372)	18.16	-1.2	-2.3	2.02e-07	1.58e-05	0.00512	Pumilio 5 [Source:UniProtKB/TrEMBL;Acc:A0A178VL84]
gene:AT1G79160	AT1G79160	1	complement(29779517..29780876)	11.05	-1.21	-2.31	2.65e-10	4.39e-08	6.7e-06	Filamentous hemagglutinin transporter [Source:UniProtKB/TrEMBL;Acc:Q84JL6]
gene:AT2G36630	AT2G36630	2	complement(15352491..15355330)	15.11	-1.21	-2.31	3.78e-12	1.1e-09	9.57e-08	Sulfite exporter TauE/SafE family protein 4 [Source:UniProtKB/Swiss-Prot;Acc:Q8S9J0]
gene:AT4G38560	AT4G38560	4	18029196..18031333	4.85	-1.21	-2.31	3.06e-08	2.89e-06	0.000775	Phospholipase like protein [Source:UniProtKB/TrEMBL;Acc:Q0WV01]
gene:AT2G43500	AT2G43500	2	18061716..18066708	6.88	-1.23	-2.34	1.05e-10	2.02e-08	2.66e-06	Plant regulator RWP-RK family protein [Source:TAIR;Acc:AT2G43500]
TRY	AT5G53200	5	21582614..21584243	4.95	-1.23	-2.34	1.24e-06	7.28e-05	0.03	TRY [Source:UniProtKB/TrEMBL;Acc:A0A178UFU9]
CCX1	AT5G17860	5	complement(5902394..5904532)	10.47	-1.24	-2.36	1.59e-06	9.05e-05	0.04	Cation/calcium exchanger 1 [Source:UniProtKB/Swiss-Prot;Acc:Q9FKP1]
CYP83B1	AT4G31500	4	complement(15273410..15275404)	304.93	-1.25	-2.37	5.34e-09	6.2e-07	0.000135	Cytochrome P450 83B1 [Source:UniProtKB/Swiss-Prot;Acc:O65782]
EBF1	AT2G25490	2	complement(10847375..10850797)	19.35	-1.26	-2.4	3.33e-16	2.48e-13	8.44e-12	EIN3-binding F-box protein 1 [Source:UniProtKB/Swiss-Prot;Acc:Q9SKK0]
APRR9	AT2G46790	2	19232607..19235179	23.88	-1.26	-2.4	7.88e-15	4.25e-12	2e-10	Two-component response regulator-like APRR9 [Source:UniProtKB/Swiss-Prot;Acc:Q8L500]
TGA7	AT1G77920	1	29298243..29300945	11.21	-1.27	-2.42	8.95e-08	7.66e-06	0.00227	Transcription factor TGA7 [Source:UniProtKB/Swiss-Prot;Acc:Q93ZE2]
MIP1A	AT4G15248	4	8708841..8709482	5.84	-1.28	-2.42	4.91e-07	3.35e-05	0.01	B-box domain protein 30 [Source:UniProtKB/Swiss-Prot;Acc:Q1G3I2]
SNRNP65	AT1G09230	1	complement(2979511..2982713)	11.56	-1.29	-2.45	3.56e-09	4.28e-07	9.02e-05	U11/U12 small nuclear ribonucleoprotein 65 kDa protein [Source:UniProtKB/Swiss-Prot;Acc:Q8RWV8]
gene:AT1G65500	AT1G65500	1	24357749..24358732	8.87	-1.29	-2.44	9.3e-08	7.91e-06	0.00236	F5I14.4 protein [Source:UniProtKB/TrEMBL;Acc:O04468]
GAT1	AT1G08230	1	complement(2583594..2586969)	7.59	-1.3	-2.47	4.5e-11	1.02e-08	1.14e-06	GABA transporter 1 [Source:UniProtKB/Swiss-Prot;Acc:F4HW02]
DUR3	AT5G45380	5	18390942..18395928	25.99	-1.33	-2.52	4.61e-07	3.19e-05	0.01	DUR3 [Source:UniProtKB/TrEMBL;Acc:A0A178UG75]
HSFB2A	AT5G62020	5	24915807..24917643	8.26	-1.36	-2.56	3.6e-10	5.66e-08	9.11e-06	HSFB2A [Source:UniProtKB/TrEMBL;Acc:A0A384KDZ5]
gene:AT3G14200	AT3G14200	3	complement(4712574..4714698)	9.77	-1.38	-2.6	1.53e-12	4.73e-10	3.88e-08	Chaperone DnaJ-domain superfamily protein [Source:UniProtKB/TrEMBL;Acc:Q9LJG5]
gene:AT1G11700	AT1G11700	1	3945584..3946757	14.31	-1.39	-2.63	2.97e-08	2.82e-06	0.000752	At1g11700 [Source:UniProtKB/TrEMBL;Acc:Q9SAA7]
gene:AT4G21903	AT4G21903	4	complement(11620889..11624459)	1.83	-1.39	-2.61	3.58e-08	3.36e-06	0.000906	Protein DETOXIFICATION [Source:UniProtKB/TrEMBL;Acc:F4JKB8]
gene:AT3G18950	AT3G18950	3	6536534..6538679	6.16	-1.4	-2.64	9.28e-12	2.45e-09	2.35e-07	En/Spm-like transposon protein-like [Source:UniProtKB/TrEMBL;Acc:Q9LJ71]
gene:AT3G56260	AT3G56260	3	complement(20867970..20869024)	9.64	-1.4	-2.64	1.64e-11	4.11e-09	4.15e-07	At3g56260 [Source:UniProtKB/TrEMBL;Acc:Q6NLT4]
XGD1	AT5G33290	5	12558154..12562020	10.21	-1.4	-2.65	2.1e-08	2.07e-06	0.000531	Glycosyltransferase (Fragment) [Source:UniProtKB/TrEMBL;Acc:W8PUC9]
DLO1	AT4G10500	4	6491017..6492578	12.68	-1.42	-2.67	4.42e-07	3.1e-05	0.01	Protein DMR6-LIKE OXYGENASE 1 [Source:UniProtKB/Swiss-Prot;Acc:Q9ZSA8]
ERF060	AT4G39780	4	complement(18457906..18459257)	15.91	-1.42	-2.67	7.87e-10	1.08e-07	1.99e-05	Ethylene-responsive transcription factor ERF060 [Source:UniProtKB/Swiss-Prot;Acc:O65665]
EBF2	AT5G25350	5	complement(8794252..8797349)	33.6	-1.42	-2.68	3.33e-11	7.73e-09	8.42e-07	EIN3-binding F-box protein 2 [Source:UniProtKB/Swiss-Prot;Acc:Q708Y0]
UGT79B7	AT4G09500	4	6018021..6019759	6.05	-1.44	-2.72	2.76e-10	4.53e-08	6.98e-06	Glycosyltransferase (Fragment) [Source:UniProtKB/TrEMBL;Acc:W8Q6L4]
gene:AT3G03440	AT3G03440	3	815550..818876	8.64	-1.45	-2.73	2.3e-11	5.55e-09	5.83e-07	ARM repeat superfamily protein [Source:UniProtKB/TrEMBL;Acc:F4J139]
TIN1	AT5G64510	5	25784404..25786385	4.75	-1.45	-2.74	4.92e-07	3.35e-05	0.01	Tunicamycin induced protein [Source:UniProtKB/TrEMBL;Acc:Q84JN2]
gene:AT5G40450	AT5G40450	5	complement(16184650..16195888)	21.4	-1.48	-2.79	8.02e-12	2.14e-09	2.03e-07	unknown protein; FUNCTIONS IN: molecular_function unknown; INVOLVED IN: biological_process unknown; LOCATED IN: chloroplast, plasma membrane; EXPRESSED IN: 24 plant structures; EXPRESSED DURING: 13 growth stages; Ha. [Source:TAIR;Acc:AT5G40450]
gene:AT4G21930	AT4G21930	4	11639757..11640583	6.09	-1.52	-2.87	2.26e-08	2.22e-06	0.000573	Uncharacterized protein At4g21930 [Source:UniProtKB/TrEMBL;Acc:Q8L864]
gene:AT1G13830	AT1G13830	1	complement(4739693..4741189)	1.47	-1.56	-2.95	5.04e-07	3.41e-05	0.01	Carbohydrate-binding X8 domain superfamily protein [Source:TAIR;Acc:AT1G13830]
CWINV6	AT5G11920	5	3839316..3842409	2.45	-1.57	-2.96	1.02e-06	6.11e-05	0.03	Beta-fructofuranosidase, insoluble isoenzyme CWINV6 [Source:UniProtKB/Swiss-Prot;Acc:Q8W4S6]
gene:AT4G29110	AT4G29110	4	14348637..14349720	11.71	-1.58	-3	1.13e-11	2.89e-09	2.86e-07	At4g29110 [Source:UniProtKB/TrEMBL;Acc:Q9SZE0]
ATPS3	AT3G47420	3	complement(17472297..17475274)	22.19	-1.6	-3.04	0	0	0	Putative glycerol-3-phosphate transporter 1 [Source:UniProtKB/Swiss-Prot;Acc:Q9C5L3]
gene:AT1G51850	AT1G51850	1	complement(19252811..19256927)	3.27	-1.61	-3.05	1.69e-08	1.72e-06	0.000428	Leucine-rich repeat protein kinase family protein [Source:TAIR;Acc:AT1G51850]
gene:AT2G36220	AT2G36220	2	15192480..15193698	19.98	-1.61	-3.06	1.68e-06	9.45e-05	0.04	At2g36220/F2H17.17 [Source:UniProtKB/TrEMBL;Acc:Q9SJN3]
CIPK5	AT5G10930	5	complement(3445029..3447278)	24.98	-1.74	-3.34	1.29e-13	5.2e-11	3.27e-09	CBL-interacting serine/threonine-protein kinase 5 [Source:UniProtKB/Swiss-Prot;Acc:Q9LEU7]
gene:AT1G01520	AT1G01520	1	190408..192436	2.67	-1.75	-3.35	4.44e-10	6.66e-08	1.13e-05	ASG4 [Source:UniProtKB/TrEMBL;Acc:A0A384LJW3]
gene:AT2G17710	AT2G17710	2	7693596..7694746	8.76	-1.77	-3.41	8.65e-07	5.38e-05	0.02	At2g17710/T17A5.17 [Source:UniProtKB/TrEMBL;Acc:Q8W1E8]
gene:AT1G80130	AT1G80130	1	complement(30140912..30142697)	69.96	-1.8	-3.48	9.86e-13	3.29e-10	2.5e-08	F18B13.21 protein [Source:UniProtKB/TrEMBL;Acc:Q9SSC6]
gene:AT5G54130	AT5G54130	5	21962570..21965623	12.81	-1.8	-3.47	0	0	0	At5g54130 [Source:UniProtKB/TrEMBL;Acc:Q8GUH8]
gene:AT1G48100	AT1G48100	1	17766738..17769951	11.85	-1.83	-3.54	1.18e-12	3.77e-10	3e-08	Polygalacturonase At1g48100 [Source:UniProtKB/Swiss-Prot;Acc:Q949Z1]
PAP17	AT3G17790	3	6089381..6091231	13.4	-1.89	-3.71	8.75e-09	9.67e-07	0.000221	Purple acid phosphatase 17 [Source:UniProtKB/Swiss-Prot;Acc:Q9SCX8]
GRXC6	AT4G33040	4	complement(15940228..15941493)	8.55	-2.02	-4.05	9.48e-11	1.86e-08	2.4e-06	Glutaredoxin-C6 [Source:UniProtKB/Swiss-Prot;Acc:Q8L9S3]
gene:AT2G15020	AT2G15020	2	complement(6491425..6493512)	40.19	-2.05	-4.14	0	0	0	At2g15020 [Source:UniProtKB/TrEMBL;Acc:Q9ZUK9]
gene:AT1G51860	AT1G51860	1	complement(19257403..19261794)	1.58	-2.07	-4.19	2.37e-09	2.9e-07	6e-05	Probable LRR receptor-like serine/threonine-protein kinase At1g51860 [Source:UniProtKB/Swiss-Prot;Acc:C0LGG4]
gene:AT5G58570	AT5G58570	5	complement(23672695..23673287)	6.96	-2.07	-4.19	1.24e-08	1.32e-06	0.000315	Transmembrane protein [Source:UniProtKB/TrEMBL;Acc:Q94AT2]
FER1	AT5G01600	5	complement(227953..230051)	181.68	-2.09	-4.26	2.86e-08	2.73e-06	0.000724	Ferritin-1, chloroplastic [Source:UniProtKB/Swiss-Prot;Acc:Q39101]
gene:AT3G28510	AT3G28510	3	10685470..10687429	4.12	-2.13	-4.37	3.07e-10	4.92e-08	7.77e-06	AAA-ATPase At3g28510 [Source:UniProtKB/Swiss-Prot;Acc:Q9LH84]
gene:AT2G25625	AT2G25625	2	10906215..10907350	7.95	-2.16	-4.46	2.16e-07	1.69e-05	0.00547	Expressed protein [Source:UniProtKB/TrEMBL;Acc:Q8S8K8]
gene:AT5G54470	AT5G54470	5	complement(22114304..22115539)	3.66	-2.32	-4.99	5.72e-12	1.61e-09	1.45e-07	BBX29 [Source:UniProtKB/TrEMBL;Acc:A0A178UJV0]
gene:AT3G48240	AT3G48240	3	17867131..17868460	2.35	-2.39	-5.23	1.31e-09	1.7e-07	3.32e-05	At3g48240 [Source:UniProtKB/TrEMBL;Acc:Q9STK4]
SIRK	AT2G19190	2	complement(8326049..8329944)	5.24	-2.42	-5.34	1.08e-08	1.16e-06	0.000273	Senescence-induced receptor-like serine/threonine-protein kinase [Source:UniProtKB/Swiss-Prot;Acc:O64483]
NAS3	AT1G09240	1	2984829..2986231	26.08	-2.44	-5.44	8.16e-11	1.68e-08	2.07e-06	Nicotianamine synthase 3 [Source:UniProtKB/Swiss-Prot;Acc:O80483]
gene:AT1G09297	AT1G09297	1	27119300..27119697	1.86	-2.57	-5.95	1.2e-06	7.06e-05	0.03
NRT2.5	AT1G12940	1	4416315..4418590	2.38	-2.6	-6.05	1.19e-09	1.56e-07	3.02e-05	High affinity nitrate transporter 2.5 [Source:UniProtKB/Swiss-Prot;Acc:Q9LPV5]
gene:AT1G23060	AT1G23060	1	complement(8170693..8173085)	0.94	-2.6	-6.07	9.3e-07	5.65e-05	0.02	MDP40 [Source:UniProtKB/TrEMBL;Acc:A0A384LAT5]
gene:AT5G03210	AT5G03210	5	complement(762604..763480)	1.57	-2.82	-7.05	3.21e-07	2.4e-05	0.00813	Arabidopsis thaliana genomic DNA, chromosome 5, P1 clone:MOK16 [Source:UniProtKB/TrEMBL;Acc:Q9FYM8]
AZI1	AT4G12470	4	complement(7401087..7401951)	74.99	-3.51	-11.36	2.1e-09	2.59e-07	5.31e-05	pEARLI1-like lipid transfer protein 1 [Source:UniProtKB/Swiss-Prot;Acc:Q9SU35]
gene:AT1G27020	AT1G27020	1	9378404..9380790	11.4	-3.79	-13.87	1.31e-08	1.38e-06	0.000332	Plant/protein [Source:UniProtKB/TrEMBL;Acc:O04551]
NAC92	AT5G39610	5	complement(15858398..15859911)	12.21	-4.33	-20.17	8.9e-11	1.79e-08	2.25e-06	NAC domain-containing protein 92 [Source:UniProtKB/Swiss-Prot;Acc:Q9FKA0]
NAC59	AT3G29035	3	11033665..11035308	11.94	-4.43	-21.56	6.12e-10	8.66e-08	1.55e-05	NAC domain-containing protein 59 [Source:UniProtKB/Swiss-Prot;Acc:Q9LJW3]
gene:AT4G14819	AT4G14819	4	8507263..8507789	1.73	-4.74	-26.78	3.6e-07	2.61e-05	0.00913	Putative uncharacterized protein [Source:UniProtKB/TrEMBL;Acc:Q1G3I3]

## Sheet: Table S1.5 Put and Spm (158)
				Put vs mock						Spm vs mock
Name	gene_id	Chromosome	Region	Max group mean	Log₂ fold change	Fold change	P-value	FDR p-value	Bonferroni	Max group mean	Log₂ fold change	Fold change	P-value	FDR p-value	Bonferroni	description
XTH33	AT1G10550	1	complement(3479066..3481041)	4.08	4.58	23.88	7.77e-16	3.12e-13	1.97e-11	2.47	3.92	15.18	5.81e-12	1.62e-09	1.47e-07	Probable xyloglucan endotransglucosylase/hydrolase protein 33 [Source:UniProtKB/Swiss-Prot;Acc:Q8LC45]
gene:AT1G50040	AT1G50040	1	18542061..18544034	5.37	4.53	23.1	0	0	0	18.37	6.36	82.42	0	0	0	F2J10.8 protein [Source:UniProtKB/TrEMBL;Acc:Q9LPM5]
AGP17	AT2G23130	2	9844134..9845385	97.39	3.37	10.35	0	0	0	80.42	3.15	8.89	0	0	0	Lysine-rich arabinogalactan protein 17 [Source:UniProtKB/Swiss-Prot;Acc:O22194]
EXL5	AT2G17230	2	complement(7494536..7496292)	38.33	3.15	8.86	2.22e-16	9.7e-14	5.62e-12	71.67	4.11	17.26	0	0	0	Protein EXORDIUM-like 5 [Source:UniProtKB/Swiss-Prot;Acc:Q9SII5]
XTH25	AT5G57550	5	complement(23304782..23306440)	12.49	3.05	8.27	4.22e-15	1.48e-12	1.07e-10	8.12	2.49	5.62	1.57e-10	2.82e-08	3.98e-06	Probable xyloglucan endotransglucosylase/hydrolase protein 25 [Source:UniProtKB/Swiss-Prot;Acc:Q38907]
gene:AT4G16563	AT4G16563	4	complement(9329620..9331646)	5.65	3	8.03	2.08e-11	3.13e-09	5.26e-07	10.62	3.97	15.71	0	0	0	Probable aspartyl protease At4g16563 [Source:UniProtKB/Swiss-Prot;Acc:Q940R4]
EXLA1	AT3G45970	3	16896166..16897308	11.08	2.91	7.49	5.82e-10	6.17e-08	1.48e-05	22.59	4	15.95	0	0	0	Expansin-like A1 [Source:UniProtKB/Swiss-Prot;Acc:Q9LZT4]
AGP7	AT5G65390	5	complement(26128581..26129547)	4.12	2.9	7.47	6.48e-12	1.09e-09	1.64e-07	4.24	2.99	7.97	1.29e-12	4.03e-10	3.27e-08	Classical arabinogalactan protein 7 [Source:UniProtKB/Swiss-Prot;Acc:Q8LG54]
PATL2	AT1G22530	1	complement(7955445..7958564)	20.1	2.8	6.95	1.11e-16	5.31e-14	2.81e-12	28.7	3.37	10.34	0	0	0	Patellin-2 [Source:UniProtKB/Swiss-Prot;Acc:Q56ZI2]
gene:AT3G27540	AT3G27540	3	10205074..10207423	7.07	2.44	5.44	0	0	0	2.93	1.23	2.35	8.43e-07	5.3e-05	0.02	Beta-1,4-N-acetylglucosaminyltransferase family protein [Source:UniProtKB/TrEMBL;Acc:Q9LT58]
EXLA2	AT4G38400	4	complement(17978422..17979740)	6.02	2.32	4.99	3.24e-08	2.2e-06	0.000821	9.86	3.08	8.46	1.7e-13	6.72e-11	4.3e-09	Expansin-like A2 [Source:UniProtKB/Swiss-Prot;Acc:Q9SVE5]
gene:AT5G03120	AT5G03120	5	733887..735381	28.83	2.32	5	0	0	0	25.7	2.21	4.64	0	0	0	unknown protein; FUNCTIONS IN: molecular_function unknown; INVOLVED IN: biological_process unknown; LOCATED IN: endomembrane system; EXPRESSED IN: 21 plant structures; EXPRESSED DURING: 13 growth stages; Ha. [Source:TAIR;Acc:AT5G03120]
BZIP61	AT3G58120	3	complement(21520974..21523518)	22.61	2.31	4.96	1.89e-10	2.35e-08	4.78e-06	29.92	2.77	6.82	2.15e-14	1.09e-11	5.46e-10	BZIP61 [Source:UniProtKB/TrEMBL;Acc:A0A178VLL5]
BHLH154	AT2G31730	2	complement(13487550..13489679)	2.6	2.31	4.98	2.5e-10	2.98e-08	6.32e-06	1.99	1.98	3.95	7.36e-08	6.52e-06	0.00186	Transcription factor bHLH154 [Source:UniProtKB/Swiss-Prot;Acc:Q7XJU1]
GATL9	AT1G70090	1	26400694..26402815	13.69	2.25	4.74	5.55e-16	2.3e-13	1.41e-11	17.98	2.7	6.48	0	0	0	Probable galacturonosyltransferase-like 9 [Source:UniProtKB/Swiss-Prot;Acc:O04536]
gene:AT1G10020	AT1G10020	1	complement(3269539..3272110)	20.13	2.22	4.67	0	0	0	22.29	2.43	5.39	0	0	0	At1g10020 [Source:UniProtKB/TrEMBL;Acc:O80593]
FAR3	AT4G33790	4	complement(16204096..16207956)	2.91	2.22	4.67	5.96e-12	1.02e-09	1.51e-07	2.06	1.78	3.42	4.84e-08	4.42e-06	0.00123	Fatty acyl-CoA reductase 3 [Source:UniProtKB/Swiss-Prot;Acc:Q93ZB9]
LRX3	AT4G13340	4	7758275..7761362	57.7	2.16	4.48	3.36e-11	4.84e-09	8.51e-07	95.52	2.95	7.72	0	0	0	Leucine-rich repeat extensin-like protein 3 [Source:UniProtKB/Swiss-Prot;Acc:Q9T0K5]
BHLH137	AT5G50915	5	complement(20710103..20712473)	10.57	2.16	4.47	7.45e-13	1.6e-10	1.89e-08	13.19	2.53	5.79	0	0	0	Transcription factor bHLH137 [Source:UniProtKB/Swiss-Prot;Acc:Q93W88]
gene:AT2G23690	AT2G23690	2	10072057..10073126	2.05	2.15	4.45	5.9e-08	3.64e-06	0.0015	2.98	2.75	6.73	2.81e-12	8.37e-10	7.11e-08	HTH-type transcriptional regulator [Source:UniProtKB/TrEMBL;Acc:Q680G2]
AGP12	AT3G13520	3	4408925..4409734	74.69	2.12	4.35	4.55e-15	1.54e-12	1.15e-10	63.05	1.93	3.81	9.68e-13	3.27e-10	2.45e-08	Arabinogalactan protein 12 [Source:UniProtKB/Swiss-Prot;Acc:Q9LJD9]
ULT1	AT4G28190	4	13984695..13987510	1.56	2.11	4.32	2.4e-08	1.71e-06	0.000608	1.79	2.36	5.14	3.91e-10	6.12e-08	9.91e-06	Developmental regulator, ULTRAPETALA [Source:UniProtKB/TrEMBL;Acc:F4JKJ1]
AGP15	AT5G11740	5	3783930..3784963	552.06	2.11	4.32	0	0	0	396.83	1.69	3.23	0	0	0	ATAGP15 [Source:UniProtKB/TrEMBL;Acc:C0SVP3]
SAUR78	AT1G72430	1	complement(27264602..27265806)	95.9	2.09	4.27	4.55e-15	1.54e-12	1.15e-10	87.08	2.01	4.04	4.83e-14	2.15e-11	1.22e-09	Auxin-responsive protein SAUR78 [Source:UniProtKB/Swiss-Prot;Acc:Q9C9E1]
gene:AT1G02380	AT1G02380	1	476945..479112	5.95	2.04	4.11	1.62e-10	2.05e-08	4.1e-06	9.36	2.75	6.73	0	0	0	T6A9.7 protein [Source:UniProtKB/TrEMBL;Acc:Q9FZ23]
F8H	AT5G22940	5	7676662..7679200	0.97	2.02	4.05	9.89e-08	5.62e-06	0.00251	0.99	2.1	4.28	2.85e-08	2.73e-06	0.000722	FRA8 homolog [Source:TAIR;Acc:AT5G22940]
FLA9	AT1G03870	1	complement(982381..983544)	62.42	2.01	4.04	6.95e-13	1.52e-10	1.76e-08	80.55	2.44	5.41	0	0	0	At1g03870 [Source:UniProtKB/TrEMBL;Acc:B3LF88]
gene:AT4G04745	AT4G04745	4	complement(2412618..2413447)	1.8	2.01	4.02	8.4e-07	3.46e-05	0.02	1.7	1.99	3.96	1.14e-06	6.76e-05	0.03	At4g04745 [Source:UniProtKB/TrEMBL;Acc:Q6NL28]
AGP21	AT1G55330	1	complement(20648465..20648891)	124.32	2	4	7.03e-12	1.15e-09	1.78e-07	115.15	1.94	3.85	2.74e-11	6.52e-09	6.95e-07	ATAGP21 [Source:UniProtKB/TrEMBL;Acc:A0A178W6X6]
ACT11	AT3G12110	3	3857780..3860089	8.56	1.93	3.8	5.5e-10	5.93e-08	1.39e-05	7.41	1.77	3.4	1.32e-08	1.39e-06	0.000335	Actin-11 [Source:UniProtKB/Swiss-Prot;Acc:P53496]
gene:AT2G47440	AT2G47440	2	19469571..19472006	63.95	1.92	3.78	2.76e-08	1.92e-06	0.000698	102.17	2.65	6.29	1.58e-14	8.15e-12	3.99e-10	Tetratricopeptide repeat (TPR)-like superfamily protein [Source:UniProtKB/TrEMBL;Acc:O22266]
ARR6	AT5G62920	5	complement(25252007..25254318)	10.74	1.91	3.76	9.59e-09	7.81e-07	0.000243	15.23	2.47	5.55	1.04e-13	4.39e-11	2.63e-09	Response regulator 6 [Source:UniProtKB/TrEMBL;Acc:Q0WSS6]
gene:AT2G16660	AT2G16660	2	complement(7218654..7221890)	49.27	1.89	3.69	3.08e-14	8.56e-12	7.79e-10	51.33	2.01	4.03	5.55e-16	4.02e-13	1.41e-11	At2g16660/T24I21.7 [Source:UniProtKB/TrEMBL;Acc:Q9SLF1]
TIP2-1	AT3G16240	3	5505360..5507050	428.09	1.79	3.45	5.37e-08	3.38e-06	0.00136	524.69	2.13	4.39	8.29e-11	1.69e-08	2.1e-06	Aquaporin TIP2-1 [Source:UniProtKB/Swiss-Prot;Acc:Q41951]
gene:AT5G03355	AT5G03355	5	817835..820008	2.67	1.78	3.44	4.63e-07	2.09e-05	0.01	4.64	2.64	6.25	5.54e-14	2.42e-11	1.4e-09	Cysteine/histidine-rich C1 domain protein [Source:UniProtKB/TrEMBL;Acc:Q9LZF4]
GATL8	AT1G24170	1	complement(8557215..8559066)	27.97	1.76	3.39	1.22e-15	4.76e-13	3.09e-11	30.34	1.93	3.82	0	0	0	Hexosyltransferase (Fragment) [Source:UniProtKB/TrEMBL;Acc:W8PW12]
GATL6	AT4G02130	4	complement(944324..947249)	22.65	1.71	3.28	0	0	0	19.38	1.54	2.92	1.11e-16	9.07e-14	2.81e-12	Probable galacturonosyltransferase-like 6 [Source:UniProtKB/Swiss-Prot;Acc:O04253]
PYL4	AT2G38310	2	16049918..16051356	32.56	1.68	3.2	5e-15	1.64e-12	1.27e-10	30	1.62	3.07	4.69e-14	2.12e-11	1.19e-09	Abscisic acid receptor PYL4 [Source:UniProtKB/Swiss-Prot;Acc:O80920]
gene:AT4G29310	AT4G29310	4	complement(14437133..14439769)	7.65	1.65	3.14	7.64e-14	2.01e-11	1.93e-09	7.74	1.72	3.3	6e-15	3.3e-12	1.52e-10	DUF1005 family protein (DUF1005) [Source:UniProtKB/TrEMBL;Acc:Q9M0F0]
BZIP34	AT2G42380	2	complement(17646857..17649062)	13.97	1.63	3.09	4.4e-07	2e-05	0.01	15.68	1.85	3.6	9.79e-09	1.07e-06	0.000248	Basic leucine zipper 34 [Source:UniProtKB/Swiss-Prot;Acc:F4IN23]
FLA13	AT5G44130	5	17760865..17762089	100.86	1.6	3.03	8.42e-08	4.91e-06	0.00213	116.52	1.86	3.63	4.66e-10	6.86e-08	1.18e-05	Fasciclin-like arabinogalactan protein 13 [Source:UniProtKB/Swiss-Prot;Acc:Q9FFH6]
gene:AT5G44020	AT5G44020	5	17712203..17714406	155.68	1.59	3.01	3.37e-09	2.96e-07	8.54e-05	202.88	2.03	4.08	4.24e-14	1.99e-11	1.07e-09	HAD superfamily, subfamily IIIB acid phosphatase [Source:UniProtKB/TrEMBL;Acc:Q9FNC4]
gene:AT3G06770	AT3G06770	3	complement(2134773..2137641)	16.4	1.58	2.98	1.78e-15	6.72e-13	4.5e-11	15.47	1.55	2.92	5.88e-15	3.3e-12	1.49e-10	Pectin lyase-like superfamily protein [Source:UniProtKB/TrEMBL;Acc:A0A1I9LN94]
gene:AT4G32790	AT4G32790	4	15811974..15815025	6.05	1.58	3	2.35e-11	3.48e-09	5.96e-07	5.34	1.46	2.75	7.84e-10	1.08e-07	1.99e-05	Exostosin family protein [Source:UniProtKB/TrEMBL;Acc:O65522]
gene:AT4G34950	AT4G34950	4	complement(16642142..16644928)	88.05	1.57	2.97	3.09e-12	5.66e-10	7.82e-08	76.99	1.44	2.71	1.57e-10	2.82e-08	3.96e-06	Major facilitator superfamily protein [Source:UniProtKB/TrEMBL;Acc:Q9SW40]
TET10	AT1G63260	1	complement(23466700..23469289)	8.93	1.57	2.97	3.44e-15	1.23e-12	8.72e-11	7.58	1.39	2.62	3.83e-12	1.1e-09	9.71e-08	Tetraspanin-10 [Source:UniProtKB/Swiss-Prot;Acc:F4I214]
ENODL17	AT5G15350	5	complement(4984919..4986377)	77.07	1.54	2.92	1.11e-15	4.39e-13	2.81e-11	93.65	1.88	3.68	0	0	0	Lamin-like protein [Source:UniProtKB/Swiss-Prot;Acc:Q39131]
KLCR2	AT3G27960	3	complement(10380230..10383249)	5.37	1.53	2.88	4.82e-09	4.18e-07	0.000122	5.6	1.64	3.13	2.86e-10	4.65e-08	7.25e-06	Protein KINESIN LIGHT CHAIN-RELATED 2 [Source:UniProtKB/Swiss-Prot;Acc:Q9LII8]
PP2A11	AT1G63090	1	complement(23390968..23392873)	50.79	1.53	2.88	1.41e-12	2.88e-10	3.57e-08	40.66	1.27	2.41	3.99e-09	4.77e-07	0.000101	F-box protein PP2-A11 [Source:UniProtKB/Swiss-Prot;Acc:Q9CAN4]
THE1	AT5G54380	5	complement(22077040..22080341)	19.81	1.51	2.85	1.85e-10	2.32e-08	4.68e-06	31.97	2.26	4.78	0	0	0	Receptor-like protein kinase THESEUS 1 [Source:UniProtKB/Swiss-Prot;Acc:Q9LK35]
PUB11	AT1G23030	1	8156504..8159185	16.91	1.5	2.83	7.73e-10	7.92e-08	1.96e-05	21.7	1.92	3.78	3.44e-15	2.18e-12	8.72e-11	RING-type E3 ubiquitin transferase [Source:UniProtKB/TrEMBL;Acc:A0A178WCR1]
gene:AT1G04040	AT1G04040	1	complement(1042362..1043887)	74.22	1.5	2.83	2.01e-14	5.78e-12	5.09e-10	66.53	1.4	2.64	1.1e-12	3.57e-10	2.78e-08	At1g04040/F21M11_2 [Source:UniProtKB/TrEMBL;Acc:Q9ZWC4]
gene:AT1G57680	AT1G57680	1	complement(21362359..21364749)	44.95	1.48	2.79	2.13e-12	4.14e-10	5.39e-08	47.11	1.6	3.04	2.52e-14	1.2e-11	6.38e-10	Plasminogen activator inhibitor [Source:UniProtKB/TrEMBL;Acc:Q9FVT5]
OFUT23	AT3G05320	3	complement(1513062..1515568)	3.51	1.48	2.79	4.96e-10	5.54e-08	1.26e-05	2.94	1.28	2.43	8.52e-08	7.37e-06	0.00216	O-fucosyltransferase 23 [Source:UniProtKB/Swiss-Prot;Acc:Q9MA87]
XTH6	AT5G65730	5	26298728..26300529	268.33	1.46	2.75	1.54e-11	2.41e-09	3.91e-07	205.31	1.13	2.19	1.74e-07	1.4e-05	0.00441	Xyloglucan endotransglucosylase/hydrolase [Source:UniProtKB/TrEMBL;Acc:Q0WUU2]
FAH1	AT2G34770	2	14665667..14668250	50.1	1.44	2.72	4.36e-13	9.68e-11	1.1e-08	56.16	1.66	3.16	1.11e-16	9.07e-14	2.81e-12	FAH1 [Source:UniProtKB/TrEMBL;Acc:A0A178W0P1]
gene:AT4G09420	AT4G09420	4	complement(5961979..5964054)	2.81	1.43	2.7	1.41e-08	1.05e-06	0.000356	2.44	1.29	2.44	3.68e-07	2.66e-05	0.00932	Disease resistance protein (TIR-NBS class) [Source:UniProtKB/TrEMBL;Acc:Q9M0Q0]
CBP60F	AT4G31000	4	15103120..15105979	3.49	1.42	2.68	1.91e-08	1.39e-06	0.000483	4.59	1.87	3.66	1.08e-13	4.41e-11	2.73e-09	Calmodulin-binding protein 60 F [Source:UniProtKB/Swiss-Prot;Acc:F4JR57]
XTH4	AT2G06850	2	2763449..2765743	104.35	1.4	2.64	4.09e-07	1.87e-05	0.01	128.61	1.75	3.37	2.22e-10	3.78e-08	5.63e-06	Xyloglucan endotransglucosylase/hydrolase protein 4 [Source:UniProtKB/Swiss-Prot;Acc:Q39099]
gene:AT1G22330	AT1G22330	1	7886323..7889534	6.72	1.4	2.64	8.15e-08	4.79e-06	0.00206	8.04	1.71	3.28	4.65e-11	1.03e-08	1.18e-06	RNA-binding (RRM/RBD/RNP motifs) family protein [Source:UniProtKB/TrEMBL;Acc:Q9LME7]
PER31	AT3G28200	3	10517977..10519516	36.24	1.37	2.59	1.78e-15	6.72e-13	4.5e-11	32.15	1.26	2.39	3.4e-13	1.28e-10	8.6e-09	Peroxidase 31 [Source:UniProtKB/Swiss-Prot;Acc:Q9LHA7]
SPL2_2	AT5G43270	5	complement(17360287..17363880)	15.14	1.37	2.58	4.37e-10	4.96e-08	1.11e-05	11.99	1.09	2.13	6.98e-07	4.53e-05	0.02	Squamosa promoter-binding-like protein 2 [Source:UniProtKB/Swiss-Prot;Acc:Q9S840]
CER1	AT1G02205	1	418416..422579	25.09	1.35	2.54	7.47e-10	7.69e-08	1.89e-05	24.86	1.39	2.62	2.25e-10	3.8e-08	5.7e-06	Fatty acid hydroxylase superfamily [Source:TAIR;Acc:AT1G02205]
SMT3	AT1G76090	1	complement(28550202..28551836)	15.46	1.34	2.53	1.78e-07	9.16e-06	0.00452	21.97	1.9	3.74	1.06e-13	4.39e-11	2.68e-09	24-methylenesterol C-methyltransferase 3 [Source:UniProtKB/Swiss-Prot;Acc:Q94JS4]
SKU5	AT4G12420	4	complement(7349187..7353135)	39.8	1.29	2.44	2.74e-11	3.99e-09	6.95e-07	45.39	1.53	2.89	2.55e-15	1.7e-12	6.47e-11	Monocopper oxidase-like protein SKU5 [Source:UniProtKB/Swiss-Prot;Acc:Q9SU40]
ATGPAT3	AT4G01950	4	complement(844342..846814)	39.16	1.28	2.43	6.1e-09	5.12e-07	0.000155	51.6	1.73	3.33	3.44e-15	2.18e-12	8.72e-11	glycerol-3-phosphate acyltransferase 3 [Source:TAIR;Acc:AT4G01950]
gene:AT2G48030	AT2G48030	2	complement(19647523..19650313)	9.67	1.23	2.34	3.66e-12	6.53e-10	9.27e-08	8.67	1.13	2.19	1.92e-10	3.29e-08	4.87e-06	At2g48030 [Source:UniProtKB/TrEMBL;Acc:Q9ZU86]
LYK3	AT1G51940	1	complement(19295820..19299169)	10.66	1.21	2.32	3.48e-07	1.64e-05	0.0088	16.89	1.94	3.83	3.33e-16	2.48e-13	8.44e-12	LysM domain receptor-like kinase 3 [Source:UniProtKB/Swiss-Prot;Acc:F4IB81]
AGP18	AT4G37450	4	complement(17605538..17607050)	23.44	1.18	2.27	7.36e-07	3.1e-05	0.02	28.59	1.52	2.87	1.87e-10	3.21e-08	4.72e-06	arabinogalactan protein 18 [Source:TAIR;Acc:AT4G37450]
gene:AT3G07470	AT3G07470	3	complement(2386611..2388696)	45.27	1.16	2.24	1.47e-10	1.89e-08	3.73e-06	47.03	1.28	2.42	2.04e-12	6.21e-10	5.15e-08	AT3g07470/F21O3_18 [Source:UniProtKB/TrEMBL;Acc:Q94AG1]
CSLA3	AT1G23480	1	8332862..8336414	11.2	1.15	2.22	1.49e-07	7.97e-06	0.00378	12.97	1.42	2.67	8.67e-11	1.76e-08	2.2e-06	Glycosyltransferase (Fragment) [Source:UniProtKB/TrEMBL;Acc:W8Q7B4]
SRF6	AT1G53730	1	20061405..20065713	24.37	1.15	2.22	2.8e-12	5.29e-10	7.09e-08	21.77	1.04	2.06	2.34e-10	3.93e-08	5.93e-06	STRUBBELIG-receptor family 6 [Source:UniProtKB/TrEMBL;Acc:A8MQH3]
NPGR1	AT1G27460	1	9534488..9537614	7.99	1.13	2.19	1.09e-06	4.34e-05	0.03	11.01	1.65	3.14	1.19e-12	3.77e-10	3.02e-08	Protein NPGR1 [Source:UniProtKB/Swiss-Prot;Acc:Q9CB03]
gene:AT3G08600	AT3G08600	3	2612175..2614018	6.65	1.13	2.18	2.46e-07	1.22e-05	0.00624	6.81	1.21	2.32	2.71e-08	2.62e-06	0.000687	AT3g08600/F17O14_7 [Source:UniProtKB/TrEMBL;Acc:Q9C9Z6]
TTL3	AT2G42580	2	17728479..17731836	21.19	1.11	2.16	1.43e-08	1.07e-06	0.000362	28.69	1.6	3.03	2.22e-16	1.76e-13	5.62e-12	Inactive TPR repeat-containing thioredoxin TTL3 [Source:UniProtKB/Swiss-Prot;Acc:Q9SIN1]
gene:AT1G61100	AT1G61100	1	complement(22508524..22512333)	29.65	1.11	2.16	1.25e-08	9.67e-07	0.000316	38.2	1.54	2.9	3.77e-15	2.28e-12	9.56e-11	CSL1 [Source:UniProtKB/TrEMBL;Acc:F4HRR0]
SUN3	AT1G22882	1	8098392..8101464	7.5	1.11	2.17	9.93e-07	4.02e-05	0.03	8.67	1.38	2.6	1.29e-09	1.69e-07	3.28e-05	SUN domain-containing protein 3 [Source:UniProtKB/Swiss-Prot;Acc:F4I316]
TTL4	AT3G58620	3	21680027..21683280	8.95	1.11	2.16	7.65e-08	4.55e-06	0.00194	8.15	1.03	2.05	6.03e-07	3.99e-05	0.02	TTL4 [Source:UniProtKB/TrEMBL;Acc:A0A178VKQ3]
GLP1_2	AT1G72610	1	complement(27339114..27340044)	2.351.57	1.08	2.11	1.25e-08	9.67e-07	0.000316	2.406.96	1.17	2.24	6.67e-10	9.33e-08	1.69e-05	Germin-like protein subfamily 3 member 1 [Source:UniProtKB/Swiss-Prot;Acc:P94040]
ARAC4	AT1G20090	1	6966842..6969009	36.93	1.06	2.08	1.19e-08	9.35e-07	0.000302	36.15	1.08	2.12	5.51e-09	6.37e-07	0.00014	ROP2 [Source:UniProtKB/TrEMBL;Acc:A0A384L636]
AGP16	AT2G46330	2	complement(19018264..19019364)	113.28	1.04	2.05	4.77e-08	3.05e-06	0.00121	120.65	1.19	2.27	4.41e-10	6.66e-08	1.12e-05	ATAGP16 [Source:UniProtKB/TrEMBL;Acc:A0A178VYP5]
RLP51	AT4G18760	4	complement(10307810..10309591)	8.65	1.03	2.04	3.59e-07	1.68e-05	0.00908	10.14	1.31	2.48	7.36e-11	1.55e-08	1.86e-06	Receptor-like protein 51 [Source:UniProtKB/Swiss-Prot;Acc:Q9SN38]
TCP21	AT5G08330	5	2680401..2681993	52.17	1.01	2.01	2.81e-07	1.36e-05	0.00711	56.41	1.18	2.26	1.97e-09	2.46e-07	4.99e-05	Transcription factor TCP21 [Source:UniProtKB/Swiss-Prot;Acc:Q9FTA2]
gene:AT3G09450	AT3G09450	3	2907479..2910206	6.17	1.66	3.16	2.22e-16	9.7e-14	5.62e-12	2.03	-1.11	-2.15	4.61e-07	3.19e-05	0.01	F3L24.34 protein [Source:UniProtKB/TrEMBL;Acc:Q9S710]
HSP70-3	AT3G09440	3	complement(2902355..2905947)	172.69	1.27	2.41	2.81e-10	3.32e-08	7.11e-06	74.27	-1.07	-2.1	1.15e-07	9.53e-06	0.00291	Heat shock protein 70 (Hsp 70) family protein [Source:UniProtKB/TrEMBL;Acc:A0A178VI76]
gene:AT4G16000	AT4G16000	4	complement(9063759..9064786)	5.41	-1.08	-2.12	4.67e-07	2.1e-05	0.01	10.75	1.11	2.15	3.49e-08	3.29e-06	0.000885	Uncharacterized protein At4g16000 [Source:UniProtKB/TrEMBL;Acc:Q0WWC4]
BT2	AT3G48360	3	complement(17907767..17910738)	2.54	-4.24	-18.9	1.11e-16	5.31e-14	2.81e-12	17.44	2.89	7.41	1.28e-10	2.4e-08	3.24e-06	BTB/POZ and TAZ domain-containing protein 2 [Source:UniProtKB/Swiss-Prot;Acc:Q94BN0]
gene:AT2G40475	AT2G40475	2	complement(16906899..16908152)	36.56	-1.02	-2.03	1.11e-08	8.79e-07	0.000281	36.56	-1.42	-2.67	3.66e-15	2.26e-12	9.28e-11	Expressed protein [Source:UniProtKB/TrEMBL;Acc:Q8RYE6]
XERICO	AT2G04240	2	complement(1461548..1462944)	22.41	-1.04	-2.06	3.59e-07	1.68e-05	0.00908	22.41	-1	-2	9.7e-07	5.88e-05	0.02	Probable E3 ubiquitin-protein ligase XERICO [Source:UniProtKB/Swiss-Prot;Acc:Q9SI09]
gene:AT1G77280	AT1G77280	1	complement(29030998..29034822)	4.91	-1.08	-2.11	1.34e-08	1.01e-06	0.000339	4.91	-1.49	-2.81	1.17e-14	6.15e-12	2.95e-10	Protein kinase protein with adenine nucleotide alpha hydrolases-like domain [Source:TAIR;Acc:AT1G77280]
CIPK14	AT5G01820	5	complement(313190..315405)	84.54	-1.09	-2.13	1.03e-09	1.02e-07	2.61e-05	84.54	-1.18	-2.26	4.13e-11	9.51e-09	1.05e-06	CBL-interacting serine/threonine-protein kinase 14 [Source:UniProtKB/Swiss-Prot;Acc:Q9LZW4]
RPK1	AT1G69270	1	complement(26040689..26042741)	10.72	-1.18	-2.26	5e-09	4.29e-07	0.000127	10.72	-1.02	-2.02	4.51e-07	3.15e-05	0.01	Probable LRR receptor-like serine/threonine-protein kinase RPK1 [Source:UniProtKB/Swiss-Prot;Acc:Q9ZRF9]
ARF11	AT2G46530	2	19104632..19108486	9.24	-1.18	-2.26	1.08e-10	1.45e-08	2.73e-06	9.24	-1.64	-3.12	0	0	0	Auxin response factor 11 [Source:UniProtKB/Swiss-Prot;Acc:Q9ZPY6]
DAR5	AT5G66630	5	26592648..26595922	2.76	-1.28	-2.42	2.12e-07	1.07e-05	0.00537	2.76	-1.21	-2.32	7.87e-07	5.01e-05	0.02	Protein DA1-related 5 [Source:UniProtKB/Swiss-Prot;Acc:Q84WJ0]
NAC002	AT1G01720	1	267993..269819	20.24	-1.31	-2.48	2.12e-14	5.97e-12	5.37e-10	20.24	-1.11	-2.16	7.29e-11	1.55e-08	1.85e-06	NAC domain-containing protein 2 [Source:UniProtKB/Swiss-Prot;Acc:Q39013]
AtRLP41	AT3G25010	3	complement(9110057..9112936)	21.13	-1.32	-2.5	1.81e-06	6.62e-05	0.05	21.13	-1.42	-2.67	3.25e-07	2.41e-05	0.00823	Receptor like protein 41 [Source:UniProtKB/TrEMBL;Acc:A0A1I9LTP5]
RVE1	AT5G17300	5	complement(5690225..5692992)	12.26	-1.33	-2.51	2.19e-13	5.1e-11	5.55e-09	12.26	-1.1	-2.15	8.67e-10	1.17e-07	2.2e-05	Protein REVEILLE 1 [Source:UniProtKB/Swiss-Prot;Acc:F4KGY6]
CIPK17	AT1G48260	1	complement(17813886..17817441)	5.62	-1.33	-2.51	9.84e-09	7.97e-07	0.000249	5.62	-1.25	-2.38	6e-08	5.43e-06	0.00152	CBL-interacting serine/threonine-protein kinase 17 [Source:UniProtKB/Swiss-Prot;Acc:Q94C40]
gene:AT1G78170	AT1G78170	1	29413874..29415197	17.14	-1.34	-2.53	3.38e-10	3.91e-08	8.56e-06	17.14	-1.4	-2.63	6.55e-11	1.42e-08	1.66e-06	E3 ubiquitin-protein ligase [Source:UniProtKB/TrEMBL;Acc:Q84JP5]
HGO	AT5G54080	5	21945865..21948913	22.09	-1.4	-2.64	2.24e-09	2.04e-07	5.66e-05	22.09	-1.13	-2.18	1.55e-06	8.84e-05	0.04	Homogentisate 1,2-dioxygenase [Source:UniProtKB/Swiss-Prot;Acc:Q9ZRA2]
NAC089	AT5G22290	5	complement(7375839..7377776)	11.66	-1.47	-2.77	1.8e-12	3.65e-10	4.57e-08	11.66	-1.34	-2.54	1.17e-10	2.21e-08	2.96e-06	NAC domain-containing protein 89 [Source:UniProtKB/Swiss-Prot;Acc:Q94F58]
SKIP20	AT3G59940	3	22142856..22144439	118.33	-1.48	-2.8	3.33e-16	1.41e-13	8.44e-12	118.33	-1.13	-2.19	5.22e-10	7.51e-08	1.32e-05	F-box/kelch-repeat protein SKIP20 [Source:UniProtKB/Swiss-Prot;Acc:Q9M1Y1]
gene:AT3G43670	AT3G43670	3	15567067..15569984	32.04	-1.48	-2.78	2.79e-11	4.03e-09	7.06e-07	32.04	-1.73	-3.32	5.88e-15	3.3e-12	1.49e-10	Amine oxidase [Source:UniProtKB/TrEMBL;Acc:Q9M2B9]
ATHB-12	AT3G61890	3	complement(22914154..22915393)	38.98	-1.5	-2.83	2.08e-13	4.88e-11	5.27e-09	38.98	-1.84	-3.58	0	0	0	HB-12 [Source:UniProtKB/TrEMBL;Acc:A0A178VND2]
MYB3	AT1G22640	1	8006064..8007465	21.43	-1.52	-2.86	1.3e-13	3.16e-11	3.29e-09	21.43	-1.26	-2.4	6.44e-10	9.06e-08	1.63e-05	MYB3 [Source:UniProtKB/TrEMBL;Acc:A0A178WFN1]
PKP4	AT3G49160	3	complement(18221794..18224905)	6.2	-1.52	-2.87	1.37e-08	1.04e-06	0.000348	6.2	-1.44	-2.72	6.83e-08	6.09e-06	0.00173	Plastidial pyruvate kinase 4, chloroplastic [Source:UniProtKB/Swiss-Prot;Acc:Q9M3B6]
gene:AT1G10340	AT1G10340	1	complement(3390322..3392633)	19.87	-1.54	-2.91	1.31e-06	5.07e-05	0.03	19.87	-1.54	-2.91	1.26e-06	7.39e-05	0.03	Ankyrin repeat family protein [Source:UniProtKB/TrEMBL;Acc:Q9SY76]
MARD1	AT3G63210	3	complement(23353514..23355480)	45.18	-1.55	-2.93	1.39e-09	1.32e-07	3.51e-05	45.18	-1.94	-3.83	4.55e-14	2.1e-11	1.15e-09	Protein MARD1 [Source:UniProtKB/Swiss-Prot;Acc:Q8LGS1]
ABI1	AT4G26080	4	complement(13219915..13222376)	49.7	-1.61	-3.06	0	0	0	49.7	-1.28	-2.42	1.73e-11	4.29e-09	4.38e-07	Protein phosphatase 2C 56 [Source:UniProtKB/Swiss-Prot;Acc:P49597]
GAMMA-VPE	AT4G32940	4	complement(15900270..15903523)	225.88	-1.61	-3.06	1.8e-06	6.62e-05	0.05	225.88	-1.7	-3.24	5.02e-07	3.41e-05	0.01	GAMMAVPE [Source:UniProtKB/TrEMBL;Acc:A0A178UU68]
PGDH	AT1G17745	1	6100964..6105347	35.95	-1.64	-3.12	0	0	0	35.95	-1.05	-2.07	7.48e-08	6.6e-06	0.00189	D-3-phosphoglycerate dehydrogenase [Source:TAIR;Acc:AT1G17745]
gene:AT2G39980	AT2G39980	2	complement(16687673..16690182)	22.07	-1.65	-3.14	1.11e-16	5.31e-14	2.81e-12	22.07	-1.29	-2.45	9.22e-11	1.82e-08	2.33e-06	At2g39980/T28M21.14 [Source:UniProtKB/TrEMBL;Acc:O04201]
gene:AT3G50840	AT3G50840	3	complement(18896129..18898680)	36.22	-1.65	-3.13	5.12e-10	5.67e-08	1.3e-05	36.22	-1.35	-2.55	3.45e-07	2.53e-05	0.00875	BTB/POZ domain-containing protein At3g50840 [Source:UniProtKB/Swiss-Prot;Acc:Q8LPQ3]
gene:AT5G57340	AT5G57340	5	23225951..23229298	9.15	-1.69	-3.23	6.03e-11	8.34e-09	1.53e-06	9.15	-1.61	-3.05	4.8e-10	7.03e-08	1.22e-05	Ras guanine nucleotide exchange factor Q-like protein [Source:UniProtKB/TrEMBL;Acc:Q9LVC4]
AtRLP39	AT3G24900	3	complement(9099060..9101991)	2.25	-1.69	-3.22	8.15e-08	4.79e-06	0.00206	2.25	-1.62	-3.08	2.55e-07	1.96e-05	0.00646	Receptor like protein 39 [Source:UniProtKB/TrEMBL;Acc:A0A1I9LR86]
gene:AT3G14280	AT3G14280	3	complement(4761432..4762457)	17.53	-1.72	-3.3	6.42e-07	2.76e-05	0.02	17.53	-2.02	-4.05	6.7e-09	7.58e-07	0.00017	At3g14280 [Source:UniProtKB/TrEMBL;Acc:Q9LUL9]
ATJ11	AT4G36040	4	complement(17049152..17050608)	333.17	-1.73	-3.31	7.85e-13	1.67e-10	1.99e-08	333.17	-1.22	-2.33	4.2e-07	2.99e-05	0.01	At4g36040 [Source:UniProtKB/TrEMBL;Acc:Q1H544]
gene:AT3G09275	AT3G09275	3	complement(22142893..22144281)	208.19	-1.73	-3.31	0	0	0	208.19	-1.24	-2.37	4.53e-10	6.75e-08	1.15e-05
TEM1	AT1G25560	1	complement(8981556..8983314)	60.88	-1.77	-3.4	1.32e-14	3.98e-12	3.35e-10	60.88	-1.19	-2.29	1.81e-07	1.43e-05	0.00458	AP2/ERF and B3 domain-containing transcription repressor TEM1 [Source:UniProtKB/Swiss-Prot;Acc:Q9C6M5]
gene:AT3G27250	AT3G27250	3	10061009..10062870	22.34	-1.78	-3.43	2.19e-12	4.24e-10	5.56e-08	22.34	-1.67	-3.18	4.64e-11	1.03e-08	1.18e-06	At3g27250 [Source:UniProtKB/TrEMBL;Acc:Q9LK28]
gene:AT5G03230	AT5G03230	5	769438..770563	48.26	-1.86	-3.63	7.09e-14	1.91e-11	1.8e-09	48.26	-1.97	-3.93	2.11e-15	1.48e-12	5.34e-11	Arabidopsis thaliana genomic DNA, chromosome 5, P1 clone:MOK16 [Source:UniProtKB/TrEMBL;Acc:Q9LYW2]
AZF2	AT3G19580	3	complement(6802903..6804296)	22.31	-1.87	-3.66	0	0	0	22.31	-1.34	-2.53	3.17e-11	7.44e-09	8.03e-07	ZF2 [Source:UniProtKB/TrEMBL;Acc:A0A178VJ97]
RAV2	AT1G68840	1	25880155..25882222	111.97	-1.89	-3.71	0	0	0	111.97	-1.3	-2.47	4.36e-09	5.13e-07	0.00011	TEM2 [Source:UniProtKB/TrEMBL;Acc:A0A178WNP0]
MO2	AT4G38540	4	18023121..18025027	9.98	-1.9	-3.72	1.27e-06	4.93e-05	0.03	9.98	-2.12	-4.34	6.87e-08	6.1e-06	0.00174	Monooxygenase 2 [Source:UniProtKB/Swiss-Prot;Acc:O81816]
gene:AT1G21000	AT1G21000	1	7337605..7339452	72.72	-1.91	-3.76	0	0	0	72.72	-1.3	-2.47	3.12e-10	4.98e-08	7.91e-06	At1g21000/F9H16_1 [Source:UniProtKB/TrEMBL;Acc:Q93V70]
gene:AT3G52060	AT3G52060	3	complement(19310531..19312281)	97.12	-1.92	-3.78	0	0	0	97.12	-1.02	-2.03	4.64e-07	3.2e-05	0.01	GnTL [Source:UniProtKB/TrEMBL;Acc:A0A384L2P4]
NAC029	AT1G69490	1	26122080..26123514	89.85	-2.03	-4.09	1.11e-16	5.31e-14	2.81e-12	89.85	-1.77	-3.41	6.53e-13	2.33e-10	1.65e-08	NAP [Source:UniProtKB/TrEMBL;Acc:A0A178W8K0]
gene:AT2G19810	AT2G19810	2	8550253..8551979	37.13	-2.11	-4.31	0	0	0	37.13	-1.15	-2.22	1.29e-07	1.06e-05	0.00327	TZF2 [Source:UniProtKB/TrEMBL;Acc:A0A178VX61]
MYB15	AT3G23250	3	8309209..8310910	1.31	-2.15	-4.43	8.5e-09	6.99e-07	0.000215	1.31	-1.72	-3.29	1.65e-06	9.36e-05	0.04	Transcription factor MYB15 [Source:UniProtKB/Swiss-Prot;Acc:Q9LTC4]
NCED3	AT3G14440	3	complement(4831286..4834015)	10.67	-2.16	-4.47	0	0	0	10.67	-1.26	-2.39	2.11e-08	2.08e-06	0.000535	9-cis-epoxycarotenoid dioxygenase NCED3, chloroplastic [Source:UniProtKB/Swiss-Prot;Acc:Q9LRR7]
gene:AT3G13950	AT3G13950	3	4603885..4605513	4.14	-2.16	-4.47	3.43e-12	6.21e-10	8.69e-08	4.14	-1.87	-3.66	9.2e-10	1.23e-07	2.33e-05	AT3G13950 protein [Source:UniProtKB/TrEMBL;Acc:B9DG91]
CYP89A9	AT3G03470	3	complement(824552..826585)	59.99	-2.19	-4.56	5.79e-10	6.16e-08	1.47e-05	59.99	-2.11	-4.31	2.33e-09	2.86e-07	5.89e-05	Cytochrome P450 89A9 [Source:UniProtKB/Swiss-Prot;Acc:Q9SRQ1]
SMXL8	AT2G40130	2	16765709..16769279	5.94	-2.2	-4.58	2.22e-16	9.7e-14	5.62e-12	5.94	-1.34	-2.52	3.55e-07	2.58e-05	0.009	Protein SMAX1-LIKE 8 [Source:UniProtKB/Swiss-Prot;Acc:F4IGZ2]
gene:AT1G70260	AT1G70260	1	complement(26456774..26459570)	25.27	-2.2	-4.61	2.02e-09	1.87e-07	5.11e-05	25.27	-2.52	-5.75	7.62e-12	2.05e-09	1.93e-07	WAT1-related protein At1g70260 [Source:UniProtKB/Swiss-Prot;Acc:F4I5D5]
MKK9	AT1G73500	1	complement(27639091..27640643)	31.02	-2.23	-4.69	9.55e-15	2.91e-12	2.42e-10	31.02	-1.43	-2.69	6.07e-07	4.01e-05	0.02	Mitogen-activated protein kinase kinase 9 [Source:UniProtKB/Swiss-Prot;Acc:Q9FX43]
GOLS2	AT1G56600	1	21207537..21209635	78.67	-2.23	-4.7	5.43e-10	5.88e-08	1.37e-05	78.67	-2.48	-5.57	5.95e-12	1.64e-09	1.51e-07	Galactinol synthase 2 [Source:UniProtKB/Swiss-Prot;Acc:Q9FXB2]
gene:AT4G29190	AT4G29190	4	complement(14391849..14393381)	203.9	-2.25	-4.74	0	0	0	203.9	-1.65	-3.13	1.53e-10	2.79e-08	3.88e-06	Zinc finger CCCH domain-containing protein 49 [Source:UniProtKB/Swiss-Prot;Acc:Q9M0G2]
AtRLP52	AT5G25910	5	9038860..9041377	1.19	-2.26	-4.8	5.25e-09	4.46e-07	0.000133	1.19	-1.98	-3.96	1.94e-07	1.53e-05	0.0049	Receptor-like protein 52 [Source:UniProtKB/Swiss-Prot;Acc:Q7FZR1]
LSU3	AT3G49570	3	complement(18372404..18373147)	6.64	-2.3	-4.92	6.66e-12	1.1e-09	1.69e-07	6.64	-2.34	-5.07	3.47e-12	1.02e-09	8.79e-08	Protein RESPONSE TO LOW SULFUR 3 [Source:UniProtKB/Swiss-Prot;Acc:Q9SCK2]
PER21	AT2G37130	2	complement(15597921..15600154)	24.43	-2.53	-5.79	6.64e-07	2.83e-05	0.02	24.43	-2.46	-5.5	1.38e-06	8.03e-05	0.04	Peroxidase 21 [Source:UniProtKB/Swiss-Prot;Acc:Q42580]
gene:AT5G55970	AT5G55970	5	22667220..22669631	13.25	-2.66	-6.33	0	0	0	13.25	-1.67	-3.18	5.54e-10	7.88e-08	1.4e-05	RING/U-box superfamily protein [Source:UniProtKB/TrEMBL;Acc:Q8LES9]
gene:AT2G28400	AT2G28400	2	complement(12147883..12149072)	23.41	-2.78	-6.86	2.78e-15	1e-12	7.03e-11	23.41	-2.2	-4.6	2.9e-10	4.68e-08	7.35e-06	Uncharacterized protein At2g28400 [Source:UniProtKB/TrEMBL;Acc:Q9SKN0]
AIP1	AT1G07430	1	complement(2280746..2282828)	4.73	-2.86	-7.28	6.11e-15	1.98e-12	1.55e-10	4.73	-1.77	-3.41	6.14e-07	4.04e-05	0.02	Protein phosphatase 2C 3 [Source:UniProtKB/Swiss-Prot;Acc:Q9LNW3]
GH3.5	AT4G27260	4	13653579..13656285	13.82	-2.96	-7.79	2.43e-11	3.58e-09	6.16e-07	13.82	-2.54	-5.83	8.82e-09	9.72e-07	0.000223	Indole-3-acetic acid-amido synthetase GH3.5 [Source:UniProtKB/Swiss-Prot;Acc:O81829]
DREB1A	AT4G25480	4	complement(13018010..13019400)	4.47	-3.01	-8.07	4.66e-15	1.55e-12	1.18e-10	4.47	-2.17	-4.5	4.35e-09	5.13e-07	0.00011	Dehydration-responsive element-binding protein 1A [Source:UniProtKB/Swiss-Prot;Acc:Q9M0L0]
gene:AT1G76590	AT1G76590	1	28740540..28742231	18.01	-3.03	-8.18	0	0	0	18.01	-1.48	-2.79	9.8e-07	5.92e-05	0.02	At1g76590 [Source:UniProtKB/TrEMBL;Acc:Q2HIW3]
HSPRO2	AT2G40000	2	complement(16700490..16702336)	172.28	-3.08	-8.46	0	0	0	172.28	-1.68	-3.21	1.73e-08	1.75e-06	0.000437	Nematode resistance protein-like HSPRO2 [Source:UniProtKB/Swiss-Prot;Acc:O04203]
RD26	AT4G27410	4	complement(13707192..13709170)	55.25	-3.09	-8.51	0	0	0	55.25	-1.92	-3.77	0	0	0	NAC (No Apical Meristem) domain transcriptional regulator superfamily protein [Source:UniProtKB/TrEMBL;Acc:F4JIU9]
gene:AT2G27830	AT2G27830	2	11860218..11861525	51.83	-3.2	-9.21	0	0	0	51.83	-1.76	-3.39	9.69e-09	1.06e-06	0.000245	Expressed protein [Source:UniProtKB/TrEMBL;Acc:Q9ZUY4]
gene:AT5G21940	AT5G21940	5	complement(7249014..7250770)	84.56	-3.39	-10.47	0	0	0	84.56	-1.68	-3.21	2.21e-14	1.1e-11	5.6e-10	At5g21940 [Source:UniProtKB/TrEMBL;Acc:Q9C593]
OXS3	AT5G56550	5	complement(22895616..22896734)	32.44	-3.42	-10.7	0	0	0	32.44	-1.78	-3.42	4.47e-13	1.64e-10	1.13e-08	Emb [Source:UniProtKB/TrEMBL;Acc:Q9LVB9]
AHP4	AT3G16360	3	5554197..5555789	5.16	-3.45	-10.93	1.84e-08	1.34e-06	0.000465	5.16	-4.48	-22.34	7.01e-12	1.91e-09	1.78e-07	AHP4 [Source:UniProtKB/TrEMBL;Acc:A0A384KT90]
PUB19	AT1G60190	1	22198266..22200687	11.31	-3.63	-12.39	0	0	0	11.31	-3.28	-9.71	0	0	0	U-box domain-containing protein 19 [Source:UniProtKB/Swiss-Prot;Acc:O80742]
BCAT2	AT1G10070	1	3288087..3290471	3.46	-3.66	-12.67	3.02e-08	2.09e-06	0.000765	3.46	-3.25	-9.53	6.57e-07	4.29e-05	0.02	Branched-chain-amino-acid aminotransferase 2, chloroplastic [Source:UniProtKB/Swiss-Prot;Acc:Q9M439]
NLP3_1	AT4G38340	4	17954710..17958063	7.74	-3.95	-15.47	1.12e-12	2.35e-10	2.84e-08	7.74	-3.69	-12.86	2.75e-11	6.52e-09	6.97e-07	Protein NLP3 [Source:UniProtKB/Swiss-Prot;Acc:Q9SVF1]
gene:AT1G11210	AT1G11210	1	complement(3755668..3756998)	11	-4.19	-18.25	1.11e-16	5.31e-14	2.81e-12	11	-3.7	-13	1.05e-13	4.39e-11	2.67e-09	At1g11210/T28P6_5 [Source:UniProtKB/TrEMBL;Acc:Q9SXA7]
NAC055	AT3G15500	3	5234457..5236196	1.99	-4.65	-25.17	2.08e-14	5.91e-12	5.26e-10	1.99	-2.32	-5	1.82e-06	0.000101	0.05	NAC3 [Source:UniProtKB/TrEMBL;Acc:A0A178VLD3]
DREB1B	AT4G25490	4	complement(13021780..13022996)	1.96	-6.16	-71.65	3.1e-10	3.64e-08	7.86e-06	1.96	-3.39	-10.48	2.79e-07	2.12e-05	0.00705	DRE/CRT-binding factor 1 [Source:UniProtKB/TrEMBL;Acc:B6DTR3]
