# Supplementary material for: Spermine inhibits PAMP-induced ROS and Ca2+ burst and reshapes the transcriptional landscape of PAMP-triggered immunity in Arabidopsis
Source: J Exp Bot. 2022 Oct 20;74(1):427–42. doi: 10.1093/jxb/erac411 (PMC9786854; doi:10.1093/jxb/erac411)
Supplement: erac411_suppl_Supplementary_Table_S2 [file erac411_suppl_supplementary_table_s2.xlsx]

## Sheet: Table Legends
Tables S2.1 to S2.19. Comparison of genes which are differentially expressed at 24 h of treatment with flg22 (1 µM), Spm (100 µM) and Spm (100 µM) + flg22 (1 µM) in the wild-type.
Table S2.1. List of 1415 differentially expressed genes at 24 h of flg22 (1 µM) treatment.
Table S2.2. Gene ontology analysis of genes deregulated in Table S2.1
Table S2.3. List of 462 flg22-only genes that show significant expression differences at 24 h of flg22 (1 µM) treatment.
Table S2.4. Gene ontology analysis of genes deregulated in Table S2.3
Table S2.5. Pathway enrichment analysis of genes deregulated in Table S2.3
Table S2.6. List of 1534 differentially expressed genes at 24 h of (100 µM Spm + 1 µM flg22) treatment.
Table S2.7. Gene ontology analysis of genes deregulated in Table S2.6
Table S2.8. List of 868 common genes which are differentially expressed in flg22 (1 µM) and (100 µM Spm + 1 µM flg22) treatments.
Table S2.9. Gene ontology analysis of genes deregulated in Table S2.8
Table S2.10. Pathway enrichment analysis of genes deregulated in Table S2.8
Table S2.11. List of 543 (Spm + flg22)- only genes that show significant differences in expression at 24 h of (100 µM Spm + 1 µM flg22) treatment.
Table S2.12. Gene ontology analysis of genes deregulated in Table S2.11
Table S2.13. Pathway enrichment analysis of genes deregulated in Table S2.11
Table S2.14. List of 220 (Spm- only) genes that show significant differences in expression at 24 h of Spm (100 µM) treatment.
Table S2.15. Gene ontology analysis of genes deregulated in Table S2.14
Table S2.16. List of 25 common genes which are differentially expressed in flg22 (1 µM) and Spm (100 µM) treatments.
Table S2.17. List of 63 common genes which are differentially expressed in Spm (100 µM) and (100 µM Spm + 1 µM flg22) treatments.
Table S2.18. List of 60 common genes which are differentially expressed in Spm (100 µM), flg22 (1µM) and (100 µM Spm + 1 µM flg22) treatments.
Table S2.19. Gene ontology analysis of genes deregulated in Table S2.18

## Sheet: S2.1 flg22 vs mock (1415)
				flg22 vs mock
Name	gene_id	Chromosome	Region	Max group mean	Log₂ fold change	Fold change	P-value	FDR p-value	Bonferroni	description
gene:AT5G48430	AT5G48430	5	complement(19627634..19629167)	6.97	9.61	781.04	4.07e-12	1.78e-10	1.03e-07	At5g48430 [Source:UniProtKB/TrEMBL;Acc:Q9LV70] Eukaryotic aspartyl protease family protein
PER69	AT5G64100	5	complement(25650567..25652247)	4.61	8.92	484.92	1.11e-10	3.91e-09	2.82e-06	Peroxidase [Source:UniProtKB/TrEMBL;Acc:A0A178U798]
gene:AT2G39530	AT2G39530	2	complement(16498364..16499524)	78.32	7.14	140.63	0	0	0	CASP-like protein 4D1 [Source:UniProtKB/Swiss-Prot;Acc:Q8GWD5]
gene:AT3G28550	AT3G28550	3	complement(10700562..10704018)	1.32	7.08	135.52	3.21e-12	1.43e-10	8.13e-08	Proline-rich extensin-like family protein [Source:UniProtKB/TrEMBL;Acc:F4J0B5]
gene:AT2G31335	AT2G31335	2	13360883..13361383	5	6.73	106.41	1.07e-11	4.42e-10	2.7e-07	Putative uncharacterized protein [Source:UniProtKB/TrEMBL;Acc:Q1G3B9]
SCPL14	AT3G12230	3	complement(3899364..3901879)	0.85	6.42	85.38	9.4e-07	1.38e-05	0.02	Serine carboxypeptidase-like 14 [Source:UniProtKB/Swiss-Prot;Acc:Q9C7D3]
ATEXO70H1	AT3G55150	3	complement(20440491..20442650)	6.3	6.38	83.24	0	0	0	Exocyst complex component EXO70H1 [Source:UniProtKB/Swiss-Prot;Acc:Q8VY27]
gene:AT2G42060	AT2G42060	2	17548053..17549121	4.58	6.26	76.85	0	0	0	At2g42060 [Source:UniProtKB/TrEMBL;Acc:P93741]
gene:AT4G12490	AT4G12490	4	complement(7409621..7410406)	2.157.69	6.18	72.33	0	0	0	pEARLI1-like lipid transfer protein 2 [Source:UniProtKB/Swiss-Prot;Acc:Q9SU34]
PER62	AT5G39580	5	complement(15847065..15849141)	14.99	6.16	71.48	0	0	0	Peroxidase 62 [Source:UniProtKB/Swiss-Prot;Acc:Q9FKA4]
NIP3-1	AT1G31885	1	11450315..11452068	8.1	6.07	67.26	0	0	0	Aquaporin NIP3-1 [Source:UniProtKB/Swiss-Prot;Acc:Q9C6T0]
gene:AT4G12500	AT4G12500	4	complement(7413990..7414955)	379.59	6.05	66.26	0	0	0	pEARLI1-like lipid transfer protein 3 [Source:UniProtKB/Swiss-Prot;Acc:Q9SU33]
gene:AT5G36907	AT5G36907	5	complement(14550119..14550859)	12.53	5.95	61.61	0	0	0
gene:AT3G46280	AT3G46280	3	complement(17005423..17008528)	163.93	5.84	57.2	0	0	0	Kinase-like protein [Source:UniProtKB/TrEMBL;Acc:Q8GYH9]
WRKY49	AT5G43290	5	complement(17371808..17373221)	16.7	5.74	53.48	0	0	0	Probable WRKY transcription factor 49 [Source:UniProtKB/Swiss-Prot;Acc:Q9FHR7]
ATL41	AT2G42360	2	17640546..17641790	17.3	5.72	52.87	0	0	0	E3 ubiquitin-protein ligase ATL41 [Source:UniProtKB/Swiss-Prot;Acc:Q9SLC3]
NPF7.2	AT4G21680	4	complement(11517353..11519805)	1.66	5.62	49.03	9.13e-09	2.16e-07	0.000231	Protein NRT1/ PTR FAMILY 7.2 [Source:UniProtKB/Swiss-Prot;Acc:Q8GXN2]
gene:AT5G39000	AT5G39000	5	15611812..15614664	0.91	5.6	48.34	6.05e-14	3.68e-12	1.53e-09	Putative receptor-like protein kinase At5g39000 [Source:UniProtKB/Swiss-Prot;Acc:Q9FID8]
gene:AT1G05700	AT1G05700	1	1709673..1713474	0.53	5.58	47.78	2.86e-09	7.48e-08	7.24e-05	Leucine-rich repeat transmembrane protein kinase protein [Source:TAIR;Acc:AT1G05700]
NRT2.6	AT3G45060	3	complement(16477561..16479559)	22.96	5.58	47.75	0	0	0	High affinity nitrate transporter 2.6 [Source:UniProtKB/Swiss-Prot;Acc:Q9LXH0]
gene:AT1G51820	AT1G51820	1	complement(19237219..19241965)	12.25	5.44	43.5	0	0	0	Probable LRR receptor-like serine/threonine-protein kinase At1g51820 [Source:UniProtKB/Swiss-Prot;Acc:C0LGG3]
gene:AT2G44370	AT2G44370	2	complement(18321951..18323121)	32.99	5.37	41.45	0	0	0	At2g44370 [Source:UniProtKB/TrEMBL;Acc:O64871]
gene:AT2G43620	AT2G43620	2	complement(18093694..18095093)	303.17	5.33	40.25	0	0	0	Endochitinase At2g43620 [Source:UniProtKB/Swiss-Prot;Acc:O22841]
PME17	AT2G45220	2	complement(18644061..18646606)	126.03	5.33	40.27	0	0	0	Probable pectinesterase/pectinesterase inhibitor 17 [Source:UniProtKB/Swiss-Prot;Acc:O22149]
gene:AT5G44380	AT5G44380	5	complement(17878672..17881495)	11.51	5.3	39.37	0	0	0	FAD-binding Berberine family protein [Source:TAIR;Acc:AT5G44380]
gene:AT1G30700	AT1G30700	1	10892445..10894714	12.11	5.27	38.45	0	0	0	Berberine bridge enzyme-like 8 [Source:UniProtKB/Swiss-Prot;Acc:Q9SA85]
PER37	AT4G08770	4	complement(5598037..5600398)	1.97	5.22	37.3	8.58e-14	5.03e-12	2.17e-09	Peroxidase 37 [Source:UniProtKB/Swiss-Prot;Acc:Q9LDN9]
NIT2	AT3G44300	3	15983199..15985535	10.43	5.17	36.08	5.55e-16	4.69e-14	1.41e-11	NIT2 [Source:UniProtKB/TrEMBL;Acc:A0A384LD03]
gene:AT3G51360	AT3G51360	3	complement(19064203..19066734)	1.2	5.16	35.67	0	0	0	Eukaryotic aspartyl protease family protein [Source:UniProtKB/TrEMBL;Acc:A0A1I9LQZ6]
gene:AT1G13480	AT1G13480	1	complement(4622550..4624081)	8.02	5.1	34.38	0	0	0	At1g13480 [Source:UniProtKB/TrEMBL;Acc:Q56Y29]
gene:AT5G22560	AT5G22560	5	complement(7491356..7493269)	0.42	5.09	34.14	3.2e-07	5.21e-06	0.00811	Emb [Source:UniProtKB/TrEMBL;Acc:Q9FK83]
DXPS1	AT3G21500	3	complement(7573560..7576721)	0.46	5.08	33.81	2.04e-07	3.5e-06	0.00518	1-deoxy-D-xylulose 5-phosphate synthase 1 [Source:UniProtKB/TrEMBL;Acc:A0A1I9LTC7]
IP5P8	AT2G37440	2	15718044..15722152	1.09	5.07	33.53	0	0	0	Type I inositol polyphosphate 5-phosphatase 8 [Source:UniProtKB/Swiss-Prot;Acc:Q0WT19]
gene:AT4G03460	AT4G03460	4	complement(1537118..1540713)	2.9	5.05	33.23	0	0	0	Ankyrin repeat family protein [Source:TAIR;Acc:AT4G03460]
WRKY31	AT4G22070	4	complement(11691172..11694590)	0.66	5.05	33.05	1.53e-09	4.3e-08	3.89e-05	Probable WRKY transcription factor 31 [Source:UniProtKB/Swiss-Prot;Acc:Q93WT0]
ACS7	AT4G26200	4	13275200..13277188	8.54	5.04	32.94	0	0	0	1-aminocyclopropane-1-carboxylate synthase 7 [Source:UniProtKB/Swiss-Prot;Acc:Q9STR4]
MLO12	AT2G39200	2	complement(16356041..16359943)	105.69	5.01	32.26	0	0	0	MLO-like protein [Source:UniProtKB/TrEMBL;Acc:A0A178VNS1]
UGT76B1	AT3G11340	3	3556554..3558361	53.34	5	32.08	0	0	0	UDP-glycosyltransferase 76B1 [Source:UniProtKB/Swiss-Prot;Acc:Q9C768]
gene:AT2G44010	AT2G44010	2	18216574..18217453	1.13	4.89	29.7	5.1e-08	1.01e-06	0.00129	At2g44010 [Source:UniProtKB/TrEMBL;Acc:O80571]
PER71	AT5G64120	5	complement(25659257..25661007)	555.46	4.89	29.55	0	0	0	Peroxidase [Source:UniProtKB/TrEMBL;Acc:A0A178UAR8]
gene:AT2G39518	AT2G39518	2	complement(16495819..16497145)	108.6	4.88	29.35	0	0	0	CASP-like protein 4D2 [Source:UniProtKB/Swiss-Prot;Acc:Q56X75]
LHT7	AT4G35180	4	complement(16737835..16740601)	33.97	4.83	28.52	0	0	0	Lysine histidine transporter-like 7 [Source:UniProtKB/Swiss-Prot;Acc:Q84WE9]
GCS2	AT1G24320	1	complement(8626315..8631027)	0.68	4.79	27.69	3.71e-13	1.94e-11	9.39e-09	Alpha-glucosidase 2 [Source:UniProtKB/Swiss-Prot;Acc:Q84M89]
PER49	AT4G36430	4	complement(17204385..17206033)	11.91	4.71	26.18	0	0	0	Peroxidase 49 [Source:UniProtKB/Swiss-Prot;Acc:O23237]
PRXIIC	AT1G65970	1	complement(24557372..24558322)	6.44	4.68	25.65	0	0	0	TPX2 [Source:UniProtKB/TrEMBL;Acc:A0A178WKG0]
gene:AT3G21351	AT3G21351	3	7518784..7519477	13.06	4.64	24.99	0	0	0	Transmembrane protein [Source:UniProtKB/TrEMBL;Acc:F4IXJ9]
BIA1	AT4G15400	4	complement(8811917..8813593)	1.97	4.63	24.79	0	0	0	BAHD acyltransferase BIA1 [Source:UniProtKB/Swiss-Prot;Acc:O23393]
gene:AT2G17740	AT2G17740	2	complement(7706896..7707954)	74.79	4.61	24.5	0	0	0	At2g17740 [Source:UniProtKB/TrEMBL;Acc:Q6NQN8]
gene:AT2G36690	AT2G36690	2	15379660..15382131	4	4.59	24.02	0	0	0	2-oxoglutarate (2OG) and Fe(II)-dependent oxygenase superfamily protein [Source:UniProtKB/TrEMBL;Acc:F4INZ9]
ATARFD1B	AT1G02430	1	complement(495050..496332)	3.99	4.57	23.7	0	0	0	ADP-ribosylation factor D1B [Source:UniProtKB/TrEMBL;Acc:F4HXI4]
PYL6	AT2G40330	2	complement(16844588..16846194)	1.47	4.5	22.64	5.23e-11	1.95e-09	1.32e-06	Abscisic acid receptor PYL6 [Source:UniProtKB/Swiss-Prot;Acc:Q8S8E3]
ATRTL1	AT4G15417	4	8821651..8823076	10.72	4.49	22.42	0	0	0	RNAse II-like 1 [Source:TAIR;Acc:AT4G15417]
HSP17.7	AT5G12030	5	complement(3883957..3884838)	2.56	4.45	21.81	1.37e-14	9.25e-13	3.46e-10	17.7 kDa class II heat shock protein [Source:UniProtKB/Swiss-Prot;Acc:O81822]
gene:AT3G28510	AT3G28510	3	10685470..10687429	93.02	4.44	21.73	0	0	0	AAA-ATPase At3g28510 [Source:UniProtKB/Swiss-Prot;Acc:Q9LH84]
PPI2	AT3G15340	3	complement(5159698..5162945)	1.59	4.38	20.75	0	0	0	PPI2 [Source:UniProtKB/TrEMBL;Acc:A0A178VC28]
PR1	AT2G14610	2	complement(6241640..6242541)	558.32	4.37	20.7	0	0	0	Pathogenesis-related protein 1 [Source:UniProtKB/Swiss-Prot;Acc:P33154]
gene:AT2G44240	AT2G44240	2	18289824..18292374	1.52	4.34	20.32	1.43e-12	6.71e-11	3.61e-08	At2g44240/F4I1.5 [Source:UniProtKB/TrEMBL;Acc:O64859]
KOR2	AT1G65610	1	complement(24391672..24395503)	8.66	4.34	20.29	0	0	0	Endoglucanase 7 [Source:UniProtKB/Swiss-Prot;Acc:O04478]
XTH10	AT2G14620	2	6244772..6246279	3.54	4.29	19.58	0	0	0	Probable xyloglucan endotransglucosylase/hydrolase protein 10 [Source:UniProtKB/Swiss-Prot;Acc:Q9ZVK1]
RSH4	AT1G30850	1	10985063..10986295	1.63	4.28	19.42	1.91e-13	1.05e-11	4.84e-09	Root hair specific 4 [Source:UniProtKB/TrEMBL;Acc:Q9SY31]
gene:AT4G16355	AT4G16355	4	9244066..9244654	1.09	4.27	19.28	1.15e-06	1.66e-05	0.03
GLR1.3	AT5G48410	5	19620267..19623425	1.15	4.26	19.17	2.22e-16	1.96e-14	5.62e-12	Glutamate receptor 1.3 [Source:UniProtKB/Swiss-Prot;Acc:Q9FH75]
MIZ1	AT2G41660	2	17367492..17369206	4.06	4.26	19.13	0	0	0	MIZ1 [Source:UniProtKB/TrEMBL;Acc:A0A178VY97]
ATEXO70H2	AT2G39380	2	complement(16447006..16449083)	3.39	4.25	19.03	0	0	0	Exocyst subunit Exo70 family protein [Source:UniProtKB/TrEMBL;Acc:O80625]
NRT2.5	AT1G12940	1	4416315..4418590	46.71	4.25	19.06	0	0	0	High affinity nitrate transporter 2.5 [Source:UniProtKB/Swiss-Prot;Acc:Q9LPV5]
WRKY9	AT1G68150	1	25543949..25545791	1.33	4.23	18.75	6.7e-11	2.45e-09	1.7e-06	WRKY9 [Source:UniProtKB/TrEMBL;Acc:A0A178WJS2]
ARD	AT2G26400	2	complement(11231770..11233388)	37.55	4.21	18.5	0	0	0	acireductone dioxygenase 3 [Source:TAIR;Acc:AT2G26400]
gene:AT3G47050	AT3G47050	3	complement(17327935..17330889)	5.15	4.21	18.48	0	0	0	Beta-D-glucan exohydrolase-like protein [Source:UniProtKB/TrEMBL;Acc:Q9SD68]
HSP17.4A	AT3G46230	3	complement(16984118..16984867)	1.57	4.21	18.56	1.91e-07	3.3e-06	0.00484	17.4 kDa class I heat shock protein [Source:UniProtKB/Swiss-Prot;Acc:P19036]
PP2B6	AT2G02310	2	complement(608586..610283)	0.48	4.16	17.89	1.35e-06	1.91e-05	0.03	Putative F-box protein PP2-B6 [Source:UniProtKB/Swiss-Prot;Acc:Q9ZVR0]
SIRK	AT2G19190	2	complement(8326049..8329944)	96.53	4.16	17.85	0	0	0	Senescence-induced receptor-like serine/threonine-protein kinase [Source:UniProtKB/Swiss-Prot;Acc:O64483]
FMO1	AT1G19250	1	complement(6650476..6653195)	4.68	4.14	17.58	1.3e-12	6.17e-11	3.29e-08	Probable flavin-containing monooxygenase 1 [Source:UniProtKB/Swiss-Prot;Acc:Q9LMA1]
gene:AT4G25845	AT4G25845	4	13142088..13142821	4.1	4.12	17.41	0	0	0	Oxysterol-binding 4B-like protein [Source:UniProtKB/TrEMBL;Acc:Q2V3E8]
gene:AT2G39410	AT2G39410	2	16455569..16458363	1.13	4.11	17.21	2.76e-12	1.23e-10	6.99e-08	Alpha/beta-Hydrolases superfamily protein [Source:UniProtKB/TrEMBL;Acc:O80628]
DTX8	AT1G66780	1	24909178..24911740	1.86	4.07	16.74	0	0	0	Protein DETOXIFICATION [Source:UniProtKB/TrEMBL;Acc:A0A178W985]
gene:AT1G13540	AT1G13540	1	complement(4635463..4636805)	4.08	4.07	16.81	0	0	0	At1g13540 [Source:UniProtKB/TrEMBL;Acc:Q6NM24]
gene:AT4G05540	AT4G05540	4	complement(2818521..2821065)	2.19	4.07	16.82	0	0	0	P-loop containing nucleoside triphosphate hydrolases superfamily protein [Source:UniProtKB/TrEMBL;Acc:F4JGH5]
UGT73D1	AT3G53150	3	complement(19697607..19699392)	4.15	3.94	15.3	0	0	0	UDP-glucosyl transferase 73D1 [Source:TAIR;Acc:AT3G53150]
PHT1-4	AT2G38940	2	16257157..16260253	9.17	3.92	15.16	0	0	0	PHT1 [Source:UniProtKB/TrEMBL;Acc:A0A178VRB1]
2MMP	AT1G70170	1	26423874..26425356	1.37	3.91	15.03	7.15e-11	2.6e-09	1.81e-06	Metalloendoproteinase 2-MMP [Source:UniProtKB/Swiss-Prot;Acc:O04529]
ATEXT4	AT1G76930	1	complement(28895301..28897120)	413.04	3.91	15	0	0	0	extensin 4 [Source:TAIR;Acc:AT1G76930]
ATGLR2.9	AT2G29100	2	complement(12501092..12504944)	2.48	3.91	14.98	0	0	0	Glutamate receptor [Source:UniProtKB/TrEMBL;Acc:A0A178VR79]
EARLI1	AT4G12480	4	complement(7406065..7406994)	575.59	3.91	15.06	0	0	0	PEARLI 1 [Source:UniProtKB/TrEMBL;Acc:A0A178V1J0]
gene:AT1G51850	AT1G51850	1	complement(19252811..19256927)	50.83	3.91	15.05	0	0	0	Leucine-rich repeat protein kinase family protein [Source:TAIR;Acc:AT1G51850]
gene:AT1G13520	AT1G13520	1	complement(4631633..4633299)	1.43	3.86	14.52	1.77e-09	4.91e-08	4.49e-05	At1g13520 [Source:UniProtKB/TrEMBL;Acc:Q6NNH1]
PP2A7	AT5G45090	5	complement(18202617..18205000)	0.81	3.84	14.32	7.91e-08	1.51e-06	0.002	Uncharacterized protein PHLOEM PROTEIN 2-LIKE A7 [Source:UniProtKB/Swiss-Prot;Acc:Q9FHE5]
CBL6	AT4G16350	4	complement(9242274..9243912)	2.98	3.83	14.27	0	0	0	Calcineurin B-like protein 6 [Source:UniProtKB/Swiss-Prot;Acc:Q9C5P6]
gene:AT5G24230	AT5G24230	5	8228829..8230964	4.43	3.83	14.23	0	0	0	At5g24230 [Source:UniProtKB/TrEMBL;Acc:Q8GW37]
YSL7	AT1G65730	1	24442388..24446291	6.63	3.83	14.21	0	0	0	Probable metal-nicotianamine transporter YSL7 [Source:UniProtKB/Swiss-Prot;Acc:Q9SHY2]
PER4	AT1G14540	1	complement(4974021..4975705)	3.73	3.82	14.08	3.62e-08	7.41e-07	0.000917	Peroxidase [Source:UniProtKB/TrEMBL;Acc:A0A178WND9]
GLR2.5	AT5G11210	5	complement(3571020..3574817)	2.26	3.81	14.05	0	0	0	Glutamate receptor 2.5 [Source:UniProtKB/Swiss-Prot;Acc:Q9LFN5]
gene:AT1G36622	AT1G36622	1	complement(13835620..13836954)	13.54	3.78	13.77	0	0	0	Transmembrane protein [Source:UniProtKB/TrEMBL;Acc:Q1G3E7]
gene:AT5G36925	AT5G36925	5	complement(14565476..14566439)	13.42	3.76	13.53	0	0	0	Putative uncharacterized protein [Source:UniProtKB/TrEMBL;Acc:Q9FIW0]
CAD8	AT4G37990	4	17855637..17857878	7.63	3.74	13.4	0	0	0	Cinnamyl alcohol dehydrogenase 8 [Source:UniProtKB/Swiss-Prot;Acc:Q02972]
ABCG37	AT3G53480	3	19825267..19831880	1.23	3.73	13.25	0	0	0	ABC transporter G family member 37 [Source:UniProtKB/Swiss-Prot;Acc:Q9LFH0]
gene:AT4G11170	AT4G11170	4	6811103..6817339	3.17	3.73	13.26	0	0	0	Putative disease resistance protein At4g11170 [Source:UniProtKB/Swiss-Prot;Acc:O82500]
AtRLP21	AT2G25470	2	10838294..10842016	10.31	3.72	13.19	0	0	0	receptor like protein 21 [Source:TAIR;Acc:AT2G25470]
gene:AT3G61198	AT3G61198	3	complement(22655884..22656599)	11.9	3.72	13.2	0	0	0
gene:AT2G40113	AT2G40113	2	16750035..16751314	0.73	3.71	13.11	1.11e-07	2.04e-06	0.00281	Pollen Ole e 1 allergen and extensin family protein [Source:UniProtKB/TrEMBL;Acc:Q58FY6]
gene:AT1G51620	AT1G51620	1	19140130..19141926	14.88	3.69	12.9	0	0	0	Protein kinase superfamily protein [Source:UniProtKB/TrEMBL;Acc:Q9C8H4]
WRKY62	AT5G01900	5	complement(350925..352095)	18.38	3.67	12.76	0	0	0	Uncharacterized protein At5g01900 (Fragment) [Source:UniProtKB/TrEMBL;Acc:C0SVM7]
gene:AT5G41730	AT5G41730	5	complement(16684606..16687706)	0.44	3.63	12.35	2.37e-10	7.85e-09	6e-06	Protein kinase family protein [Source:UniProtKB/TrEMBL;Acc:Q9FGG5]
HSP17.8	AT1G07400	1	2274926..2275783	3.09	3.63	12.4	1.99e-13	1.09e-11	5.04e-09	17.8 kDa class I heat shock protein [Source:UniProtKB/Swiss-Prot;Acc:Q9LNW0]
WRKY72	AT5G15130	5	4904290..4907094	2.77	3.63	12.36	0	0	0	Probable WRKY transcription factor 72 [Source:UniProtKB/Swiss-Prot;Acc:Q9LXG8]
UGT76E4	AT3G46690	3	complement(17197443..17199363)	4.55	3.61	12.19	7.77e-16	6.33e-14	1.97e-11	Glycosyltransferase (Fragment) [Source:UniProtKB/TrEMBL;Acc:W8Q337]
gene:AT3G18250	AT3G18250	3	complement(6258060..6258426)	68.28	3.59	12.06	0	0	0	Putative membrane lipoprotein [Source:UniProtKB/TrEMBL;Acc:Q6E248]
gene:AT1G51860	AT1G51860	1	complement(19257403..19261794)	19.51	3.58	11.95	0	0	0	Probable LRR receptor-like serine/threonine-protein kinase At1g51860 [Source:UniProtKB/Swiss-Prot;Acc:C0LGG4]
ARL8D	AT3G49860	3	complement(18491084..18492241)	1.57	3.57	11.87	3.63e-09	9.33e-08	9.2e-05	ADP-ribosylation factor-like protein 8d [Source:UniProtKB/Swiss-Prot;Acc:F4IZ82]
IAN7	AT1G33950	1	complement(12332834..12340409)	4	3.57	11.89	0	0	0	Immune-associated nucleotide-binding protein 7 [Source:UniProtKB/Swiss-Prot;Acc:Q9C8V2]
CRRSP57	AT5G41280	5	16509507..16511078	1.47	3.56	11.82	1.54e-10	5.28e-09	3.9e-06	Cysteine-rich repeat secretory protein 57 [Source:UniProtKB/Swiss-Prot;Acc:Q9FHD5]
IOS1	AT1G51800	1	19214072..19218053	98.43	3.54	11.67	0	0	0	LRR receptor-like serine/threonine-protein kinase IOS1 [Source:UniProtKB/Swiss-Prot;Acc:Q9C8I6]
gene:AT4G10720	AT4G10720	4	6607797..6609559	0.59	3.52	11.46	2.52e-09	6.74e-08	6.39e-05	Ankyrin repeat family protein [Source:UniProtKB/TrEMBL;Acc:Q4V397]
LECRK11	AT3G45330	3	complement(16632261..16634569)	2.6	3.52	11.48	0	0	0	Putative L-type lectin-domain containing receptor kinase I.1 [Source:UniProtKB/Swiss-Prot;Acc:Q9M3E5]
gene:AT1G65240	AT1G65240	1	complement(24230867..24233523)	1.43	3.51	11.37	1.56e-13	8.72e-12	3.96e-09	Aspartic proteinase-like protein 2 [Source:UniProtKB/Swiss-Prot;Acc:Q9S9K4]
GSTU8	AT3G09270	3	complement(2848183..2849686)	4.95	3.49	11.27	0	0	0	Glutathione S-transferase U8 [Source:UniProtKB/Swiss-Prot;Acc:Q9SR36]
PME41	AT4G02330	4	1032350..1035055	83.59	3.48	11.14	0	0	0	Probable pectinesterase/pectinesterase inhibitor 41 [Source:UniProtKB/Swiss-Prot;Acc:Q8RXK7]
gene:AT2G27660	AT2G27660	2	complement(11798417..11800928)	35.34	3.46	11.03	0	0	0	Cysteine/Histidine-rich C1 domain family protein [Source:UniProtKB/TrEMBL;Acc:Q9ZUW8]
gene:AT3G45660	AT3G45660	3	16761716..16764439	0.8	3.45	10.92	2.36e-12	1.07e-10	5.98e-08	Major facilitator superfamily protein [Source:UniProtKB/TrEMBL;Acc:A0A1I9LN67]
gene:AT1G13530	AT1G13530	1	complement(4633590..4635129)	2.19	3.44	10.89	7.77e-16	6.33e-14	1.97e-11	Protein of unknown function (DUF1262) [Source:TAIR;Acc:AT1G13530]
gene:AT1G65481	AT1G65481	1	complement(24340736..24341919)	3.54	3.44	10.83	6.11e-15	4.32e-13	1.55e-10	unknown protein; FUNCTIONS IN: molecular_function unknown; INVOLVED IN: biological_process unknown; LOCATED IN: endomembrane system. [Source:TAIR;Acc:AT1G65481]
gene:AT1G30720	AT1G30720	1	10897925..10899975	24.72	3.43	10.76	7.43e-12	3.16e-10	1.88e-07	Berberine bridge enzyme-like 10 [Source:UniProtKB/Swiss-Prot;Acc:Q9SA87]
LECRKA4.2	AT5G01550	5	complement(214373..216773)	6.16	3.43	10.76	0	0	0	lectin receptor kinase a4.1 [Source:TAIR;Acc:AT5G01550]
gene:AT4G12735	AT4G12735	4	complement(7493716..7494234)	3.36	3.42	10.71	6.87e-12	2.93e-10	1.74e-07	At4g12735 [Source:UniProtKB/TrEMBL;Acc:Q8LCC1]
NHL10	AT2G35980	2	15110492..15111539	23.73	3.41	10.6	3.48e-13	1.84e-11	8.81e-09	NDR1/HIN1-like protein 10 [Source:UniProtKB/Swiss-Prot;Acc:Q9SJ52]
EP3	AT3G54420	3	20145905..20148266	19.68	3.4	10.54	0	0	0	EP3 [Source:UniProtKB/TrEMBL;Acc:A0A178VE44]
ABCB11	AT1G02520	1	523536..529069	0.96	3.38	10.44	1.11e-16	1e-14	2.81e-12	ABC transporter B family member 11 [Source:UniProtKB/Swiss-Prot;Acc:Q9FWX7]
WRKY63	AT1G66600	1	24848320..24849543	1.56	3.38	10.39	4.61e-11	1.73e-09	1.17e-06	Probable WRKY transcription factor 63 [Source:UniProtKB/Swiss-Prot;Acc:Q9C6H5]
gene:AT2G45360	AT2G45360	2	18698592..18699514	2.78	3.37	10.31	3.94e-14	2.47e-12	9.98e-10	Ankyrin repeat/KH domain protein (DUF1442) [Source:UniProtKB/TrEMBL;Acc:O22136]
NIMIN-2	AT3G25882	3	complement(9470357..9471039)	57.75	3.36	10.3	0	0	0	NIMIN-2 [Source:UniProtKB/TrEMBL;Acc:A0A178VAB1]
gene:AT4G10860	AT4G10860	4	complement(6678666..6679508)	6.07	3.35	10.18	0	0	0	F8M12.2 protein [Source:UniProtKB/TrEMBL;Acc:O81627]
UGT76E3	AT3G46700	3	complement(17200167..17202074)	1.39	3.34	10.14	1.58e-10	5.39e-09	4e-06	Glycosyltransferase (Fragment) [Source:UniProtKB/TrEMBL;Acc:W8Q6Q0]
gene:AT1G03660	AT1G03660	1	complement(911310..913808)	3.91	3.31	9.91	0	0	0	Ankyrin-repeat containing protein [Source:UniProtKB/TrEMBL;Acc:F4I2G0]
gene:AT4G22470	AT4G22470	4	complement(11840134..11841450)	90.18	3.29	9.75	2.42e-07	4.08e-06	0.00614	Protease inhibitor/seed storage/lipid transfer protein (LTP) family protein [Source:UniProtKB/TrEMBL;Acc:F4JLV4]
gene:AT5G44585	AT5G44585	5	17984527..17986431	7.1	3.28	9.72	1e-13	5.8e-12	2.54e-09	unknown protein; FUNCTIONS IN: molecular_function unknown; INVOLVED IN: biological_process unknown; LOCATED IN: endomembrane system; Ha. [Source:TAIR;Acc:AT5G44585]
NUDT25	AT1G30110	1	10581735..10584152	7.04	3.28	9.73	0	0	0	Nudix hydrolase 25 [Source:UniProtKB/Swiss-Prot;Acc:Q9C6Z2]
gene:AT1G44130	AT1G44130	1	complement(16787508..16789436)	4.99	3.26	9.58	0	0	0	Eukaryotic aspartyl protease family protein [Source:UniProtKB/TrEMBL;Acc:Q9C6Y5]
gene:AT2G37820	AT2G37820	2	15847450..15848659	0.8	3.24	9.42	1.02e-07	1.9e-06	0.00258	At2g37820 [Source:UniProtKB/TrEMBL;Acc:Q6NM27]
gene:AT5G44575	AT5G44575	5	17973775..17975120	140.22	3.2	9.22	0	0	0	At5g44575 [Source:UniProtKB/TrEMBL;Acc:Q8GWN6]
WAKL4	AT1G16150	1	5532298..5535060	1.89	3.2	9.18	7.77e-16	6.33e-14	1.97e-11	Wall-associated receptor kinase-like 4 [Source:UniProtKB/Swiss-Prot;Acc:Q9S9M2]
gene:AT5G44572	AT5G44572	5	17968092..17970342	41.5	3.19	9.12	0	0	0	Transmembrane protein [Source:UniProtKB/TrEMBL;Acc:Q0WML3]
GLR1.2	AT5G48400	5	19616066..19619508	2.75	3.18	9.03	0	0	0	Glutamate receptor 1.2 [Source:UniProtKB/Swiss-Prot;Acc:Q9LV72]
WRKY29	AT4G23550	4	12291632..12293367	2.22	3.17	8.98	1.4e-10	4.82e-09	3.54e-06	WRKY29 [Source:UniProtKB/TrEMBL;Acc:A0A178V2E9]
DTX30	AT5G38030	5	complement(15171143..15175566)	0.56	3.16	8.93	4.11e-08	8.33e-07	0.00104	Protein DETOXIFICATION 30 [Source:UniProtKB/Swiss-Prot;Acc:Q9LS19]
NUDT6	AT2G04450	2	1543320..1545535	87.56	3.16	8.92	0	0	0	Nudix hydrolase 6 [Source:UniProtKB/Swiss-Prot;Acc:Q9SJC4]
CYP76C2	AT2G45570	2	complement(18779321..18781973)	1.26	3.14	8.83	2.77e-09	7.31e-08	7.03e-05	Cytochrome P450 76C2 [Source:UniProtKB/Swiss-Prot;Acc:O64637]
gene:AT5G44390	AT5G44390	5	complement(17882079..17885012)	19.41	3.13	8.73	0	0	0	Berberine bridge enzyme-like 25 [Source:UniProtKB/Swiss-Prot;Acc:Q9FKU9]
gene:AT4G01700	AT4G01700	4	complement(732313..733510)	173.7	3.12	8.68	0	0	0	At4g01700 [Source:UniProtKB/TrEMBL;Acc:Q9ZSI6]
PLL2	AT5G02400	5	513296..516075	2.21	3.11	8.61	0	0	0	Probable protein phosphatase 2C 66 [Source:UniProtKB/Swiss-Prot;Acc:Q9LZ86]
gene:AT1G03850	AT1G03850	1	complement(975871..977911)	20.73	3.1	8.55	0	0	0	Glutaredoxin family protein [Source:TAIR;Acc:AT1G03850]
CYP71A12	AT2G30750	2	complement(13099486..13101371)	6.05	3.09	8.53	1.67e-09	4.65e-08	4.24e-05	Cytochrome P450 71A12 [Source:UniProtKB/Swiss-Prot;Acc:O49340]
gene:AT2G44390	AT2G44390	2	complement(18325811..18326551)	1.39	3.09	8.52	8.62e-08	1.63e-06	0.00218	Cysteine/Histidine-rich C1 domain family protein [Source:UniProtKB/TrEMBL;Acc:O64873]
SDR3B	AT2G47140	2	complement(19350672..19352088)	1.26	3.09	8.52	2.78e-10	9.02e-09	7.05e-06	Short-chain dehydrogenase reductase 3b [Source:UniProtKB/Swiss-Prot;Acc:Q94K41]
ALD1	AT2G13810	2	5768417..5772266	7.31	3.06	8.35	1.89e-15	1.45e-13	4.78e-11	EDTS5 [Source:UniProtKB/TrEMBL;Acc:A0A178VQ02]
gene:AT1G53625	AT1G53625	1	complement(20014379..20015038)	14.72	3.06	8.33	2.28e-14	1.48e-12	5.76e-10	At1g53625 [Source:UniProtKB/TrEMBL;Acc:Q9LPH9]
GAD1	AT5G17330	5	5710910..5715075	6.86	3.05	8.29	0	0	0	Glutamate decarboxylase 1 [Source:UniProtKB/Swiss-Prot;Acc:Q42521]
gene:AT2G38870	AT2G38870	2	complement(16236257..16237280)	94.98	3.03	8.18	0	0	0	Putative protease inhibitor [Source:UniProtKB/TrEMBL;Acc:Q9ZV18]
gene:AT3G12977	AT3G12977	3	4143524..4146037	0.87	3.02	8.11	6e-09	1.47e-07	0.000152	NAC (No Apical Meristem) domain transcriptional regulator superfamily protein [Source:UniProtKB/TrEMBL;Acc:Q9LSI1]
GT-3B	AT2G38250	2	16018210..16020156	2	3.02	8.09	3.01e-14	1.92e-12	7.62e-10	Trihelix transcription factor GT-3b [Source:UniProtKB/Swiss-Prot;Acc:O80450]
AZI1	AT4G12470	4	complement(7401087..7401951)	618.83	3.01	8.04	2.39e-07	4.04e-06	0.00606	pEARLI1-like lipid transfer protein 1 [Source:UniProtKB/Swiss-Prot;Acc:Q9SU35]
NRT3.1	AT5G50200	5	20436180..20437815	148.93	3.01	8.04	0	0	0	High-affinity nitrate transporter 3.1 [Source:UniProtKB/Swiss-Prot;Acc:Q9FGS5]
gene:AT3G09960	AT3G09960	3	3061945..3063594	2.37	3	8	1.2e-11	4.94e-10	3.05e-07	Calcineurin-like metallo-phosphoesterase superfamily protein [Source:UniProtKB/TrEMBL;Acc:Q8LEC0]
KAT3	AT4G32650	4	complement(15751271..15755047)	10.03	3	8	0	0	0	KC1 [Source:UniProtKB/TrEMBL;Acc:A0A178UVX9]
AtRLP24	AT2G33020	2	complement(14013797..14016516)	5.12	2.99	7.95	4.13e-14	2.57e-12	1.05e-09	Receptor like protein 24 [Source:UniProtKB/Swiss-Prot;Acc:O49329]
ERF113	AT5G13330	5	4271730..4274674	2.39	2.99	7.95	8.72e-10	2.57e-08	2.21e-05	Rap2.6L [Source:UniProtKB/TrEMBL;Acc:A0A178UKL8]
gene:AT5G44570	AT5G44570	5	17964416..17966496	6.28	2.99	7.95	0	0	0	unknown protein; FUNCTIONS IN: molecular_function unknown; INVOLVED IN: biological_process unknown; LOCATED IN: endomembrane system; EXPRESSED IN: leaf whorl, hypocotyl, sepal, flower, leaf; EXPRESSED DURING: petal differentiation and expansion stag /.../08 eight leaves visible; Ha. [Source:TAIR;Acc:AT5G44570]
gene:AT1G65845	AT1G65845	1	complement(24493011..24493923)	241.51	2.97	7.85	5.55e-16	4.69e-14	1.41e-11	At1g65844 [Source:UniProtKB/TrEMBL;Acc:Q9SHX3]
gene:AT5G38900	AT5G38900	5	complement(15573505..15575712)	17.1	2.97	7.85	0	0	0	Thioredoxin superfamily protein [Source:TAIR;Acc:AT5G38900]
RABA1E	AT4G18430	4	complement(10183671..10185383)	4.84	2.96	7.8	3.65e-12	1.62e-10	9.25e-08	Ras-related protein RABA1e [Source:UniProtKB/Swiss-Prot;Acc:O49513]
sks15	AT4G37160	4	complement(17494512..17497276)	0.3	2.96	7.77	1.88e-06	2.56e-05	0.05	Sks15 [Source:UniProtKB/TrEMBL;Acc:A0A178UTS2]
CWINV1	AT3G13790	3	complement(4532762..4535914)	91.95	2.95	7.75	0	0	0	Beta-fructofuranosidase, insoluble isoenzyme CWINV1 [Source:UniProtKB/Swiss-Prot;Acc:Q43866]
SAUR36	AT2G45210	2	18641563..18642739	10.07	2.94	7.7	0	0	0	Auxin-responsive protein SAUR36 [Source:UniProtKB/Swiss-Prot;Acc:O22150]
ANAC087	AT5G18270	5	complement(6040919..6043014)	3.3	2.93	7.62	3.44e-15	2.54e-13	8.72e-11	NAC domain-containing protein 87 [Source:UniProtKB/Swiss-Prot;Acc:Q9FK44]
gene:AT1G51890	AT1G51890	1	complement(19274604..19278798)	32.95	2.93	7.63	1.11e-15	8.79e-14	2.81e-11	Leucine-rich repeat protein kinase family protein [Source:TAIR;Acc:AT1G51890]
gene:AT5G24206		5	complement(8213626..8214689)	1.52	2.93	7.62	1.8e-06	2.47e-05	0.05
HSFA2	AT2G26150	2	11135624..11137792	2.08	2.92	7.58	7.88e-15	5.47e-13	2e-10	Heat stress transcription factor A-2 [Source:UniProtKB/Swiss-Prot;Acc:O80982]
gene:AT4G34380	AT4G34380	4	16438469..16440641	1.02	2.91	7.54	4.3e-11	1.63e-09	1.09e-06	At4g34380 [Source:UniProtKB/TrEMBL;Acc:Q9SZ03]
gene:AT1G13550	AT1G13550	1	complement(4636984..4638330)	3.02	2.9	7.46	1.01e-13	5.8e-12	2.55e-09	Putative uncharacterized protein [Source:UniProtKB/TrEMBL;Acc:Q3EDD3]
gene:AT3G21080	AT3G21080	3	complement(7388258..7390031)	47.37	2.85	7.19	8.44e-14	4.97e-12	2.14e-09	ABC transporter-like protein [Source:UniProtKB/TrEMBL;Acc:Q9LJC4]
gene:AT3G49340	AT3G49340	3	complement(18293173..18294621)	55.32	2.85	7.23	5.06e-10	1.57e-08	1.28e-05	Cysteine protease-like protein [Source:UniProtKB/TrEMBL;Acc:Q9SG15]
MED37D	AT5G02490	5	complement(550035..552827)	59.13	2.85	7.22	0	0	0	Probable mediator of RNA polymerase II transcription subunit 37c [Source:UniProtKB/Swiss-Prot;Acc:P22954]
gene:AT5G53320	AT5G53320	5	complement(21636241..21638398)	1.31	2.84	7.15	1.33e-11	5.41e-10	3.37e-07	At5g53320 [Source:UniProtKB/TrEMBL;Acc:B3LFA9]
gene:AT4G09420	AT4G09420	4	complement(5961979..5964054)	7.99	2.83	7.09	0	0	0	Disease resistance protein (TIR-NBS class) [Source:UniProtKB/TrEMBL;Acc:Q9M0Q0]
CRK20	AT4G23280	4	12174733..12177576	3.3	2.82	7.05	2.44e-15	1.82e-13	6.19e-11	Putative cysteine-rich receptor-like protein kinase 20 [Source:UniProtKB/Swiss-Prot;Acc:O65479]
gene:AT1G65850	AT1G65850	1	24494678..24498826	0.22	2.82	7.05	1.34e-06	1.9e-05	0.03	Disease resistance protein (TIR-NBS-LRR class) family [Source:UniProtKB/TrEMBL;Acc:F4IBL4]
gene:AT1G66465	AT1G66465	1	24788868..24790516	22.39	2.82	7.06	0	0	0	Transmembrane protein [Source:UniProtKB/TrEMBL;Acc:A0A1P8ASK0]
gene:AT5G19110	AT5G19110	5	complement(6411443..6413311)	0.44	2.82	7.08	1.34e-06	1.9e-05	0.03	Eukaryotic aspartyl protease family protein [Source:TAIR;Acc:AT5G19110]
gene:AT5G53110	AT5G53110	5	21528950..21533159	17.76	2.82	7.05	8.88e-16	7.19e-14	2.25e-11	RING/U-box superfamily protein [Source:UniProtKB/TrEMBL;Acc:F4KJ04]
NIMIN-1	AT1G02450	1	complement(497917..498539)	31.36	2.82	7.06	0	0	0	NIMIN1 [Source:UniProtKB/TrEMBL;Acc:A0A178WC43]
CRK38	AT4G04510	4	2242072..2244930	7.59	2.79	6.94	0	0	0	cysteine-rich RLK (RECEPTOR-like protein kinase) 38 [Source:TAIR;Acc:AT4G04510]
DIR11	AT1G22900	1	complement(8103612..8104605)	9.37	2.79	6.9	0	0	0	Dirigent protein 11 [Source:UniProtKB/Swiss-Prot;Acc:Q67YM6]
HSP17.6	AT5G12020	5	complement(3882231..3883111)	1.2	2.79	6.9	4.43e-07	7.02e-06	0.01	17.6 kDa class II heat shock protein [Source:UniProtKB/Swiss-Prot;Acc:P29830]
PCR2	AT1G14870	1	complement(5128344..5129731)	22.43	2.78	6.85	1.28e-14	8.69e-13	3.23e-10	PCR2 [Source:UniProtKB/TrEMBL;Acc:A0A178WDU8]
FOX4	AT1G26410	1	complement(9138604..9140439)	3.43	2.77	6.84	9.2e-10	2.7e-08	2.33e-05	Berberine bridge enzyme-like 6 [Source:UniProtKB/Swiss-Prot;Acc:Q9FZC7]
PP2A5_1	AT1G65390	1	24292372..24294740	6.4	2.77	6.8	2.33e-15	1.75e-13	5.91e-11	Protein PHLOEM PROTEIN 2-LIKE A5 [Source:UniProtKB/Swiss-Prot;Acc:Q9C5Q9]
gene:AT1G67520	AT1G67520	1	complement(25302628..25306357)	3.95	2.76	6.78	0	0	0	lectin protein kinase family protein [Source:TAIR;Acc:AT1G67520]
CHX16	AT1G64170	1	complement(23814984..23818481)	16.92	2.75	6.73	1.11e-16	1e-14	2.81e-12	Cation/H(+) antiporter 16 [Source:UniProtKB/Swiss-Prot;Acc:Q1HDT3]
gene:AT1G56060	AT1G56060	1	complement(20966528..20967180)	9.66	2.74	6.68	7.58e-09	1.81e-07	0.000192	unknown protein; BEST Arabidopsis thaliana protein match is: unknown protein (TAIR:AT2G32210.1); Ha. [Source:TAIR;Acc:AT1G56060]
gene:AT2G43870	AT2G43870	2	complement(18166336..18168381)	0.79	2.74	6.69	8.14e-07	1.21e-05	0.02	Pectin lyase-like superfamily protein [Source:UniProtKB/TrEMBL;Acc:O22817]
FAD-OXR	AT4G20860	4	11172622..11174467	69.06	2.73	6.62	0	0	0	Berberine bridge enzyme-like 22 [Source:UniProtKB/Swiss-Prot;Acc:Q9SUC6]
FLOT2	AT5G25260	5	8752684..8754522	45.09	2.73	6.63	0	0	0	Flotillin-like protein 2 [Source:UniProtKB/Swiss-Prot;Acc:Q4V3D6]
gene:AT4G40020	AT4G40020	4	complement(18553168..18555355)	1.07	2.73	6.65	1.82e-12	8.4e-11	4.62e-08	Myosin heavy chain-related protein [Source:UniProtKB/TrEMBL;Acc:Q9SMQ3]
WRKY18	AT4G31800	4	15382777..15385100	58.88	2.73	6.64	0	0	0	WRKY like transcription factor [Source:UniProtKB/TrEMBL;Acc:Q0WTZ3]
gene:AT5G61490	AT5G61490	5	24732597..24733824	0.89	2.72	6.61	3.79e-07	6.07e-06	0.00959	Transmembrane protein [Source:UniProtKB/TrEMBL;Acc:Q9FKH0]
ATL9	AT2G35000	2	complement(14751541..14753319)	1.15	2.71	6.56	1.45e-12	6.78e-11	3.68e-08	E3 ubiquitin-protein ligase ATL9 [Source:UniProtKB/Swiss-Prot;Acc:O64763]
PI4KG3	AT5G24240	5	complement(8230916..8234150)	0.36	2.71	6.54	2.56e-07	4.28e-06	0.00649	Phosphatidylinositol 4-kinase gamma 3 [Source:UniProtKB/Swiss-Prot;Acc:Q9FNF8]
gene:AT3G14060	AT3G14060	3	complement(4656782..4657723)	9.85	2.69	6.45	0	0	0	At3g14060 [Source:UniProtKB/TrEMBL;Acc:Q9LVJ2]
gene:AT5G55050	AT5G55050	5	22337626..22340389	39.92	2.69	6.44	0	0	0	GDSL esterase/lipase At5g55050 [Source:UniProtKB/Swiss-Prot;Acc:Q9FIA1]
SAG13	AT2G29350	2	12600914..12602556	37.8	2.69	6.47	0	0	0	SAG13 [Source:UniProtKB/TrEMBL;Acc:A0A178VTS8]
XTH23	AT4G25810	4	13128394..13129927	4.28	2.69	6.43	1.77e-07	3.09e-06	0.00448	Probable xyloglucan endotransglucosylase/hydrolase protein 23 [Source:UniProtKB/Swiss-Prot;Acc:Q38910]
AMC8	AT1G16420	1	complement(5612150..5614020)	3.9	2.68	6.39	0	0	0	Metacaspase-8 [Source:UniProtKB/Swiss-Prot;Acc:Q9SA41]
CXE17	AT5G16080	5	complement(5252251..5253790)	1.18	2.67	6.38	1.33e-08	3.02e-07	0.000336	Probable carboxylesterase 17 [Source:UniProtKB/Swiss-Prot;Acc:Q9LFR7]
gene:AT1G33612	AT1G33612	1	12191133..12193270	1.7	2.67	6.37	7.66e-15	5.35e-13	1.94e-10	Leucine-rich repeat (LRR) family protein [Source:UniProtKB/TrEMBL;Acc:F4HR92]
gene:AT5G35580	AT5G35580	5	13761823..13764106	0.75	2.67	6.37	2.25e-09	6.08e-08	5.69e-05	Protein kinase superfamily protein [Source:TAIR;Acc:AT5G35580]
SAP12	AT3G28210	3	10520443..10521796	3.14	2.67	6.36	6.56e-11	2.41e-09	1.66e-06	Zinc finger AN1 domain-containing stress-associated protein 12 [Source:UniProtKB/Swiss-Prot;Acc:Q67YE6]
CYP82G1	AT3G25180	3	complement(9167138..9169301)	6.55	2.65	6.3	0	0	0	Cytochrome P450 82G1 [Source:UniProtKB/Swiss-Prot;Acc:Q9LSF8]
PDF1.4	AT1G19610	1	complement(6781483..6782216)	60.23	2.65	6.28	2.69e-10	8.75e-09	6.8e-06	Defensin-like protein 19 [Source:UniProtKB/Swiss-Prot;Acc:P82787]
SHM5	AT4G13890	4	complement(8031972..8033731)	3.26	2.65	6.28	3.33e-16	2.89e-14	8.44e-12	Serine hydroxymethyltransferase 5 [Source:UniProtKB/Swiss-Prot;Acc:Q9SVM4]
SULTR1;2	AT1G78000	1	29327515..29333220	4.46	2.65	6.29	0	0	0	Sulfate transporter 1.2 [Source:UniProtKB/Swiss-Prot;Acc:Q9MAX3]
CRK13	AT4G23210	4	complement(12148673..12151638)	64.95	2.64	6.25	4.33e-15	3.15e-13	1.1e-10	Cysteine-rich receptor-like protein kinase 13 [Source:UniProtKB/Swiss-Prot;Acc:Q0PW40]
gene:AT3G27400	AT3G27400	3	10140200..10143249	40.05	2.64	6.24	0	0	0	Pectate lyase [Source:UniProtKB/TrEMBL;Acc:A0A1I9LNU6]
gene:AT4G09770	AT4G09770	4	complement(6154259..6155953)	2.65	2.64	6.24	1.85e-14	1.22e-12	4.7e-10	TRAF-like family protein [Source:TAIR;Acc:AT4G09770]
AIG1	AT1G33960	1	12346138..12348733	80.44	2.63	6.18	0	0	0	P-loop containing nucleoside triphosphate hydrolases superfamily protein [Source:TAIR;Acc:AT1G33960]
BCB	AT5G20230	5	6826365..6827748	313.62	2.62	6.15	0	0	0	SAG14 [Source:UniProtKB/TrEMBL;Acc:A0A178UM84]
BHLH154	AT2G31730	2	complement(13487550..13489679)	3.49	2.62	6.15	5.74e-13	2.9e-11	1.45e-08	Transcription factor bHLH154 [Source:UniProtKB/Swiss-Prot;Acc:Q7XJU1]
NPF5.2	AT5G46050	5	complement(18674968..18679191)	31.33	2.61	6.09	2.26e-13	1.22e-11	5.71e-09	Protein NRT1/ PTR FAMILY 5.2 [Source:UniProtKB/Swiss-Prot;Acc:Q9FNL7]
gene:AT3G59850	AT3G59850	3	complement(22109103..22111732)	0.78	2.6	6.07	4.61e-07	7.24e-06	0.01	Pectin lyase-like superfamily protein [Source:UniProtKB/TrEMBL;Acc:A0A1I9LP65]
OPT1	AT5G55930	5	22652715..22656106	49.99	2.6	6.07	0	0	0	Oligopeptide transporter 1 [Source:UniProtKB/Swiss-Prot;Acc:Q9FG72]
ACA12	AT3G63380	3	complement(23406484..23410360)	11.62	2.59	6.04	1.95e-09	5.33e-08	4.93e-05	Calcium-transporting ATPase [Source:UniProtKB/TrEMBL;Acc:A0A178VEV7]
gene:AT3G15357	AT3G15357	3	5187082..5187789	1.21	2.59	6.01	1.61e-06	2.24e-05	0.04	At3g15357 [Source:UniProtKB/TrEMBL;Acc:Q8LDR8]
ATARFD1A	AT1G02440	1	complement(496372..497555)	2.79	2.58	6	2.86e-12	1.27e-10	7.25e-08	ADP-ribosylation factor D1A [Source:UniProtKB/TrEMBL;Acc:F4HXI5]
gene:AT4G07820	AT4G07820	4	complement(4636624..4637450)	2.25	2.58	5.98	1.52e-09	4.28e-08	3.86e-05	At4g07820 [Source:UniProtKB/TrEMBL;Acc:Q9ZPG2]
NHL6	AT1G65690	1	complement(24431417..24433165)	26.64	2.58	5.99	0	0	0	NDR1/HIN1-like protein 6 [Source:UniProtKB/Swiss-Prot;Acc:Q8LD98]
ELIP2	AT4G14690	4	8418242..8419325	2.49	2.57	5.94	8.08e-07	1.21e-05	0.02	Early light-induced protein 2, chloroplastic [Source:UniProtKB/Swiss-Prot;Acc:Q94K66]
gene:AT1G65500	AT1G65500	1	24357749..24358732	54.53	2.57	5.95	0	0	0	F5I14.4 protein [Source:UniProtKB/TrEMBL;Acc:O04468]
PER58	AT5G19880	5	complement(6720384..6722477)	1.54	2.57	5.94	1.7e-09	4.73e-08	4.32e-05	Peroxidase 58 [Source:UniProtKB/Swiss-Prot;Acc:P59120]
gene:AT1G65486	AT1G65486	1	24349399..24350524	76.29	2.56	5.91	0	0	0	unknown protein; FUNCTIONS IN: molecular_function unknown; INVOLVED IN: biological_process unknown; LOCATED IN: endomembrane system; BEST Arabidopsis thaliana protein match is: unknown protein (TAIR:AT1G65490.1); Ha. [Source:TAIR;Acc:AT1G65486]
gene:AT2G46150	AT2G46150	2	18961283..18962423	9.37	2.56	5.91	0	0	0	Late embryogenesis abundant (LEA) hydroxyproline-rich glycoprotein family [Source:UniProtKB/TrEMBL;Acc:O82354]
gene:AT5G40510	AT5G40510	5	16228960..16231142	0.47	2.56	5.91	2.98e-07	4.88e-06	0.00754	Sucrase/ferredoxin-like family protein [Source:TAIR;Acc:AT5G40510]
gene:AT3G14395	AT3G14395	3	4810888..4811481	4.16	2.54	5.83	3.17e-07	5.17e-06	0.00803	At3g14395 [Source:UniProtKB/TrEMBL;Acc:Q8L923]
HSP90-1	AT5G52640	5	21352557..21355147	27.74	2.54	5.8	0	0	0	Heat shock protein 90-1 [Source:UniProtKB/Swiss-Prot;Acc:P27323]
QCR7-2	AT5G25450	5	8856917..8858476	2.76	2.54	5.82	9.99e-16	8.01e-14	2.53e-11	Cytochrome b-c1 complex subunit 7 [Source:UniProtKB/TrEMBL;Acc:A0A178UDJ6]
XTH25	AT5G57550	5	complement(23304782..23306440)	9.5	2.54	5.82	6.55e-11	2.41e-09	1.66e-06	Probable xyloglucan endotransglucosylase/hydrolase protein 25 [Source:UniProtKB/Swiss-Prot;Acc:Q38907]
ATRLP40	AT3G24982	3	complement(9106000..9109971)	8.31	2.53	5.77	1.28e-08	2.94e-07	0.000325
gene:AT1G55775	AT1G55775	1	complement(20852491..20853395)	2.64	2.53	5.8	2.55e-07	4.26e-06	0.00646
gene:AT5G44990	AT5G44990	5	18163128..18164813	0.83	2.53	5.78	3.09e-07	5.05e-06	0.00782	Glutathione S-transferase family protein [Source:UniProtKB/TrEMBL;Acc:Q9FL98]
PER52	AT5G05340	5	complement(1578869..1580875)	6.19	2.53	5.76	3.49e-13	1.84e-11	8.84e-09	Peroxidase 52 [Source:UniProtKB/Swiss-Prot;Acc:Q9FLC0]
AAP3	AT1G77380	1	complement(29074879..29077390)	1.7	2.52	5.72	1.59e-12	7.37e-11	4.02e-08	ATAAP3 [Source:UniProtKB/TrEMBL;Acc:A0A178W3U1]
AGP5	AT1G35230	1	12917070..12917829	100.6	2.51	5.69	0	0	0	Classical arabinogalactan protein 5 [Source:UniProtKB/Swiss-Prot;Acc:Q8LCE4]
ATTI1	AT2G43510	2	18066960..18067860	101.53	2.51	5.71	0	0	0	TI1 [Source:UniProtKB/TrEMBL;Acc:A0A178VRC4]
LECRK13	AT3G45410	3	complement(16653899..16656575)	1.85	2.51	5.68	7.66e-15	5.35e-13	1.94e-10	L-type lectin-domain containing receptor kinase I.3 [Source:UniProtKB/Swiss-Prot;Acc:Q9M3D8]
UGT76D1	AT2G26480	2	11263889..11265855	1.13	2.51	5.7	1.4e-06	1.97e-05	0.04	UDP-glycosyltransferase 76D1 [Source:UniProtKB/Swiss-Prot;Acc:O48715]
gene:AT2G43590	AT2G43590	2	complement(18081304..18082776)	7.07	2.5	5.67	3.36e-10	1.07e-08	8.5e-06	Endochitinase At2g43590 [Source:UniProtKB/Swiss-Prot;Acc:O24658]
CAT1_2	AT4G21120	4	11269985..11274007	19.02	2.49	5.62	2.44e-14	1.57e-12	6.19e-10	CAT1 [Source:UniProtKB/TrEMBL;Acc:A0A178UYU0]
FH8	AT1G70140	1	complement(26412500..26415258)	5.78	2.49	5.61	0	0	0	Formin-like protein 8 [Source:UniProtKB/Swiss-Prot;Acc:O04532]
PUB22	AT3G52450	3	complement(19440617..19442427)	7.82	2.49	5.6	4.07e-11	1.56e-09	1.03e-06	RING-type E3 ubiquitin transferase [Source:UniProtKB/TrEMBL;Acc:A0A178VML4]
gene:AT1G20310	AT1G20310	1	7032070..7033329	2.54	2.48	5.58	4.23e-09	1.06e-07	0.000107	Syringolide-induced protein [Source:UniProtKB/TrEMBL;Acc:Q8L956]
PCR1	AT1G14880	1	complement(5132506..5133860)	1.184.45	2.48	5.59	1.47e-14	9.79e-13	3.71e-10	Protein PLANT CADMIUM RESISTANCE 1 [Source:UniProtKB/Swiss-Prot;Acc:Q9LQU2]
WRKY38	AT5G22570	5	complement(7495455..7496990)	26.26	2.47	5.53	0	0	0	Probable WRKY transcription factor 38 [Source:UniProtKB/Swiss-Prot;Acc:Q8GWF1]
CAX3	AT3G51860	3	19239305..19242913	14.95	2.46	5.52	1.97e-11	7.82e-10	5e-07	Vacuolar cation/proton exchanger [Source:UniProtKB/TrEMBL;Acc:A0A1I9LSS9]
gene:AT3G11402	AT3G11402	3	3573319..3575803	6.59	2.46	5.52	0	0	0	Cysteine/Histidine-rich C1 domain family protein [Source:UniProtKB/TrEMBL;Acc:Q3EB86]
gene:AT3G51350	AT3G51350	3	complement(19060261..19063538)	3.6	2.45	5.47	1.11e-15	8.79e-14	2.81e-11	Eukaryotic aspartyl protease family protein [Source:UniProtKB/TrEMBL;Acc:F4J3C0]
LLP	AT5G03350	5	complement(815610..816670)	1.400.80	2.45	5.47	1.52e-13	8.51e-12	3.86e-09	Lectin-like protein [Source:UniProtKB/Swiss-Prot;Acc:Q9LZF5]
ATL40	AT2G42350	2	17639001..17640300	4.01	2.44	5.44	3.85e-14	2.42e-12	9.76e-10	RING-H2 finger protein ATL40 [Source:UniProtKB/Swiss-Prot;Acc:Q9SLC4]
AtRLP53	AT5G27060	5	complement(9521978..9525478)	8.82	2.44	5.42	0	0	0	receptor like protein 53 [Source:TAIR;Acc:AT5G27060]
CML43	AT5G44460	5	17916993..17918001	2.16	2.44	5.44	4.72e-08	9.46e-07	0.0012	Probable calcium-binding protein CML43 [Source:UniProtKB/Swiss-Prot;Acc:Q9FI19]
gene:AT3G25880	AT3G25880	3	complement(9469105..9470033)	1.13	2.42	5.36	3.61e-07	5.81e-06	0.00914	NAD(P)-binding Rossmann-fold superfamily protein [Source:UniProtKB/TrEMBL;Acc:A0A1I9LPS6]
gene:AT5G51465	AT5G51465	5	complement(20904578..20905568)	13.27	2.42	5.34	2.22e-16	1.96e-14	5.62e-12
gene:AT5G38350	AT5G38350	5	15328569..15331528	0.47	2.4	5.26	7.3e-07	1.1e-05	0.02	Disease resistance protein (NBS-LRR class) family [Source:UniProtKB/TrEMBL;Acc:Q9FF28]
GSTU9	AT5G62480	5	complement(25088527..25089626)	3.54	2.4	5.27	3.82e-11	1.47e-09	9.68e-07	Glutathione S-transferase U9 [Source:UniProtKB/Swiss-Prot;Acc:Q9FUT0]
CHX18	AT5G41610	5	complement(16638302..16641933)	1.72	2.39	5.23	4.05e-09	1.03e-07	0.000103	Cation/H(+) antiporter 18 [Source:UniProtKB/Swiss-Prot;Acc:Q9FFR9]
gene:AT2G04515	AT2G04515	2	1573637..1574508	5.48	2.39	5.25	7.41e-14	4.44e-12	1.88e-09	Transmembrane protein [Source:UniProtKB/TrEMBL;Acc:Q5S4Y8]
gene:AT2G39210	AT2G39210	2	complement(16366102..16368570)	144.71	2.38	5.2	0	0	0	At2g39210/T16B24.15 [Source:UniProtKB/TrEMBL;Acc:O80960]
gene:AT3G52748	AT3G52748	3	19548972..19549589	9.73	2.38	5.21	5.12e-14	3.13e-12	1.3e-09
gene:AT4G03540	AT4G03540	4	1569937..1571737	1.11	2.38	5.2	6.2e-07	9.54e-06	0.02	CASP-like protein [Source:UniProtKB/TrEMBL;Acc:A0A178V2N5]
PME20	AT2G47550	2	19508929..19511792	0.92	2.38	5.21	2.29e-08	4.94e-07	0.00058	Probable pectinesterase/pectinesterase inhibitor 20 [Source:UniProtKB/Swiss-Prot;Acc:O22256]
gene:AT5G07150	AT5G07150	5	2215627..2218171	3.16	2.37	5.17	0	0	0	Leucine-rich repeat protein kinase family protein [Source:TAIR;Acc:AT5G07150]
gene:AT5G44568	AT5G44568	5	complement(17961019..17962276)	245.91	2.36	5.12	0	0	0	Transmembrane protein [Source:UniProtKB/TrEMBL;Acc:Q570K8]
NRT2.1	AT1G08090	1	2524023..2526322	6.45	2.36	5.13	6.12e-08	1.2e-06	0.00155	High-affinity nitrate transporter 2.1 [Source:UniProtKB/Swiss-Prot;Acc:O82811]
PHO1-H4	AT4G25350	4	complement(12962965..12966629)	2.67	2.36	5.13	3.33e-15	2.47e-13	8.44e-11	Phosphate transporter PHO1 homolog 4 [Source:UniProtKB/Swiss-Prot;Acc:Q6R8G6]
LHT1	AT5G40780	5	16323567..16327382	113.46	2.35	5.1	9.99e-16	8.01e-14	2.53e-11	Lysine histidine transporter 1 [Source:UniProtKB/Swiss-Prot;Acc:Q9FKS8]
gene:AT3G51330	AT3G51330	3	complement(19053272..19056447)	67.34	2.34	5.07	1.19e-13	6.8e-12	3.03e-09	Eukaryotic aspartyl protease family protein [Source:UniProtKB/TrEMBL;Acc:Q84WU7]
gene:AT4G20460	AT4G20460	4	complement(11029736..11032677)	6.26	2.34	5.06	0	0	0	Probable UDP-arabinose 4-epimerase 3 [Source:UniProtKB/Swiss-Prot;Acc:Q9SUN3]
ZAT7	AT3G46090	3	complement(16925881..16926883)	11.52	2.34	5.07	7.09e-14	4.28e-12	1.8e-09	ZAT7 [Source:UniProtKB/TrEMBL;Acc:A0A178VI57]
F6'H1	AT3G13610	3	4449259..4450811	1.98	2.33	5.03	1.96e-07	3.37e-06	0.00496	Feruloyl CoA ortho-hydroxylase 1 [Source:UniProtKB/Swiss-Prot;Acc:Q9LHN8]
AtRLP11	AT1G71390	1	26906401..26908975	1.73	2.32	5	4.52e-10	1.41e-08	1.14e-05	receptor like protein 11 [Source:TAIR;Acc:AT1G71390]
UGT85A1	AT1G22400	1	complement(7903660..7906969)	18.82	2.32	4.98	0	0	0	UDP-glycosyltransferase 85A1 [Source:UniProtKB/Swiss-Prot;Acc:Q9SK82]
ChiC	AT4G19810	4	complement(10763206..10765795)	0.98	2.31	4.95	7.6e-08	1.46e-06	0.00192	Class V chitinase [Source:UniProtKB/Swiss-Prot;Acc:O81862]
EXT3	AT1G21310	1	complement(7453245..7455009)	131.68	2.31	4.96	5.66e-15	4.03e-13	1.43e-10	Extensin-3 [Source:UniProtKB/Swiss-Prot;Acc:Q9FS16]
gene:AT1G33840	AT1G33840	1	complement(12283725..12285371)	1.05	2.31	4.97	1.03e-07	1.91e-06	0.0026	Protein of unknown function (DUF567) [Source:TAIR;Acc:AT1G33840]
FAR5	AT3G44550	3	16137576..16142270	1.27	2.3	4.94	1.78e-10	6.01e-09	4.51e-06	Probable fatty acyl-CoA reductase 5 [Source:UniProtKB/Swiss-Prot;Acc:Q0WRB0]
RGXT2	AT4G01750	4	756348..758725	22.35	2.3	4.94	0	0	0	UDP-D-xylose:L-fucose alpha-1,3-D-xylosyltransferase [Source:UniProtKB/Swiss-Prot;Acc:Q9ZSJ0]
CHI	AT2G43570	2	complement(18076166..18077517)	58.08	2.29	4.91	7.77e-16	6.33e-14	1.97e-11	CHI [Source:UniProtKB/TrEMBL;Acc:A0A178W3M3]
gene:AT3G13433	AT3G13433	3	4374214..4374784	4.01	2.28	4.86	1.51e-06	2.11e-05	0.04	Transmembrane protein [Source:UniProtKB/TrEMBL;Acc:F4JDB5]
CML47	AT3G47480	3	complement(17496085..17497164)	72.25	2.27	4.83	0	0	0	Probable calcium-binding protein CML47 [Source:UniProtKB/Swiss-Prot;Acc:Q9SN89]
gene:AT3G13950	AT3G13950	3	4603885..4605513	20.76	2.27	4.83	5.55e-16	4.69e-14	1.41e-11	AT3G13950 protein [Source:UniProtKB/TrEMBL;Acc:B9DG91]
gene:AT5G44910	AT5G44910	5	18137349..18138757	2.65	2.27	4.81	3.89e-09	9.92e-08	9.85e-05	Similarity to disease resistance protein [Source:UniProtKB/TrEMBL;Acc:Q9FLA7]
CWINV6	AT5G11920	5	3839316..3842409	12.16	2.26	4.8	1.01e-13	5.8e-12	2.56e-09	Beta-fructofuranosidase, insoluble isoenzyme CWINV6 [Source:UniProtKB/Swiss-Prot;Acc:Q8W4S6]
gene:AT1G26200	AT1G26200	1	complement(9063306..9065320)	4.69	2.26	4.79	1.83e-14	1.21e-12	4.64e-10	TRAM, LAG1 and CLN8 (TLC) lipid-sensing domain containing protein [Source:TAIR;Acc:AT1G26200]
gene:AT3G22600	AT3G22600	3	complement(8006249..8007836)	31.6	2.25	4.76	1.11e-16	1e-14	2.81e-12	AT3g22600/F16J14_17 [Source:UniProtKB/TrEMBL;Acc:Q9LJ86]
GRDP2	AT4G37900	4	complement(17821482..17824748)	3.15	2.25	4.75	8.88e-16	7.19e-14	2.25e-11	Glycine-rich domain-containing protein 2 [Source:UniProtKB/Swiss-Prot;Acc:Q9SZJ2]
MYB15	AT3G23250	3	8309209..8310910	6.49	2.25	4.76	3.05e-13	1.64e-11	7.74e-09	Transcription factor MYB15 [Source:UniProtKB/Swiss-Prot;Acc:Q9LTC4]
GASA5	AT3G02885	3	complement(637921..639242)	6.27	2.24	4.71	2.37e-08	5.09e-07	0.000601	Gibberellin-regulated protein 5 [Source:UniProtKB/Swiss-Prot;Acc:Q84J95]
gene:AT5G24200	AT5G24200	5	8202919..8205824	26.74	2.24	4.73	0	0	0	alpha/beta-Hydrolases superfamily protein [Source:TAIR;Acc:AT5G24200]
PER51	AT4G37530	4	17634696..17636401	35.39	2.24	4.73	8.99e-15	6.22e-13	2.28e-10	Peroxidase 51 [Source:UniProtKB/Swiss-Prot;Acc:Q9SZE7]
gene:AT2G28570	AT2G28570	2	12241766..12242778	10	2.23	4.7	5.33e-15	3.8e-13	1.35e-10	At2g28570 [Source:UniProtKB/TrEMBL;Acc:Q9SK01]
gene:AT5G04860	AT5G04860	5	complement(1411549..1414722)	6.62	2.23	4.68	0	0	0	Splicing factor 3A subunit [Source:UniProtKB/TrEMBL;Acc:Q9FMC4]
MES1	AT2G23620	2	complement(10047308..10049413)	1.07	2.23	4.68	1.89e-06	2.56e-05	0.05	Methylesterase 1 [Source:UniProtKB/Swiss-Prot;Acc:Q8S8S9]
AtRLP7	AT1G47890	1	17643976..17647107	2.75	2.22	4.65	4.89e-10	1.52e-08	1.24e-05
HOP3	AT4G12400	4	complement(7338018..7341363)	1.32	2.22	4.65	1e-11	4.19e-10	2.54e-07	Hsp70-Hsp90 organizing protein 3 [Source:UniProtKB/Swiss-Prot;Acc:Q9STH1]
VSR6	AT1G30900	1	10996870..11000809	51.06	2.22	4.64	0	0	0	Vacuolar-sorting receptor 6 [Source:UniProtKB/Swiss-Prot;Acc:Q9FYH7]
gene:AT3G22620	AT3G22620	3	8008534..8009590	9.63	2.21	4.64	1.06e-07	1.95e-06	0.00267	Bifunctional inhibitor/lipid-transfer protein/seed storage 2S albumin superfamily protein [Source:UniProtKB/TrEMBL;Acc:Q9LJ85]
GLP4	AT1G09560	1	3093644..3094954	258.95	2.21	4.62	0	0	0	Germin-like protein subfamily 2 member 1 [Source:UniProtKB/Swiss-Prot;Acc:P94014]
MED36A	AT4G25630	4	13074090..13076432	26.5	2.21	4.64	6.66e-16	5.51e-14	1.69e-11	Mediator of RNA polymerase II transcription subunit 36a [Source:UniProtKB/Swiss-Prot;Acc:Q94AH9]
CEN2	AT4G37010	4	17444129..17445615	4.26	2.2	4.58	1.36e-08	3.09e-07	0.000344	Centrin 2 [Source:UniProtKB/TrEMBL;Acc:B6EUB9]
gene:AT2G41800	AT2G41800	2	complement(17436443..17438168)	24.93	2.2	4.61	2.09e-10	6.96e-09	5.29e-06	At2g41800/T11A7.10 [Source:UniProtKB/TrEMBL;Acc:O22940]
PMEI11	AT3G47380	3	17457614..17458599	15.04	2.2	4.6	0	0	0	Pectinesterase inhibitor 11 [Source:UniProtKB/Swiss-Prot;Acc:Q9STY5]
gene:AT1G43910	AT1G43910	1	complement(16655884..16657686)	16.81	2.19	4.56	0	0	0	AAA-ATPase At1g43910 [Source:UniProtKB/Swiss-Prot;Acc:Q9LP11]
gene:AT5G62770	AT5G62770	5	25210301..25211665	23.18	2.19	4.57	0	0	0	At5g62770 [Source:UniProtKB/TrEMBL;Acc:Q9FM16]
WRKY22	AT4G01250	4	complement(522530..524249)	18.6	2.19	4.55	1.11e-16	1e-14	2.81e-12	WRKY transcription factor 22 [Source:UniProtKB/Swiss-Prot;Acc:O04609]
gene:AT4G18630	AT4G18630	4	10256777..10258957	5.31	2.18	4.54	7.14e-13	3.56e-11	1.81e-08	Uncharacterized protein At4g18630/F28A21_40 [Source:UniProtKB/TrEMBL;Acc:Q8GYP4]
gene:AT2G32190	AT2G32190	2	13674255..13675356	3.47	2.16	4.46	2.5e-09	6.7e-08	6.34e-05	Cysteine-rich/transmembrane domain A-like protein [Source:UniProtKB/TrEMBL;Acc:Q9SKY1]
SBT3.5	AT1G32940	1	11937183..11941116	18.64	2.16	4.46	0	0	0	Subtilisin-like protease SBT3.5 [Source:UniProtKB/Swiss-Prot;Acc:Q9MAP7]
DMR6	AT5G24530	5	8378759..8383401	234.51	2.15	4.44	0	0	0	Protein DOWNY MILDEW RESISTANCE 6 [Source:UniProtKB/Swiss-Prot;Acc:Q9FLV0]
gene:AT3G29034	AT3G29034	3	complement(11030035..11030906)	13.66	2.15	4.42	2.8e-09	7.38e-08	7.1e-05	At3g29034 [Source:UniProtKB/TrEMBL;Acc:Q8GX70]
MED37C	AT3G12580	3	complement(3991117..3993886)	24.45	2.15	4.43	0	0	0	Probable mediator of RNA polymerase II transcription subunit 37c [Source:UniProtKB/Swiss-Prot;Acc:Q9LHA8]
SUC5	AT1G71890	1	27058381..27060786	3.39	2.14	4.41	7.69e-10	2.28e-08	1.95e-05	Sucrose transport protein SUC5 [Source:UniProtKB/Swiss-Prot;Acc:Q9C8X2]
gene:AT1G13830	AT1G13830	1	complement(4739693..4741189)	6.71	2.13	4.39	1.11e-16	1e-14	2.81e-12	Carbohydrate-binding X8 domain superfamily protein [Source:TAIR;Acc:AT1G13830]
gene:AT4G39670	AT4G39670	4	18409846..18411069	5.85	2.12	4.36	9.71e-09	2.28e-07	0.000246	ACD11 homolog protein [Source:UniProtKB/Swiss-Prot;Acc:Q8L7U7]
GLP9	AT4G14630	4	8392825..8393860	9.46	2.12	4.34	2.23e-07	3.78e-06	0.00564	At4g14630 [Source:UniProtKB/TrEMBL;Acc:Q56XY5]
HA2	AT4G30190	4	complement(14770395..14776247)	133.95	2.12	4.33	0	0	0	Plasma membrane ATPase [Source:UniProtKB/TrEMBL;Acc:F4JPJ7]
HSP70-3	AT3G09440	3	complement(2902355..2905947)	337.63	2.12	4.36	0	0	0	Heat shock protein 70 (Hsp 70) family protein [Source:UniProtKB/TrEMBL;Acc:A0A178VI76]
LRK10L-2.3	AT5G38250	5	complement(15280467..15282769)	5.13	2.12	4.33	3.31e-13	1.76e-11	8.38e-09	LEAF RUST 10 DISEASE-RESISTANCE LOCUS RECEPTOR-LIKE PROTEIN KINASE-like 2.3 [Source:UniProtKB/Swiss-Prot;Acc:F4KA51]
GAD4	AT2G02010	2	complement(474108..476997)	3.58	2.11	4.31	4.74e-08	9.48e-07	0.0012	glutamate decarboxylase 4 [Source:TAIR;Acc:AT2G02010]
gene:AT1G05710	AT1G05710	1	1714818..1717290	4.66	2.11	4.3	0	0	0
gene:AT1G11100	AT1G11100	1	complement(3703672..3709586)	0.45	2.11	4.31	4.36e-08	8.8e-07	0.00111	SNF2 domain-containing protein / helicase domain-containing protein / zinc finger protein-like protein (Fragment) [Source:UniProtKB/TrEMBL;Acc:C0SUU4]
gene:AT4G33420	AT4G33420	4	16084713..16086388	2.38	2.11	4.32	1.12e-08	2.59e-07	0.000283	Peroxidase superfamily protein [Source:TAIR;Acc:AT4G33420]
gene:AT5G57760	AT5G57760	5	23400715..23401267	11.79	2.11	4.31	2.22e-16	1.96e-14	5.62e-12	At5g57760 [Source:UniProtKB/TrEMBL;Acc:Q9FHG7]
HSP23.5	AT5G51440	5	20891163..20892416	1.6	2.11	4.33	9.1e-09	2.15e-07	0.00023	23.5 kDa heat shock protein, mitochondrial [Source:UniProtKB/Swiss-Prot;Acc:Q9FGM9]
ATY1	AT1G76760	1	complement(28811685..28813164)	3.02	2.1	4.28	2.73e-10	8.87e-09	6.91e-06	TY1 [Source:UniProtKB/TrEMBL;Acc:A0A178WE50]
gene:AT2G41905	AT2G41905	2	17495506..17496187	9.24	2.1	4.28	9.21e-15	6.36e-13	2.33e-10	At2g41905 [Source:UniProtKB/TrEMBL;Acc:Q3EBI2]
gene:AT1G28390	AT1G28390	1	complement(9966186..9968495)	2	2.09	4.25	1.73e-11	6.95e-10	4.39e-07	Protein kinase superfamily protein [Source:UniProtKB/TrEMBL;Acc:F4HWL9]
UGT73B3	AT4G34131	4	complement(16343057..16344818)	2.47	2.09	4.26	7.83e-12	3.32e-10	1.98e-07	UDP-glycosyltransferase 73B3 [Source:UniProtKB/Swiss-Prot;Acc:Q8W491]
gene:AT5G07650	AT5G07650	5	complement(2416200..2422073)	0.4	2.08	4.22	1.75e-06	2.41e-05	0.04	Actin-binding FH2 protein [Source:TAIR;Acc:AT5G07650]
ZAT8	AT3G46080	3	complement(16922514..16923299)	3.79	2.08	4.22	1.15e-07	2.11e-06	0.00292	Zinc finger protein ZAT8 [Source:UniProtKB/Swiss-Prot;Acc:Q9LX85]
gene:AT1G02360	AT1G02360	1	complement(471883..473336)	22.5	2.07	4.19	1.46e-11	5.89e-10	3.69e-07	Chitinase family protein [Source:TAIR;Acc:AT1G02360]
gene:AT3G23510	AT3G23510	3	8427557..8433340	3.53	2.06	4.16	1.52e-09	4.28e-08	3.86e-05	Cyclopropane-fatty-acyl-phospholipid synthase [Source:UniProtKB/TrEMBL;Acc:Q8GZ28]
GRXC9	AT1G28480	1	complement(10013434..10014256)	7.4	2.06	4.18	1.06e-10	3.76e-09	2.69e-06	Glutaredoxin-C9 [Source:UniProtKB/Swiss-Prot;Acc:Q9SGP6]
ATL70	AT2G35910	2	complement(15072887..15074140)	7.62	2.05	4.13	3.44e-15	2.54e-13	8.72e-11	RING-H2 finger protein ATL70 [Source:UniProtKB/Swiss-Prot;Acc:Q8RX29]
gene:AT5G26700	AT5G26700	5	complement(9308290..9309625)	2.62	2.05	4.13	1.38e-09	3.93e-08	3.51e-05	Probable germin-like protein subfamily 2 member 5 [Source:UniProtKB/Swiss-Prot;Acc:O65252]
gene:AT4G25070	AT4G25070	4	12872379..12876734	15.13	2.04	4.12	0	0	0	Caldesmon-like protein [Source:UniProtKB/TrEMBL;Acc:A0MFT2]
gene:AT1G51790	AT1G51790	1	complement(19206615..19211971)	27.15	2.03	4.09	0	0	0	Leucine-rich repeat protein kinase family protein [Source:TAIR;Acc:AT1G51790]
gene:AT4G32870	AT4G32870	4	15862117..15862814	25.53	2.03	4.1	0	0	0	At4g32870 [Source:UniProtKB/TrEMBL;Acc:Q9M073]
gene:AT5G37540	AT5G37540	5	14912659..14914449	16.14	2.03	4.08	0	0	0	AT5g37540/mpa22_p_70 [Source:UniProtKB/TrEMBL;Acc:Q9FGI3]
LECRK62	AT5G01540	5	complement(210979..213472)	20.63	2.03	4.09	2.75e-12	1.23e-10	6.96e-08	L-type lectin-domain containing receptor kinase VI.2 [Source:UniProtKB/Swiss-Prot;Acc:Q9M021]
MPT2	AT3G48850	3	complement(18114526..18116569)	2.43	2.03	4.1	1.1e-07	2.03e-06	0.00279	Mitochondrial phosphate carrier protein 2, mitochondrial [Source:UniProtKB/Swiss-Prot;Acc:Q9M2Z8]
gene:AT1G08050	AT1G08050	1	complement(2498794..2501581)	21.34	2.02	4.05	0	0	0	T6D22.13 [Source:UniProtKB/TrEMBL;Acc:Q9LN03]
gene:AT1G74010	AT1G74010	1	complement(27832095..27834207)	6.8	2.02	4.05	2e-15	1.52e-13	5.06e-11	At1g74010 [Source:UniProtKB/TrEMBL;Acc:Q9C9C2]
HR4	AT3G50480	3	18733021..18734420	496.66	2.02	4.05	0	0	0	RPW8-like protein 4 [Source:UniProtKB/Swiss-Prot;Acc:Q9SCS6]
LRK10L-2.7	AT1G66930	1	24969937..24973320	0.82	2.02	4.06	5.84e-08	1.14e-06	0.00148	Protein kinase superfamily protein [Source:TAIR;Acc:AT1G66930]
CDC48D	AT3G53230	3	19723350..19727128	9.79	2.01	4.03	0	0	0	Cell division control protein 48 homolog D [Source:UniProtKB/Swiss-Prot;Acc:Q9SCN8]
gene:AT2G18690	AT2G18690	2	8097420..8099393	88.59	2.01	4.02	1.43e-07	2.57e-06	0.00363	Expressed protein [Source:UniProtKB/TrEMBL;Acc:Q9ZV49]
UBQ8	AT3G09790	3	complement(3003862..3006250)	0.91	2.01	4.03	2.32e-08	4.99e-07	0.000587	Polyubiquitin 8 [Source:UniProtKB/Swiss-Prot;Acc:Q39256]
gene:AT4G04745	AT4G04745	4	complement(2412618..2413447)	1.91	1.99	3.96	1.03e-06	1.5e-05	0.03	At4g04745 [Source:UniProtKB/TrEMBL;Acc:Q6NL28]
gene:AT4G30230	AT4G30230	4	14806251..14807425	3.37	1.99	3.97	1.98e-08	4.37e-07	0.000503	Uncharacterized protein AT4g30230 [Source:UniProtKB/TrEMBL;Acc:Q9SUM1]
OPT6	AT4G27730	4	complement(13833807..13836661)	11.45	1.99	3.98	0	0	0	Oligopeptide transporter 6 [Source:UniProtKB/Swiss-Prot;Acc:Q9T095]
SSL6	AT3G51440	3	19089026..19090662	27.76	1.99	3.97	0	0	0	Protein STRICTOSIDINE SYNTHASE-LIKE 6 [Source:UniProtKB/Swiss-Prot;Acc:Q9SD05]
WRKY54	AT2G40750	2	complement(17000419..17002528)	76.53	1.99	3.99	4.33e-15	3.15e-13	1.1e-10	Probable WRKY transcription factor 54 [Source:UniProtKB/Swiss-Prot;Acc:Q93WU8]
gene:AT4G39830	AT4G39830	4	18478890..18481343	9.15	1.98	3.94	0	0	0	At4g39830 [Source:UniProtKB/TrEMBL;Acc:O65670]
FOX5	AT1G26420	1	complement(9141519..9143336)	14.36	1.96	3.89	2.64e-07	4.4e-06	0.0067	Berberine bridge enzyme-like 7 [Source:UniProtKB/Swiss-Prot;Acc:Q9FZC8]
gene:AT1G57630	AT1G57630	1	21345445..21346157	24.03	1.96	3.9	8.68e-12	3.67e-10	2.2e-07	Disease resistance protein RPP1-WsB, putative [Source:UniProtKB/TrEMBL;Acc:Q9FVT9]
gene:AT2G32210	AT2G32210	2	13677986..13678906	4.77	1.95	3.86	5.93e-07	9.17e-06	0.02	Cysteine-rich/transmembrane domain A-like protein [Source:UniProtKB/TrEMBL;Acc:Q9SKX9]
gene:AT5G03700	AT5G03700	5	complement(965562..967432)	3.19	1.95	3.86	5.86e-13	2.95e-11	1.48e-08	PAN domain-containing protein At5g03700 [Source:UniProtKB/Swiss-Prot;Acc:Q9LZR8]
PAP10_1	AT2G16430	2	complement(7120372..7123079)	92.85	1.95	3.87	0	0	0	Purple acid phosphatase [Source:UniProtKB/TrEMBL;Acc:A0A178VZQ7]
PME32	AT3G43270	3	complement(15222125..15225495)	27.46	1.95	3.87	1.45e-14	9.75e-13	3.68e-10	Probable pectinesterase/pectinesterase inhibitor 32 [Source:UniProtKB/Swiss-Prot;Acc:Q9LXK7]
WRKY50	AT5G26170	5	complement(9146879..9148391)	14.87	1.95	3.87	1.11e-16	1e-14	2.81e-12	Probable WRKY transcription factor 50 [Source:UniProtKB/Swiss-Prot;Acc:Q8VWQ5]
RGXT3	AT1G56550	1	complement(21185592..21188369)	5.71	1.94	3.84	4.17e-14	2.59e-12	1.06e-09	UDP-D-xylose:L-fucose alpha-1,3-D-xylosyltransferase 3 [Source:UniProtKB/Swiss-Prot;Acc:Q9FXA7]
SCPL16	AT3G12220	3	complement(3896207..3899019)	10.86	1.94	3.83	1.64e-08	3.67e-07	0.000415	Serine carboxypeptidase-like 16 [Source:UniProtKB/Swiss-Prot;Acc:Q9C7D4]
gene:AT3G59880	AT3G59880	3	22120876..22121957	17.52	1.93	3.8	0	0	0	Expressed protein [Source:UniProtKB/TrEMBL;Acc:Q5BPM7]
gene:AT4G11890	AT4G11890	4	7147865..7149942	105.75	1.93	3.82	3.52e-12	1.56e-10	8.91e-08	Protein kinase superfamily protein [Source:UniProtKB/TrEMBL;Acc:F4JPT7]
NAC003	AT1G02220	1	complement(428650..430720)	9.09	1.93	3.82	1.44e-15	1.12e-13	3.66e-11	NAC domain-containing protein 3 [Source:UniProtKB/Swiss-Prot;Acc:Q5PP28]
gene:AT5G46230	AT5G46230	5	complement(18742272..18743077)	23.51	1.92	3.77	0	0	0	At5g46230 [Source:UniProtKB/TrEMBL;Acc:Q9FL37]
HYH	AT3G17609	3	6023844..6024710	25.24	1.92	3.8	0	0	0	HYH [Source:UniProtKB/TrEMBL;Acc:A0A178VIU6]
PUB28	AT5G09800	5	complement(3042904..3044546)	1.91	1.92	3.77	1.75e-07	3.07e-06	0.00444	U-box domain-containing protein 28 [Source:UniProtKB/Swiss-Prot;Acc:Q9LXE3]
gene:AT5G19230	AT5G19230	5	6467193..6468848	21.59	1.91	3.75	3.81e-09	9.75e-08	9.65e-05	Uncharacterized GPI-anchored protein At5g19230 [Source:UniProtKB/Swiss-Prot;Acc:Q8GUL8]
ALIS5	AT1G79450	1	29887616..29890211	4.83	1.9	3.72	1.59e-09	4.46e-08	4.03e-05	ALA-interacting subunit 5 [Source:UniProtKB/Swiss-Prot;Acc:Q8L8W0]
CHI3	AT5G05270	5	1563286..1565324	20.45	1.9	3.74	6.64e-10	2e-08	1.68e-05	Probable chalcone--flavonone isomerase 3 [Source:UniProtKB/Swiss-Prot;Acc:Q8VZW3]
gene:AT3G60470	AT3G60470	3	22344758..22347121	2.01	1.9	3.74	9.49e-09	2.24e-07	0.00024	Transmembrane protein, putative (DUF247) [Source:UniProtKB/TrEMBL;Acc:Q9M212]
gene:AT5G17760	AT5G17760	5	complement(5860350..5862475)	17.21	1.89	3.71	0	0	0	AAA-ATPase At5g17760 [Source:UniProtKB/Swiss-Prot;Acc:Q9FN75]
gene:AT1G31835	AT1G31835	1	complement(11422636..11423684)	3.01	1.88	3.67	1.66e-09	4.62e-08	4.2e-05	unknown protein; FUNCTIONS IN: molecular_function unknown; INVOLVED IN: biological_process unknown; LOCATED IN: endomembrane system; Ha. [Source:TAIR;Acc:AT1G31835]
PUB54	AT1G01680	1	complement(246262..248440)	15.96	1.88	3.68	2.74e-12	1.22e-10	6.93e-08	U-box domain-containing protein 54 [Source:UniProtKB/Swiss-Prot;Acc:Q9LQ92]
AMC2	AT4G25110	4	complement(12887474..12890262)	30.91	1.87	3.66	3.03e-09	7.92e-08	7.69e-05	Metacaspase-2 [Source:UniProtKB/Swiss-Prot;Acc:Q7XJE5]
BAP2	AT2G45760	2	complement(18846944..18847835)	3.51	1.87	3.64	6.67e-10	2e-08	1.69e-05	BON1-associated protein 2 [Source:UniProtKB/Swiss-Prot;Acc:Q58FX0]
gene:AT3G15518	AT3G15518	3	5249112..5249754	11.34	1.87	3.65	7.01e-07	1.06e-05	0.02	Putative uncharacterized protein [Source:UniProtKB/TrEMBL;Acc:Q8GYA5]
PYL4	AT2G38310	2	16049918..16051356	40.09	1.87	3.65	0	0	0	Abscisic acid receptor PYL4 [Source:UniProtKB/Swiss-Prot;Acc:O80920]
AGP2	AT2G22470	2	complement(9538127..9538963)	13.74	1.86	3.63	2.01e-12	9.24e-11	5.1e-08	Classical arabinogalactan protein 2 [Source:UniProtKB/Swiss-Prot;Acc:Q9SJY7]
gene:AT3G05500	AT3G05500	3	1593182..1595099	61.05	1.86	3.63	0	0	0	REF/SRPP-like protein At3g05500 [Source:UniProtKB/Swiss-Prot;Acc:Q9MA63]
GSTU6	AT2G29440	2	complement(12619630..12621231)	2.96	1.86	3.63	1.05e-07	1.95e-06	0.00266	GSTU6 [Source:UniProtKB/TrEMBL;Acc:A0A178VUQ0]
NANA	AT3G12700	3	4036945..4039185	6.24	1.86	3.62	1.11e-16	1e-14	2.81e-12	Aspartic proteinase NANA, chloroplast [Source:UniProtKB/Swiss-Prot;Acc:Q9LTW4]
ATCP1	AT5G49480	5	20070489..20071682	72.3	1.85	3.6	0	0	0	Calcium-binding protein CP1 [Source:UniProtKB/Swiss-Prot;Acc:Q9FDX6]
BGLU25	AT3G03640	3	880988..884157	34.51	1.85	3.61	0	0	0	Probable inactive beta-glucosidase 25 [Source:UniProtKB/Swiss-Prot;Acc:O82772]
NAXT1	AT3G45650	3	16758877..16761430	10	1.85	3.61	0	0	0	Nitrate excretion transporter1 [Source:UniProtKB/TrEMBL;Acc:A0A1I9LSG9]
PIRL2	AT3G26500	3	complement(9707912..9710100)	18.2	1.84	3.59	2.82e-09	7.42e-08	7.15e-05	Plant intracellular Ras-group-related LRR protein 2 [Source:UniProtKB/Swiss-Prot;Acc:Q9LRV8]
gene:AT4G14390	AT4G14390	4	8289610..8292203	11.59	1.83	3.57	0	0	0	Ankyrin repeat family protein [Source:UniProtKB/TrEMBL;Acc:F4JVF4]
gene:AT1G24530	AT1G24530	1	8692630..8694705	7.24	1.82	3.53	1.55e-07	2.74e-06	0.00392	F21J9.19 [Source:UniProtKB/TrEMBL;Acc:Q9FYL1]
gene:AT1G63530	AT1G63530	1	23563315..23565586	1.48	1.82	3.54	2.8e-07	4.62e-06	0.00708	BEST Arabidopsis thaliana protein match is: hydroxyproline-rich glycoprotein family protein (TAIR:AT1G63540.1); Ha. [Source:TAIR;Acc:AT1G63530]
CKX4	AT4G29740	4	14566183..14569380	18.93	1.81	3.5	1.2e-12	5.74e-11	3.04e-08	Cytokinin dehydrogenase 4 [Source:UniProtKB/Swiss-Prot;Acc:Q9FUJ2]
HIPP02	AT5G26690	5	9310797..9311572	52.39	1.81	3.5	3.18e-13	1.69e-11	8.05e-09	Heavy metal-associated isoprenylated plant protein 2 [Source:UniProtKB/Swiss-Prot;Acc:Q8GWS3]
AAO1	AT5G20960	5	7116455..7122774	6	1.8	3.49	3.76e-14	2.37e-12	9.53e-10	Indole-3-acetaldehyde oxidase [Source:UniProtKB/Swiss-Prot;Acc:Q7G193]
CRRSP55	AT5G48540	5	complement(19668964..19669920)	138.45	1.8	3.47	0	0	0	Cysteine-rich repeat secretory protein 55 [Source:UniProtKB/Swiss-Prot;Acc:Q9LV60]
EGC2	AT2G18660	2	complement(8089411..8091736)	14.58	1.8	3.49	1.36e-11	5.49e-10	3.44e-07	EG45-like domain containing protein 2 [Source:UniProtKB/Swiss-Prot;Acc:Q9ZV52]
FLS1	AT5G08640	5	2803833..2805606	10.55	1.8	3.49	6.96e-08	1.34e-06	0.00176	Flavonol synthase/flavanone 3-hydroxylase [Source:UniProtKB/Swiss-Prot;Acc:Q96330]
gene:AT5G57480	AT5G57480	5	complement(23279139..23281271)	4.09	1.8	3.47	3.9e-10	1.22e-08	9.87e-06	AAA-ATPase At5g57480 [Source:UniProtKB/Swiss-Prot;Acc:Q9FKM3]
WRKY46	AT2G46400	2	complement(19043411..19044955)	46.07	1.8	3.48	0	0	0	Probable WRKY transcription factor 46 [Source:UniProtKB/Swiss-Prot;Acc:Q9SKD9]
CRK7_2	AT4G23150	4	12125664..12128490	21.56	1.79	3.47	1.11e-16	1e-14	2.81e-12	Cysteine-rich receptor-like protein kinase 7 [Source:UniProtKB/Swiss-Prot;Acc:Q8L7G3]
WRKY47	AT4G01720	4	744804..748554	23.48	1.79	3.46	4.69e-12	2.04e-10	1.19e-07	Probable WRKY transcription factor 47 [Source:UniProtKB/Swiss-Prot;Acc:Q9ZSI7]
gene:AT1G63840	AT1G63840	1	complement(23689603..23690807)	17.47	1.78	3.44	5.55e-16	4.69e-14	1.41e-11	At1g63840/T12P18_14 [Source:UniProtKB/TrEMBL;Acc:Q9CAJ8]
gene:AT5G22930	AT5G22930	5	complement(7667630..7669410)	3.47	1.78	3.42	6.65e-08	1.29e-06	0.00168	Protein of unknown function (DUF1635) [Source:TAIR;Acc:AT5G22930]
GLN1-1	AT5G37600	5	complement(14933286..14935885)	331.73	1.78	3.43	1.18e-09	3.39e-08	2.99e-05	Glutamine synthetase cytosolic isozyme 1-1 [Source:UniProtKB/Swiss-Prot;Acc:Q56WN1]
HDT4	AT2G27840	2	11861806..11863908	10.45	1.78	3.43	1.17e-12	5.6e-11	2.96e-08	Histone deacetylase HDT4 [Source:UniProtKB/Swiss-Prot;Acc:Q9M4T3]
ZIP11	AT1G55910	1	20905914..20907414	86	1.78	3.43	0	0	0	Zinc transporter 11 [Source:UniProtKB/Swiss-Prot;Acc:Q94EG9]
CAMBP25	AT2G41010	2	complement(17113798..17115047)	20.8	1.77	3.4	0	0	0	Calmodulin-binding protein 25 [Source:UniProtKB/Swiss-Prot;Acc:O80683]
FRB1	AT5G01100	5	complement(34538..37999)	10.72	1.77	3.42	2e-15	1.52e-13	5.06e-11	FRB1 [Source:UniProtKB/TrEMBL;Acc:A0A178U817]
gene:AT1G19380	AT1G19380	1	6697874..6698858	37.41	1.77	3.42	9.5e-14	5.55e-12	2.41e-09	At1g19380 [Source:UniProtKB/TrEMBL;Acc:Q9LN60]
gene:AT1G65483	AT1G65483	1	24342483..24344158	2.12	1.77	3.42	7.51e-07	1.13e-05	0.02	Putative uncharacterized protein [Source:UniProtKB/TrEMBL;Acc:Q1G3X9]
PARG2	AT2G31865	2	complement(13546544..13549571)	23.12	1.77	3.4	4.44e-15	3.22e-13	1.12e-10	poly(ADP-ribose) glycohydrolase 2 [Source:TAIR;Acc:AT2G31865]
RACK1C	AT3G18130	3	complement(6210878..6212551)	50.33	1.77	3.41	1.47e-12	6.87e-11	3.73e-08	Receptor for activated C kinase 1C [Source:UniProtKB/Swiss-Prot;Acc:Q9LV28]
COBL1	AT3G02210	3	complement(409193..411873)	2.57	1.76	3.39	7.55e-11	2.72e-09	1.91e-06	COBRA-like protein [Source:UniProtKB/TrEMBL;Acc:A0A178VHK7]
gene:AT1G03457	AT1G03457	1	complement(860761..864372)	1.77	1.76	3.39	1.65e-07	2.9e-06	0.00417	RNA-binding (RRM/RBD/RNP motifs) family protein [Source:UniProtKB/TrEMBL;Acc:F4I0X0]
CRK39	AT4G04540	4	2259498..2262320	1.48	1.75	3.36	1.76e-06	2.41e-05	0.04	Putative cysteine-rich receptor-like protein kinase 39 [Source:UniProtKB/Swiss-Prot;Acc:Q9SYS7]
gene:AT5G08760	AT5G08760	5	2854857..2855617	236.97	1.75	3.35	0	0	0	unknown protein; FUNCTIONS IN: molecular_function unknown; INVOLVED IN: biological_process unknown; LOCATED IN: endomembrane system; Ha. [Source:TAIR;Acc:AT5G08760]
ZAT12	AT5G59820	5	24102814..24103794	13.06	1.75	3.36	9.94e-09	2.33e-07	0.000252	Zinc finger protein ZAT12 [Source:UniProtKB/Swiss-Prot;Acc:Q42410]
gene:AT3G27540	AT3G27540	3	10205074..10207423	4.67	1.74	3.33	2.31e-12	1.05e-10	5.86e-08	Beta-1,4-N-acetylglucosaminyltransferase family protein [Source:UniProtKB/TrEMBL;Acc:Q9LT58]
gene:AT5G03355	AT5G03355	5	817835..820008	2.75	1.72	3.3	1.14e-06	1.64e-05	0.03	Cysteine/histidine-rich C1 domain protein [Source:UniProtKB/TrEMBL;Acc:Q9LZF4]
SAG21	AT4G02380	4	complement(1046042..1047105)	189.16	1.72	3.3	6.75e-07	1.03e-05	0.02	senescence-associated gene 21 [Source:TAIR;Acc:AT4G02380]
BHLH137	AT5G50915	5	complement(20710103..20712473)	8.38	1.71	3.27	1.42e-08	3.21e-07	0.000359	Transcription factor bHLH137 [Source:UniProtKB/Swiss-Prot;Acc:Q93W88]
KTI2	AT1G17860	1	6149178..6150038	28.12	1.71	3.28	9.5e-07	1.39e-05	0.02	Kunitz trypsin inhibitor 2 [Source:UniProtKB/Swiss-Prot;Acc:Q9LMU2]
NUDT5	AT2G04430	2	1538472..1541375	9.13	1.71	3.28	0	0	0	Nudix hydrolase 5 [Source:UniProtKB/Swiss-Prot;Acc:Q9SJC6]
BHLH78	AT5G48560	5	19683809..19687187	1.94	1.7	3.25	3.6e-08	7.39e-07	0.000913	Transcription factor bHLH78 [Source:UniProtKB/Swiss-Prot;Acc:Q9FJL4]
gene:AT1G14780	AT1G14780	1	5090809..5094152	8.34	1.7	3.24	2.74e-08	5.78e-07	0.000693	MACPF domain-containing protein At1g14780 [Source:UniProtKB/Swiss-Prot;Acc:Q8L612]
gene:AT2G44380	AT2G44380	2	complement(18323366..18324561)	30.61	1.7	3.25	2.17e-08	4.72e-07	0.00055	At2g44380 [Source:UniProtKB/TrEMBL;Acc:O64872]
gene:AT5G19240	AT5G19240	5	6470072..6471636	470.51	1.7	3.26	0	0	0	Uncharacterized GPI-anchored protein At5g19240 [Source:UniProtKB/Swiss-Prot;Acc:Q84VZ5]
ACA13	AT3G22910	3	complement(8116292..8119490)	5.66	1.69	3.22	5.57e-11	2.06e-09	1.41e-06	Putative calcium-transporting ATPase 13, plasma membrane-type [Source:UniProtKB/Swiss-Prot;Acc:Q9LIK7]
gene:AT1G52770	AT1G52770	1	19655831..19657795	3.74	1.69	3.24	9.88e-08	1.85e-06	0.0025	At1g52770 [Source:UniProtKB/TrEMBL;Acc:Q9C941]
GLIP5	AT1G53920	1	20137537..20139716	10.82	1.69	3.22	2.22e-15	1.67e-13	5.62e-11	GLIP5 [Source:UniProtKB/TrEMBL;Acc:A0A178WKF5]
GPT2	AT1G61800	1	22824414..22826902	3.7	1.69	3.22	8.36e-07	1.25e-05	0.02	glucose-6-phosphate/phosphate translocator 2 [Source:TAIR;Acc:AT1G61800]
CBP60G	AT5G26920	5	9475679..9478777	58.28	1.68	3.2	2.94e-09	7.67e-08	7.44e-05	Calmodulin-binding protein 60 G [Source:UniProtKB/Swiss-Prot;Acc:F4K2R6]
gene:AT2G33847	AT2G33847	2	complement(14318964..14320714)	1.52	1.68	3.2	6.2e-08	1.21e-06	0.00157	Putative uncharacterized protein [Source:UniProtKB/TrEMBL;Acc:Q1G3S4]
AAC2	AT5G13490	5	4335272..4337730	21.37	1.67	3.17	0	0	0	ADP,ATP carrier protein 2, mitochondrial [Source:UniProtKB/Swiss-Prot;Acc:P40941]
CCR2_1	AT1G80820	1	30370474..30372799	5.36	1.67	3.19	2e-15	1.52e-13	5.06e-11	Cinnamoyl-CoA reductase 2 [Source:UniProtKB/Swiss-Prot;Acc:Q9SAH9]
CPK27	AT4G04700	4	complement(2385038..2388105)	3.63	1.67	3.18	1.24e-08	2.84e-07	0.000313	Calcium-dependent protein kinase 27 [Source:UniProtKB/Swiss-Prot;Acc:Q9ZSA4]
ATPUP12	AT5G41160	5	16477119..16478436	3.71	1.66	3.16	2.27e-08	4.9e-07	0.000575	purine permease 12 [Source:TAIR;Acc:AT5G41160]
gene:AT3G22235	AT3G22235	3	complement(7854419..7855814)	2.913.80	1.66	3.17	1.21e-11	4.95e-10	3.06e-07	Cysteine-rich TM module stress tolerance protein [Source:UniProtKB/TrEMBL;Acc:Q8W472]
TIF4A-3	AT1G72730	1	complement(27377759..27380182)	4.79	1.66	3.15	2.18e-12	9.96e-11	5.53e-08	Eukaryotic initiation factor 4A-3 [Source:UniProtKB/Swiss-Prot;Acc:Q9CAI7]
ABCA7	AT3G47780	3	17624340..17629285	5.35	1.65	3.13	2.38e-12	1.07e-10	6.02e-08	ABC transporter A family member 7 [Source:UniProtKB/Swiss-Prot;Acc:Q9STT5]
AMT1-1	AT4G13510	4	7858183..7860288	2.69	1.65	3.13	1.58e-10	5.39e-09	4.01e-06	Ammonium transporter [Source:UniProtKB/TrEMBL;Acc:A0A178V540]
gene:AT2G44400	AT2G44400	2	18326954..18327888	3.97	1.65	3.14	9.93e-08	1.86e-06	0.00252	Cysteine/Histidine-rich C1 domain family protein [Source:UniProtKB/TrEMBL;Acc:O64874]
gene:AT3G09450	AT3G09450	3	2907479..2910206	6.62	1.65	3.14	2.22e-16	1.96e-14	5.62e-12	F3L24.34 protein [Source:UniProtKB/TrEMBL;Acc:Q9S710]
gene:AT4G39320	AT4G39320	4	18288770..18290010	6.19	1.65	3.13	1.04e-08	2.43e-07	0.000264	AT4g39320/T22F8_220 [Source:UniProtKB/TrEMBL;Acc:Q9T038]
IP5P11	AT1G47510	1	complement(17435525..17438490)	1.96	1.65	3.15	3.05e-08	6.4e-07	0.000773	Type IV inositol polyphosphate 5-phosphatase 11 [Source:UniProtKB/Swiss-Prot;Acc:Q5EAF2]
LOJ	AT2G39230	2	16381565..16384730	1.09	1.65	3.13	5.83e-10	1.78e-08	1.48e-05	Pentatricopeptide repeat-containing protein At2g39230, mitochondrial [Source:UniProtKB/Swiss-Prot;Acc:O80958]
4CL4	AT3G21230	3	complement(7448040..7452106)	12.48	1.64	3.11	5.22e-15	3.74e-13	1.32e-10	4-coumarate--CoA ligase 4 [Source:UniProtKB/Swiss-Prot;Acc:Q9LU36]
AZF1	AT5G67450	5	complement(26918765..26920179)	17.92	1.64	3.13	2.22e-16	1.96e-14	5.62e-12	ZF1 [Source:UniProtKB/TrEMBL;Acc:A0A178UTI6]
gene:AT3G11580	AT3G11580	3	complement(3648902..3651726)	6.49	1.64	3.11	0	0	0	AP2/B3-like transcriptional factor family protein [Source:UniProtKB/TrEMBL;Acc:A0A1I9LT60]
gene:AT5G12420	AT5G12420	5	complement(4024286..4026849)	11.31	1.64	3.11	8.14e-09	1.93e-07	0.000206	O-acyltransferase (WSD1-like) family protein [Source:UniProtKB/TrEMBL;Acc:Q94CK0]
HDT1	AT3G44750	3	16297656..16299876	19.5	1.64	3.11	1.82e-10	6.11e-09	4.6e-06	Histone deacetylase HDT1 [Source:UniProtKB/Swiss-Prot;Acc:Q9FVE6]
PME2	AT1G53830	1	20098522..20100978	3.96	1.64	3.11	5.53e-07	8.58e-06	0.01	Pectinesterase 2 [Source:UniProtKB/Swiss-Prot;Acc:Q42534]
RACK1B	AT1G48630	1	complement(17981636..17983377)	34.41	1.64	3.11	1.02e-14	7.01e-13	2.59e-10	RACK1B_AT [Source:UniProtKB/TrEMBL;Acc:A0A178W908]
WAK3	AT1G21240	1	7434235..7436830	19.45	1.64	3.11	2.52e-09	6.74e-08	6.39e-05	Wall-associated receptor kinase 3 [Source:UniProtKB/Swiss-Prot;Acc:Q9LMN8]
gene:AT2G20560	AT2G20560	2	complement(8848130..8850111)	7.2	1.63	3.11	1.16e-13	6.62e-12	2.94e-09	At2g20560/T13C7.15 [Source:UniProtKB/TrEMBL;Acc:Q9SIL3]
gene:AT3G07195	AT3G07195	3	2288732..2290515	24.6	1.63	3.08	1.15e-13	6.56e-12	2.9e-09	RPM1-interacting protein 4 (RIN4) family protein [Source:UniProtKB/TrEMBL;Acc:A0A1I9LSZ8]
gene:AT5G56050	AT5G56050	5	complement(22700919..22702200)	1.89	1.63	3.1	5e-07	7.81e-06	0.01	Late embryogenesis abundant (LEA) hydroxyproline-rich glycoprotein family protein [Source:UniProtKB/TrEMBL;Acc:Q9FKU2]
NAC004	AT1G02230	1	complement(434965..436922)	7.68	1.62	3.06	3.83e-07	6.14e-06	0.00971	NAC domain-containing protein 4 [Source:UniProtKB/Swiss-Prot;Acc:O81913]
PCC1	AT3G22231	3	complement(7845823..7846833)	2.435.77	1.62	3.08	4.82e-09	1.2e-07	0.000122	Cysteine-rich and transmembrane domain-containing protein PCC1 [Source:UniProtKB/Swiss-Prot;Acc:Q94C26]
BRL3	AT3G13380	3	4346330..4350939	3.43	1.61	3.06	5.74e-13	2.9e-11	1.45e-08	Receptor-like protein kinase BRI1-like 3 [Source:UniProtKB/Swiss-Prot;Acc:Q9LJF3]
4CL3	AT1G65060	1	complement(24167202..24171635)	7.78	1.6	3.03	6e-09	1.47e-07	0.000152	4-coumarate--CoA ligase 3 [Source:UniProtKB/Swiss-Prot;Acc:Q9S777]
gene:AT1G34750	AT1G34750	1	complement(12736000..12738196)	47.92	1.6	3.03	0	0	0	Probable protein phosphatase 2C 10 [Source:UniProtKB/Swiss-Prot;Acc:Q9S9Z7]
gene:AT3G15536	AT3G15536	3	5260723..5261322	34.17	1.6	3.03	3.29e-10	1.05e-08	8.34e-06
gene:AT5G45000	AT5G45000	5	18165336..18167533	11.38	1.6	3.03	6.72e-12	2.88e-10	1.7e-07	Disease resistance protein (TIR-NBS-LRR class) family [Source:UniProtKB/TrEMBL;Acc:Q56XU3]
gene:AT5G64080	AT5G64080	5	complement(25645209..25646845)	14.39	1.6	3.02	1.83e-13	1.01e-11	4.63e-09	Non-specific lipid-transfer protein-like protein At5g64080 [Source:UniProtKB/Swiss-Prot;Acc:Q8VYI9]
OLI2	AT5G55920	5	complement(22645448..22649517)	20.82	1.6	3.02	1.11e-15	8.79e-14	2.81e-11	Nucleolar protein-like [Source:UniProtKB/TrEMBL;Acc:Q9FG73]
ATEXO70H4	AT3G09520	3	2923518..2925889	2.5	1.59	3.02	6.81e-09	1.65e-07	0.000173	Exocyst subunit Exo70 family protein [Source:UniProtKB/TrEMBL;Acc:Q9SF51]
FAR3	AT4G33790	4	complement(16204096..16207956)	2.02	1.59	3.02	9.77e-07	1.43e-05	0.02	Fatty acyl-CoA reductase 3 [Source:UniProtKB/Swiss-Prot;Acc:Q93ZB9]
gene:AT1G13340	AT1G13340	1	complement(4569448..4571229)	17.2	1.59	3	3.79e-10	1.2e-08	9.61e-06	Regulator of Vps4 activity in the MVB pathway protein [Source:UniProtKB/TrEMBL;Acc:Q9FX63]
SARD4	AT5G52810	5	21399331..21400686	76.59	1.59	3.02	1.11e-16	1e-14	2.81e-12	Protein SAR DEFICIENT 4 [Source:UniProtKB/Swiss-Prot;Acc:Q9FLY0]
Fes1A	AT3G09350	3	2870970..2873332	15.61	1.58	2.99	0	0	0	Fes1A [Source:UniProtKB/TrEMBL;Acc:Q84J81]
gene:AT1G69520	AT1G69520	1	26128288..26129602	8.01	1.58	2.99	7.5e-11	2.71e-09	1.9e-06	S-adenosyl-L-methionine-dependent methyltransferases superfamily protein [Source:TAIR;Acc:AT1G69520]
WRKY8	AT5G46350	5	complement(18801164..18804056)	10.91	1.58	2.98	1.7e-13	9.42e-12	4.3e-09	WRKY transcription factor 8 [Source:UniProtKB/Swiss-Prot;Acc:Q9FL26]
ATEXPA10	AT1G26770	1	9259432..9261313	17.45	1.57	2.97	1.44e-07	2.57e-06	0.00363	Expansin [Source:UniProtKB/TrEMBL;Acc:F4HPC1]
AtRLP33	AT3G05660	3	complement(1648843..1652149)	9.32	1.57	2.97	0	0	0	Receptor-like protein 33 [Source:UniProtKB/Swiss-Prot;Acc:F4J8G2]
gene:AT4G23610	AT4G23610	4	12314025..12314829	15.49	1.57	2.96	2.4e-10	7.93e-09	6.08e-06	AT4g23610/F9D16_80 [Source:UniProtKB/TrEMBL;Acc:Q9SUR5]
gene:AT4G18253	AT4G18253	4	complement(10091101..10092224)	44.15	1.56	2.94	7.04e-14	4.25e-12	1.78e-09	Receptor Serine/Threonine kinase-like protein [Source:UniProtKB/TrEMBL;Acc:A0A1P8B6P8]
gene:AT1G69900	AT1G69900	1	complement(26326216..26327965)	4.65	1.55	2.93	2.74e-09	7.23e-08	6.93e-05	Actin cross-linking protein [Source:UniProtKB/TrEMBL;Acc:Q4PSX0]
PER50	AT4G37520	4	17631500..17633249	42.72	1.55	2.92	2.23e-08	4.83e-07	0.000565	Peroxidase 50 [Source:UniProtKB/Swiss-Prot;Acc:Q43731]
PSK3	AT3G49780	3	18465318..18467224	22.19	1.55	2.93	6.31e-10	1.92e-08	1.6e-05	Phytosulfokines 3 [Source:UniProtKB/Swiss-Prot;Acc:Q9M2Y0]
CAD5	AT4G34230	4	complement(16386631..16388940)	60.42	1.53	2.88	3.57e-13	1.87e-11	9.05e-09	Cinnamyl alcohol dehydrogenase 5 [Source:UniProtKB/Swiss-Prot;Acc:O49482]
gene:AT3G51340	AT3G51340	3	complement(19056766..19060087)	7.76	1.53	2.89	1.11e-11	4.57e-10	2.8e-07	Eukaryotic aspartyl protease family protein [Source:UniProtKB/TrEMBL;Acc:F4J3B9]
gene:AT4G14746	AT4G14746	4	complement(8462437..8464485)	25.88	1.53	2.88	5.35e-14	3.27e-12	1.36e-09	CONTAINS InterPro DOMAIN/s: EGF-like (InterPro:IPR006210); Ha. [Source:TAIR;Acc:AT4G14746]
RPS6A	AT4G31700	4	complement(15345979..15347804)	157.98	1.53	2.89	6.97e-11	2.55e-09	1.76e-06	40S ribosomal protein S6-1 [Source:UniProtKB/Swiss-Prot;Acc:O48549]
gene:AT1G13470	AT1G13470	1	complement(4620101..4621585)	106.18	1.52	2.86	1.5e-09	4.21e-08	3.79e-05	Protein of unknown function (DUF1262) [Source:TAIR;Acc:AT1G13470]
gene:AT1G56660	AT1G56660	1	21237839..21241014	8.73	1.52	2.87	7.98e-14	4.73e-12	2.02e-09	F25P12.91 protein [Source:UniProtKB/TrEMBL;Acc:Q9FXB5]
gene:AT1G76980	AT1G76980	1	complement(28925708..28927391)	6.82	1.52	2.87	8.48e-12	3.59e-10	2.15e-07	At1g76980 [Source:UniProtKB/TrEMBL;Acc:O49284]
gene:AT3G48640	AT3G48640	3	complement(18021356..18022648)	11.01	1.52	2.87	2.77e-07	4.58e-06	0.00701	Transmembrane protein [Source:UniProtKB/TrEMBL;Acc:Q9SMN5]
RPL18AA_1	AT1G29965	1	complement(10498310..10499462)	21.63	1.52	2.86	2.41e-12	1.08e-10	6.1e-08	60S ribosomal protein L18a-1 [Source:UniProtKB/Swiss-Prot;Acc:Q8L7K0]
WAKL7	AT1G16090	1	5516259..5517822	5.19	1.52	2.86	2.09e-08	4.58e-07	0.00053	Wall associated kinase-like 7 [Source:UniProtKB/TrEMBL;Acc:F4I2T5]
WRKY60	AT2G25000	2	10629662..10631413	61.58	1.52	2.86	4.66e-15	3.36e-13	1.18e-10	Probable WRKY transcription factor 60 [Source:UniProtKB/Swiss-Prot;Acc:Q9SK33]
AtRLP1	AT1G07390	1	2269622..2274901	5.54	1.51	2.85	7.77e-16	6.33e-14	1.97e-11	Receptor like protein 1 [Source:UniProtKB/TrEMBL;Acc:F4HQM4]
BAP1	AT3G61190	3	complement(22650159..22651636)	8.57	1.51	2.84	4.51e-07	7.11e-06	0.01	BON1-associated protein 1 [Source:UniProtKB/Swiss-Prot;Acc:Q941L2]
DTX4	AT2G04070	2	complement(1353755..1355883)	4.57	1.51	2.84	3.06e-09	7.96e-08	7.74e-05	Protein DETOXIFICATION 4 [Source:UniProtKB/Swiss-Prot;Acc:Q9SIA3]
gene:AT3G57460	AT3G57460	3	complement(21262986..21265827)	13.28	1.51	2.85	1.44e-12	6.76e-11	3.64e-08	Catalytic/ metal ion binding / metalloendopeptidase/ zinc ion binding protein [Source:UniProtKB/TrEMBL;Acc:F4J3D6]
gene:AT5G19875	AT5G19875	5	6718206..6719303	22.98	1.51	2.84	0	0	0	At5g19875 [Source:UniProtKB/TrEMBL;Acc:Q8L9M7]
PAL1	AT2G37040	2	complement(15557367..15560755)	63.63	1.51	2.84	1.16e-10	4.05e-09	2.94e-06	Phenylalanine ammonia-lyase 1 [Source:UniProtKB/Swiss-Prot;Acc:P35510]
RPL27A	AT2G32220	2	13678910..13679523	6.62	1.51	2.85	6.93e-07	1.06e-05	0.02	60S ribosomal protein L27-1 [Source:UniProtKB/Swiss-Prot;Acc:Q9SKX8]
TCP9	AT2G45680	2	complement(18820242..18821889)	10.03	1.51	2.85	1.24e-14	8.49e-13	3.15e-10	Transcription factor TCP9 [Source:UniProtKB/Swiss-Prot;Acc:O64647]
WRKY51	AT5G64810	5	25908247..25909881	10.38	1.51	2.84	2.66e-09	7.03e-08	6.73e-05	Probable WRKY transcription factor 51 [Source:UniProtKB/Swiss-Prot;Acc:Q93WU9]
AKR4C9	AT2G37770	2	15834766..15837001	5.59	1.5	2.83	4.59e-07	7.23e-06	0.01	NADPH-dependent aldo-keto reductase, chloroplastic [Source:UniProtKB/Swiss-Prot;Acc:Q0PGJ6]
gene:AT5G16170	AT5G16170	5	5277787..5279821	12.03	1.5	2.83	4.91e-08	9.77e-07	0.00124	At5g16170 [Source:UniProtKB/TrEMBL;Acc:Q4V3A2]
HSP81-2	AT5G56030	5	22686473..22689671	133.42	1.5	2.83	9.99e-16	8.01e-14	2.53e-11	Heat shock protein 81-2 [Source:UniProtKB/TrEMBL;Acc:F4K6B6]
NAC001	AT1G01010	1	3631..5899	9.6	1.5	2.83	1.45e-12	6.77e-11	3.66e-08	NAC domain-containing protein 1 [Source:UniProtKB/Swiss-Prot;Acc:Q0WV96]
gene:AT2G43110	AT2G43110	2	17922019..17924542	7.43	1.49	2.82	7.59e-11	2.73e-09	1.92e-06	At2g43110 [Source:UniProtKB/TrEMBL;Acc:Q8GWB4]
RPL19B	AT3G16780	3	5708826..5710579	28.28	1.49	2.8	1.95e-13	1.07e-11	4.94e-09	60S ribosomal protein L19-2 [Source:UniProtKB/Swiss-Prot;Acc:Q9LUQ6]
gene:AT1G09932	AT1G09932	1	complement(3230450..3233259)	28.68	1.48	2.78	3.06e-11	1.19e-09	7.74e-07	Phosphoglycerate mutase family protein [Source:UniProtKB/TrEMBL;Acc:Q8GWG7]
gene:AT3G26470	AT3G26470	3	9685932..9687642	4.09	1.47	2.77	8.76e-07	1.3e-05	0.02	Powdery mildew resistance protein, RPW8 domain-containing protein [Source:UniProtKB/TrEMBL;Acc:Q9LIM8]
gene:AT3G59670	AT3G59670	3	22039476..22042726	9.07	1.47	2.77	4.45e-11	1.69e-09	1.13e-06	Elongation factor [Source:UniProtKB/TrEMBL;Acc:Q56XZ5]
DIR21	AT1G65870	1	24503315..24504390	10.96	1.46	2.75	1.7e-09	4.71e-08	4.3e-05	Dirigent protein 21 [Source:UniProtKB/Swiss-Prot;Acc:Q9SS03]
gene:AT5G44820	AT5G44820	5	complement(18095614..18097611)	26.69	1.46	2.76	0	0	0	At5g44820 [Source:UniProtKB/TrEMBL;Acc:Q147R7]
PME12	AT2G26440	2	11247160..11249620	86.18	1.46	2.75	1.8e-11	7.19e-10	4.56e-07	Probable pectinesterase/pectinesterase inhibitor 12 [Source:UniProtKB/Swiss-Prot;Acc:O48711]
CRK9	AT4G23170	4	12134973..12136796	104.76	1.45	2.74	5.77e-15	4.1e-13	1.46e-10	Putative cysteine-rich receptor-like protein kinase 9 [Source:UniProtKB/Swiss-Prot;Acc:O65469]
gene:AT4G00955	AT4G00955	4	412107..413810	21.68	1.45	2.73	0	0	0	FUNCTIONS IN: molecular_function unknown; INVOLVED IN: biological_process unknown; LOCATED IN: endomembrane system; EXPRESSED IN: 14 plant structures; EXPRESSED DURING: 9 growth stages; CONTAINS InterPro DOMAIN/s: EGF-like (InterPro:IPR006210); BEST /.../dopsis thaliana protein match is: Protein kinase superfamily protein (TAIR:AT2G23450.1); Ha. [Source:TAIR;Acc:AT4G00955]
gene:AT4G04940	AT4G04940	4	complement(2511028..2517217)	6.16	1.45	2.73	4.17e-11	1.59e-09	1.06e-06	Putative WD-repeat membrane protein [Source:UniProtKB/TrEMBL;Acc:Q93YS7]
gene:AT5G48657	AT5G48657	5	complement(19733882..19735726)	20.29	1.45	2.73	4.15e-09	1.05e-07	0.000105	defense protein-related [Source:TAIR;Acc:AT5G48657]
ANTR5	AT5G44370	5	complement(17874734..17877658)	5.66	1.44	2.7	4.11e-12	1.8e-10	1.04e-07	PHT4 [Source:UniProtKB/TrEMBL;Acc:A0A178U9F1]
gene:AT5G19750	AT5G19750	5	6677016..6679384	36.75	1.44	2.72	1.35e-11	5.47e-10	3.42e-07	Peroxisomal membrane 22 kDa (Mpv17/PMP22) family protein [Source:UniProtKB/TrEMBL;Acc:F4K2L8]
HMT-1	AT3G25900	3	9480746..9482962	1.44	1.44	2.71	1.84e-06	2.51e-05	0.05	Homocysteine S-methyltransferase 1 [Source:UniProtKB/Swiss-Prot;Acc:Q9SDL7]
LECRK41	AT2G37710	2	complement(15814531..15817088)	254.54	1.44	2.72	2.22e-15	1.67e-13	5.62e-11	L-type lectin-domain containing receptor kinase IV.1 [Source:UniProtKB/Swiss-Prot;Acc:O80939]
PER34	AT3G49120	3	18207651..18210333	384.27	1.44	2.71	1.41e-10	4.84e-09	3.56e-06	Peroxidase 34 [Source:UniProtKB/Swiss-Prot;Acc:Q9SMU8]
RPL34C	AT3G28900	3	complement(10902003..10904458)	23.99	1.44	2.72	3.69e-11	1.42e-09	9.34e-07	60S ribosomal protein L34-3 [Source:UniProtKB/Swiss-Prot;Acc:Q9LJW6]
RPS20B	AT3G47370	3	complement(17453423..17454730)	61.06	1.44	2.71	4.76e-13	2.45e-11	1.2e-08	40S ribosomal protein S20-2 [Source:UniProtKB/Swiss-Prot;Acc:Q9STY6]
UGT89C1	AT1G06000	1	complement(1820308..1821894)	45.35	1.44	2.72	9.23e-11	3.3e-09	2.34e-06	Glycosyltransferase (Fragment) [Source:UniProtKB/TrEMBL;Acc:W8PVE7]
WRKY17	AT2G24570	2	complement(10437353..10439469)	9.83	1.44	2.71	1.58e-08	3.55e-07	0.000401	WRKY transcription factor 17 [Source:UniProtKB/TrEMBL;Acc:Q0WTF3]
DSP2	AT2G32960	2	13987669..13990994	3.3	1.43	2.7	9.89e-08	1.86e-06	0.0025	Tyrosine-protein phosphatase DSP2 [Source:UniProtKB/Swiss-Prot;Acc:Q84MD6]
gene:AT1G03820	AT1G03820	1	complement(959790..960916)	28.26	1.43	2.69	5.44e-08	1.07e-06	0.00138	At1g03820 [Source:UniProtKB/TrEMBL;Acc:Q9ZWA4]
gene:AT1G50180	AT1G50180	1	18583964..18587136	3.94	1.43	2.7	1.89e-15	1.45e-13	4.78e-11	Putative disease resistance protein At1g50180 [Source:UniProtKB/Swiss-Prot;Acc:Q9SX38]
gene:AT1G62790	AT1G62790	1	23252140..23253743	35.88	1.43	2.69	3.77e-15	2.77e-13	9.56e-11	At1g62790 [Source:UniProtKB/TrEMBL;Acc:Q6NLF7]
gene:AT4G26810	AT4G26810	4	complement(13492078..13493015)	5.88	1.43	2.69	2.24e-08	4.85e-07	0.000567	At4g26810 [Source:UniProtKB/TrEMBL;Acc:Q9SZ21]
LOL2	AT4G21610	4	11488976..11490423	5.18	1.43	2.69	1.12e-08	2.6e-07	0.000284	Protein LOL2 [Source:UniProtKB/Swiss-Prot;Acc:O65426]
TAT3	AT2G24850	2	complement(10582074..10585216)	64.14	1.43	2.7	7.81e-10	2.32e-08	1.98e-05	Probable aminotransferase TAT3 [Source:UniProtKB/Swiss-Prot;Acc:Q9SK47]
YAO	AT4G05410	4	complement(2742932..2745635)	5.78	1.43	2.69	5.17e-13	2.63e-11	1.31e-08	U3 snoRNP-associated protein-like YAO [Source:UniProtKB/Swiss-Prot;Acc:Q9M0V4]
AtRLP38	AT3G23120	3	complement(8227222..8229619)	38.86	1.42	2.68	6.66e-16	5.51e-14	1.69e-11	Receptor-like protein 38 [Source:UniProtKB/Swiss-Prot;Acc:Q9LS79]
FLZ2	AT4G17670	4	complement(9833491..9834859)	10.21	1.42	2.67	2e-10	6.68e-09	5.06e-06	FCS-Like Zinc finger 2 [Source:UniProtKB/Swiss-Prot;Acc:Q8VZM9]
gene:AT3G28480	AT3G28480	3	complement(10675986..10678388)	42.87	1.42	2.68	0	0	0	Oxoglutarate/iron-dependent oxygenase [Source:UniProtKB/TrEMBL;Acc:F4J0A6]
gene:AT4G01870	AT4G01870	4	complement(808376..810611)	8.02	1.42	2.67	4.82e-10	1.5e-08	1.22e-05	tolB protein-related [Source:TAIR;Acc:AT4G01870]
gene:AT4G13505	AT4G13505	4	complement(7858000..7859891)	266.18	1.42	2.67	2.18e-14	1.42e-12	5.51e-10
CYP73A5	AT2G30490	2	complement(12993625..12996012)	161.39	1.41	2.67	1.55e-15	1.2e-13	3.94e-11	Cinnamate-4-hydroxylase [Source:UniProtKB/TrEMBL;Acc:B1GV49]
gene:AT1G05210	AT1G05210	1	1510404..1511683	5.65	1.41	2.65	1.69e-07	2.96e-06	0.00427	At1g05210 [Source:UniProtKB/TrEMBL;Acc:O23047]
ERDJ3A	AT3G08970	3	2737297..2740549	5.1	1.4	2.63	9.03e-08	1.7e-06	0.00229	TMS1 [Source:UniProtKB/TrEMBL;Acc:A0A178VJB6]
gene:AT1G48210	AT1G48210	1	17798431..17802330	6.57	1.4	2.64	2.79e-08	5.89e-07	0.000707	Protein kinase superfamily protein [Source:UniProtKB/TrEMBL;Acc:F4HWU0]
gene:AT5G24210	AT5G24210	5	8217191..8219720	255.4	1.4	2.64	7.22e-15	5.08e-13	1.83e-10	Alpha/beta-Hydrolases superfamily protein [Source:UniProtKB/TrEMBL;Acc:Q9FNG1]
GSTU10	AT1G74590	1	complement(28023627..28024860)	3.83	1.4	2.63	1.42e-07	2.55e-06	0.0036	Glutathione S-transferase U10 [Source:UniProtKB/Swiss-Prot;Acc:Q9CA57]
MES9	AT4G37150	4	complement(17492871..17494279)	4.15	1.4	2.63	6.59e-08	1.28e-06	0.00167	MES9 [Source:UniProtKB/TrEMBL;Acc:A0A178V387]
RPS2D	AT3G57490	3	complement(21279596..21281064)	15.06	1.4	2.64	2.26e-10	7.49e-09	5.72e-06	40S ribosomal protein S2-4 [Source:UniProtKB/Swiss-Prot;Acc:Q9SCM3]
WRKY70	AT3G56400	3	complement(20908711..20910623)	296.71	1.4	2.64	5.95e-12	2.55e-10	1.51e-07	Probable WRKY transcription factor 70 [Source:UniProtKB/Swiss-Prot;Acc:Q9LY00]
CBF5	AT3G57150	3	complement(21153815..21156075)	32.62	1.39	2.63	3.78e-10	1.2e-08	9.57e-06	Uncharacterized protein At3g57150 (Fragment) [Source:UniProtKB/TrEMBL;Acc:C0SVF3]
gene:AT2G44510	AT2G44510	2	18377048..18379265	5.16	1.39	2.61	1.17e-09	3.36e-08	2.96e-05	Protein BCCIP homolog [Source:UniProtKB/TrEMBL;Acc:A0A178VXZ2]
gene:AT3G09010	AT3G09010	3	2749908..2752390	13.85	1.39	2.63	1.55e-15	1.2e-13	3.94e-11	Protein kinase superfamily protein [Source:UniProtKB/TrEMBL;Acc:Q8LF75]
gene:AT4G31790	AT4G31790	4	15377158..15379025	13.25	1.39	2.62	9.65e-14	5.6e-12	2.44e-09	Probable diphthine methyl ester synthase [Source:UniProtKB/Swiss-Prot;Acc:O81769]
SD129	AT1G61380	1	complement(22645923..22650072)	23.39	1.39	2.63	1.65e-12	7.62e-11	4.17e-08	G-type lectin S-receptor-like serine/threonine-protein kinase SD1-29 [Source:UniProtKB/Swiss-Prot;Acc:O64782]
DLO1	AT4G10500	4	6491017..6492578	34.18	1.38	2.61	5.47e-07	8.5e-06	0.01	Protein DMR6-LIKE OXYGENASE 1 [Source:UniProtKB/Swiss-Prot;Acc:Q9ZSA8]
gene:AT3G13230	AT3G13230	3	4269943..4271375	19.31	1.38	2.61	7.36e-13	3.66e-11	1.86e-08	At3g13230 [Source:UniProtKB/TrEMBL;Acc:Q9LTU6]
gene:AT3G24929	AT3G24929	3	9103981..9109606	6.91	1.38	2.61	1.12e-06	1.62e-05	0.03	unknown protein; FUNCTIONS IN: molecular_function unknown; INVOLVED IN: biological_process unknown; LOCATED IN: cellular_component unknown; Ha. [Source:TAIR;Acc:AT3G24929]
RGP1	AT3G02230	3	415389..417723	60.77	1.38	2.6	5.12e-13	2.61e-11	1.3e-08	RGP1 [Source:UniProtKB/TrEMBL;Acc:A0A178VK37]
SAMDC2	AT5G15950	5	5205869..5208036	92.36	1.38	2.6	2.33e-14	1.51e-12	5.91e-10	S-adenosylmethionine decarboxylase proenzyme 2 [Source:UniProtKB/Swiss-Prot;Acc:Q9S7T9]
TIM13	AT1G61570	1	complement(22718462..22719535)	30.12	1.38	2.6	7.9e-13	3.89e-11	2e-08	Mitochondrial import inner membrane translocase subunit TIM13 [Source:UniProtKB/Swiss-Prot;Acc:Q9XH48]
gene:AT1G31660	AT1G31660	1	complement(11330924..11333540)	20.07	1.37	2.58	4.79e-14	2.96e-12	1.21e-09	Bystin-like protein [Source:UniProtKB/TrEMBL;Acc:Q8RWS4]
gene:AT1G65030	AT1G65030	1	24156672..24158675	10.65	1.37	2.59	1.93e-12	8.85e-11	4.88e-08	At1g65030 [Source:UniProtKB/TrEMBL;Acc:Q5XEV4]
gene:AT5G42830	AT5G42830	5	17176293..17178130	24.85	1.37	2.59	1.44e-09	4.06e-08	3.64e-05	HXXXD-type acyl-transferase family protein [Source:UniProtKB/TrEMBL;Acc:Q9FMN6]
RPL14A	AT2G20450	2	8813832..8815379	48.5	1.37	2.59	3.23e-11	1.25e-09	8.18e-07	60S ribosomal protein L14-1 [Source:UniProtKB/Swiss-Prot;Acc:Q9SIM4]
CAM2	AT2G41110	2	17140183..17141431	47.3	1.36	2.56	5.11e-13	2.61e-11	1.29e-08	Calmodulin 2 [Source:UniProtKB/TrEMBL;Acc:F4IJ46]
CRRSP38	AT3G22060	3	7770899..7772357	94.38	1.36	2.57	4.7e-10	1.46e-08	1.19e-05	Cysteine-rich repeat secretory protein 38 [Source:UniProtKB/Swiss-Prot;Acc:Q9LRJ9]
EBP2	AT3G22660	3	complement(8016051..8017508)	15.84	1.36	2.56	3.91e-09	9.95e-08	9.91e-05	Probable rRNA-processing protein EBP2 homolog [Source:UniProtKB/Swiss-Prot;Acc:Q9LUJ5]
gene:AT4G22530	AT4G22530	4	complement(11858444..11860426)	12.77	1.36	2.57	1.78e-12	8.19e-11	4.5e-08	S-adenosyl-L-methionine-dependent methyltransferases superfamily protein [Source:UniProtKB/TrEMBL;Acc:Q9SUW6]
gene:AT5G42010	AT5G42010	5	16801707..16805242	3.69	1.36	2.57	1.66e-09	4.62e-08	4.2e-05	Similarity to unknown protein [Source:UniProtKB/TrEMBL;Acc:Q9FHY2]
PSY3	AT2G29995	2	complement(12796503..12799441)	4.17	1.36	2.57	2.59e-07	4.31e-06	0.00655	Protein PSY3 [Source:UniProtKB/Swiss-Prot;Acc:Q8S8P7]
RH51	AT3G18600	3	complement(6399532..6403392)	11.88	1.36	2.57	4.33e-10	1.35e-08	1.1e-05	DEAD-box ATP-dependent RNA helicase 51 [Source:UniProtKB/Swiss-Prot;Acc:Q9LIH9]
ZIP5	AT1G05300	1	complement(1544927..1547849)	6.62	1.36	2.57	1.07e-06	1.55e-05	0.03	Zinc transporter 5 [Source:UniProtKB/Swiss-Prot;Acc:O23039]
AERO1	AT1G72280	1	complement(27211821..27214688)	7.4	1.35	2.55	1.5e-10	5.14e-09	3.79e-06	Like disulfide bond formation protein [Source:UniProtKB/TrEMBL;Acc:Q0WSW0]
gene:AT5G08180	AT5G08180	5	complement(2631516..2633890)	33.08	1.35	2.55	4.45e-13	2.3e-11	1.13e-08	H/ACA ribonucleoprotein complex subunit 2-like protein [Source:UniProtKB/Swiss-Prot;Acc:Q9LEY9]
gene:AT5G48240	AT5G48240	5	19559201..19561374	6.06	1.35	2.55	1.68e-10	5.7e-09	4.26e-06	unknown protein; FUNCTIONS IN: molecular_function unknown; INVOLVED IN: biological_process unknown; LOCATED IN: nucleolus; EXPRESSED IN: cultured cell; CONTAINS InterPro DOMAIN/s: Protein of unknown function DUF1665 (InterPro:IPR012459); Has 402 Bla /.../s to 382 proteins in 162 species: Archae - 0; Bacteria - 4; Metazoa - 139; Fungi - 111; Plants - 54; Viruses - 1; Other Eukaryotes - 93 (source:…
NOP56	AT1G56110	1	complement(20984273..20986952)	58.13	1.35	2.54	1.3e-12	6.17e-11	3.28e-08	At1g56110/T6H22_9 [Source:UniProtKB/TrEMBL;Acc:Q9SGT7]
PBS3	AT5G13320	5	4267456..4271064	15.21	1.35	2.55	2.27e-12	1.03e-10	5.74e-08	Auxin-responsive GH3 family protein [Source:TAIR;Acc:AT5G13320]
BIK1	AT2G39660	2	16531527..16533986	11.88	1.34	2.53	3.06e-08	6.4e-07	0.000775	BIK1 [Source:UniProtKB/TrEMBL;Acc:A0A178VYW0]
emb2170	AT1G21390	1	complement(7489046..7490803)	7.96	1.34	2.52	9.57e-10	2.8e-08	2.42e-05	Emb2170 [Source:UniProtKB/TrEMBL;Acc:A0A178W1S8]
gene:AT4G23885	AT4G23885	4	12419394..12420467	17.81	1.34	2.54	1.36e-10	4.72e-09	3.46e-06	At4g23885 [Source:UniProtKB/TrEMBL;Acc:Q2HIQ5]
HSP90-3	AT5G56010	5	22681238..22684252	154.12	1.34	2.53	8.16e-14	4.83e-12	2.07e-09	Heat shock protein 90-3 [Source:UniProtKB/Swiss-Prot;Acc:P51818]
TPR10	AT3G04710	3	1276668..1281170	5.85	1.34	2.53	7.63e-14	4.56e-12	1.93e-09	Ankyrin repeat family protein [Source:UniProtKB/TrEMBL;Acc:F4J4V1]
HTA10	AT1G51060	1	18926811..18927746	45.83	1.33	2.51	3.12e-14	1.99e-12	7.9e-10	Probable histone H2A.1 [Source:UniProtKB/Swiss-Prot;Acc:Q9C681]
LBD11	AT2G28500	2	complement(12186274..12188293)	5.37	1.33	2.52	1.08e-07	2e-06	0.00275	LOB domain-containing protein 11 [Source:UniProtKB/Swiss-Prot;Acc:Q9SK08]
PMAT1	AT5G39050	5	15634444..15636480	34.03	1.33	2.52	8.35e-13	4.06e-11	2.11e-08	Phenolic glucoside malonyltransferase 1 [Source:UniProtKB/Swiss-Prot;Acc:Q940Z5]
gene:AT1G21520	AT1G21520	1	complement(7534019..7534927)	47.64	1.32	2.5	9.33e-11	3.33e-09	2.36e-06	Uncharacterized protein At1g21520/F24J8_4 [Source:UniProtKB/TrEMBL;Acc:Q8GYE6]
gene:AT1G60640	AT1G60640	1	complement(22337253..22339736)	9.77	1.32	2.5	1.78e-10	6.01e-09	4.52e-06	unknown protein; Ha. [Source:TAIR;Acc:AT1G60640]
gene:AT2G40095	AT2G40095	2	16742896..16745152	5.43	1.32	2.49	4.23e-08	8.55e-07	0.00107	Alpha/beta hydrolase related protein [Source:UniProtKB/TrEMBL;Acc:Q8GZ10]
RID2	AT5G57280	5	23204377..23206663	11.57	1.32	2.5	2.8e-11	1.09e-09	7.08e-07	RID2 [Source:UniProtKB/TrEMBL;Acc:A0A178UNY0]
RPS12C_1	AT2G32060	2	complement(13638762..13640431)	69.96	1.32	2.49	7.57e-12	3.22e-10	1.92e-07	40S ribosomal protein S12 [Source:UniProtKB/TrEMBL;Acc:A0A178VU31]
RPSAb	AT3G04770	3	complement(1309273..1311129)	3.45	1.32	2.49	2.45e-07	4.11e-06	0.0062	40S ribosomal protein SA [Source:UniProtKB/TrEMBL;Acc:F4J4W3]
ATJ2	AT5G22060	5	complement(7303506..7305870)	78.79	1.31	2.48	4.44e-16	3.81e-14	1.12e-11	At5g22060 [Source:UniProtKB/TrEMBL;Acc:Q0V7U1]
gene:AT2G24990	AT2G24990	2	10625163..10628598	9.83	1.31	2.48	1.03e-11	4.28e-10	2.6e-07	Serine/threonine-protein kinase RIO1 [Source:UniProtKB/TrEMBL;Acc:Q9SK34]
gene:AT3G23620	AT3G23620	3	8480025..8482222	18.27	1.31	2.47	4.49e-13	2.32e-11	1.14e-08	Ribosome production factor 2 homolog [Source:UniProtKB/Swiss-Prot;Acc:Q9LUG5]
SDR3A	AT2G47130	2	complement(19349348..19350650)	60.57	1.31	2.47	3.43e-09	8.87e-08	8.7e-05	Short-chain dehydrogenase reductase 3a [Source:UniProtKB/Swiss-Prot;Acc:O80713]
gene:AT1G67850	AT1G67850	1	25437900..25442221	16.8	1.3	2.46	1.11e-16	1e-14	2.81e-12	AT1G67850 protein [Source:UniProtKB/TrEMBL;Acc:Q94F37]
gene:AT3G03060	AT3G03060	3	691934..695675	2.42	1.3	2.47	1.11e-06	1.61e-05	0.03	P-loop containing nucleoside triphosphate hydrolases superfamily protein [Source:UniProtKB/TrEMBL;Acc:Q0WVF7]
NIP2	AT2G17730	2	7703805..7705831	12.54	1.3	2.47	2.03e-11	8.04e-10	5.15e-07	NEP-interacting protein 2 [Source:UniProtKB/TrEMBL;Acc:F4INM3]
RPP2D	AT3G44590	3	16163709..16164997	11.46	1.3	2.46	6.68e-10	2e-08	1.69e-05	Acidic ribosomal protein P2-like [Source:UniProtKB/TrEMBL;Acc:Q0WRF9]
RPS5A	AT2G37270	2	complement(15647677..15649471)	82.01	1.3	2.46	2.18e-12	9.96e-11	5.52e-08	40S ribosomal protein S5-1 [Source:UniProtKB/Swiss-Prot;Acc:Q9ZUT9]
AGP12	AT3G13520	3	4408925..4409734	45.44	1.29	2.45	1.88e-06	2.55e-05	0.05	Arabinogalactan protein 12 [Source:UniProtKB/Swiss-Prot;Acc:Q9LJD9]
gene:AT1G30070	AT1G30070	1	complement(10546511..10548236)	13.69	1.29	2.44	1.63e-14	1.08e-12	4.13e-10	SGS domain-containing protein [Source:UniProtKB/TrEMBL;Acc:F4I4Q9]
gene:AT4G21903	AT4G21903	4	complement(11620889..11624459)	4.62	1.29	2.44	1.53e-08	3.45e-07	0.000387	Protein DETOXIFICATION [Source:UniProtKB/TrEMBL;Acc:F4JKB8]
gene:AT5G66540	AT5G66540	5	complement(26556275..26559452)	9.09	1.29	2.44	5.75e-11	2.13e-09	1.46e-06	U3 small nucleolar ribonucleoprotein protein MPP10 [Source:UniProtKB/TrEMBL;Acc:Q9FJY5]
NAC68	AT4G01540	4	complement(670483..672789)	3.94	1.29	2.45	1.07e-06	1.55e-05	0.03	NAC domain-containing protein 68 [Source:UniProtKB/Swiss-Prot;Acc:A8MQY1]
RPL35AA	AT1G07070	1	2168561..2169957	12.98	1.29	2.45	1.12e-08	2.59e-07	0.000283	60S ribosomal protein L35a-1 [Source:UniProtKB/Swiss-Prot;Acc:Q9LMK0]
RPL35B	AT2G39390	2	complement(16450554..16451878)	43.98	1.29	2.45	4.65e-11	1.74e-09	1.18e-06	60S ribosomal protein L35-2 [Source:UniProtKB/Swiss-Prot;Acc:O80626]
SWA1	AT2G47990	2	complement(19636867..19638678)	7.48	1.29	2.44	2.26e-11	8.9e-10	5.73e-07	Protein SLOW WALKER 1 [Source:UniProtKB/Swiss-Prot;Acc:O82266]
CPN60	AT3G23990	3	8668772..8672578	36.46	1.28	2.42	3.46e-11	1.34e-09	8.77e-07	Chaperonin CPN60, mitochondrial [Source:UniProtKB/Swiss-Prot;Acc:P29197]
DTX47	AT4G39030	4	18185437..18189224	13.9	1.28	2.43	7.87e-13	3.88e-11	1.99e-08	Protein DETOXIFICATION 47, chloroplastic [Source:UniProtKB/Swiss-Prot;Acc:Q945F0]
gene:AT2G30550	AT2G30550	2	13014530..13017329	64.94	1.28	2.43	2.48e-12	1.11e-10	6.28e-08	Phospholipase A1-Igamma2, chloroplastic [Source:UniProtKB/Swiss-Prot;Acc:Q3EBR6]
ATL16	AT5G43420	5	17451488..17453124	4.04	1.27	2.41	8.29e-08	1.58e-06	0.0021	RING-H2 finger protein ATL16 [Source:UniProtKB/Swiss-Prot;Acc:Q9LSW9]
CLPB1	AT1G74310	1	complement(27936508..27940369)	3.79	1.27	2.41	1.31e-12	6.21e-11	3.32e-08	Chaperone protein ClpB1 [Source:UniProtKB/Swiss-Prot;Acc:P42730]
CURT1D	AT4G38100	4	complement(17886869..17888237)	19.02	1.27	2.41	9.74e-10	2.84e-08	2.47e-05	Protein CURVATURE THYLAKOID 1D, chloroplastic [Source:UniProtKB/Swiss-Prot;Acc:Q8LDD3]
NOP5-2	AT3G05060	3	complement(1412867..1416056)	22.48	1.27	2.42	2.49e-11	9.78e-10	6.3e-07	Probable nucleolar protein 5-2 [Source:UniProtKB/Swiss-Prot;Acc:Q9MAB3]
RPL26B	AT5G67510	5	complement(26937621..26938498)	47.68	1.27	2.42	3.97e-14	2.49e-12	1.01e-09	60S ribosomal protein L26-2 [Source:UniProtKB/Swiss-Prot;Acc:Q9FJX2]
SOBER1_2	AT4G22305	4	complement(11789327..11791207)	39.97	1.27	2.41	8.09e-10	2.4e-08	2.05e-05	Carboxylesterase SOBER1 [Source:UniProtKB/Swiss-Prot;Acc:Q84WK4]
EDA14	AT3G60360	3	complement(22312258..22314427)	10.75	1.26	2.39	2.86e-10	9.26e-09	7.24e-06	U3 small nucleolar RNA-associated protein 11 [Source:UniProtKB/TrEMBL;Acc:A0A178V8J4]
EDR4	AT5G05190	5	1541218..1544137	15.22	1.26	2.4	2.62e-14	1.68e-12	6.64e-10	Protein ENHANCED DISEASE RESISTANCE 4 [Source:UniProtKB/Swiss-Prot;Acc:Q9FHK4]
gene:AT2G16660	AT2G16660	2	complement(7218654..7221890)	34.3	1.26	2.39	4.32e-07	6.87e-06	0.01	At2g16660/T24I21.7 [Source:UniProtKB/TrEMBL;Acc:Q9SLF1]
gene:AT3G28540	AT3G28540	3	10694175..10696249	115.58	1.26	2.39	3.77e-08	7.69e-07	0.000955	AAA-ATPase At3g28540 [Source:UniProtKB/Swiss-Prot;Acc:Q9LH82]
gene:AT3G58660	AT3G58660	3	21701520..21703114	15.17	1.26	2.4	4.15e-11	1.58e-09	1.05e-06	Ribosomal protein L1p/L10e family [Source:UniProtKB/TrEMBL;Acc:Q9LXT5]
gene:AT5G37740	AT5G37740	5	14991880..14993781	8.39	1.26	2.39	8.32e-08	1.58e-06	0.00211	Calcium-dependent lipid-binding (CaLB domain) family protein [Source:UniProtKB/TrEMBL;Acc:F4K8L6]
P4H5	AT2G17720	2	7697311..7699630	40.06	1.26	2.39	2.09e-12	9.57e-11	5.29e-08	Prolyl 4-hydroxylase 5 [Source:UniProtKB/Swiss-Prot;Acc:Q24JN5]
RPS2A	AT1G58380	1	21688935..21690290	21.88	1.26	2.4	1.41e-12	6.69e-11	3.58e-08	At1g59359 [Source:UniProtKB/TrEMBL;Acc:G1JSI6]
RPS4D	AT5G58420	5	23619459..23621094	119.21	1.26	2.4	1.04e-11	4.31e-10	2.62e-07	40S ribosomal protein S4-3 [Source:UniProtKB/Swiss-Prot;Acc:Q8VYK6]
gene:AT1G18850	AT1G18850	1	complement(6504677..6506542)	9.51	1.25	2.37	1.74e-11	6.98e-10	4.42e-07	F6A14.6 protein [Source:UniProtKB/TrEMBL;Acc:Q9M9V4]
gene:AT5G25440	AT5G25440	5	complement(8854507..8856809)	30.47	1.25	2.38	8.65e-09	2.05e-07	0.000219	Protein kinase superfamily protein [Source:TAIR;Acc:AT5G25440]
gene:AT5G39785	AT5G39785	5	15928765..15932347	6.3	1.25	2.37	3.48e-13	1.84e-11	8.81e-09	Protein of unknown function (DUF1666) [Source:TAIR;Acc:AT5G39785]
RPS15AF_2	AT5G59850	5	complement(24112156..24113617)	136.55	1.25	2.38	5.48e-10	1.69e-08	1.39e-05	40S ribosomal protein S15a-1 [Source:UniProtKB/Swiss-Prot;Acc:P42798]
YLS3	AT2G44290	2	complement(18305080..18306395)	83.16	1.25	2.38	6.83e-13	3.41e-11	1.73e-08	Protein YLS3 [Source:UniProtKB/Swiss-Prot;Acc:O64864]
CER1	AT1G02205	1	418416..422579	25.23	1.24	2.37	1.35e-08	3.07e-07	0.000342	Fatty acid hydroxylase superfamily [Source:TAIR;Acc:AT1G02205]
LURP1	AT2G14560	2	6213617..6215932	434.27	1.24	2.36	1.38e-07	2.48e-06	0.0035	Protein of unknown function (DUF567) [Source:TAIR;Acc:AT2G14560]
NSN1	AT3G07050	3	complement(2229355..2232361)	17.9	1.24	2.36	2.27e-10	7.52e-09	5.74e-06	Guanine nucleotide-binding protein-like NSN1 [Source:UniProtKB/Swiss-Prot;Acc:Q9M8Z5]
OM64	AT5G09420	5	2928173..2932021	5.98	1.24	2.36	3.21e-10	1.03e-08	8.14e-06	Outer envelope protein 64, mitochondrial [Source:UniProtKB/Swiss-Prot;Acc:F4KCL7]
RPL7A	AT1G80750	1	30348670..30350564	24.07	1.24	2.36	7.04e-12	3e-10	1.78e-07	60S ribosomal protein L7-1 [Source:UniProtKB/Swiss-Prot;Acc:Q9SAI5]
RPS17C	AT3G10610	3	3318975..3320187	27.09	1.24	2.36	2.1e-09	5.71e-08	5.31e-05	40S ribosomal protein S17-3 [Source:UniProtKB/Swiss-Prot;Acc:Q9SQZ1]
SGT1A	AT4G23570	4	12299749..12302935	80.11	1.24	2.37	1.42e-13	8e-12	3.59e-09	phosphatase-related [Source:TAIR;Acc:AT4G23570]
BRIX1-2	AT1G52930	1	19711179..19713308	17.95	1.23	2.35	1.01e-08	2.37e-07	0.000256	Ribosome biogenesis protein BRX1 homolog 2 [Source:UniProtKB/Swiss-Prot;Acc:Q9C928]
MIR163	AT1G66725	1	24884066..24884396	21.97	1.23	2.34	3.19e-07	5.19e-06	0.00808	MICRORNA163
MPK11	AT1G01560	1	202103..204440	12.01	1.23	2.34	6.6e-09	1.6e-07	0.000167	Mitogen-activated protein kinase 11 [Source:UniProtKB/Swiss-Prot;Acc:Q9LMM5]
PUB2	AT5G67340	5	26864395..26867847	11.79	1.23	2.34	1.28e-09	3.66e-08	3.24e-05	U-box domain-containing protein 2 [Source:UniProtKB/Swiss-Prot;Acc:Q5XEZ8]
RPL9D	AT4G10450	4	complement(6462918..6464558)	20.1	1.23	2.35	3.06e-09	7.97e-08	7.76e-05	60S ribosomal protein L9-2 [Source:UniProtKB/Swiss-Prot;Acc:Q9SZX9]
RPS10C	AT5G52650	5	complement(21355541..21357219)	149.21	1.23	2.35	1.38e-10	4.76e-09	3.49e-06	40S ribosomal protein S10-3 [Source:UniProtKB/Swiss-Prot;Acc:Q9LTF2]
WRKY7	AT4G24240	4	12571538..12573783	8.7	1.23	2.35	7.35e-11	2.66e-09	1.86e-06	Probable WRKY transcription factor 7 [Source:UniProtKB/Swiss-Prot;Acc:Q9STX0]
COBL5	AT5G60950	5	complement(24526847..24528151)	20.6	1.22	2.32	1.08e-09	3.13e-08	2.74e-05	COBRA-like protein 5 [Source:UniProtKB/Swiss-Prot;Acc:Q9FME5]
gene:AT3G10530	AT3G10530	3	3285832..3288880	5.79	1.22	2.33	8.09e-09	1.92e-07	0.000205	F18K10.11 protein [Source:UniProtKB/TrEMBL;Acc:Q9LPP3]
gene:AT4G02220	AT4G02220	4	976246..979163	23.43	1.22	2.33	1.45e-12	6.77e-11	3.66e-08	Putative zinc finger protein [Source:UniProtKB/TrEMBL;Acc:Q93VB4]
gene:AT5G01850	AT5G01850	5	332330..334543	21.98	1.22	2.32	3.8e-13	1.98e-11	9.61e-09	Protein kinase superfamily protein [Source:TAIR;Acc:AT5G01850]
LRK10L-2.4	AT1G66920	1	complement(24965134..24967586)	22.64	1.22	2.33	4.23e-09	1.06e-07	0.000107	LEAF RUST 10 DISEASE-RESISTANCE LOCUS RECEPTOR-LIKE PROTEIN KINASE-like 2.4 [Source:UniProtKB/Swiss-Prot;Acc:F4HQ22]
MIK2	AT4G08850	4	complement(5636479..5640952)	129.27	1.22	2.34	2.65e-11	1.04e-09	6.72e-07	MDIS1-interacting receptor like kinase 2 [Source:UniProtKB/Swiss-Prot;Acc:Q8VZG8]
PPR336	AT1G61870	1	complement(22864951..22866666)	18.31	1.22	2.33	3.39e-14	2.15e-12	8.58e-10	Pentatricopeptide repeat-containing protein At1g61870, mitochondrial [Source:UniProtKB/Swiss-Prot;Acc:Q8LE47]
RPL12C_2	AT5G60670	5	complement(24380504..24381599)	27.25	1.22	2.33	2.94e-07	4.83e-06	0.00745	60S ribosomal protein L12-3 [Source:UniProtKB/Swiss-Prot;Acc:Q9FF52]
CRK24	AT4G23320	4	complement(12189089..12191704)	6.01	1.21	2.31	5.77e-09	1.42e-07	0.000146	cysteine-rich RLK (RECEPTOR-like protein kinase) 24 [Source:TAIR;Acc:AT4G23320]
FKBP65	AT5G48570	5	complement(19690461..19693845)	7	1.21	2.31	1.14e-10	4e-09	2.89e-06	Peptidyl-prolyl cis-trans isomerase FKBP65 [Source:UniProtKB/Swiss-Prot;Acc:Q9FJL3]
gene:AT1G06790	AT1G06790	1	2087182..2089786	5.91	1.21	2.32	2.47e-10	8.15e-09	6.26e-06	F4H5.12 protein [Source:UniProtKB/TrEMBL;Acc:Q9M9Y6]
gene:AT2G21850	AT2G21850	2	9315204..9318238	5.94	1.21	2.32	2.38e-09	6.41e-08	6.04e-05	Cysteine/Histidine-rich C1 domain family protein [Source:UniProtKB/TrEMBL;Acc:F4III1]
PPAN	AT5G61770	5	24815541..24817728	10.95	1.21	2.32	2.18e-11	8.63e-10	5.53e-07	PETER PAN-like protein [Source:UniProtKB/TrEMBL;Acc:F4K3M1]
RPS19C	AT5G61170	5	24611032..24612564	95.82	1.21	2.31	6.65e-10	2e-08	1.68e-05	40S ribosomal protein S19-3 [Source:UniProtKB/Swiss-Prot;Acc:Q9FNP8]
BOB1	AT5G53400	5	21661444..21663843	20.21	1.2	2.3	2.38e-14	1.54e-12	6.02e-10	Protein BOBBER 1 [Source:UniProtKB/Swiss-Prot;Acc:Q9LV09]
CRK12	AT4G23200	4	complement(12145035..12148041)	14.89	1.2	2.29	1.08e-10	3.81e-09	2.74e-06	cysteine-rich RLK (RECEPTOR-like protein kinase) 12 [Source:TAIR;Acc:AT4G23200]
gene:AT1G23280	AT1G23280	1	complement(8260608..8262795)	13.91	1.2	2.3	1.32e-08	3.01e-07	0.000334	Protein MAK16 homolog [Source:UniProtKB/TrEMBL;Acc:F4I4Q1]
gene:AT4G10480	AT4G10480	4	complement(6477876..6479171)	92.39	1.2	2.3	6.86e-09	1.66e-07	0.000174	Putative alpha NAC [Source:UniProtKB/TrEMBL;Acc:Q0WWN5]
gene:AT4G13180	AT4G13180	4	complement(7657094..7658302)	31.27	1.2	2.29	1.1e-13	6.33e-12	2.8e-09	AT4g13180/F17N18_70 [Source:UniProtKB/TrEMBL;Acc:Q9SVQ9]
gene:AT5G22100	AT5G22100	5	7328870..7330930	7.63	1.2	2.3	1.6e-09	4.49e-08	4.06e-05	RNA 3'-terminal phosphate cyclase-like protein [Source:UniProtKB/TrEMBL;Acc:Q67XN9]
PUR3	AT1G31220	1	11156698..11158683	11.23	1.2	2.3	1.17e-12	5.6e-11	2.96e-08	Phosphoribosylglycinamide formyltransferase, chloroplastic [Source:UniProtKB/Swiss-Prot;Acc:P52422]
PWP2	AT1G15440	1	complement(5306027..5309558)	7.84	1.2	2.29	9.45e-11	3.37e-09	2.39e-06	Periodic tryptophan protein 2 [Source:UniProtKB/Swiss-Prot;Acc:Q8VYZ5]
SSL12	AT1G74020	1	complement(27835123..27837443)	13.51	1.2	2.3	2.84e-09	7.44e-08	7.18e-05	Protein STRICTOSIDINE SYNTHASE-LIKE 12 [Source:UniProtKB/Swiss-Prot;Acc:P94111]
AGP10	AT4G09030	4	5792137..5792966	8.5	1.19	2.28	1.83e-06	2.5e-05	0.05	Classical arabinogalactan protein 10 [Source:UniProtKB/Swiss-Prot;Acc:Q9M0S4]
ATMRP13	AT1G30410	1	10738683..10747563	15.47	1.19	2.28	3.57e-14	2.26e-12	9.05e-10	multidrug resistance-associated protein 13 [Source:TAIR;Acc:AT1G30410]
CPK31	AT4G04695	4	complement(2381348..2384121)	14.67	1.19	2.29	2.53e-09	6.74e-08	6.4e-05	Calcium-dependent protein kinase 31 [Source:UniProtKB/Swiss-Prot;Acc:Q9S9V0]
gene:AT1G28510	AT1G28510	1	10023817..10026311	24.6	1.19	2.27	3.67e-12	1.62e-10	9.29e-08	At1g28510/F3M18_5 [Source:UniProtKB/TrEMBL;Acc:Q9SGP9]
gene:AT2G32380	AT2G32380	2	complement(13746566..13747810)	15.12	1.19	2.29	5.8e-10	1.78e-08	1.47e-05	At2g32380 [Source:UniProtKB/TrEMBL;Acc:Q9ZV66]
gene:AT5G20160	AT5G20160	5	complement(6803694..6805226)	46.3	1.19	2.28	8.23e-13	4.02e-11	2.08e-08	Ribosomal protein L7Ae/L30e/S12e/Gadd45 family protein [Source:UniProtKB/TrEMBL;Acc:F4K455]
RPL31B	AT4G26230	4	13285737..13286791	69.85	1.19	2.28	5.03e-10	1.56e-08	1.27e-05	Putative ribosomal protein [Source:UniProtKB/TrEMBL;Acc:Q0WRN2]
RPL37C	AT3G16080	3	5454762..5455942	49.46	1.19	2.28	5.25e-11	1.95e-09	1.33e-06	60S ribosomal protein L37-3 [Source:UniProtKB/Swiss-Prot;Acc:Q8LEM8]
SARD1	AT1G73805	1	complement(27744790..27749248)	30.27	1.19	2.28	5.79e-09	1.43e-07	0.000147	Protein SAR DEFICIENT 1 [Source:UniProtKB/Swiss-Prot;Acc:Q9C9T2]
ARP2_1	AT1G61580	1	complement(22720560..22723152)	13.88	1.18	2.27	1.64e-09	4.58e-08	4.16e-05	60S ribosomal protein L3-2 [Source:UniProtKB/Swiss-Prot;Acc:P22738]
BAD1	AT5G54610	5	complement(22184545..22186633)	182.33	1.18	2.26	7.36e-09	1.77e-07	0.000186	Ankyrin repeat-containing protein BDA1 [Source:UniProtKB/Swiss-Prot;Acc:Q8GYH5]
CNGC10	AT1G01340	1	complement(132270..135924)	6.11	1.18	2.26	6.31e-09	1.53e-07	0.00016	Probable cyclic nucleotide-gated ion channel 10 [Source:UniProtKB/Swiss-Prot;Acc:Q9LNJ0]
DHDPS2	AT2G45440	2	18730840..18733119	17.04	1.18	2.26	4.14e-10	1.3e-08	1.05e-05	Putative dihydrodipicolinate synthase [Source:UniProtKB/TrEMBL;Acc:Q0WSN6]
gene:AT3G52040	AT3G52040	3	complement(19304170..19304861)	15.96	1.18	2.27	8.96e-09	2.12e-07	0.000227	2,3-bisphosphoglycerate-dependent phosphoglycerate mutase [Source:UniProtKB/TrEMBL;Acc:Q9SV00]
gene:AT4G03450	AT4G03450	4	complement(1529372..1531819)	34.75	1.18	2.27	6.68e-10	2e-08	1.69e-05	Ankyrin repeat family protein [Source:UniProtKB/TrEMBL;Acc:Q9ZT73]
NDB2	AT4G05020	4	2572427..2576599	20.98	1.18	2.26	7.88e-13	3.88e-11	2e-08	NAD(P)H dehydrogenase B2 [Source:UniProtKB/TrEMBL;Acc:F4JGL5]
PIP2-3	AT2G37180	2	15617635..15619155	109.39	1.18	2.27	2.59e-10	8.49e-09	6.55e-06	Aquaporin PIP2-3 [Source:UniProtKB/Swiss-Prot;Acc:P30302]
CRK6_1	AT3G49370	3	complement(18304637..18308091)	3.79	1.17	2.25	7.9e-07	1.18e-05	0.02	CDPK-related kinase 6 [Source:UniProtKB/Swiss-Prot;Acc:Q9SG12]
gene:AT2G18900	AT2G18900	2	complement(8188237..8192536)	9.95	1.17	2.26	1.85e-09	5.11e-08	4.69e-05	Transducin/WD40 repeat-like superfamily protein [Source:UniProtKB/TrEMBL;Acc:F4IRI1]
gene:AT3G07110	AT3G07110	3	2251946..2253597	96.42	1.17	2.24	7.38e-10	2.2e-08	1.87e-05	Ribosomal protein L13 family protein [Source:UniProtKB/TrEMBL;Acc:F4JD96]
gene:AT4G38560	AT4G38560	4	18029196..18031333	11.32	1.17	2.25	1.61e-08	3.59e-07	0.000407	Phospholipase like protein [Source:UniProtKB/TrEMBL;Acc:Q0WV01]
HIPL1	AT1G74790	1	28098464..28101896	13.79	1.17	2.25	1.04e-11	4.32e-10	2.63e-07	HIPL1 protein [Source:UniProtKB/Swiss-Prot;Acc:Q9SSG3]
LECRK18	AT5G60280	5	24260225..24262536	5.33	1.17	2.25	1.01e-10	3.59e-09	2.56e-06	L-type lectin-domain containing receptor kinase I.8 [Source:UniProtKB/Swiss-Prot;Acc:Q9LSR9]
MEE49	AT4G01560	4	complement(676982..679276)	18.5	1.17	2.25	1.62e-11	6.52e-10	4.09e-07	AT4g01560/F11O4_6 [Source:UniProtKB/TrEMBL;Acc:Q9M125]
AGAL1	AT5G08380	5	complement(2694669..2697781)	24.06	1.16	2.23	1.57e-10	5.39e-09	3.99e-06	Alpha-galactosidase 1 [Source:UniProtKB/Swiss-Prot;Acc:Q9FT97]
gene:AT2G36580	AT2G36580	2	15339122..15343086	43.66	1.16	2.23	5.44e-13	2.77e-11	1.38e-08	Pyruvate kinase [Source:UniProtKB/TrEMBL;Acc:A0A178VX82]
gene:AT3G59570	AT3G59570	3	complement(22000804..22006132)	4.29	1.16	2.23	1.04e-08	2.43e-07	0.000263	Ypt/Rab-GAP domain of gyp1p superfamily protein [Source:UniProtKB/TrEMBL;Acc:A0A1I9LM99]
GID1B	AT3G63010	3	23289243..23291486	9.41	1.16	2.24	1.43e-06	2.01e-05	0.04	Gibberellin receptor GID1B [Source:UniProtKB/Swiss-Prot;Acc:Q9LYC1]
PLL4	AT2G28890	2	complement(12405391..12408239)	40.38	1.16	2.23	4.41e-12	1.93e-10	1.12e-07	Probable protein phosphatase 2C 23 [Source:UniProtKB/Swiss-Prot;Acc:Q9ZV25]
EAAC	AT3G51870	3	19243902..19246936	8.57	1.15	2.22	5.82e-07	9.01e-06	0.01	Probable envelope ADP,ATP carrier protein, chloroplastic [Source:UniProtKB/Swiss-Prot;Acc:O65023]
EMB2762	AT2G17250	2	7499472..7503195	9.86	1.15	2.22	5.92e-10	1.81e-08	1.5e-05	CCAAT-binding factor [Source:UniProtKB/TrEMBL;Acc:F4IMH3]
gene:AT4G28450	AT4G28450	4	complement(14061403..14064708)	11.97	1.15	2.22	6.39e-10	1.94e-08	1.62e-05	AT4g28450/F20O9_130 [Source:UniProtKB/TrEMBL;Acc:Q93VK1]
gene:AT5G43910	AT5G43910	5	complement(17667310..17670292)	11.19	1.15	2.21	7.81e-09	1.86e-07	0.000198	PfkB-like carbohydrate kinase family protein [Source:UniProtKB/TrEMBL;Acc:F4K7C7]
RPL23A_1	AT1G04480	1	1215925..1217471	90.57	1.15	2.23	1.74e-10	5.9e-09	4.42e-06	60S ribosomal protein L23 [Source:UniProtKB/Swiss-Prot;Acc:P49690]
RPS7B	AT3G02560	3	541708..543385	78.58	1.15	2.21	6.38e-10	1.94e-08	1.62e-05	40S ribosomal protein S7-2 [Source:UniProtKB/Swiss-Prot;Acc:Q9M885]
TRX5	AT1G45145	1	complement(17074942..17076417)	78.76	1.15	2.22	2.39e-07	4.03e-06	0.00605	Thioredoxin H5 [Source:UniProtKB/Swiss-Prot;Acc:Q39241]
UGT84A2	AT3G21560	3	7595680..7597607	11.44	1.15	2.21	1.65e-06	2.28e-05	0.04	UGT84A2 [Source:UniProtKB/TrEMBL;Acc:A0A384L2P1]
WDR55	AT2G34260	2	14465516..14468547	8.79	1.15	2.21	4.44e-08	8.93e-07	0.00112	WD repeat-containing protein 55 [Source:UniProtKB/Swiss-Prot;Acc:O80775]
APK1A	AT1G07570	1	complement(2331136..2333767)	10.01	1.14	2.2	7e-11	2.55e-09	1.77e-06	Protein kinase superfamily protein [Source:TAIR;Acc:AT1G07570]
ECT3	AT5G61020	5	complement(24556994..24559936)	40.95	1.14	2.2	2.59e-10	8.49e-09	6.55e-06	ECT3 [Source:UniProtKB/TrEMBL;Acc:A0A178UM32]
EIF4E1	AT4G18040	4	complement(10016530..10018232)	41.04	1.14	2.2	6.57e-13	3.29e-11	1.66e-08	Eukaryotic translation initiation factor 4E-1 [Source:UniProtKB/Swiss-Prot;Acc:O23252]
FLDH	AT4G33360	4	complement(16067672..16069374)	28.29	1.14	2.21	4.42e-13	2.29e-11	1.12e-08	NAD(P)-binding Rossmann-fold superfamily protein [Source:UniProtKB/TrEMBL;Acc:Q9SZB3]
gene:AT2G44860	AT2G44860	2	complement(18500803..18502562)	51.04	1.14	2.21	1.14e-10	4e-09	2.9e-06	Probable ribosome biogenesis protein RLP24 [Source:UniProtKB/Swiss-Prot;Acc:O22165]
gene:AT3G06680	AT3G06680	3	complement(2114151..2114948)	17.91	1.14	2.21	2.18e-08	4.74e-07	0.000552	60S ribosomal protein L29 [Source:UniProtKB/TrEMBL;Acc:F4JC32]
HIR4	AT5G51570	5	20949291..20951512	8.51	1.14	2.21	2.38e-08	5.11e-07	0.000604	Hypersensitive-induced response protein 4 [Source:UniProtKB/Swiss-Prot;Acc:Q9FHM7]
RPS27A	AT2G45710	2	18831130..18832673	17.36	1.14	2.21	7.07e-10	2.11e-08	1.79e-05	40S ribosomal protein S27-1 [Source:UniProtKB/Swiss-Prot;Acc:O64650]
TOM40-1	AT3G20000	3	6967462..6970652	34.28	1.14	2.21	1.21e-10	4.21e-09	3.06e-06	TOM40 [Source:UniProtKB/TrEMBL;Acc:A0A178V9B1]
AED1	AT5G10760	5	complement(3400322..3402389)	238.55	1.13	2.18	1.4e-06	1.98e-05	0.04	Aspartyl protease AED1 [Source:UniProtKB/Swiss-Prot;Acc:Q9LEW3]
ATL5_1	AT2G18670	3	complement(9269277..9271465)	221.26	1.13	2.19	4.43e-08	8.92e-07	0.00112	RING-H2 finger protein ATL56 [Source:UniProtKB/Swiss-Prot;Acc:Q9ZV51]
CAD1_2	AT1G72680	1	complement(27359109..27361024)	23.21	1.13	2.2	3.68e-08	7.53e-07	0.000932	CAD1 [Source:UniProtKB/TrEMBL;Acc:A0A178WLT3]
CB5-A	AT1G26340	1	9113864..9114977	15.17	1.13	2.18	1.95e-10	6.53e-09	4.94e-06	CB5-A [Source:UniProtKB/TrEMBL;Acc:A0A178WMK3]
gene:AT2G08635	AT2G08635	2	complement(14317684..14318201)	18.82	1.13	2.18	4.23e-07	6.73e-06	0.01	Natural antisense transcript overlaps with AT2G33845
gene:AT3G29240	AT3G29240	3	11191263..11193044	277.61	1.13	2.19	1.9e-11	7.56e-10	4.82e-07	AT3g29240/MXO21_9 [Source:UniProtKB/TrEMBL;Acc:Q9LS71]
gene:AT5G11240	AT5G11240	5	3582506..3587076	9.26	1.13	2.19	2.69e-10	8.75e-09	6.8e-06	At5g11240 [Source:UniProtKB/TrEMBL;Acc:B5X503]
NAC104	AT5G64530	5	25794957..25797031	4.97	1.13	2.18	4.49e-07	7.09e-06	0.01	NAC domain-containing protein 104 [Source:UniProtKB/Swiss-Prot;Acc:Q8GWK6]
PHF1	AT3G52190	3	complement(19353867..19357261)	10.59	1.13	2.19	5.71e-12	2.45e-10	1.45e-07	SEC12-like protein 1 [Source:UniProtKB/Swiss-Prot;Acc:Q8GYE0]
PUB44	AT1G20780	1	7217021..7220842	20.49	1.13	2.19	4.85e-12	2.1e-10	1.23e-07	RING-type E3 ubiquitin transferase [Source:UniProtKB/TrEMBL;Acc:A0A178W875]
PUR5	AT3G55010	3	20386597..20388860	20.15	1.13	2.19	4.22e-09	1.06e-07	0.000107	Phosphoribosylformylglycinamidine cyclo-ligase, chloroplastic [Source:UniProtKB/Swiss-Prot;Acc:Q05728]
RPL10AC	AT5G22440	5	complement(7435065..7436769)	47.66	1.13	2.19	6.62e-09	1.6e-07	0.000168	60S ribosomal protein L10a-3 [Source:UniProtKB/Swiss-Prot;Acc:P59231]
AtRLP46	AT4G04220	4	2033168..2035946	13.58	1.12	2.17	6.06e-09	1.48e-07	0.000153	Receptor-like protein 46 [Source:UniProtKB/Swiss-Prot;Acc:F4JGB6]
CSLB3	AT2G32530	2	13809019..13813572	20.09	1.12	2.17	1.94e-09	5.31e-08	4.9e-05	Cellulose synthase-like protein B3 [Source:UniProtKB/Swiss-Prot;Acc:Q8RX83]
gene:AT1G27470	AT1G27470	1	complement(9540049..9544303)	7.69	1.12	2.18	3e-10	9.67e-09	7.59e-06	Transducin family protein / WD-40 repeat family protein [Source:UniProtKB/TrEMBL;Acc:Q8VYS4]
gene:AT1G29320	AT1G29320	1	10255250..10258343	6.57	1.12	2.17	3.29e-08	6.85e-07	0.000834	Transducin/WD40 repeat-like superfamily protein [Source:TAIR;Acc:AT1G29320]
gene:AT2G25210	AT2G25210	2	10739855..10740552	47.49	1.12	2.17	2.81e-08	5.92e-07	0.000711	Ribosomal protein L39 family protein [Source:TAIR;Acc:AT2G25210]
gene:AT5G12110	AT5G12110	5	3914468..3916896	11.46	1.12	2.17	1.2e-08	2.77e-07	0.000305	At5g12110 [Source:UniProtKB/TrEMBL;Acc:Q29PY2]
PRMT10	AT1G04870	1	complement(1373234..1375821)	29.73	1.12	2.17	5.22e-10	1.61e-08	1.32e-05	PRMT10 [Source:UniProtKB/TrEMBL;Acc:A0A178WKU5]
RPS2B_2	AT1G58983	1	complement(21805932..21807496)	227.45	1.12	2.18	1.39e-09	3.94e-08	3.52e-05	40S ribosomal protein S2-2 [Source:UniProtKB/Swiss-Prot;Acc:Q93VB8]
UGT87A2	AT2G30140	2	12871984..12873866	51.3	1.12	2.18	5.23e-10	1.61e-08	1.33e-05	UDP-glycosyltransferase 87A2 [Source:UniProtKB/Swiss-Prot;Acc:O64733]
WDR12	AT5G15550	5	complement(5058672..5062144)	13.17	1.12	2.17	2.65e-10	8.64e-09	6.71e-06	Ribosome biogenesis protein WDR12 homolog [Source:UniProtKB/TrEMBL;Acc:A0A178UL95]
ABCC4	AT2G47800	2	19574666..19580615	18.23	1.11	2.16	1.23e-12	5.87e-11	3.12e-08	ABC transporter C family member 4 [Source:UniProtKB/Swiss-Prot;Acc:Q7DM58]
ATG2_2	AT3G51800	3	complement(19210914..19213776)	68.28	1.11	2.15	2.61e-09	6.92e-08	6.61e-05	metallopeptidase M24 family protein [Source:TAIR;Acc:AT3G51800]
gene:AT2G44120	AT2G44120	2	complement(18248830..18251156)	60.62	1.11	2.16	1.75e-08	3.9e-07	0.000444	Ribosomal protein L30/L7 family protein [Source:UniProtKB/TrEMBL;Acc:F4IT48]
gene:AT3G09490	AT3G09490	3	2915550..2916870	11.72	1.11	2.16	1.08e-08	2.51e-07	0.000273	At3g09490 [Source:UniProtKB/TrEMBL;Acc:Q9SF54]
gene:AT5G21900	AT5G21900	5	7238174..7240535	4.36	1.11	2.16	3.41e-08	7.07e-07	0.000865	At5g21900 [Source:UniProtKB/TrEMBL;Acc:Q9C597]
ILL3	AT5G54140	5	21965667..21968061	6.1	1.11	2.15	9.9e-08	1.86e-06	0.00251	IAA-amino acid hydrolase ILR1-like 3 [Source:UniProtKB/Swiss-Prot;Acc:O81641]
RPL34A	AT1G26880	1	complement(9315305..9318277)	42.94	1.11	2.16	7.61e-09	1.82e-07	0.000193	60S ribosomal protein L34-1 [Source:UniProtKB/Swiss-Prot;Acc:Q42351]
RPS13A	AT3G60770	3	complement(22460189..22461779)	191.67	1.11	2.16	2.43e-09	6.51e-08	6.15e-05	40S ribosomal protein S13-1 [Source:UniProtKB/Swiss-Prot;Acc:P59223]
EDA7	AT3G56990	3	complement(21088027..21092169)	7.58	1.1	2.14	3.38e-09	8.74e-08	8.55e-05	AT3g56990/F24I3_70 [Source:UniProtKB/TrEMBL;Acc:Q9M1J9]
gene:AT1G66080	AT1G66080	1	complement(24599939..24601308)	5.03	1.1	2.14	1.57e-06	2.19e-05	0.04	At1g66080 [Source:UniProtKB/TrEMBL;Acc:Q9C8D7]
gene:AT4G29520	AT4G29520	4	complement(14493911..14495789)	16.51	1.1	2.14	3.49e-08	7.19e-07	0.000883	Nucleophosmin [Source:UniProtKB/TrEMBL;Acc:Q9SU93]
gene:AT5G58620	AT5G58620	5	23693259..23696222	8.69	1.1	2.14	3.47e-09	8.93e-08	8.78e-05	Zinc finger CCCH domain-containing protein 66 [Source:UniProtKB/Swiss-Prot;Acc:Q9LUZ4]
LAC13	AT5G07130	5	2209717..2212665	4.37	1.1	2.15	3.46e-08	7.14e-07	0.000877	Laccase-13 [Source:UniProtKB/Swiss-Prot;Acc:Q9LYQ2]
RPL41G_3	AT3G08520	3	2586001..2586343	71.37	1.1	2.15	3.91e-07	6.24e-06	0.0099	60S ribosomal protein L41 [Source:UniProtKB/Swiss-Prot;Acc:P62120]
CML10	AT2G41090	2	17135347..17136999	1.235.60	1.09	2.13	4.35e-09	1.09e-07	0.00011	Calmodulin-like protein 10 [Source:UniProtKB/Swiss-Prot;Acc:P30187]
gene:AT4G11350	AT4G11350	4	6901456..6904426	2.3	1.09	2.13	1.77e-06	2.43e-05	0.04	At4g11350 [Source:UniProtKB/TrEMBL;Acc:B6IDH2]
GFT1	AT5G19980	5	complement(6749613..6751152)	49.88	1.09	2.12	1.03e-10	3.63e-09	2.6e-06	GONST4 [Source:UniProtKB/TrEMBL;Acc:A0A384LHD5]
LYM2	AT2G17120	2	7458930..7460819	109.04	1.09	2.13	1.02e-08	2.38e-07	0.000257	LysM domain-containing GPI-anchored protein 2 [Source:UniProtKB/Swiss-Prot;Acc:O23006]
RPL13B	AT3G49010	3	complement(18166708..18168700)	154.33	1.09	2.12	2.15e-08	4.68e-07	0.000544	60S ribosomal protein L13-1 [Source:UniProtKB/Swiss-Prot;Acc:P41127]
RPL21E_2	AT1G57860	1	complement(21429826..21430910)	41.58	1.09	2.13	7.61e-10	2.26e-08	1.93e-05	60S ribosomal protein L21-2 [Source:UniProtKB/Swiss-Prot;Acc:Q9FDZ9]
SEC61G3	AT3G48570	3	complement(18003818..18005272)	19.5	1.09	2.14	4.11e-10	1.29e-08	1.04e-05	At3g48570 [Source:UniProtKB/TrEMBL;Acc:Q2HIR4]
TOZ	AT5G16750	5	complement(5504242..5509361)	8.06	1.09	2.13	3.46e-09	8.93e-08	8.77e-05	Transducin family protein / WD-40 repeat family protein [Source:UniProtKB/TrEMBL;Acc:Q9LFE2]
APUM24	AT3G16810	3	complement(5723222..5727664)	9.27	1.08	2.11	1.33e-09	3.79e-08	3.36e-05	Pumilio homolog 24 [Source:UniProtKB/Swiss-Prot;Acc:Q9LRZ3]
AtDBP1	AT2G25620	2	complement(10902716..10905287)	4.96	1.08	2.12	3.25e-07	5.29e-06	0.00824	Probable protein phosphatase 2C 22 [Source:UniProtKB/Swiss-Prot;Acc:Q9SLA1]
FAX6	AT3G20510	3	7160677..7162395	25.81	1.08	2.11	2.87e-11	1.12e-09	7.26e-07	Protein FATTY ACID EXPORT 6 [Source:UniProtKB/Swiss-Prot;Acc:Q9LJU6]
gene:AT1G06380	AT1G06380	1	1944993..1946303	7.21	1.08	2.12	2.83e-08	5.97e-07	0.000717	Ribosomal protein L1p/L10e family [Source:UniProtKB/TrEMBL;Acc:Q9LMI1]
gene:AT1G25260	AT1G25260	1	complement(8853534..8855874)	24.18	1.08	2.11	8.63e-10	2.54e-08	2.19e-05	Ribosome assembly factor mrt4 [Source:UniProtKB/TrEMBL;Acc:Q94AK8]
gene:AT4G06744	AT4G06744	4	complement(4070549..4072470)	4.67	1.08	2.12	1.79e-07	3.12e-06	0.00454	Uncharacterized protein At4g06744 [Source:UniProtKB/Swiss-Prot;Acc:Q8W3M4]
gene:AT4G23470	AT4G23470	4	12248842..12251396	121.23	1.08	2.11	7.67e-08	1.47e-06	0.00194	PLAC8 family protein [Source:UniProtKB/TrEMBL;Acc:Q8W458]
gene:AT5G55450	AT5G55450	5	22467337..22468306	102.4	1.08	2.11	1.22e-06	1.75e-05	0.03	Bifunctional inhibitor/lipid-transfer protein/seed storage 2S albumin superfamily protein [Source:UniProtKB/TrEMBL;Acc:Q9FJ65]
HDT2	AT5G22650	5	7533946..7536496	74.5	1.08	2.11	2.57e-09	6.84e-08	6.51e-05	Histone deacetylase HDT2 [Source:UniProtKB/Swiss-Prot;Acc:Q56WH4]
KIP	AT5G49680	5	20176080..20188567	2.24	1.08	2.12	9.87e-07	1.44e-05	0.03	Protein KINKY POLLEN [Source:UniProtKB/Swiss-Prot;Acc:Q6IMT0]
OST4B	AT5G02502	5	complement(558285..559235)	25.9	1.08	2.12	1.9e-09	5.24e-08	4.82e-05	Dolichyl-diphosphooligosaccharide--protein glycosyltransferase subunit 4B [Source:UniProtKB/Swiss-Prot;Acc:Q8L986]
RPL23AB	AT3G55280	3	20500234..20501738	72	1.08	2.12	5.92e-09	1.45e-07	0.00015	60S ribosomal protein L23a-2 [Source:UniProtKB/Swiss-Prot;Acc:Q9M3C3]
TIM22-3	AT5G55510	5	complement(22486297..22488015)	10.36	1.08	2.12	1.54e-07	2.72e-06	0.00389	Mitochondrial import inner membrane translocase subunit TIM22-3 [Source:UniProtKB/Swiss-Prot;Acc:Q6NKU9]
WAK1	AT1G21250	1	7439171..7442113	358.01	1.08	2.11	1.16e-08	2.67e-07	0.000293	Wall-associated receptor kinase 1 [Source:UniProtKB/Swiss-Prot;Acc:Q39191]
WHY1	AT1G14410	1	complement(4928921..4931080)	17.98	1.08	2.11	3.69e-12	1.63e-10	9.35e-08	Single-stranded DNA-binding protein WHY1, chloroplastic [Source:UniProtKB/Swiss-Prot;Acc:Q9M9S3]
CSP1	AT4G36020	4	complement(17042769..17044599)	10.79	1.07	2.1	5.59e-09	1.38e-07	0.000142	Cold shock protein 1 [Source:UniProtKB/Swiss-Prot;Acc:O65639]
ELF5A-3	AT1G69410	1	26089030..26090734	75.68	1.07	2.1	6.05e-10	1.84e-08	1.53e-05	Eukaryotic translation initiation factor 5A-3 [Source:UniProtKB/Swiss-Prot;Acc:Q9C505]
gene:AT1G08580	AT1G08580	1	complement(2714994..2716532)	25.34	1.07	2.09	1.5e-09	4.23e-08	3.81e-05	At1g08580 [Source:UniProtKB/TrEMBL;Acc:Q9FRS7]
gene:AT1G11330	AT1G11330	1	3809795..3813809	25.04	1.07	2.1	9.66e-11	3.44e-09	2.45e-06	G-type lectin S-receptor-like serine/threonine-protein kinase At1g11330 [Source:UniProtKB/Swiss-Prot;Acc:Q9SXB8]
gene:AT1G61640	AT1G61640	1	complement(22746340..22749264)	5.28	1.07	2.1	1.15e-09	3.32e-08	2.91e-05	Protein kinase superfamily protein [Source:UniProtKB/TrEMBL;Acc:Q8L6Y8]
gene:AT2G41250	AT2G41250	2	complement(17200657..17202848)	64.89	1.07	2.11	6.98e-11	2.55e-09	1.77e-06	Haloacid dehalogenase-like hydrolase (HAD) superfamily protein [Source:UniProtKB/TrEMBL;Acc:Q9ZVB6]
gene:AT5G15870	AT5G15870	5	complement(5182367..5184948)	21.93	1.07	2.1	6.03e-08	1.18e-06	0.00153	Glycosyl hydrolase family 81 protein [Source:UniProtKB/TrEMBL;Acc:Q9LFT3]
gene:AT5G48530	AT5G48530	5	complement(19666790..19668830)	10.49	1.07	2.1	3.44e-08	7.12e-07	0.000872	unknown protein; FUNCTIONS IN: molecular_function unknown; INVOLVED IN: biological_process unknown; LOCATED IN: mitochondrion; BEST Arabidopsis thaliana protein match is: unknown protein (TAIR:AT3G07440.1); Ha. [Source:TAIR;Acc:AT5G48530]
gene:AT5G54860	AT5G54860	5	22284425..22287206	17.55	1.07	2.1	4.93e-08	9.81e-07	0.00125	Probable folate-biopterin transporter 4 [Source:UniProtKB/Swiss-Prot;Acc:Q8RWQ5]
NLE1	AT5G52820	5	21401312..21404470	27.07	1.07	2.1	6.32e-11	2.33e-09	1.6e-06	NLE [Source:UniProtKB/TrEMBL;Acc:A0A178UNZ3]
RH9	AT3G22310	3	7887276..7890153	9.95	1.07	2.1	1.24e-07	2.25e-06	0.00314	DEAD-box ATP-dependent RNA helicase 9, mitochondrial [Source:UniProtKB/Swiss-Prot;Acc:Q9LUW6]
RPS11A	AT3G48930	3	complement(18140771..18142281)	168.66	1.07	2.1	4.84e-09	1.21e-07	0.000123	40S ribosomal protein S11-1 [Source:UniProtKB/Swiss-Prot;Acc:P16181]
RRP4	AT1G03360	1	824517..826399	5.84	1.07	2.1	1.69e-06	2.33e-05	0.04	RRP4 [Source:UniProtKB/TrEMBL;Acc:A0A178W3N1]
AGP15	AT5G11740	5	3783930..3784963	286.67	1.06	2.08	2.95e-08	6.19e-07	0.000746	ATAGP15 [Source:UniProtKB/TrEMBL;Acc:C0SVP3]
gene:AT4G17070	AT4G17070	4	complement(9595337..9598282)	26.28	1.06	2.09	6.6e-10	1.99e-08	1.67e-05	AT4g17070/dl4565c [Source:UniProtKB/TrEMBL;Acc:Q93ZN3]
gene:AT5G06750	AT5G06750	5	complement(2086266..2088997)	11.62	1.06	2.09	3.26e-09	8.44e-08	8.25e-05	Probable protein phosphatase 2C 68 [Source:UniProtKB/Swiss-Prot;Acc:Q84JD5]
gene:AT5G13420	AT5G13420	5	complement(4301792..4304315)	46.22	1.06	2.09	1.61e-09	4.5e-08	4.07e-05	Aldolase-type TIM barrel family protein [Source:UniProtKB/TrEMBL;Acc:Q9LYR4]
RPL15B	AT4G17390	4	complement(9714092..9715648)	154.3	1.06	2.09	4.85e-07	7.58e-06	0.01	60S ribosomal protein L15-2 [Source:UniProtKB/Swiss-Prot;Acc:Q8VYF1]
RPL39B	AT3G02190	3	complement(405756..406487)	18.64	1.06	2.08	1.98e-07	3.41e-06	0.00503	60S ribosomal protein L39-2 [Source:UniProtKB/Swiss-Prot;Acc:Q8L8W6]
RPS17D	AT5G04800	5	1387909..1389887	46.76	1.06	2.09	2.07e-08	4.53e-07	0.000524	40S ribosomal protein S17-4 [Source:UniProtKB/Swiss-Prot;Acc:Q9LZ17]
RPS27D	AT5G47930	5	complement(19406080..19407449)	136.18	1.06	2.08	2.83e-09	7.44e-08	7.17e-05	40S ribosomal protein S27-3 [Source:UniProtKB/Swiss-Prot;Acc:Q8L953]
ZFWD3	AT5G40880	5	16378893..16381352	5.59	1.06	2.09	1.03e-09	3e-08	2.6e-05	Uncharacterized protein At5g40880 (Fragment) [Source:UniProtKB/TrEMBL;Acc:C0SVR8]
AO	AT5G14760	5	4768263..4772153	15.48	1.05	2.08	2.94e-10	9.51e-09	7.46e-06	L-aspartate oxidase, chloroplastic [Source:UniProtKB/Swiss-Prot;Acc:Q94AY1]
BIP	AT5G42020	5	complement(16807342..16810693)	82.36	1.05	2.08	2.09e-08	4.58e-07	0.00053	Heat shock protein 70 (Hsp 70) family protein [Source:TAIR;Acc:AT5G42020]
EFR	AT5G20480	5	6921509..6925901	5.72	1.05	2.06	6.78e-10	2.03e-08	1.72e-05	LRR receptor-like serine/threonine-protein kinase EFR [Source:UniProtKB/Swiss-Prot;Acc:C0LGT6]
gene:AT2G18220	AT2G18220	2	7928015..7931953	6.85	1.05	2.07	6.23e-08	1.21e-06	0.00158	Nucleolar complex protein 2 homolog [Source:UniProtKB/Swiss-Prot;Acc:Q9ZPV5]
gene:AT3G60450	AT3G60450	3	22340859..22342330	23.42	1.05	2.07	1.05e-09	3.06e-08	2.67e-05	Phosphoglycerate mutase family protein [Source:UniProtKB/TrEMBL;Acc:A0A1I9LN21]
IDH6	AT3G09810	3	3008499..3011465	26.72	1.05	2.07	1.13e-12	5.45e-11	2.87e-08	Isocitrate dehydrogenase [NAD] subunit, mitochondrial [Source:UniProtKB/TrEMBL;Acc:A0A178V9M1]
RPL37AC	AT3G60245	3	22268688..22270028	225.82	1.05	2.08	4.47e-07	7.07e-06	0.01	60S ribosomal protein L37a-2 [Source:UniProtKB/Swiss-Prot;Acc:Q8RXU5]
RPS18C_1	AT1G22780	1	8067864..8069356	105.15	1.05	2.07	4.74e-08	9.48e-07	0.0012	40S ribosomal protein S18 [Source:UniProtKB/Swiss-Prot;Acc:P34788]
TRM11	AT3G26410	3	complement(9669415..9671348)	5.92	1.05	2.07	2.02e-07	3.45e-06	0.00511	tRNA modification 11 protein [Source:UniProtKB/TrEMBL;Acc:Q9LIN4]
UGT75D1	AT4G15550	4	complement(8877590..8879327)	43.92	1.05	2.06	5.05e-12	2.18e-10	1.28e-07	UDP-glycosyltransferase 75D1 [Source:UniProtKB/Swiss-Prot;Acc:O23406]
BSK7	AT1G63500	1	23555399..23558917	28.17	1.04	2.05	1.35e-10	4.68e-09	3.42e-06	BSK7 [Source:UniProtKB/TrEMBL;Acc:A0A178WJ26]
CPN10	AT1G14980	1	complement(5165489..5166939)	57.64	1.04	2.05	7.12e-09	1.71e-07	0.00018	10 kDa chaperonin, mitochondrial [Source:UniProtKB/Swiss-Prot;Acc:P34893]
FKBP53	AT4G25340	4	complement(12959349..12962771)	18.33	1.04	2.06	7.28e-08	1.4e-06	0.00184	Peptidyl-prolyl cis-trans isomerase FKBP53 [Source:UniProtKB/Swiss-Prot;Acc:Q93ZG9]
gene:AT1G12290	AT1G12290	1	complement(4177917..4182593)	2.86	1.04	2.05	6.29e-08	1.23e-06	0.00159	Probable disease resistance protein At1g12290 [Source:UniProtKB/Swiss-Prot;Acc:P60839]
gene:AT1G75670	AT1G75670	1	complement(28415152..28416961)	5.55	1.04	2.06	7.27e-07	1.1e-05	0.02	DNA-directed RNA polymerase [Source:UniProtKB/TrEMBL;Acc:Q8H1F8]
gene:AT2G28600	AT2G28600	2	12251784..12254872	6.66	1.04	2.06	1.13e-07	2.08e-06	0.00287	P-loop containing nucleoside triphosphate hydrolases superfamily protein [Source:UniProtKB/TrEMBL;Acc:Q9SIB5]
gene:AT2G31410	AT2G31410	2	complement(13391881..13392927)	43.19	1.04	2.06	8.24e-10	2.44e-08	2.09e-05	Coiled-coil protein [Source:UniProtKB/TrEMBL;Acc:Q9SIC8]
gene:AT3G26115	AT3G26115	3	9542268..9544497	5.03	1.04	2.06	3.03e-09	7.92e-08	7.68e-05	D-cysteine desulfhydrase 2, mitochondrial [Source:UniProtKB/Swiss-Prot;Acc:A1L4V7]
gene:AT4G36090	AT4G36090	4	complement(17078114..17080789)	16.96	1.04	2.05	2.38e-09	6.41e-08	6.04e-05	At4g36090 [Source:UniProtKB/TrEMBL;Acc:Q5RJC7]
gene:AT5G54710	AT5G54710	5	complement(22227483..22230663)	43.65	1.04	2.06	6.97e-09	1.68e-07	0.000176	Ankyrin repeat family protein [Source:TAIR;Acc:AT5G54710]
PSK6	AT3G44735	3	complement(16291147..16292464)	24.18	1.04	2.06	4.5e-09	1.13e-07	0.000114	Putative phytosulfokines 6 [Source:UniProtKB/Swiss-Prot;Acc:Q8LA14]
RPL31C	AT5G56710	5	complement(22943707..22944993)	141.74	1.04	2.06	3.03e-08	6.36e-07	0.000768	60S ribosomal protein L31-3 [Source:UniProtKB/Swiss-Prot;Acc:P51420]
AIR12	AT3G07390	3	2365301..2366496	212.06	1.03	2.04	5.79e-08	1.14e-06	0.00147	AIR12 [Source:UniProtKB/TrEMBL;Acc:A0A178VEI7]
BI-1	AT5G47120	5	19135952..19138025	148.03	1.03	2.04	2.18e-07	3.71e-06	0.00552	Bax inhibitor 1 [Source:UniProtKB/Swiss-Prot;Acc:Q9LD45]
EDA35	AT4G05440	4	2757163..2758585	6.39	1.03	2.05	1.34e-06	1.9e-05	0.03	Cell division cycle protein 123 homolog [Source:UniProtKB/TrEMBL;Acc:Q9M0V1]
ERF119	AT3G25890	3	9475350..9477590	7.55	1.03	2.04	1.06e-08	2.46e-07	0.000267	Ethylene-responsive transcription factor ERF119 [Source:UniProtKB/Swiss-Prot;Acc:Q9LUA2]
gene:AT1G14060	AT1G14060	1	complement(4816928..4818112)	7.36	1.03	2.05	4.6e-07	7.23e-06	0.01	F7A19.14 protein [Source:UniProtKB/TrEMBL;Acc:Q9XI82]
gene:AT2G48030	AT2G48030	2	complement(19647523..19650313)	9.09	1.03	2.04	6.25e-09	1.52e-07	0.000158	At2g48030 [Source:UniProtKB/TrEMBL;Acc:Q9ZU86]
gene:AT4G16146	AT4G16146	4	complement(9142072..9144583)	11.28	1.03	2.04	9.33e-08	1.76e-06	0.00236	cAMP-regulated phosphoprotein 19-related protein [Source:UniProtKB/TrEMBL;Acc:F4JLP3]
RPL32A	AT4G18100	4	complement(10035468..10036647)	141.95	1.03	2.04	1.26e-07	2.29e-06	0.0032	60S ribosomal protein L32-1 [Source:UniProtKB/Swiss-Prot;Acc:P49211]
URM1-1	AT2G45695	2	18825954..18826899	14.37	1.03	2.04	1.77e-07	3.09e-06	0.00448	Ubiquitin-related modifier 1 homolog [Source:UniProtKB/TrEMBL;Acc:A0A178VS32]
CRPK1	AT1G16670	1	5697216..5699870	24.21	1.02	2.03	1.72e-09	4.77e-08	4.36e-05	Cold-responsive protein kinase 1 [Source:UniProtKB/Swiss-Prot;Acc:Q93YN1]
gene:AT1G71430	AT1G71430	1	26920440..26921152	12.33	1.02	2.03	6.64e-07	1.01e-05	0.02	At1g71430 [Source:UniProtKB/TrEMBL;Acc:Q9C9I0]
gene:AT2G20940	AT2G20940	2	complement(9002001..9002908)	8.22	1.02	2.02	1.78e-06	2.44e-05	0.05	At2g20940 [Source:UniProtKB/TrEMBL;Acc:Q9SKR7]
gene:AT2G33845	AT2G33845	2	14317563..14319389	19.4	1.02	2.03	1.28e-10	4.47e-09	3.25e-06	Expressed protein [Source:UniProtKB/TrEMBL;Acc:Q8RYC3]
gene:AT3G03920	AT3G03920	3	complement(1008995..1010573)	59.91	1.02	2.03	1.53e-07	2.72e-06	0.00388	Putative H/ACA ribonucleoprotein complex subunit 1-like protein 1 [Source:UniProtKB/Swiss-Prot;Acc:Q8VZT0]
gene:AT3G60440	AT3G60440	3	22337791..22339520	27.88	1.02	2.02	3.88e-07	6.21e-06	0.00983	Phosphoglycerate mutase family protein [Source:UniProtKB/TrEMBL;Acc:F4JBU0]
gene:AT4G15070	AT4G15070	4	complement(8603424..8606141)	3.47	1.02	2.02	3.63e-07	5.84e-06	0.0092	Cysteine/Histidine-rich C1 domain family protein [Source:UniProtKB/TrEMBL;Acc:O23361]
gene:AT5G15750	AT5G15750	5	5141035..5142890	17.23	1.02	2.03	6.83e-08	1.32e-06	0.00173	Alpha-L RNA-binding motif/Ribosomal protein S4 family protein [Source:UniProtKB/TrEMBL;Acc:Q683D4]
IDH2	AT2G17130	2	complement(7460814..7462607)	30.79	1.02	2.03	1.13e-09	3.26e-08	2.86e-05	Isocitrate dehydrogenase [NAD] regulatory subunit 2, mitochondrial [Source:UniProtKB/Swiss-Prot;Acc:P93032]
IMP4	AT1G63780	1	complement(23664830..23667372)	15.8	1.02	2.03	2.15e-08	4.68e-07	0.000544	IMP4 [Source:UniProtKB/TrEMBL;Acc:A0A178WDJ3]
PNM1	AT5G60960	5	complement(24528089..24530032)	14.85	1.02	2.03	2.49e-09	6.66e-08	6.3e-05	PNM1 [Source:UniProtKB/TrEMBL;Acc:A0A178U8V9]
ROF1	AT3G25230	3	9188096..9191630	32.3	1.02	2.03	3.11e-10	9.97e-09	7.88e-06	Peptidylprolyl isomerase [Source:UniProtKB/TrEMBL;Acc:B3H746]
RPL11C_3	AT5G45775	5	complement(18564992..18566582)	77.34	1.02	2.03	2.36e-08	5.06e-07	0.000597	60S ribosomal protein L11-2 [Source:UniProtKB/Swiss-Prot;Acc:P42794]
RPL36C	AT5G02450	5	533058..534729	89.04	1.02	2.02	3.09e-08	6.46e-07	0.000783	60S ribosomal protein L36-3 [Source:UniProtKB/Swiss-Prot;Acc:Q9LZ57]
RPL4A	AT3G09630	3	2953693..2955748	167.85	1.02	2.02	4.63e-08	9.29e-07	0.00117	60S ribosomal protein L4-1 [Source:UniProtKB/Swiss-Prot;Acc:Q9SF40]
RPL7AA	AT2G47610	2	19529743..19531677	155.32	1.02	2.03	3.4e-07	5.5e-06	0.00862	60S ribosomal protein L7a-1 [Source:UniProtKB/Swiss-Prot;Acc:P49692]
RPS18C_2	AT1G34030	1	complement(12370065..12371554)	98.03	1.02	2.03	1.24e-08	2.86e-07	0.000315	40S ribosomal protein S18 [Source:UniProtKB/Swiss-Prot;Acc:P34788]
CYS4	AT4G16500	4	complement(9300721..9302434)	11.57	1.01	2.01	5.57e-08	1.09e-06	0.00141	Cysteine proteinase inhibitor 4 [Source:UniProtKB/Swiss-Prot;Acc:Q84WT8]
gene:AT3G57940	AT3G57940	3	21449254..21456026	4.63	1.01	2.02	8.5e-08	1.61e-06	0.00215	RNA cytidine acetyltransferase 2 [Source:UniProtKB/Swiss-Prot;Acc:Q9M2Q4]
gene:AT4G25730	AT4G25730	4	complement(13102662..13106864)	20.13	1.01	2.01	1.78e-08	3.96e-07	0.000451	Putative rRNA methyltransferase [Source:UniProtKB/TrEMBL;Acc:F4JTD2]
gene:AT4G27380	AT4G27380	4	13701244..13703165	23.23	1.01	2.01	1.23e-07	2.23e-06	0.00311	AT4g27380/M4I22_190 [Source:UniProtKB/TrEMBL;Acc:O81841]
gene:AT5G18310	AT5G18310	5	6061298..6063372	29.99	1.01	2.01	1.42e-08	3.22e-07	0.000361	AT5G18310 protein [Source:UniProtKB/TrEMBL;Acc:B9DGJ0]
RPL21E_1	AT1G57660	1	21355475..21356637	82.83	1.01	2.02	5.41e-08	1.07e-06	0.00137	60S ribosomal protein L21-2 [Source:UniProtKB/Swiss-Prot;Acc:Q9FDZ9]
RPL27AC	AT1G70600	1	complement(26620821..26621779)	127.64	1.01	2.02	1.29e-07	2.33e-06	0.00327	60S ribosomal protein L27a-3 [Source:UniProtKB/Swiss-Prot;Acc:P49637]
RPL35AD	AT3G55750	3	20698431..20700200	86.66	1.01	2.01	3.44e-07	5.54e-06	0.0087	60S ribosomal protein L35a-4 [Source:UniProtKB/Swiss-Prot;Acc:P51422]
RPL36A	AT2G37600	2	complement(15774030..15775374)	31.36	1.01	2.02	6.35e-07	9.74e-06	0.02	60S ribosomal protein L36-1 [Source:UniProtKB/Swiss-Prot;Acc:O80929]
gene:AT2G36835	AT2G36835	2	complement(15449580..15451532)	59.95	1	2.01	1.88e-08	4.16e-07	0.000475	Expressed protein [Source:UniProtKB/TrEMBL;Acc:Q8W455]
gene:AT4G24920	AT4G24920	4	complement(12819164..12820968)	65.51	1	2	6.81e-10	2.03e-08	1.73e-05	secE/sec61-gamma protein transport protein [Source:TAIR;Acc:AT4G24920]
HSP70-10	AT5G09590	5	2975436..2978750	41.85	1	2	3.75e-10	1.19e-08	9.5e-06	Heat shock 70 kDa protein 10, mitochondrial [Source:UniProtKB/Swiss-Prot;Acc:Q9LDZ0]
MEE21	AT2G34570	2	complement(14562892..14564782)	8.71	1	2	1.17e-06	1.68e-05	0.03	PIN domain-like family protein [Source:UniProtKB/TrEMBL;Acc:Q8L8C2]
RPL8C	AT4G36130	4	17097405..17098906	52.27	1	2	9.78e-09	2.3e-07	0.000248	60S ribosomal protein L8-3 [Source:UniProtKB/Swiss-Prot;Acc:Q42064]
gene:AT2G18300	AT2G18300	2	complement(7952404..7954785)	62.75	-1	-2	1.14e-07	2.1e-06	0.0029	Basic helix-loop-helix (BHLH) DNA-binding superfamily protein [Source:UniProtKB/TrEMBL;Acc:F4IQH8]
gene:AT5G18260	AT5G18260	5	complement(6036202..6038106)	5.85	-1	-2.01	4.82e-07	7.54e-06	0.01	RING/U-box superfamily protein [Source:UniProtKB/TrEMBL;Acc:Q9FK45]
INVC	AT3G06500	3	2011993..2015831	17.29	-1	-2.01	8.71e-10	2.56e-08	2.21e-05	Alkaline/neutral invertase C, mitochondrial [Source:UniProtKB/Swiss-Prot;Acc:B9DFA8]
LOG1	AT2G28305	2	12081023..12084678	15.14	-1	-2	2.11e-10	7.01e-09	5.33e-06	Cytokinin riboside 5'-monophosphate phosphoribohydrolase [Source:UniProtKB/TrEMBL;Acc:A0A178VS96]
MEX1	AT5G17520	5	complement(5772568..5775417)	25.42	-1	-2	5.91e-09	1.45e-07	0.00015	Maltose excess protein 1, chloroplastic [Source:UniProtKB/Swiss-Prot;Acc:Q9LF50]
SHM7	AT1G36370	1	complement(13696042..13698739)	37.52	-1	-2	2.58e-09	6.85e-08	6.53e-05	Serine hydroxymethyltransferase 7 [Source:UniProtKB/Swiss-Prot;Acc:Q84WV0]
ATG8F	AT4G16520	4	complement(9306339..9308538)	63.03	-1.01	-2.01	2.41e-09	6.47e-08	6.11e-05	Ubiquitin-like superfamily protein [Source:TAIR;Acc:AT4G16520]
CYP71B20	AT3G26180	3	complement(9578032..9580113)	50.86	-1.01	-2.01	4.02e-09	1.02e-07	0.000102	Cytochrome P450 71B20 [Source:UniProtKB/Swiss-Prot;Acc:Q9LTM3]
gene:AT1G51550	AT1G51550	1	complement(19117032..19119382)	8.03	-1.01	-2.01	2.52e-07	4.22e-06	0.00638	F-box/kelch-repeat protein At1g51550 [Source:UniProtKB/Swiss-Prot;Acc:Q9C8K7]
GSTF9	AT2G30860	2	13138882..13140392	419.79	-1.01	-2.01	3.45e-08	7.13e-07	0.000874	GSTF9 [Source:UniProtKB/TrEMBL;Acc:A0A178VP05]
PBL21	AT1G20650	1	complement(7157826..7160590)	39.64	-1.01	-2.01	2.61e-10	8.55e-09	6.61e-06	ASG5 [Source:UniProtKB/TrEMBL;Acc:A0A178W8H8]
XI-J	AT3G58160	3	21534064..21542127	2.46	-1.01	-2.01	1.32e-07	2.37e-06	0.00333	Myosin-16 [Source:UniProtKB/Swiss-Prot;Acc:Q9M2K0]
AGO10	AT5G43810	5	17610744..17616907	5.12	-1.02	-2.03	3.8e-10	1.2e-08	9.63e-06	Protein argonaute 10 [Source:UniProtKB/Swiss-Prot;Acc:Q9XGW1]
ATHB-13	AT1G69780	1	26258788..26260781	11.32	-1.02	-2.02	2.69e-08	5.7e-07	0.00068	Homeobox-leucine zipper protein ATHB-13 [Source:UniProtKB/Swiss-Prot;Acc:Q8LC03]
AT4G30710	AT4G30710	4	complement(14965143..14969763)	3.49	-1.02	-2.03	1.37e-07	2.46e-06	0.00347	AUGMIN subunit 8 [Source:UniProtKB/Swiss-Prot;Acc:Q9SUH5]
gene:AT1G28100	AT1G28100	1	9801082..9804394	5.97	-1.02	-2.03	3.54e-08	7.27e-07	0.000896	unknown protein; Ha. [Source:TAIR;Acc:AT1G28100]
gene:AT1G61240	AT1G61240	1	22581336..22585225	4.4	-1.02	-2.02	8.2e-09	1.94e-07	0.000208	At1g61240 [Source:UniProtKB/TrEMBL;Acc:Q8GYU5]
gene:AT3G26580	AT3G26580	3	9758797..9760548	52.9	-1.02	-2.03	3.4e-09	8.8e-08	8.62e-05	Orf03 protein [Source:UniProtKB/TrEMBL;Acc:Q38955]
HIPP26	AT4G38580	4	18034131..18035922	10.16	-1.02	-2.03	3.26e-07	5.3e-06	0.00827	HIPP26 [Source:UniProtKB/TrEMBL;Acc:A0A178V1F5]
TRP2	AT3G46590	3	17152460..17156240	35.14	-1.02	-2.03	1.39e-09	3.94e-08	3.52e-05	Telomere repeat-binding protein 2 [Source:UniProtKB/Swiss-Prot;Acc:Q9SNB9]
ALA8	AT3G27870	3	10330547..10335490	2.48	-1.03	-2.04	1.24e-07	2.25e-06	0.00313	Probable phospholipid-transporting ATPase 8 [Source:UniProtKB/Swiss-Prot;Acc:Q9LK90]
DG1	AT5G67570	5	26952341..26955543	4.02	-1.03	-2.04	1.32e-08	3.01e-07	0.000334	Pentatricopeptide repeat-containing protein At5g67570, chloroplastic [Source:UniProtKB/Swiss-Prot;Acc:Q9FJW6]
EXPA11	AT1G20190	1	complement(6998335..6999839)	25.18	-1.03	-2.04	2.09e-07	3.57e-06	0.00529	Expansin-A11 [Source:UniProtKB/Swiss-Prot;Acc:Q9LNU3]
FPP1	AT1G77580	1	complement(29144025..29147646)	6.41	-1.03	-2.04	1.63e-07	2.88e-06	0.00413	Filament-like plant protein 1 [Source:UniProtKB/Swiss-Prot;Acc:Q9CAP9]
gene:AT3G56080	AT3G56080	3	complement(20810309..20813110)	23.58	-1.03	-2.04	4.07e-11	1.56e-09	1.03e-06	Probable methyltransferase PMT22 [Source:UniProtKB/Swiss-Prot;Acc:Q9LYN3]
gene:AT4G29905	AT4G29905	4	complement(14626921..14627631)	194.27	-1.03	-2.04	5.35e-08	1.06e-06	0.00136	Putative uncharacterized protein [Source:UniProtKB/TrEMBL;Acc:Q940I1]
gene:AT5G44530	AT5G44530	5	17937622..17941292	33.14	-1.03	-2.04	2.17e-08	4.72e-07	0.00055	Subtilase family protein [Source:TAIR;Acc:AT5G44530]
IF3-4	AT4G30690	4	14960594..14962466	33.7	-1.03	-2.04	1.21e-09	3.47e-08	3.07e-05	Translation initiation factor IF3-4, chloroplastic [Source:UniProtKB/Swiss-Prot;Acc:Q94B52]
AGAL2	AT5G08370	5	complement(2690879..2693585)	13.24	-1.04	-2.06	1.45e-08	3.27e-07	0.000367	Alpha-galactosidase 2 [Source:UniProtKB/Swiss-Prot;Acc:Q8RX86]
BLH2	AT4G36870	4	17368915..17374011	18.42	-1.04	-2.05	6.73e-10	2.02e-08	1.7e-05	BEL1-like homeodomain protein 2 [Source:UniProtKB/Swiss-Prot;Acc:Q9SW80]
ERD14	AT1G76180	1	complement(28586663..28587931)	278.79	-1.04	-2.06	4.27e-07	6.78e-06	0.01	Dehydrin ERD14 [Source:UniProtKB/Swiss-Prot;Acc:P42763]
gene:AT1G27150	AT1G27150	1	9429008..9432310	17	-1.04	-2.05	2.17e-09	5.88e-08	5.5e-05	T7N9.21 [Source:UniProtKB/TrEMBL;Acc:Q9LFX3]
gene:AT2G21250	AT2G21250	2	complement(9103136..9105187)	42.02	-1.04	-2.06	5.06e-13	2.6e-11	1.28e-08	NAD(P)-linked oxidoreductase superfamily protein [Source:UniProtKB/TrEMBL;Acc:Q9SJV2]
gene:AT4G19160	AT4G19160	4	10477184..10480212	38.02	-1.04	-2.06	2.16e-09	5.86e-08	5.46e-05	unknown protein; Ha. [Source:TAIR;Acc:AT4G19160]
gene:AT5G41110	AT5G41110	5	16451470..16455364	3.53	-1.04	-2.05	3.43e-08	7.1e-07	0.00087	Meiosis chromosome segregation family protein [Source:UniProtKB/TrEMBL;Acc:Q9FLL8]
KDSA1	AT1G79500	1	29903353..29906653	5.67	-1.04	-2.06	8.26e-08	1.57e-06	0.00209	2-dehydro-3-deoxyphosphooctonate aldolase 1 [Source:UniProtKB/Swiss-Prot;Acc:Q9AV97]
PKS4	AT5G04190	5	1150886..1152627	9.6	-1.04	-2.05	9.4e-08	1.77e-06	0.00238	Protein PHYTOCHROME KINASE SUBSTRATE 4 [Source:UniProtKB/Swiss-Prot;Acc:Q9FYE2]
SUE4	AT3G55880	3	20736508..20738967	19.6	-1.04	-2.05	8.81e-08	1.66e-06	0.00223	Alpha/beta hydrolase related protein [Source:UniProtKB/TrEMBL;Acc:Q8L7D8]
AVT6D	AT2G40420	2	16877144..16879214	14.44	-1.05	-2.07	1.38e-08	3.14e-07	0.000351	Amino acid transporter AVT6D [Source:UniProtKB/Swiss-Prot;Acc:Q0WQJ3]
CEPR1	AT5G49660	5	complement(20161140..20164729)	11.98	-1.05	-2.06	2.11e-10	7.01e-09	5.34e-06	Receptor protein-tyrosine kinase CEPR1 [Source:UniProtKB/Swiss-Prot;Acc:Q9FGL5]
MSL3	AT1G58200	1	complement(21548140..21553266)	21.61	-1.05	-2.07	6.12e-13	3.07e-11	1.55e-08	Mechanosensitive ion channel protein 3, chloroplastic [Source:UniProtKB/Swiss-Prot;Acc:Q8L7W1]
RPT3_2	AT5G64330	5	25727126..25730358	12.12	-1.05	-2.07	4.7e-10	1.46e-08	1.19e-05	Root phototropism protein 3 [Source:UniProtKB/Swiss-Prot;Acc:Q9FMF5]
SAUR32	AT2G46690	2	19180705..19181600	19.88	-1.05	-2.06	4.03e-08	8.18e-07	0.00102	Auxin-responsive protein SAUR32 [Source:UniProtKB/Swiss-Prot;Acc:Q9ZUZ3]
SBE2.1	AT2G36390	2	15264211..15270092	13.31	-1.05	-2.06	2.64e-10	8.63e-09	6.69e-06	SBE2.1 [Source:UniProtKB/TrEMBL;Acc:A0A178VXI8]
SBT4.1	AT2G39850	2	16630411..16634253	25.09	-1.05	-2.08	1.01e-07	1.89e-06	0.00257	Subtilisin-like protease SBT4.1 [Source:UniProtKB/Swiss-Prot;Acc:F4IG09]
TRANS11	AT4G18270	4	complement(10098673..10102107)	6.28	-1.05	-2.07	1.09e-09	3.14e-08	2.75e-05	Phospho-N-acetylmuramoyl-pentapeptide-transferase homolog [Source:UniProtKB/Swiss-Prot;Acc:O49730]
ATJ20	AT4G13830	4	8010967..8012880	92.9	-1.06	-2.09	3.32e-08	6.9e-07	0.000842	Chaperone protein dnaJ 20, chloroplastic [Source:UniProtKB/Swiss-Prot;Acc:Q9SDN0]
gene:AT5G11070	AT5G11070	5	complement(3516092..3517035)	26.49	-1.06	-2.09	5.54e-08	1.09e-06	0.0014	Uncharacterized protein At5g11070 [Source:UniProtKB/TrEMBL;Acc:Q9FY58]
GLTP3	AT3G21260	3	complement(7463834..7465975)	5.06	-1.06	-2.09	1.91e-06	2.6e-05	0.05	Glycolipid transfer protein 3 [Source:UniProtKB/Swiss-Prot;Acc:Q9LU33]
LCAT4	AT4G19860	4	complement(10777512..10780470)	75.34	-1.06	-2.08	5.17e-08	1.03e-06	0.00131	Lecithin-cholesterol acyltransferase-like 4 [Source:UniProtKB/Swiss-Prot;Acc:Q71N54]
LOG2_2	AT3G09770	3	complement(2996179..2998255)	24.44	-1.06	-2.08	5.86e-10	1.79e-08	1.48e-05	Probable E3 ubiquitin-protein ligase LOG2 [Source:UniProtKB/Swiss-Prot;Acc:Q9S752]
NAC089	AT5G22290	5	complement(7375839..7377776)	11.66	-1.06	-2.09	2.7e-07	4.49e-06	0.00684	NAC domain-containing protein 89 [Source:UniProtKB/Swiss-Prot;Acc:Q94F58]
PIRL4	AT4G35470	4	16846138..16849183	20.85	-1.06	-2.08	1.11e-10	3.89e-09	2.8e-06	Plant intracellular Ras-group-related LRR protein 4 [Source:UniProtKB/Swiss-Prot;Acc:Q9SVW8]
ATAILP1	AT5G19140	5	6423153..6426166	597.75	-1.07	-2.1	6.96e-08	1.34e-06	0.00176	Aluminum induced protein with YGL and LRDR motifs [Source:UniProtKB/TrEMBL;Acc:Q94BR2]
ATHB-15	AT1G52150	1	complement(19409688..19414764)	6.1	-1.07	-2.1	1.08e-09	3.13e-08	2.74e-05	Homeobox-leucine zipper family protein / lipid-binding START domain-containing protein [Source:UniProtKB/TrEMBL;Acc:B3H4G8]
ATSPX4	AT5G15330	5	4980374..4982231	9.25	-1.07	-2.1	2.37e-08	5.09e-07	0.000601	SPX domain gene 4 [Source:TAIR;Acc:AT5G15330]
gene:AT2G32870	AT2G32870	2	complement(13944538..13946790)	44.44	-1.07	-2.1	6.02e-08	1.18e-06	0.00152	TRAF-like family protein [Source:UniProtKB/TrEMBL;Acc:F4IUR7]
gene:AT4G01450	AT4G01450	4	608273..610765	10.48	-1.07	-2.1	6.69e-09	1.62e-07	0.000169	WAT1-related protein At4g01450 [Source:UniProtKB/Swiss-Prot;Acc:Q9M129]
gene:AT4G30650	AT4G30650	4	14954204..14955114	22.21	-1.07	-2.1	4.47e-08	8.99e-07	0.00113	UPF0057 membrane protein At4g30650 [Source:UniProtKB/Swiss-Prot;Acc:Q9M095]
HGL1	AT3G23640	3	8501556..8509649	22.81	-1.07	-2.1	7e-08	1.35e-06	0.00177	Heteroglycan glucosidase 1 [Source:UniProtKB/TrEMBL;Acc:A0A1I9LTS6]
MPK5	AT4G11330	4	6891926..6894283	16.37	-1.07	-2.11	1.16e-09	3.34e-08	2.94e-05	Mitogen-activated protein kinase 5 [Source:UniProtKB/Swiss-Prot;Acc:Q39025]
SAC8	AT3G51830	3	19220116..19225280	17.41	-1.07	-2.09	1.87e-09	5.17e-08	4.75e-05	Phosphoinositide phosphatase SAC8 [Source:UniProtKB/Swiss-Prot;Acc:Q96328]
COL6	AT1G68520	1	complement(25708175..25710989)	98.11	-1.08	-2.12	2.05e-09	5.59e-08	5.2e-05	Zinc finger protein CONSTANS-LIKE 6 [Source:UniProtKB/Swiss-Prot;Acc:Q8LG76]
gene:AT3G08670	AT3G08670	3	2633663..2637056	9.36	-1.08	-2.12	1.62e-09	4.52e-08	4.1e-05	At3g08670 [Source:UniProtKB/TrEMBL;Acc:Q9C9Y9]
gene:AT5G60680	AT5G60680	5	24386010..24387304	124.92	-1.08	-2.12	2.65e-08	5.62e-07	0.00067	Emb [Source:UniProtKB/TrEMBL;Acc:Q9FF51]
gene:AT5G62350	AT5G62350	5	25037191..25038424	103.49	-1.08	-2.11	8.8e-12	3.71e-10	2.23e-07	Plant invertase/pectin methylesterase inhibitor superfamily protein [Source:UniProtKB/TrEMBL;Acc:Q9LVA4]
MCCB	AT4G34030	4	16301027..16304099	18.99	-1.08	-2.12	1.06e-11	4.42e-10	2.7e-07	Methylcrotonoyl-CoA carboxylase beta chain, mitochondrial [Source:UniProtKB/Swiss-Prot;Acc:Q9LDD8]
BHLH128	AT1G05805	1	1744444..1747734	29.7	-1.09	-2.12	1.07e-09	3.1e-08	2.71e-05	Transcription factor bHLH128 [Source:UniProtKB/Swiss-Prot;Acc:Q8H102]
FLZ5	AT1G22160	1	7823066..7823971	46.92	-1.09	-2.14	6.63e-08	1.29e-06	0.00168	FCS-Like Zinc finger 5 [Source:UniProtKB/Swiss-Prot;Acc:Q8VY80]
gene:AT1G21680	AT1G21680	1	7612834..7615374	45.32	-1.09	-2.13	1.91e-10	6.41e-09	4.85e-06	DPP6 N-terminal domain-like protein [Source:UniProtKB/TrEMBL;Acc:Q9XI10]
gene:AT5G06270	AT5G06270	5	1912013..1913728	5.66	-1.09	-2.13	1.11e-07	2.04e-06	0.00281	Gb [Source:UniProtKB/TrEMBL;Acc:Q9FNI1]
AUX1	AT2G38120	2	15972876..15977180	24.74	-1.1	-2.14	3.59e-09	9.23e-08	9.08e-05	Auxin transporter protein 1 [Source:UniProtKB/Swiss-Prot;Acc:Q96247]
BAT1_1	AT2G01170	2	complement(102156..104574)	9.35	-1.1	-2.14	3.74e-10	1.19e-08	9.47e-06	Amino-acid permease BAT1 [Source:UniProtKB/Swiss-Prot;Acc:Q9ZU50]
CYP76C1	AT2G45560	2	complement(18776015..18778676)	21.71	-1.1	-2.14	4.96e-11	1.86e-09	1.26e-06	CYP76C1 [Source:UniProtKB/TrEMBL;Acc:A0A178VLJ2]
gene:AT1G21440	AT1G21440	1	complement(7502082..7504275)	44.11	-1.1	-2.14	3.14e-09	8.15e-08	7.95e-05	At1g21440 [Source:UniProtKB/TrEMBL;Acc:Q501F7]
gene:AT1G34340	AT1G34340	1	12530815..12534306	13.39	-1.1	-2.14	2.11e-10	7.01e-09	5.34e-06	Alpha/beta-Hydrolases superfamily protein [Source:UniProtKB/TrEMBL;Acc:Q9XID7]
gene:AT1G65920	AT1G65920	1	complement(24525102..24529362)	2.06	-1.1	-2.15	1.5e-06	2.1e-05	0.04	F12P19.9 protein [Source:UniProtKB/TrEMBL;Acc:Q9SRZ7]
gene:AT2G16750	AT2G16750	2	7271012..7274754	4.18	-1.1	-2.14	2.46e-07	4.13e-06	0.00622	At2g16750 [Source:UniProtKB/TrEMBL;Acc:B5X4Z9]
gene:AT5G03180	AT5G03180	5	complement(753840..756646)	4.05	-1.1	-2.15	2.01e-08	4.42e-07	0.000509	RING/U-box superfamily protein [Source:UniProtKB/TrEMBL;Acc:F4KF77]
GSL-OH	AT2G25450	2	complement(10829854..10831655)	214.55	-1.1	-2.14	5.27e-07	8.21e-06	0.01	Probable 2-oxoacid dependent dioxygenase [Source:UniProtKB/Swiss-Prot;Acc:Q9SKK4]
LOL1	AT1G32540	1	11767485..11770049	18.22	-1.1	-2.14	3.25e-10	1.04e-08	8.23e-06	lsd one like 1 [Source:TAIR;Acc:AT1G32540]
OSCA1	AT4G04340	4	2122507..2126910	74.52	-1.1	-2.14	1.39e-09	3.93e-08	3.51e-05	Protein OSCA1 [Source:UniProtKB/Swiss-Prot;Acc:Q9XEA1]
RL2	AT2G21650	2	9259511..9260697	18.38	-1.1	-2.14	1.26e-06	1.79e-05	0.03	RSM1 [Source:UniProtKB/TrEMBL;Acc:A0A178VZA8]
SQE2	AT2G22830	2	complement(9723615..9726384)	3.05	-1.1	-2.15	3.89e-07	6.22e-06	0.00985	Squalene epoxidase 2, mitochondrial [Source:UniProtKB/Swiss-Prot;Acc:O81000]
UGT79B7	AT4G09500	4	6018021..6019759	6.05	-1.1	-2.14	1.06e-06	1.54e-05	0.03	Glycosyltransferase (Fragment) [Source:UniProtKB/TrEMBL;Acc:W8Q6L4]
ARF3_2	AT2G33860	2	complement(14325206..14328978)	7.8	-1.11	-2.16	9.55e-12	4.01e-10	2.42e-07	Auxin response factor 3 [Source:UniProtKB/Swiss-Prot;Acc:O23661]
ATL77	AT3G18773	3	6465748..6467175	25.89	-1.11	-2.16	4.97e-08	9.88e-07	0.00126	RING-H2 finger protein ATL77 [Source:UniProtKB/Swiss-Prot;Acc:Q9LS99]
CYP90A1	AT5G05690	5	complement(1702640..1706948)	116.02	-1.11	-2.17	6.94e-07	1.06e-05	0.02	DWF3 [Source:UniProtKB/TrEMBL;Acc:A0A178UQC4]
gene:AT1G07440	AT1G07440	1	complement(2286185..2287791)	39.16	-1.11	-2.15	2.56e-09	6.81e-08	6.48e-05	Tropinone reductase homolog At1g07440 [Source:UniProtKB/Swiss-Prot;Acc:P0DKI3]
gene:AT1G63240	AT1G63240	1	complement(23455711..23458928)	4.18	-1.11	-2.16	8.39e-09	1.99e-07	0.000213	Uncharacterized protein At1g63240 [Source:UniProtKB/TrEMBL;Acc:Q949Y1]
ML2	AT2G42890	2	17849819..17854553	12.73	-1.11	-2.16	1.78e-07	3.1e-06	0.00451	ML2 [Source:UniProtKB/TrEMBL;Acc:A0A178VQK0]
POT12	AT1G60160	1	complement(22188030..22191543)	13.72	-1.11	-2.17	4.58e-12	2e-10	1.16e-07	Putative potassium transporter 12 [Source:UniProtKB/Swiss-Prot;Acc:O80739]
SPK-2-2	AT3G50500	3	complement(18741444..18744174)	31.69	-1.11	-2.16	1.21e-07	2.21e-06	0.00307	SNF1-related protein kinase 2.2 [Source:UniProtKB/TrEMBL;Acc:F4J0N1]
SULTR2;2	AT1G77990	1	complement(29317767..29323352)	9.28	-1.11	-2.16	9.83e-09	2.31e-07	0.000249	Sulfate transporter 2.2 [Source:UniProtKB/Swiss-Prot;Acc:P92946]
ABI1	AT4G26080	4	complement(13219915..13222376)	49.7	-1.12	-2.17	3.6e-09	9.26e-08	9.12e-05	Protein phosphatase 2C 56 [Source:UniProtKB/Swiss-Prot;Acc:P49597]
ACD32.1	AT1G06460	1	complement(1967087..1969656)	115.94	-1.12	-2.17	9.75e-11	3.46e-09	2.47e-06	Alpha-crystallin domain 32.1 [Source:UniProtKB/TrEMBL;Acc:Q208N7]
AIR9	AT2G34680	2	complement(14616601..14629207)	8.25	-1.12	-2.17	4.51e-11	1.7e-09	1.14e-06	Outer arm dynein light chain 1 protein [Source:TAIR;Acc:AT2G34680]
ARR14	AT2G01760	2	332902..334760	5.7	-1.12	-2.18	1.12e-08	2.59e-07	0.000283	response regulator 14 [Source:TAIR;Acc:AT2G01760]
BBD1	AT1G75380	1	complement(28281195..28284168)	265.63	-1.12	-2.18	5.45e-08	1.07e-06	0.00138	Bifunctional nuclease 1 [Source:UniProtKB/Swiss-Prot;Acc:Q9FWS6]
gene:AT3G25670	AT3G25670	3	complement(9344313..9346424)	4.35	-1.12	-2.18	2.43e-07	4.09e-06	0.00615	Leucine-rich repeat (LRR) family protein [Source:UniProtKB/TrEMBL;Acc:F4JA38]
gene:AT5G63190	AT5G63190	5	25345542..25348800	40.46	-1.12	-2.17	4.06e-09	1.03e-07	0.000103	MA3 domain-containing protein [Source:UniProtKB/TrEMBL;Acc:Q94BR1]
GLY3	AT1G53580	1	complement(19991271..19993458)	63.31	-1.12	-2.17	6.54e-10	1.97e-08	1.66e-05	Persulfide dioxygenase ETHE1 homolog, mitochondrial [Source:UniProtKB/Swiss-Prot;Acc:Q9C8L4]
JAZ9	AT1G70700	1	26654529..26657350	81.32	-1.12	-2.18	5.56e-10	1.71e-08	1.41e-05	TIFY7 [Source:UniProtKB/TrEMBL;Acc:A0A178WMP7]
PIF4	AT2G43010	2	17886101..17889087	81.55	-1.12	-2.18	6.43e-10	1.95e-08	1.63e-05	phytochrome interacting factor 4 [Source:TAIR;Acc:AT2G43010]
SPPL2	AT1G63690	1	23618012..23622396	28.18	-1.12	-2.17	2.43e-12	1.09e-10	6.14e-08	Signal peptide peptidase-like 2 [Source:UniProtKB/Swiss-Prot;Acc:Q8W469]
STY46	AT4G38470	4	17998896..18003757	17.88	-1.12	-2.17	4.61e-11	1.73e-09	1.17e-06	Serine/threonine-protein kinase STY46 [Source:UniProtKB/Swiss-Prot;Acc:F4JTP5]
XERICO	AT2G04240	2	complement(1461548..1462944)	22.41	-1.12	-2.17	4.52e-08	9.06e-07	0.00114	Probable E3 ubiquitin-protein ligase XERICO [Source:UniProtKB/Swiss-Prot;Acc:Q9SI09]
gene:AT4G20930	AT4G20930	4	complement(11198251..11201106)	7.09	-1.13	-2.2	1.04e-07	1.93e-06	0.00263	Probable 3-hydroxyisobutyrate dehydrogenase, mitochondrial [Source:UniProtKB/Swiss-Prot;Acc:Q9SUC0]
HMGB2	AT1G20693	1	7176747..7178895	92.41	-1.13	-2.2	6.71e-11	2.46e-09	1.7e-06	High mobility group B protein 2 [Source:UniProtKB/Swiss-Prot;Acc:O49596]
OEP161	AT2G28900	2	complement(12414108..12415661)	18.68	-1.13	-2.19	3.42e-10	1.09e-08	8.66e-06	Outer envelope pore protein 16-1, chloroplastic [Source:UniProtKB/Swiss-Prot;Acc:Q9ZV24]
UNE15	AT4G13560	4	complement(7879558..7883926)	7.34	-1.13	-2.18	1.65e-10	5.6e-09	4.18e-06	UNE15 [Source:UniProtKB/TrEMBL;Acc:A0A384KL48]
ELI5	AT2G20340	2	8779667..8782789	23.05	-1.14	-2.2	1.2e-10	4.2e-09	3.05e-06	Tyrosine decarboxylase 1 [Source:UniProtKB/Swiss-Prot;Acc:Q8RY79]
gene:AT1G21000	AT1G21000	1	7337605..7339452	72.72	-1.14	-2.21	3.35e-08	6.95e-07	0.000848	At1g21000/F9H16_1 [Source:UniProtKB/TrEMBL;Acc:Q93V70]
gene:AT3G15570	AT3G15570	3	complement(5269849..5271984)	32.24	-1.14	-2.2	1.2e-10	4.2e-09	3.05e-06	Non-phototropic hypocotyl-like protein [Source:UniProtKB/TrEMBL;Acc:Q9LRP8]
gene:AT4G05070	AT4G05070	4	complement(2593595..2594125)	222.21	-1.14	-2.21	8.74e-07	1.3e-05	0.02	AT4g05070 protein [Source:UniProtKB/TrEMBL;Acc:Q9S9T1]
gene:AT4G38932	AT4G38932	4	complement(18151827..18152597)	44.85	-1.14	-2.2	9.07e-10	2.67e-08	2.3e-05
gene:AT5G47720	AT5G47720	5	19331547..19334427	4.5	-1.14	-2.2	1.68e-08	3.75e-07	0.000425	AACT1 [Source:UniProtKB/TrEMBL;Acc:A0A384KT84]
GRDP1	AT2G22660	2	9627342..9631283	25.05	-1.14	-2.21	5.43e-09	1.35e-07	0.000138	Glycine-rich domain-containing protein 1 [Source:UniProtKB/Swiss-Prot;Acc:Q9ZQ47]
KIN14M	AT4G27180	4	complement(13614822..13619312)	16.59	-1.14	-2.2	4.64e-12	2.02e-10	1.18e-07	Kinesin-like protein KIN-14M [Source:UniProtKB/Swiss-Prot;Acc:P46864]
PUP7	AT4G18197	4	10071481..10073557	14.54	-1.14	-2.2	1.92e-07	3.32e-06	0.00487	Probable purine permease 7 [Source:UniProtKB/Swiss-Prot;Acc:Q2V3H2]
THIC	AT2G29630	2	12666935..12671055	77.45	-1.14	-2.2	1.31e-08	2.99e-07	0.000331	Phosphomethylpyrimidine synthase, chloroplastic [Source:UniProtKB/Swiss-Prot;Acc:O82392]
TPS6	AT1G68020	1	25496928..25500584	8.52	-1.14	-2.21	8.26e-14	4.88e-12	2.09e-09	Alpha,alpha-trehalose-phosphate synthase [UDP-forming] 6 [Source:UniProtKB/Swiss-Prot;Acc:Q94AH8]
CYP734A1	AT2G26710	2	11380463..11383821	6.3	-1.15	-2.22	6.2e-09	1.51e-07	0.000157	CYP734A1 [Source:UniProtKB/TrEMBL;Acc:A0A178VRF1]
gene:AT1G54730	AT1G54730	1	20424332..20430194	4.95	-1.15	-2.21	4.65e-11	1.74e-09	1.18e-06	Sugar transporter ERD6-like 5 [Source:UniProtKB/Swiss-Prot;Acc:Q3ECP7]
gene:AT5G18640	AT5G18640	5	6212773..6215863	13.26	-1.15	-2.22	1.37e-09	3.89e-08	3.46e-05	alpha/beta-Hydrolases superfamily protein [Source:TAIR;Acc:AT5G18640]
GI	AT1G22770	1	8061751..8067790	7.55	-1.15	-2.21	1.66e-10	5.62e-09	4.2e-06	Protein GIGANTEA [Source:UniProtKB/Swiss-Prot;Acc:Q9SQI2]
PMAT2	AT3G29670	3	11527756..11529420	12.34	-1.15	-2.22	2.74e-10	8.91e-09	6.95e-06	Phenolic glucoside malonyltransferase 2 [Source:UniProtKB/Swiss-Prot;Acc:Q9LRQ8]
BGAL10	AT5G63810	5	25537074..25541529	4.45	-1.16	-2.23	2.12e-09	5.76e-08	5.36e-05	Beta-galactosidase 10 [Source:UniProtKB/Swiss-Prot;Acc:Q9FN08]
CBSX3	AT5G10860	5	complement(3428842..3430492)	83.79	-1.16	-2.23	1.22e-06	1.75e-05	0.03	CBSX3 [Source:UniProtKB/TrEMBL;Acc:A0A178UNP9]
gene:AT2G37460	AT2G37460	2	complement(15726338..15729170)	26.62	-1.16	-2.24	6.25e-11	2.31e-09	1.58e-06	WAT1-related protein At2g37460 [Source:UniProtKB/Swiss-Prot;Acc:Q9ZUS1]
gene:AT3G26510	AT3G26510	3	complement(9710326..9712900)	49.62	-1.16	-2.24	1.01e-08	2.37e-07	0.000256	Octicosapeptide/Phox/Bem1p family protein [Source:UniProtKB/TrEMBL;Acc:Q27GK5]
gene:AT4G15450	AT4G15450	4	8839256..8841575	11.59	-1.16	-2.24	3.45e-11	1.33e-09	8.73e-07	At4g15450 [Source:UniProtKB/TrEMBL;Acc:Q8GY71]
gene:AT4G32350	AT4G32350	4	15617361..15621062	4.69	-1.16	-2.23	2.01e-08	4.42e-07	0.000509	Regulator of Vps4 activity in the MVB pathway protein [Source:UniProtKB/TrEMBL;Acc:Q8RXT2]
BAH1	AT1G02860	1	635144..637262	7.6	-1.17	-2.26	2.36e-07	4e-06	0.00598	E3 ubiquitin-protein ligase BAH1 [Source:UniProtKB/Swiss-Prot;Acc:Q9SRX9]
ERD15	AT2G41430	2	17269158..17270542	368.24	-1.17	-2.24	3.69e-09	9.48e-08	9.36e-05	LSR1 [Source:UniProtKB/TrEMBL;Acc:A0A178VWR6]
gene:AT1G69360	AT1G69360	1	complement(26072284..26076374)	6.73	-1.17	-2.25	2.22e-12	1.01e-10	5.63e-08	Plant protein of unknown function (DUF863) [Source:TAIR;Acc:AT1G69360]
MCCA	AT1G03090	1	739544..744184	10.36	-1.17	-2.25	6.12e-09	1.49e-07	0.000155	Methylcrotonoyl-CoA carboxylase subunit alpha, mitochondrial [Source:UniProtKB/Swiss-Prot;Acc:Q42523]
BGAL2	AT3G52840	3	19581049..19586354	34.11	-1.18	-2.26	1.42e-12	6.69e-11	3.59e-08	Beta-galactosidase [Source:UniProtKB/TrEMBL;Acc:A0A1I9LM56]
gene:AT3G55760	AT3G55760	3	20700314..20703130	15.06	-1.18	-2.26	9.61e-13	4.65e-11	2.43e-08	At3g55760 [Source:UniProtKB/TrEMBL;Acc:Q5EAH9]
XBAT31	AT2G28840	2	12378272..12380809	44.95	-1.18	-2.26	8.34e-10	2.47e-08	2.11e-05	Putative E3 ubiquitin-protein ligase XBAT31 [Source:UniProtKB/Swiss-Prot;Acc:Q94B55]
ATH1	AT4G32980	4	complement(15914670..15918153)	15.42	-1.19	-2.29	4.35e-08	8.79e-07	0.0011	Homeobox protein ATH1 [Source:UniProtKB/Swiss-Prot;Acc:P48731]
BCDH BETA1	AT1G55510	1	20723279..20725747	4.73	-1.19	-2.28	4.32e-07	6.87e-06	0.01	2-oxoisovalerate dehydrogenase subunit beta 1, mitochondrial [Source:UniProtKB/Swiss-Prot;Acc:Q9SAV3]
CIPK5	AT5G10930	5	complement(3445029..3447278)	24.98	-1.19	-2.29	3.49e-07	5.62e-06	0.00883	CBL-interacting serine/threonine-protein kinase 5 [Source:UniProtKB/Swiss-Prot;Acc:Q9LEU7]
gene:AT2G12400	AT2G12400	2	complement(5004884..5008442)	7.34	-1.19	-2.28	2.59e-09	6.87e-08	6.55e-05	Plasma membrane fusion protein [Source:UniProtKB/TrEMBL;Acc:Q8H0U2]
gene:AT2G40435	AT2G40435	2	16886767..16889243	7.32	-1.19	-2.28	3.89e-07	6.22e-06	0.00986	Transcription factor SCREAM-like protein [Source:UniProtKB/TrEMBL;Acc:Q8RUZ5]
KO	AT5G25900	5	9035817..9038423	19.18	-1.19	-2.29	1.24e-07	2.25e-06	0.00313	Ent-kaurene oxidase, chloroplastic [Source:UniProtKB/Swiss-Prot;Acc:Q93ZB2]
VDE1	AT1G08550	1	2706868..2709988	26.65	-1.19	-2.29	1.9e-13	1.05e-11	4.82e-09	NPQ1 [Source:UniProtKB/TrEMBL;Acc:A0A384K8V4]
CRY2	AT1G04400	1	complement(1185512..1188696)	65.89	-1.2	-2.3	1.18e-11	4.86e-10	2.99e-07	Cryptochrome-2 [Source:UniProtKB/Swiss-Prot;Acc:Q96524]
CYP79F1	AT1G16410	1	5608682..5612064	85.84	-1.2	-2.3	4.84e-08	9.67e-07	0.00123	Dihomomethionine N-hydroxylase [Source:UniProtKB/Swiss-Prot;Acc:Q949U1]
gene:AT1G76460	AT1G76460	1	complement(28686181..28689208)	15.72	-1.2	-2.31	9.18e-13	4.45e-11	2.33e-08	RNA-binding (RRM/RBD/RNP motifs) family protein [Source:UniProtKB/TrEMBL;Acc:F4I2E4]
PUP1	AT1G28230	1	complement(9862041..9864779)	16.03	-1.2	-2.3	7.09e-09	1.71e-07	0.00018	Purine permease 1 [Source:UniProtKB/Swiss-Prot;Acc:Q9FZ96]
gene:AT2G46550	AT2G46550	2	complement(19111961..19114227)	51.12	-1.21	-2.32	2.37e-12	1.07e-10	6.01e-08	Expressed protein [Source:UniProtKB/TrEMBL;Acc:Q9ZPY4]
GPAT2	AT1G02390	1	480650..483373	6.65	-1.21	-2.32	2.01e-07	3.44e-06	0.00508	Probable glycerol-3-phosphate acyltransferase 2 [Source:UniProtKB/Swiss-Prot;Acc:Q9FZ22]
HTA4	AT4G13570	4	7884516..7885982	8.36	-1.21	-2.32	8.47e-08	1.6e-06	0.00214	Histone H2A [Source:UniProtKB/TrEMBL;Acc:F4JT33]
MES10	AT3G50440	3	complement(18717392..18718396)	30.74	-1.21	-2.31	3.9e-13	2.03e-11	9.88e-09	Methylesterase 10 [Source:UniProtKB/Swiss-Prot;Acc:Q8S9K8]
gene:AT1G62310	AT1G62310	1	complement(23033403..23039787)	4.02	-1.22	-2.32	4.38e-12	1.92e-10	1.11e-07	Transcription factor jumonji (JmjC) domain-containing protein (Fragment) [Source:UniProtKB/TrEMBL;Acc:C0SV12]
gene:AT2G38820	AT2G38820	2	16221815..16223746	13.13	-1.22	-2.33	2.5e-11	9.82e-10	6.33e-07	Protein of unknown function (DUF506) [Source:TAIR;Acc:AT2G38820]
gene:AT3G13980	AT3G13980	3	complement(4618939..4620305)	5.9	-1.22	-2.33	8.8e-07	1.3e-05	0.02	Protein BIG GRAIN 1-like A [Source:UniProtKB/Swiss-Prot;Acc:Q9LVK2]
ARF18	AT3G61830	3	22887889..22891455	8.03	-1.23	-2.34	1.65e-11	6.63e-10	4.18e-07	Auxin response factor 18 [Source:UniProtKB/Swiss-Prot;Acc:Q9C5W9]
gene:AT1G01240	AT1G01240	1	99865..101987	27.29	-1.23	-2.35	2.58e-11	1.01e-09	6.54e-07	At1g01240/F6F3_11 [Source:UniProtKB/TrEMBL;Acc:Q9LNJ7]
gene:AT1G73600	AT1G73600	1	27669152..27673572	931.88	-1.23	-2.34	1.53e-08	3.45e-07	0.000388	S-adenosyl-L-methionine-dependent methyltransferases superfamily protein [Source:TAIR;Acc:AT1G73600]
gene:AT2G25200	AT2G25200	2	complement(10736261..10737800)	35.67	-1.23	-2.34	1.88e-10	6.29e-09	4.75e-06	At2g25200 [Source:UniProtKB/TrEMBL;Acc:Q9SIS2]
gene:AT3G45160	AT3G45160	3	complement(16533428..16534265)	9.48	-1.23	-2.35	9.24e-07	1.36e-05	0.02	At3g45160 [Source:UniProtKB/TrEMBL;Acc:Q9M1U3]
gene:AT5G02860	AT5G02860	5	653986..657564	2.92	-1.23	-2.35	6.1e-10	1.86e-08	1.54e-05	Pentatricopeptide repeat-containing protein At5g02860 [Source:UniProtKB/Swiss-Prot;Acc:Q9LYZ9]
NRAMP6	AT1G15960	1	complement(5481665..5486105)	3.8	-1.23	-2.35	5.39e-10	1.66e-08	1.37e-05	Metal transporter Nramp6 [Source:UniProtKB/Swiss-Prot;Acc:Q9S9N8]
LYK3	AT1G51940	1	complement(19295820..19299169)	4.78	-1.24	-2.36	4.18e-07	6.65e-06	0.01	LysM domain receptor-like kinase 3 [Source:UniProtKB/Swiss-Prot;Acc:F4IB81]
ATCTH	AT2G25900	2	11041331..11043256	164.55	-1.25	-2.38	2.1e-08	4.58e-07	0.000531	Zinc finger CCCH domain-containing protein 23 [Source:UniProtKB/Swiss-Prot;Acc:O82307]
COL13	AT2G47890	2	19607996..19610287	7.83	-1.25	-2.38	4.49e-11	1.7e-09	1.14e-06	Zinc finger protein CONSTANS-LIKE 13 [Source:UniProtKB/Swiss-Prot;Acc:O82256]
gene:AT1G80980	AT1G80980	1	complement(30422050..30424152)	5.35	-1.25	-2.37	1.05e-07	1.95e-06	0.00266	At1g80980 [Source:UniProtKB/TrEMBL;Acc:Q9SAG2]
gene:AT3G17640	AT3G17640	3	6032072..6033861	15.92	-1.25	-2.37	5.65e-11	2.09e-09	1.43e-06	Leucine-rich repeat (LRR) family protein [Source:UniProtKB/TrEMBL;Acc:Q9LUN3]
gene:AT3G26890	AT3G26890	3	complement(9907150..9911933)	17.65	-1.25	-2.38	9.65e-14	5.6e-12	2.44e-09	AT3G26890 protein [Source:UniProtKB/TrEMBL;Acc:Q949N7]
RABG3B	AT1G22740	1	8049090..8050784	10.25	-1.25	-2.38	1.27e-06	1.8e-05	0.03	Ras-related protein RABG3b [Source:UniProtKB/Swiss-Prot;Acc:O04157]
RTFL8	AT2G39705	2	16556801..16558268	7.92	-1.25	-2.37	1.12e-06	1.62e-05	0.03	RTFL8 [Source:UniProtKB/TrEMBL;Acc:A0A178VQG8]
AAE17	AT5G23050	5	complement(7731221..7735566)	2.8	-1.26	-2.39	1.38e-08	3.13e-07	0.000349	Probable acyl-activating enzyme 17, peroxisomal [Source:UniProtKB/Swiss-Prot;Acc:F4KBF3]
ERD10	AT1G20450	1	complement(7087903..7089606)	143.59	-1.26	-2.39	3.46e-10	1.1e-08	8.75e-06	Dehydrin ERD10 [Source:UniProtKB/Swiss-Prot;Acc:P42759]
gene:AT2G28720	AT2G28720	2	12326808..12327808	23.16	-1.26	-2.4	1.58e-10	5.39e-09	4e-06	Histone H2B.3 [Source:UniProtKB/Swiss-Prot;Acc:Q9SI96]
HGO	AT5G54080	5	21945865..21948913	22.09	-1.26	-2.4	7.21e-08	1.39e-06	0.00183	Homogentisate 1,2-dioxygenase [Source:UniProtKB/Swiss-Prot;Acc:Q9ZRA2]
PCMP-A2	AT4G18520	4	complement(10215096..10217214)	4.44	-1.26	-2.39	1.83e-11	7.28e-10	4.62e-07	Pentatricopeptide repeat-containing protein At4g18520, chloroplastic [Source:UniProtKB/Swiss-Prot;Acc:Q0WNP3]
BCAT4	AT3G19710	3	complement(6846969..6849582)	142.2	-1.27	-2.42	2.55e-07	4.26e-06	0.00645	Methionine aminotransferase BCAT4 [Source:UniProtKB/Swiss-Prot;Acc:Q9LE06]
CYP74B2	AT4G15440	4	8835368..8838676	10.69	-1.27	-2.42	3.72e-09	9.54e-08	9.43e-05	Probable inactive linolenate hydroperoxide lyase [Source:UniProtKB/Swiss-Prot;Acc:B3LF83]
EXL2	AT5G64260	5	25703649..25705339	22.75	-1.27	-2.41	8.19e-07	1.22e-05	0.02	Protein EXORDIUM-like 2 [Source:UniProtKB/Swiss-Prot;Acc:Q9FE06]
gene:AT1G77660	AT1G77660	1	complement(29185838..29187932)	4.41	-1.27	-2.41	1.75e-06	2.4e-05	0.04	Histone H3 K4-specific methyltransferase SET7/9 family protein [Source:UniProtKB/TrEMBL;Acc:Q9CAP2]
gene:AT3G23480	AT3G23480	3	8418778..8422975	12.22	-1.27	-2.41	1.79e-13	9.89e-12	4.53e-09	Cyclopropane-fatty-acyl-phospholipid synthase [Source:UniProtKB/TrEMBL;Acc:F4J434]
gene:AT5G14120	AT5G14120	5	4555821..4558710	93.74	-1.27	-2.41	8.96e-13	4.35e-11	2.27e-08	Major facilitator superfamily protein [Source:UniProtKB/TrEMBL;Acc:Q9FMT8]
gene:AT5G66590	AT5G66590	5	26573964..26574959	21.08	-1.27	-2.41	1.33e-09	3.79e-08	3.36e-05	CAP (Cysteine-rich secretory proteins, Antigen 5, and Pathogenesis-related 1 protein) superfamily protein [Source:UniProtKB/TrEMBL;Acc:Q9FJY1]
GLO3	AT3G14150	3	complement(4690415..4693133)	8.17	-1.27	-2.41	1e-13	5.8e-12	2.53e-09	HAOX2 [Source:UniProtKB/TrEMBL;Acc:A0A178VKC7]
SGR5	AT2G01940	2	432195..435100	3.48	-1.27	-2.41	1.14e-07	2.1e-06	0.00289	C2H2-like zinc finger protein [Source:TAIR;Acc:AT2G01940]
DOF5.4	AT5G60850	5	24480291..24482163	35.45	-1.28	-2.43	3.56e-14	2.26e-12	9.03e-10	OBP4 [Source:UniProtKB/TrEMBL;Acc:A0A178UF84]
gene:AT1G67590	AT1G67590	1	complement(25333058..25335025)	4.58	-1.28	-2.44	1.82e-08	4.04e-07	0.000461	F12A21.28 [Source:UniProtKB/TrEMBL;Acc:Q9SR48]
gene:AT1G67910	AT1G67910	1	complement(25471288..25472577)	5.32	-1.28	-2.43	4.34e-09	1.09e-07	0.00011	AT1G67910 protein [Source:UniProtKB/TrEMBL;Acc:Q9C9V7]
gene:AT2G27500	AT2G27500	2	complement(11752064..11754066)	15.84	-1.28	-2.42	4.03e-12	1.77e-10	1.02e-07	Glucan endo-1,3-beta-glucosidase 14 [Source:UniProtKB/Swiss-Prot;Acc:Q9ZQG9]
gene:AT3G62860	AT3G62860	3	complement(23239264..23242274)	3.46	-1.28	-2.43	1.83e-06	2.5e-05	0.05	Alpha/beta-Hydrolases superfamily protein [Source:UniProtKB/TrEMBL;Acc:F4IZK0]
ISA1	AT2G39930	2	16665851..16672494	35.62	-1.28	-2.43	2.22e-14	1.45e-12	5.62e-10	ISA1 [Source:UniProtKB/TrEMBL;Acc:A0A178VW25]
RSH2	AT3G14050	3	complement(4650714..4654046)	29.99	-1.28	-2.42	7.81e-07	1.17e-05	0.02	Probable GTP diphosphokinase RSH2, chloroplastic [Source:UniProtKB/Swiss-Prot;Acc:Q9LVJ3]
gene:AT1G18620	AT1G18620	1	6409655..6414569	26.55	-1.29	-2.45	3.07e-13	1.64e-11	7.76e-09	unknown protein; BEST Arabidopsis thaliana protein match is: unknown protein (TAIR:AT1G74160.1); Ha. [Source:TAIR;Acc:AT1G18620]
gene:AT4G08290	AT4G08290	4	5238773..5241112	23.93	-1.29	-2.45	1.91e-09	5.26e-08	4.85e-05	WAT1-related protein At4g08290 [Source:UniProtKB/Swiss-Prot;Acc:Q9SUF1]
gene:AT4G28240	AT4G28240	4	complement(13997292..13998604)	116.9	-1.29	-2.45	1.89e-07	3.27e-06	0.0048	AT4g28240/F26K10_120 [Source:UniProtKB/TrEMBL;Acc:Q94A22]
IAN9	AT1G33970	1	complement(12349304..12351318)	31.64	-1.29	-2.45	1.11e-11	4.59e-10	2.82e-07	Immune-associated nucleotide-binding protein 9 [Source:UniProtKB/Swiss-Prot;Acc:F4HT21]
MLP43	AT1G70890	1	complement(26725521..26726652)	73.74	-1.29	-2.45	1.53e-14	1.02e-12	3.88e-10	MLP-like protein 43 [Source:UniProtKB/Swiss-Prot;Acc:Q9SSK5]
AK3	AT3G02020	3	complement(337712..343912)	26.07	-1.3	-2.46	1.34e-08	3.06e-07	0.00034	Aspartokinase 3, chloroplastic [Source:UniProtKB/Swiss-Prot;Acc:Q9S702]
gene:AT1G27200	AT1G27200	1	complement(9449338..9451768)	11.57	-1.3	-2.46	1.17e-11	4.81e-10	2.96e-07	DUF23/GT0 (Fragment) [Source:UniProtKB/TrEMBL;Acc:I1VCA1]
gene:AT4G05150	AT4G05150	4	2660156..2662908	90.6	-1.3	-2.46	1.32e-11	5.36e-10	3.33e-07	AT4g05150/C17L7_70 [Source:UniProtKB/TrEMBL;Acc:Q940N7]
SMG7L	AT1G28260	1	complement(9875527..9879433)	8.52	-1.3	-2.46	1.7e-11	6.81e-10	4.3e-07	Protein SMG7L [Source:UniProtKB/Swiss-Prot;Acc:Q9FZ99]
ARF11	AT2G46530	2	19104632..19108486	9.24	-1.31	-2.48	7.57e-13	3.76e-11	1.92e-08	Auxin response factor 11 [Source:UniProtKB/Swiss-Prot;Acc:Q9ZPY6]
HMA4	AT2G19110	2	8278789..8286561	2.92	-1.31	-2.48	1.52e-13	8.51e-12	3.86e-09	Putative cadmium/zinc-transporting ATPase HMA4 [Source:UniProtKB/Swiss-Prot;Acc:O64474]
LPXC5_1	AT1G24793	1	8767562..8769571	9.73	-1.31	-2.47	3.26e-07	5.3e-06	0.00826	Probable UDP-3-O-acyl-N-acetylglucosamine deacetylase 3, mitochondrial [Source:UniProtKB/Swiss-Prot;Acc:P0DKB8]
MSSP1	AT1G20840	1	complement(7244939..7248494)	11.99	-1.31	-2.48	2.62e-10	8.56e-09	6.63e-06	TMT1 [Source:UniProtKB/TrEMBL;Acc:A0A178W059]
MYB3	AT1G22640	1	8006064..8007465	21.43	-1.31	-2.48	1.32e-10	4.58e-09	3.34e-06	MYB3 [Source:UniProtKB/TrEMBL;Acc:A0A178WFN1]
NFYC4	AT5G63470	5	complement(25415600..25417199)	23.94	-1.31	-2.48	1.11e-16	1e-14	2.81e-12	NF-YC4 [Source:UniProtKB/TrEMBL;Acc:A0A384KX14]
TBL38	AT1G29050	1	complement(10136246..10139228)	12.6	-1.31	-2.47	5.19e-07	8.08e-06	0.01	Protein trichome birefringence-like 38 [Source:UniProtKB/Swiss-Prot;Acc:Q8VY22]
TRP1	AT5G59430	5	23967217..23970996	34.45	-1.31	-2.49	3.33e-16	2.89e-14	8.44e-12	Telomere repeat-binding protein 1 [Source:UniProtKB/Swiss-Prot;Acc:Q8L7L8]
CXE8	AT2G45600	2	18789489..18791015	26.43	-1.32	-2.49	3.83e-12	1.69e-10	9.71e-08	Probable carboxylesterase 8 [Source:UniProtKB/Swiss-Prot;Acc:O64640]
gene:AT1G01770	AT1G01770	1	278600..282891	6.58	-1.32	-2.49	4.83e-14	2.98e-12	1.22e-09	Propionyl-CoA carboxylase [Source:UniProtKB/TrEMBL;Acc:Q8GZ85]
gene:AT1G76800	AT1G76800	1	28829243..28830278	8.53	-1.32	-2.5	3.5e-08	7.21e-07	0.000886	Vacuolar iron transporter homolog 2 [Source:UniProtKB/Swiss-Prot;Acc:Q9SRD3]
gene:AT2G20210	AT2G20210	2	complement(8721325..8725127)	4.4	-1.32	-2.49	2.76e-08	5.83e-07	0.000699	RNI-like superfamily protein [Source:UniProtKB/TrEMBL;Acc:F4IUG1]
gene:AT5G40450	AT5G40450	5	complement(16184650..16195888)	21.4	-1.32	-2.49	1.16e-09	3.35e-08	2.95e-05	unknown protein; FUNCTIONS IN: molecular_function unknown; INVOLVED IN: biological_process unknown; LOCATED IN: chloroplast, plasma membrane; EXPRESSED IN: 24 plant structures; EXPRESSED DURING: 13 growth stages; Ha. [Source:TAIR;Acc:AT5G40450]
MAM1	AT5G23010	5	7703041..7706973	144.04	-1.32	-2.49	1.2e-07	2.19e-06	0.00305	methylthioalkylmalate synthase 1 [Source:TAIR;Acc:AT5G23010]
SAMDC4	AT5G18930	5	complement(6311725..6313372)	2.49	-1.32	-2.49	1.64e-07	2.89e-06	0.00416	S-adenosylmethionine decarboxylase proenzyme 4 [Source:UniProtKB/Swiss-Prot;Acc:Q3E9D5]
Y-3	AT3G17950	3	6146015..6147354	4.97	-1.32	-2.49	1.05e-07	1.95e-06	0.00266	Uncharacterized protein At3g17950 [Source:UniProtKB/Swiss-Prot;Acc:Q6DR24]
gene:AT1G15740	AT1G15740	1	5410908..5414919	67.13	-1.33	-2.51	9.39e-12	3.95e-10	2.38e-07	Leucine-rich repeat family protein [Source:UniProtKB/TrEMBL;Acc:Q8H1Q4]
HSD3	AT3G47360	3	17450852..17452949	3.29	-1.33	-2.51	1.47e-06	2.06e-05	0.04	11-beta-hydroxysteroid dehydrogenase-like 3 [Source:UniProtKB/Swiss-Prot;Acc:Q9STY7]
NPF2.9	AT1G18880	1	6520721..6523368	3.2	-1.33	-2.52	1.25e-08	2.87e-07	0.000317	Protein NRT1/ PTR FAMILY 2.9 [Source:UniProtKB/Swiss-Prot;Acc:Q9M9V7]
NPY1	AT4G31820	4	complement(15390519..15394626)	16.23	-1.33	-2.51	7.25e-11	2.63e-09	1.84e-06	BTB/POZ domain-containing protein NPY1 [Source:UniProtKB/Swiss-Prot;Acc:Q8H1D3]
PHOT1	AT3G45780	3	16816721..16824210	123.41	-1.33	-2.51	2.11e-14	1.38e-12	5.34e-10	RPT1 [Source:UniProtKB/TrEMBL;Acc:A0A178VFT4]
gene:AT1G49130	AT1G49130	1	complement(18174373..18176389)	6.04	-1.34	-2.52	1.78e-10	6.01e-09	4.52e-06	B-box type zinc finger protein with CCT domain-containing protein [Source:UniProtKB/TrEMBL;Acc:F4I1N0]
gene:AT1G56220	AT1G56220	1	21042951..21044998	260.39	-1.34	-2.53	2.67e-11	1.04e-09	6.75e-07	Dormancy/auxin associated family protein [Source:TAIR;Acc:AT1G56220]
gene:AT2G29300	AT2G29300	2	12588191..12589759	24.81	-1.34	-2.53	5.99e-13	3.02e-11	1.52e-08	NAD(P)-binding Rossmann-fold superfamily protein [Source:UniProtKB/TrEMBL;Acc:F4IKL5]
gene:AT4G12690	AT4G12690	4	7480556..7482150	3.29	-1.34	-2.54	7.94e-08	1.51e-06	0.00201	At4g12690 [Source:UniProtKB/TrEMBL;Acc:Q9SU17]
gene:AT5G48412	AT5G48412	5	complement(19623516..19624232)	53.82	-1.34	-2.52	6.12e-11	2.26e-09	1.55e-06	Other RNA
MYBC1	AT2G40970	2	complement(17097550..17098731)	14.57	-1.34	-2.52	1.24e-13	7.03e-12	3.14e-09	MYBC1 [Source:UniProtKB/TrEMBL;Acc:A0A178VYV1]
PATL1	AT1G72150	1	27148261..27150994	241.03	-1.34	-2.53	1.84e-10	6.17e-09	4.65e-06	Patellin-1 [Source:UniProtKB/Swiss-Prot;Acc:Q56WK6]
CORI3	AT4G23600	4	12310379..12313212	210.19	-1.35	-2.55	2.16e-07	3.67e-06	0.00546	Cystine lyase CORI3 [Source:UniProtKB/Swiss-Prot;Acc:Q9SUR6]
ORP2A	AT4G22540	4	complement(11860409..11866475)	16.06	-1.35	-2.54	0	0	0	ORP2A [Source:UniProtKB/TrEMBL;Acc:A0A178UYT2]
RS40	AT4G25500	4	13024498..13027484	11.17	-1.35	-2.54	2.63e-13	1.42e-11	6.67e-09	Serine/arginine-rich splicing factor RS40 [Source:UniProtKB/Swiss-Prot;Acc:P92965]
CCD4	AT4G19170	4	10481619..10483879	465.85	-1.36	-2.57	3.85e-10	1.21e-08	9.75e-06	Probable carotenoid cleavage dioxygenase 4, chloroplastic [Source:UniProtKB/Swiss-Prot;Acc:O49675]
gene:AT1G33770	AT1G33770	1	12241614..12245292	2.99	-1.36	-2.57	1.68e-07	2.96e-06	0.00427	Protein kinase superfamily protein [Source:UniProtKB/TrEMBL;Acc:Q9LQ29]
RD29A	AT5G52310	5	21240717..21243644	40.02	-1.36	-2.57	3.71e-07	5.96e-06	0.00939	Low-temperature-induced 78 kDa protein [Source:UniProtKB/Swiss-Prot;Acc:Q06738]
ZW9	AT1G58270	1	complement(21611803..21614169)	39.38	-1.36	-2.57	8.53e-11	3.06e-09	2.16e-06	At1g58270/F19C14_8 [Source:UniProtKB/TrEMBL;Acc:Q9SLV3]
gene:AT1G30820	AT1G30820	1	complement(10944908..10949482)	15.44	-1.37	-2.58	1.78e-14	1.18e-12	4.5e-10	CTP synthase [Source:UniProtKB/TrEMBL;Acc:F4I6G9]
GGH3	AT1G78670	1	29590904..29593544	74.01	-1.37	-2.58	1.15e-08	2.66e-07	0.000292	Probable gamma-glutamyl hydrolase 3 [Source:UniProtKB/Swiss-Prot;Acc:Q9ZV85]
HHO5	AT4G37180	4	17504428..17506504	12.83	-1.37	-2.58	3.55e-13	1.87e-11	9e-09	Transcription factor HHO5 [Source:UniProtKB/Swiss-Prot;Acc:F4JRB0]
ALN	AT4G04955	4	complement(2522034..2525352)	14.63	-1.38	-2.61	4.38e-13	2.27e-11	1.11e-08	Allantoinase [Source:UniProtKB/Swiss-Prot;Acc:Q94AP0]
BFRUCT4	AT1G12240	1	4153641..4157653	101.01	-1.38	-2.61	4.93e-14	3.03e-12	1.25e-09	Acid beta-fructofuranosidase 4, vacuolar [Source:UniProtKB/Swiss-Prot;Acc:Q39041]
CYP706A5	AT4G12310	4	complement(7309898..7312684)	15.28	-1.38	-2.6	4.66e-15	3.36e-13	1.18e-10	CYP706A5 [Source:UniProtKB/TrEMBL;Acc:A0A178UVW4]
ESL1	AT1G08920	1	2867203..2870745	6.37	-1.38	-2.61	5.55e-16	4.69e-14	1.41e-11	ERD (early response to dehydration) six-like 1 [Source:TAIR;Acc:AT1G08920]
GATL7	AT3G62660	3	23172754..23174993	17.76	-1.38	-2.6	4.73e-14	2.93e-12	1.2e-09	Probable galacturonosyltransferase-like 7 [Source:UniProtKB/Swiss-Prot;Acc:Q8VYF4]
gene:AT4G01330	AT4G01330	4	550175..553097	25.04	-1.38	-2.61	7.62e-14	4.56e-12	1.93e-09	Protein kinase superfamily protein [Source:UniProtKB/TrEMBL;Acc:F4JI10]
gene:AT5G11580	AT5G11580	5	3718804..3721425	12.51	-1.38	-2.61	0	0	0	AT5g11580/F15N18_170 [Source:UniProtKB/TrEMBL;Acc:Q93Z10]
gene:AT5G25280	AT5G25280	5	8773734..8776594	62.72	-1.38	-2.61	4.3e-11	1.63e-09	1.09e-06	AT5g25280/F18G18_20 [Source:UniProtKB/TrEMBL;Acc:Q93WB2]
gene:AT5G54530	AT5G54530	5	22152724..22154466	8.14	-1.38	-2.6	1.43e-07	2.55e-06	0.00361	Uncharacterized protein At5g54530/MRB17_3 [Source:UniProtKB/TrEMBL;Acc:Q8GYV1]
UPS2	AT2G03530	2	1071453..1074016	16.6	-1.38	-2.6	2.38e-14	1.54e-12	6.02e-10	ureide permease 2 [Source:TAIR;Acc:AT2G03530]
BGAL6	AT5G63800	5	25530055..25535889	113.98	-1.39	-2.62	5.37e-12	2.31e-10	1.36e-07	Beta-galactosidase 6 [Source:UniProtKB/Swiss-Prot;Acc:Q9FFN4]
GDU4	AT2G24762	2	10559173..10560239	13.17	-1.39	-2.62	1.37e-14	9.25e-13	3.46e-10	Protein GLUTAMINE DUMPER 4 [Source:UniProtKB/Swiss-Prot;Acc:Q8S8A0]
gene:AT1G49450	AT1G49450	1	18305445..18307557	2.77	-1.39	-2.62	1.11e-07	2.04e-06	0.00281	F13F21.11 protein [Source:UniProtKB/TrEMBL;Acc:Q9XIB2]
gene:AT1G67050	AT1G67050	1	complement(25028538..25029857)	18.32	-1.39	-2.63	1.45e-14	9.75e-13	3.68e-10	F1O19.11 protein [Source:UniProtKB/TrEMBL;Acc:Q9FZH6]
gene:AT1G80180	AT1G80180	1	complement(30156682..30157808)	90.66	-1.39	-2.63	6.12e-13	3.07e-11	1.55e-08	MAPK kinase substrate protein At1g80180 [Source:UniProtKB/Swiss-Prot;Acc:Q9SSC1]
ACL5	AT5G19530	5	complement(6588771..6591363)	12.97	-1.4	-2.63	1.11e-16	1e-14	2.81e-12	Thermospermine synthase ACAULIS5 [Source:UniProtKB/Swiss-Prot;Acc:Q9S7X6]
gene:AT2G24550	AT2G24550	2	complement(10427856..10429487)	83.64	-1.4	-2.64	5.94e-14	3.62e-12	1.5e-09	At2g24550/F25P17.15 [Source:UniProtKB/TrEMBL;Acc:Q945P6]
gene:AT4G26288	AT4G26288	4	13307461..13308306	9.22	-1.4	-2.64	4.44e-09	1.11e-07	0.000112	FUNCTIONS IN: molecular_function unknown; INVOLVED IN: biological_process unknown; LOCATED IN: cellular_component unknown; BEST Arabidopsis thaliana protein match is: oxidative stress 3 (TAIR:AT5G56550.1); Ha. [Source:TAIR;Acc:AT4G26288]
OFP15	AT2G36050	2	complement(15135568..15137012)	11.35	-1.4	-2.63	7.77e-09	1.85e-07	0.000197	OFP15 [Source:UniProtKB/TrEMBL;Acc:A0A178VSX7]
gene:AT4G09760	AT4G09760	4	complement(6148758..6151399)	77.69	-1.41	-2.66	1.91e-14	1.26e-12	4.84e-10	Probable choline kinase 3 [Source:UniProtKB/Swiss-Prot;Acc:Q9SZ92]
GA2	AT1G79460	1	29890367..29894646	4.25	-1.42	-2.67	4.44e-16	3.81e-14	1.12e-11	KS1 [Source:UniProtKB/TrEMBL;Acc:A0A178WDK0]
gene:AT1G73750	AT1G73750	1	27736546..27739210	41.2	-1.42	-2.67	6.66e-16	5.51e-14	1.69e-11	Uncharacterised conserved protein UCP031088, alpha/beta hydrolase [Source:TAIR;Acc:AT1G73750]
gene:AT1G78170	AT1G78170	1	29413874..29415197	17.14	-1.42	-2.68	2.54e-11	9.97e-10	6.44e-07	E3 ubiquitin-protein ligase [Source:UniProtKB/TrEMBL;Acc:Q84JP5]
GWD2	AT4G24450	4	12635061..12642808	2.07	-1.42	-2.68	1.1e-08	2.56e-07	0.000279	Alpha-glucan water dikinase 2 [Source:UniProtKB/Swiss-Prot;Acc:Q9STV0]
MAKR1	AT5G26230	5	complement(9172911..9174598)	5.39	-1.42	-2.67	1.98e-09	5.42e-08	5.01e-05	Probable membrane-associated kinase regulator 1 [Source:UniProtKB/Swiss-Prot;Acc:Q3E936]
gene:AT2G27385	AT2G27385	2	complement(11716001..11717437)	120.29	-1.43	-2.7	2.08e-13	1.13e-11	5.26e-09	Pollen Ole e 1 allergen and extensin family protein [Source:UniProtKB/TrEMBL;Acc:F4IFT4]
BRXL2	AT3G14000	3	complement(4630865..4634081)	3	-1.44	-2.71	1.59e-10	5.4e-09	4.02e-06	BRX-LIKE2 [Source:UniProtKB/TrEMBL;Acc:A0A178VEV0]
gene:AT1G11175	AT1G11175	1	3744858..3745655	20.53	-1.44	-2.71	8.53e-13	4.15e-11	2.16e-08	Other RNA
NCRK	AT2G28250	2	12042348..12046616	1.3	-1.44	-2.72	2.76e-07	4.57e-06	0.00698	NCRK [Source:UniProtKB/TrEMBL;Acc:A0A178VW29]
BHLH61	AT5G10570	5	3341200..3343079	3.71	-1.45	-2.73	8.75e-07	1.3e-05	0.02	Transcription factor bHLH61 [Source:UniProtKB/Swiss-Prot;Acc:Q9LXA9]
gene:AT1G10090	AT1G10090	1	complement(3290311..3296198)	20.91	-1.45	-2.72	0	0	0	Hyperosmolality-gated Ca2+ permeable channel 2.2 [Source:UniProtKB/TrEMBL;Acc:A0A097NUS5]
gene:AT1G66890	AT1G66890	1	24957362..24958293	13.28	-1.45	-2.73	8.32e-13	4.06e-11	2.11e-08	50S ribosomal-like protein [Source:UniProtKB/TrEMBL;Acc:Q9C618]
gene:AT3G01310	AT3G01310	3	complement(93995..102010)	24.94	-1.45	-2.73	0	0	0	Phosphoglycerate mutase-like family protein [Source:UniProtKB/TrEMBL;Acc:F4J8C7]
gene:AT5G02515	AT5G02515	5	complement(5239271..5240333)	12.18	-1.45	-2.73	1.31e-10	4.54e-09	3.31e-06	Natural antisense transcript
HSFC1	AT3G24520	3	8941066..8942874	12.24	-1.45	-2.74	1.85e-11	7.34e-10	4.68e-07	Heat stress transcription factor C-1 [Source:UniProtKB/Swiss-Prot;Acc:Q9LV52]
AKINBETA1	AT5G21170	5	7205477..7208613	40.08	-1.46	-2.75	2.39e-12	1.08e-10	6.06e-08	5'-AMP-activated protein kinase beta-2 subunit protein [Source:UniProtKB/TrEMBL;Acc:Q2V357]
CATHB1	AT1G02300	1	453107..455519	14.09	-1.46	-2.75	1.19e-11	4.89e-10	3.02e-07	Cathepsin B-like protease 1 [Source:UniProtKB/Swiss-Prot;Acc:F4HVZ1]
gene:AT2G08665	AT2G08665	2	14522522..14523568	3.642.73	-1.46	-2.76	6.18e-08	1.21e-06	0.00157	Natural antisense transcript overlaps with AT2G34420
gene:AT2G30600	AT2G30600	2	13036814..13041684	15.28	-1.46	-2.76	5.06e-12	2.19e-10	1.28e-07	BTB/POZ domain-containing protein [Source:UniProtKB/TrEMBL;Acc:F4INV5]
RHA1B	AT4G11360	4	6905848..6906856	38.37	-1.46	-2.75	9.74e-12	4.08e-10	2.47e-07	E3 ubiquitin-protein ligase RHA1B [Source:UniProtKB/Swiss-Prot;Acc:Q9SUS5]
gene:AT1G76820	AT1G76820	1	28837573..28842566	1.61	-1.47	-2.77	1.94e-08	4.28e-07	0.00049	eukaryotic translation initiation factor 2 (eIF-2) family protein [Source:TAIR;Acc:AT1G76820]
gene:AT2G20670	AT2G20670	2	complement(8911860..8913747)	107.92	-1.47	-2.77	1.64e-11	6.59e-10	4.14e-07	Expressed protein [Source:UniProtKB/TrEMBL;Acc:Q9SIU5]
gene:AT3G21755	AT3G21755	3	complement(7666298..7669480)	3.81	-1.47	-2.77	4.07e-11	1.56e-09	1.03e-06	Natural antisense transcript overlaps with AT3G21760
gene:AT4G06536	AT4G06536	4	3360719..3361516	10.69	-1.47	-2.77	1.1e-12	5.3e-11	2.78e-08	At4g06536 [Source:UniProtKB/TrEMBL;Acc:Q1PEB2]
gene:AT5G03640	AT5G03640	5	927136..930921	1.42	-1.47	-2.78	4.04e-07	6.45e-06	0.01	Protein kinase superfamily protein [Source:UniProtKB/TrEMBL;Acc:Q9LZS4]
gene:AT5G11610	AT5G11610	5	complement(3735350..3738230)	22.04	-1.47	-2.78	7.15e-14	4.3e-12	1.81e-09	Exostosin family protein [Source:UniProtKB/TrEMBL;Acc:Q9LYD1]
PUB63	AT2G40640	2	complement(16960964..16963215)	3.01	-1.47	-2.77	4.81e-09	1.2e-07	0.000122	U-box domain-containing protein 63 [Source:UniProtKB/Swiss-Prot;Acc:Q58FY4]
ABCB19	AT3G28860	3	complement(10870005..10877578)	20.12	-1.48	-2.79	0	0	0	ABC transporter B family member 19 [Source:UniProtKB/Swiss-Prot;Acc:Q9LJX0]
gene:AT2G29670	AT2G29670	2	complement(12681831..12685151)	158.79	-1.48	-2.8	8.52e-14	5e-12	2.16e-09	At2g29670/T27A16.23 [Source:UniProtKB/TrEMBL;Acc:O82388]
gene:AT4G24800	AT4G24800	4	12781762..12785238	41.08	-1.48	-2.8	0	0	0	ECIP1 [Source:UniProtKB/TrEMBL;Acc:A0A384KU64]
SRK2I	AT5G66880	5	26710302..26712971	17.82	-1.48	-2.8	7.16e-11	2.6e-09	1.81e-06	Serine/threonine-protein kinase SRK2I [Source:UniProtKB/Swiss-Prot;Acc:Q39193]
UGT73B1	AT4G34138	4	complement(16347997..16350203)	9.15	-1.48	-2.8	2.39e-13	1.29e-11	6.05e-09	Glycosyltransferase (Fragment) [Source:UniProtKB/TrEMBL;Acc:W8PUI6]
CYP71B4	AT3G26280	3	complement(9630128..9632145)	56.57	-1.49	-2.81	5.93e-09	1.45e-07	0.00015	Cytochrome P450, family 71, subfamily B, polypeptide 4 [Source:UniProtKB/TrEMBL;Acc:A0A1I9LMQ2]
FBA5	AT4G26530	4	13390754..13393265	307.87	-1.49	-2.81	2.66e-08	5.65e-07	0.000674	Fructose-bisphosphate aldolase [Source:UniProtKB/TrEMBL;Acc:A0A178V385]
gene:AT1G49490	AT1G49490	1	complement(18317259..18320210)	2.31	-1.5	-2.83	3.88e-09	9.89e-08	9.82e-05	Leucine-rich repeat (LRR) family protein [Source:TAIR;Acc:AT1G49490]
gene:AT1G75800	AT1G75800	1	28458691..28460961	51.32	-1.5	-2.83	0	0	0	At1g75800/T4O12_2 [Source:UniProtKB/TrEMBL;Acc:Q9LQT4]
gene:AT3G09275	AT3G09275	3	complement(22142893..22144281)	208.19	-1.5	-2.83	5.1e-14	3.13e-12	1.29e-09	Natural antisense transcript overlaps with AT3G59940
GSO1	AT4G20140	4	10883921..10888270	0.86	-1.5	-2.83	2.08e-07	3.55e-06	0.00526	LRR receptor-like serine/threonine-protein kinase GSO1 [Source:UniProtKB/Swiss-Prot;Acc:C0LGQ5]
HAT9	AT2G22800	2	complement(9704632..9706217)	8.98	-1.5	-2.83	9.08e-12	3.83e-10	2.3e-07	HAT9 [Source:UniProtKB/TrEMBL;Acc:A0A178VZE8]
JAL5	AT1G52000	1	complement(19333088..19336135)	42.35	-1.5	-2.83	1.59e-07	2.82e-06	0.00404	Jacalin-related lectin 5 [Source:UniProtKB/Swiss-Prot;Acc:Q9ZU23]
KRP2	AT3G50630	3	18800306..18801595	4.04	-1.5	-2.83	1.25e-07	2.26e-06	0.00316	Cyclin-dependent kinase inhibitor 2 [Source:UniProtKB/Swiss-Prot;Acc:Q9SCR2]
PHS1_2	AT3G29320	3	11252807..11257814	57.96	-1.5	-2.83	0	0	0	Alpha-glucan phosphorylase 1 [Source:UniProtKB/Swiss-Prot;Acc:Q9LIB2]
gene:AT1G21920	AT1G21920	1	complement(7704173..7706254)	51.33	-1.51	-2.84	2.06e-13	1.12e-11	5.23e-09	Histone H3 K4-specific methyltransferase SET7/9 family protein [Source:UniProtKB/TrEMBL;Acc:Q9SFE3]
HAT2	AT5G47370	5	complement(19216271..19218007)	41.36	-1.52	-2.87	5.79e-10	1.77e-08	1.47e-05	Homeobox-leucine zipper protein HAT2 [Source:UniProtKB/Swiss-Prot;Acc:P46601]
SCAMP2	AT1G03550	1	complement(885623..887956)	5.29	-1.52	-2.86	3.07e-08	6.42e-07	0.000777	Secretory carrier-associated membrane protein 2 [Source:UniProtKB/Swiss-Prot;Acc:Q9LR68]
BZIP1	AT5G49450	5	20051829..20052735	13.53	-1.53	-2.89	1.89e-08	4.18e-07	0.000479	Basic leucine zipper 1 [Source:UniProtKB/Swiss-Prot;Acc:Q9FGX2]
gene:AT1G73480	AT1G73480	1	27628678..27632840	115.07	-1.53	-2.88	2.19e-11	8.64e-10	5.54e-07	Alpha/beta-Hydrolases superfamily protein [Source:UniProtKB/TrEMBL;Acc:Q94AM5]
gene:AT2G32150	AT2G32150	2	13658888..13660948	39.52	-1.53	-2.9	2.11e-15	1.6e-13	5.34e-11	At2g32150/F22D22.10 [Source:UniProtKB/TrEMBL;Acc:Q9SKY5]
KING1	AT3G48530	3	17987378..17989763	42.98	-1.53	-2.9	7.66e-15	5.35e-13	1.94e-10	SNF1-related protein kinase regulatory subunit gamma-1 [Source:UniProtKB/Swiss-Prot;Acc:Q8LBB2]
NPF1.2	AT1G52190	1	19434480..19439031	23.56	-1.53	-2.89	3.63e-11	1.4e-09	9.19e-07	Protein NRT1/ PTR FAMILY 1.2 [Source:UniProtKB/Swiss-Prot;Acc:Q9M817]
gene:AT3G01490	AT3G01490	3	complement(190831..193721)	16.28	-1.54	-2.9	7.83e-13	3.87e-11	1.98e-08	AT3g01490/F4P13_4 [Source:UniProtKB/TrEMBL;Acc:Q9SSA4]
GWD1	AT1G10760	1	complement(3580830..3590928)	45.79	-1.54	-2.9	1.11e-16	1e-14	2.81e-12	Alpha-glucan water dikinase 1, chloroplastic [Source:UniProtKB/Swiss-Prot;Acc:Q9SAC6]
gene:AT3G03870	AT3G03870	3	995062..997410	41.61	-1.55	-2.94	3.06e-10	9.85e-09	7.76e-06	F20H23.8 protein [Source:UniProtKB/TrEMBL;Acc:Q9SRW4]
gene:AT4G12900	AT4G12900	4	7548765..7550333	5.49	-1.55	-2.93	1.11e-11	4.57e-10	2.8e-07	Gamma interferon responsive lysosomal thiol (GILT) reductase family protein [Source:UniProtKB/TrEMBL;Acc:Q9SV79]
gene:AT4G32340	AT4G32340	4	complement(15612337..15614544)	14.94	-1.55	-2.93	1.33e-09	3.79e-08	3.37e-05	Tetratricopeptide repeat (TPR)-like superfamily protein [Source:UniProtKB/TrEMBL;Acc:O49358]
LAMP1	AT5G19740	5	6673874..6676931	4.49	-1.55	-2.93	9.29e-10	2.72e-08	2.35e-05	Probable glutamate carboxypeptidase LAMP1 [Source:UniProtKB/Swiss-Prot;Acc:Q7Y228]
PER42	AT4G21960	4	complement(11646109..11648644)	2.574.41	-1.55	-2.92	1.11e-16	1e-14	2.81e-12	Peroxidase 42 [Source:UniProtKB/Swiss-Prot;Acc:Q9SB81]
RIBA2	AT2G22450	2	9530365..9533066	1.95	-1.55	-2.93	1.51e-06	2.11e-05	0.04	Monofunctional riboflavin biosynthesis protein RIBA 2, chloroplastic [Source:UniProtKB/Swiss-Prot;Acc:Q6NLQ7]
ABCB15	AT3G28345	3	complement(10593690..10599042)	0.55	-1.56	-2.94	1.89e-06	2.56e-05	0.05	ABC transporter B family member 15 [Source:UniProtKB/Swiss-Prot;Acc:Q9LHD1]
gene:AT1G25230	AT1G25230	1	complement(8840203..8842445)	9.04	-1.56	-2.96	1.01e-13	5.8e-12	2.56e-09	Calcineurin-like metallo-phosphoesterase superfamily protein [Source:TAIR;Acc:AT1G25230]
gene:AT1G44800	AT1G44800	1	complement(16913994..16917053)	12.48	-1.56	-2.96	3.01e-13	1.62e-11	7.62e-09	WAT1-related protein At1g44800 [Source:UniProtKB/Swiss-Prot;Acc:Q9LPF1]
gene:AT1G70820	AT1G70820	1	26705420..26708265	64.95	-1.56	-2.96	0	0	0	At1g70820 [Source:UniProtKB/TrEMBL;Acc:Q9SSL0]
TUBB5	AT1G20010	1	complement(6937719..6940832)	55.99	-1.56	-2.94	1.11e-16	1e-14	2.81e-12	Tubulin beta-5 chain [Source:UniProtKB/Swiss-Prot;Acc:P29513]
UBC5	AT1G63800	1	complement(23667592..23669145)	33	-1.56	-2.94	7.77e-15	5.41e-13	1.97e-10	UBC5 [Source:UniProtKB/TrEMBL;Acc:A0A178WDU0]
At17.1	AT2G01340	2	163954..165290	7.25	-1.57	-2.98	1.33e-06	1.89e-05	0.03	At2g01340 [Source:UniProtKB/TrEMBL;Acc:Q52K81]
gene:AT5G12950	AT5G12950	5	4092519..4097059	21.22	-1.57	-2.98	0	0	0	Proline-tRNA ligase (DUF1680) [Source:UniProtKB/TrEMBL;Acc:Q9LXU4]
PP2A14	AT5G52120	5	complement(21176377..21180474)	2.52	-1.57	-2.98	1.41e-06	1.98e-05	0.04	F-box protein PP2-A14 [Source:UniProtKB/Swiss-Prot;Acc:Q9FJ80]
FRO6	AT5G49730	5	complement(20201037..20204595)	290.05	-1.58	-2.99	3.12e-14	1.99e-12	7.9e-10	Ferric reduction oxidase 6 [Source:UniProtKB/Swiss-Prot;Acc:Q8RWS6]
gene:AT3G19850	AT3G19850	3	complement(6898163..6901334)	17.57	-1.58	-2.99	1.33e-15	1.04e-13	3.37e-11	BTB/POZ domain-containing protein At3g19850 [Source:UniProtKB/Swiss-Prot;Acc:Q9LT24]
gene:AT4G06534	AT4G06534	4	3356535..3358162	11.54	-1.58	-2.99	1.11e-15	8.79e-14	2.81e-11	unknown protein; FUNCTIONS IN: molecular_function unknown; INVOLVED IN: biological_process unknown; LOCATED IN: endomembrane system; Ha. [Source:TAIR;Acc:AT4G06534]
DPE2	AT2G40840	2	17044932..17051062	95.64	-1.59	-3	0	0	0	4-alpha-glucanotransferase DPE2 [Source:UniProtKB/Swiss-Prot;Acc:Q8RXD9]
ERF061	AT1G64380	1	complement(23890570..23892193)	8.61	-1.59	-3.01	0	0	0	Ethylene-responsive transcription factor ERF061 [Source:UniProtKB/Swiss-Prot;Acc:Q9C7W2]
gene:AT2G26355	AT2G26355	2	11220708..11221535	10.41	-1.59	-3.02	2.49e-08	5.33e-07	0.000632	Natural antisense transcript overlaps with AT2G26360
gene:AT3G52060	AT3G52060	3	complement(19310531..19312281)	97.12	-1.59	-3.02	4.55e-15	3.29e-13	1.15e-10	GnTL [Source:UniProtKB/TrEMBL;Acc:A0A384L2P4]
HMA2	AT4G30110	4	complement(14720062..14725311)	11.39	-1.59	-3.01	0	0	0	Cadmium/zinc-transporting ATPase HMA2 [Source:UniProtKB/Swiss-Prot;Acc:Q9SZW4]
SPL4	AT1G53160	1	19806263..19807705	6.18	-1.59	-3.02	6.78e-07	1.03e-05	0.02	Squamosa promoter-binding-like protein 4 [Source:UniProtKB/Swiss-Prot;Acc:Q9S7A9]
CIPK17	AT1G48260	1	complement(17813886..17817441)	5.62	-1.6	-3.04	5.24e-12	2.26e-10	1.33e-07	CBL-interacting serine/threonine-protein kinase 17 [Source:UniProtKB/Swiss-Prot;Acc:Q94C40]
gene:AT1G17970	AT1G17970	1	6184717..6187499	13.62	-1.6	-3.04	0	0	0	At1g17970/F2H15_16 [Source:UniProtKB/TrEMBL;Acc:Q944L9]
PHS2	AT3G46970	3	complement(17301394..17306633)	70.86	-1.6	-3.02	0	0	0	Alpha-glucan phosphorylase 2, cytosolic [Source:UniProtKB/Swiss-Prot;Acc:Q9SD76]
gene:AT5G16030	AT5G16030	5	5237970..5240748	154.98	-1.61	-3.06	2.22e-15	1.67e-13	5.62e-11	unknown protein; BEST Arabidopsis thaliana protein match is: unknown protein (TAIR:AT3G02500.1); Ha. [Source:TAIR;Acc:AT5G16030]
SKP2B	AT1G77000	1	28940147..28942639	4.69	-1.61	-3.06	2.69e-09	7.11e-08	6.81e-05	F-box protein SKP2B [Source:UniProtKB/Swiss-Prot;Acc:O49286]
gene:AT1G53890	AT1G53890	1	20124706..20126525	10.09	-1.62	-3.08	4.89e-13	2.51e-11	1.24e-08	Protein of unknown function (DUF567) [Source:TAIR;Acc:AT1G53890]
SUGTL4	AT1G08890	1	2848149..2852270	6.95	-1.62	-3.07	6.62e-08	1.28e-06	0.00168	Sugar transporter ERD6-like 1 [Source:UniProtKB/Swiss-Prot;Acc:Q9SCW7]
ACBP3	AT4G24230	4	complement(12566631..12568866)	11.42	-1.63	-3.09	6.37e-10	1.93e-08	1.61e-05	Acyl-CoA-binding domain 3 [Source:UniProtKB/TrEMBL;Acc:B3H4G6]
gene:AT1G10140	AT1G10140	1	complement(3322554..3323735)	8.5	-1.63	-3.09	1.13e-07	2.08e-06	0.00287	At1g10140 [Source:UniProtKB/TrEMBL;Acc:Q9SY56]
gene:AT1G18265	AT1G18265	1	complement(6282233..6283348)	1.71	-1.63	-3.1	1.67e-06	2.31e-05	0.04	Protein FLOURY 1-like [Source:UniProtKB/Swiss-Prot;Acc:Q9LM24]
RAP2-10	AT4G36900	4	17388649..17389862	10	-1.64	-3.12	7.39e-11	2.67e-09	1.87e-06	Ethylene-responsive transcription factor RAP2-10 [Source:UniProtKB/Swiss-Prot;Acc:Q9SW63]
BGLU8	AT3G62750	3	23214247..23217084	60.51	-1.65	-3.14	0	0	0	Beta glucosidase 8 [Source:UniProtKB/TrEMBL;Acc:A0A1I9LTV6]
DSP4_1	AT3G52180	3	complement(19349600..19353728)	29.9	-1.65	-3.14	3.33e-16	2.89e-14	8.44e-12	SEX4 [Source:UniProtKB/TrEMBL;Acc:A0A178VES0]
gene:AT3G27250	AT3G27250	3	10061009..10062870	22.34	-1.65	-3.13	7.59e-11	2.73e-09	1.92e-06	At3g27250 [Source:UniProtKB/TrEMBL;Acc:Q9LK28]
gene:AT4G01670	AT4G01670	4	complement(711192..712643)	2.14	-1.65	-3.14	2.24e-07	3.79e-06	0.00566	AT4G01670 protein [Source:UniProtKB/TrEMBL;Acc:Q8GXD3]
PP2CA	AT3G11410	3	complement(3583782..3585850)	96.34	-1.65	-3.13	3.33e-16	2.89e-14	8.44e-12	Protein phosphatase 2C 37 [Source:UniProtKB/Swiss-Prot;Acc:P49598]
ACR9	AT2G39570	2	16507882..16510264	38.42	-1.66	-3.16	0	0	0	ACT domain-containing protein ACR9 [Source:UniProtKB/Swiss-Prot;Acc:O80644]
gene:AT1G56230	AT1G56230	1	complement(21045993..21049241)	6.9	-1.66	-3.15	0	0	0	Enolase (DUF1399) [Source:UniProtKB/TrEMBL;Acc:Q9C7J8]
gene:AT3G63450	AT3G63450	3	complement(23426556..23429356)	1.5	-1.66	-3.15	1.96e-07	3.38e-06	0.00497	RNA-binding (RRM/RBD/RNP motifs) family protein [Source:UniProtKB/TrEMBL;Acc:F4J108]
gene:AT5G54585	AT5G54585	5	22175461..22176735	49.79	-1.66	-3.16	2.79e-13	1.5e-11	7.07e-09	Uncharacterized protein At5g54585 [Source:UniProtKB/TrEMBL;Acc:Q8VZU6]
ATL23	AT5G42200	5	16860286..16861290	3.44	-1.67	-3.19	2.93e-07	4.82e-06	0.00742	E3 ubiquitin-protein ligase ATL23 [Source:UniProtKB/Swiss-Prot;Acc:Q8L9W3]
gene:AT4G29190	AT4G29190	4	complement(14391849..14393381)	203.9	-1.67	-3.19	7.65e-11	2.75e-09	1.94e-06	Zinc finger CCCH domain-containing protein 49 [Source:UniProtKB/Swiss-Prot;Acc:Q9M0G2]
HMT3	AT3G22740	3	complement(8032917..8036005)	6.04	-1.67	-3.18	1.18e-07	2.15e-06	0.00298	Homocysteine S-methyltransferase 3 [Source:UniProtKB/Swiss-Prot;Acc:Q8LAX0]
ARF19	AT1G19220	1	complement(6627683..6633133)	5.89	-1.68	-3.2	0	0	0	Auxin response factor 19 [Source:UniProtKB/Swiss-Prot;Acc:Q8RYC8]
ATL56	AT3G25520	2	8093220..8094823	16.78	-1.69	-3.23	6.38e-09	1.55e-07	0.000162	RPL5A [Source:UniProtKB/TrEMBL;Acc:A0A178V891]
gene:AT1G77960	AT1G77960	1	complement(29310021..29313571)	11.31	-1.69	-3.23	8e-13	3.93e-11	2.03e-08	Repressor ROX1-like protein [Source:UniProtKB/TrEMBL;Acc:Q5BPU6]
gene:AT4G16857	AT4G16857	4	complement(9482429..9483913)	2.1	-1.69	-3.23	2.98e-07	4.89e-06	0.00756	Disease resistance protein (TIR-NBS-LRR class) family protein [Source:UniProtKB/TrEMBL;Acc:A0A1P8B877]
gene:AT4G30660	AT4G30660	4	14955373..14956171	38.87	-1.69	-3.22	0	0	0	UPF0057 membrane protein At4g30660 [Source:UniProtKB/Swiss-Prot;Acc:Q9SUI0]
TSA1_1	AT1G52410	1	19520603..19525685	15.14	-1.69	-3.22	2.51e-08	5.36e-07	0.000636	TSK-associating protein 1 [Source:UniProtKB/Swiss-Prot;Acc:F4ICX9]
gene:AT1G79700	AT1G79700	1	complement(29990336..29993766)	4.77	-1.7	-3.25	1.2e-07	2.18e-06	0.00303	Integrase-type DNA-binding superfamily protein [Source:UniProtKB/TrEMBL;Acc:A8MQS2]
TPS9	AT1G23870	1	8432179..8435656	7.96	-1.7	-3.24	0	0	0	Probable alpha,alpha-trehalose-phosphate synthase [UDP-forming] 9 [Source:UniProtKB/Swiss-Prot;Acc:Q9LRA7]
BXL2	AT1G02640	1	564018..567771	3.09	-1.71	-3.28	8.07e-11	2.9e-09	2.04e-06	Probable beta-D-xylosidase 2 [Source:UniProtKB/Swiss-Prot;Acc:Q94KD8]
gene:AT3G05936	AT3G05936	3	complement(1773812..1774594)	13.28	-1.71	-3.27	3.55e-15	2.62e-13	9e-11	Putative uncharacterized protein [Source:UniProtKB/TrEMBL;Acc:Q1G3B3]
gene:AT3G52070	AT3G52070	3	19312718..19313466	13.9	-1.71	-3.26	2.46e-10	8.12e-09	6.23e-06	At3g52070 [Source:UniProtKB/TrEMBL;Acc:Q9SUZ7]
AMI1	AT1G08980	1	2884351..2886621	32.64	-1.72	-3.29	1.34e-12	6.36e-11	3.4e-08	Amidase 1 [Source:UniProtKB/Swiss-Prot;Acc:Q9FR37]
AGT3	AT2G38400	2	16083645..16086453	12.46	-1.73	-3.32	0	0	0	Alanine:glyoxylate aminotransferase 3 [Source:UniProtKB/TrEMBL;Acc:F4ISY3]
FD	AT4G35900	4	17004382..17006462	2.09	-1.73	-3.33	8.34e-08	1.58e-06	0.00211	Protein FD [Source:UniProtKB/Swiss-Prot;Acc:Q84JK2]
gene:AT1G06473	AT1G06473	1	complement(11471861..11472650)	3.16	-1.73	-3.32	8.17e-07	1.22e-05	0.02
gene:AT5G17460	AT5G17460	5	complement(5757073..5759817)	1.67	-1.73	-3.32	2.57e-07	4.29e-06	0.00652	Glutamyl-tRNA (Gln) amidotransferase subunit C [Source:UniProtKB/TrEMBL;Acc:Q949X1]
ALMT5	AT1G68600	1	25759736..25762982	114.45	-1.74	-3.34	1.42e-14	9.57e-13	3.6e-10	Aluminum-activated malate transporter 5 [Source:UniProtKB/Swiss-Prot;Acc:Q93Z29]
gene:AT2G39400	AT2G39400	2	16452612..16455001	34.58	-1.74	-3.34	1.99e-07	3.42e-06	0.00505	Alpha/beta-Hydrolases superfamily protein [Source:UniProtKB/TrEMBL;Acc:O80627]
gene:AT5G65207	AT5G65207	5	complement(26052200..26052717)	31.34	-1.74	-3.34	1.6e-13	8.89e-12	4.04e-09	Uncharacterized protein At5g65207 [Source:UniProtKB/TrEMBL;Acc:Q8RXW8]
MOT2	AT1G80310	1	30194618..30196554	24.69	-1.74	-3.33	0	0	0	MOT2 [Source:UniProtKB/TrEMBL;Acc:A0A178WGR3]
TLP1_1	AT2G02710	2	complement(758693..761064)	30.53	-1.74	-3.34	0	0	0	Protein TWIN LOV 1 [Source:UniProtKB/Swiss-Prot;Acc:O64511]
UGT85A4	AT1G78270	1	complement(29450563..29452417)	9.74	-1.74	-3.34	3.47e-11	1.34e-09	8.78e-07	UDP-glycosyltransferase 85A4 [Source:UniProtKB/Swiss-Prot;Acc:Q9M9E7]
gene:AT1G70260	AT1G70260	1	complement(26456774..26459570)	25.27	-1.76	-3.4	1.51e-06	2.11e-05	0.04	WAT1-related protein At1g70260 [Source:UniProtKB/Swiss-Prot;Acc:F4I5D5]
gene:AT5G03230	AT5G03230	5	769438..770563	48.26	-1.76	-3.4	1.1e-12	5.32e-11	2.8e-08	Arabidopsis thaliana genomic DNA, chromosome 5, P1 clone:MOK16 [Source:UniProtKB/TrEMBL;Acc:Q9LYW2]
AOC1	AT3G25760	3	9403779..9405338	99.98	-1.77	-3.4	8.09e-13	3.96e-11	2.05e-08	At3g25760 [Source:UniProtKB/TrEMBL;Acc:Q2HIV2]
gene:AT2G27830	AT2G27830	2	11860218..11861525	51.83	-1.77	-3.42	7.6e-09	1.82e-07	0.000192	Expressed protein [Source:UniProtKB/TrEMBL;Acc:Q9ZUY4]
SIS	AT5G02020	5	complement(385878..388231)	19.31	-1.77	-3.4	6.66e-16	5.51e-14	1.69e-11	AT5g02020/T7H20_70 [Source:UniProtKB/TrEMBL;Acc:Q9LZM9]
HAT1	AT4G17460	4	9739518..9741234	10.58	-1.78	-3.44	6.53e-10	1.97e-08	1.65e-05	Homeobox-leucine zipper protein HAT1 [Source:UniProtKB/Swiss-Prot;Acc:P46600]
PHYA	AT1G09570	1	complement(3095160..3100819)	20.65	-1.78	-3.43	0	0	0	phytochrome A [Source:TAIR;Acc:AT1G09570]
gene:AT3G07350	AT3G07350	3	2347186..2348791	15.64	-1.79	-3.45	1.71e-13	9.45e-12	4.32e-09	F21O3.6 protein [Source:UniProtKB/TrEMBL;Acc:Q9SRT1]
gene:AT3G48390	AT3G48390	3	17920795..17923496	3.76	-1.79	-3.46	1.07e-10	3.78e-09	2.72e-06	AT3g48390/T29H11_90 [Source:UniProtKB/TrEMBL;Acc:Q9STL9]
gene:AT5G44005	AT5G44005	5	complement(17704843..17705793)	9.16	-1.79	-3.46	5.72e-12	2.46e-10	1.45e-07	At5g44005 [Source:UniProtKB/TrEMBL;Acc:Q84WM1]
WNK1	AT3G04910	3	1354536..1358235	34.57	-1.79	-3.47	0	0	0	Serine/threonine-protein kinase WNK1 [Source:UniProtKB/Swiss-Prot;Acc:Q9CAV6]
gene:AT1G30250	AT1G30250	1	complement(10646842..10647650)	45.92	-1.8	-3.48	0	0	0	At1g30250 [Source:UniProtKB/TrEMBL;Acc:Q66GS7]
gene:AT2G19810	AT2G19810	2	8550253..8551979	37.13	-1.8	-3.49	1.11e-16	1e-14	2.81e-12	TZF2 [Source:UniProtKB/TrEMBL;Acc:A0A178VX61]
gene:AT4G33490	AT4G33490	4	complement(16108643..16110877)	5.62	-1.8	-3.47	1.27e-11	5.17e-10	3.2e-07	Eukaryotic aspartyl protease family protein [Source:UniProtKB/TrEMBL;Acc:Q8LCW1]
TPS11	AT2G18700	2	8108898..8112010	71.54	-1.8	-3.47	0	0	0	Probable alpha,alpha-trehalose-phosphate synthase [UDP-forming] 11 [Source:UniProtKB/Swiss-Prot;Acc:Q9ZV48]
RBCX1	AT4G04330	4	complement(2116553..2118617)	15.71	-1.81	-3.5	2.22e-16	1.96e-14	5.62e-12	Chaperonin-like RBCX protein 1, chloroplastic [Source:UniProtKB/Swiss-Prot;Acc:Q94AU9]
CID2	AT4G14270	4	8218083..8219322	28.38	-1.83	-3.55	2.22e-16	1.96e-14	5.62e-12	Polyadenylate-binding protein-interacting protein 2 [Source:UniProtKB/Swiss-Prot;Acc:Q94AR4]
ERF1A	AT4G17500	4	9759203..9760391	12.84	-1.83	-3.55	8.8e-07	1.3e-05	0.02	Ethylene-responsive transcription factor 1A [Source:UniProtKB/Swiss-Prot;Acc:O80337]
PME3	AT3G14310	3	complement(4771833..4775258)	61.5	-1.83	-3.56	0	0	0	Pectinesterase/pectinesterase inhibitor 3 [Source:UniProtKB/Swiss-Prot;Acc:O49006]
BT1_2	AT5G63160	5	complement(25333172..25335570)	8.23	-1.84	-3.59	2.94e-10	9.51e-09	7.45e-06	BTB/POZ and TAZ domain-containing protein 1 [Source:UniProtKB/Swiss-Prot;Acc:Q9FMK7]
gene:AT3G15630	AT3G15630	3	complement(5296841..5297851)	14.24	-1.84	-3.57	1.09e-06	1.57e-05	0.03	AT3g15630/MSJ11_3 [Source:UniProtKB/TrEMBL;Acc:Q9LW16]
SWEET13	AT5G50800	5	complement(20665068..20667312)	7.84	-1.84	-3.58	2.7e-08	5.73e-07	0.000685	Bidirectional sugar transporter SWEET [Source:UniProtKB/TrEMBL;Acc:A0A178UJY5]
gene:AT1G46554	AT1G46554	1	17252952..17253903	10.39	-1.85	-3.59	1.53e-12	7.13e-11	3.88e-08	Other RNA
gene:AT2G28660	AT2G28660	2	12295255..12297245	2.17	-1.85	-3.61	3.8e-10	1.2e-08	9.62e-06	At2g28660 [Source:UniProtKB/TrEMBL;Acc:Q7XZS3]
RGL3	AT5G17490	5	complement(5763989..5766246)	1.32	-1.85	-3.6	2.96e-08	6.22e-07	0.000751	DELLA protein RGL3 [Source:UniProtKB/Swiss-Prot;Acc:Q9LF53]
gene:AT1G68190	AT1G68190	1	25558794..25561248	24.44	-1.86	-3.64	0	0	0	B-box zinc finger family protein [Source:TAIR;Acc:AT1G68190]
FER1	AT5G01600	5	complement(227953..230051)	181.68	-1.87	-3.65	6.93e-07	1.06e-05	0.02	Ferritin-1, chloroplastic [Source:UniProtKB/Swiss-Prot;Acc:Q39101]
gene:AT1G64360	AT1G64360	1	23887809..23888615	62.2	-1.87	-3.65	3e-08	6.3e-07	0.000761	At1g64360 [Source:UniProtKB/TrEMBL;Acc:Q9C7W0]
gene:AT3G19230	AT3G19230	3	complement(6660800..6663558)	0.88	-1.87	-3.66	1.86e-06	2.53e-05	0.05	Leucine-rich repeat (LRR) family protein [Source:UniProtKB/TrEMBL;Acc:F4JB46]
gene:AT5G49015	AT5G49015	5	19868926..19870410	3.05	-1.87	-3.67	1.04e-07	1.94e-06	0.00264	Expressed protein [Source:TAIR;Acc:AT5G49015]
PORB	AT4G27440	4	13725546..13727440	234.13	-1.87	-3.65	0	0	0	Protochlorophyllide reductase B, chloroplastic [Source:UniProtKB/Swiss-Prot;Acc:P21218]
RD26	AT4G27410	4	complement(13707192..13709170)	55.25	-1.88	-3.69	0	0	0	NAC (No Apical Meristem) domain transcriptional regulator superfamily protein [Source:UniProtKB/TrEMBL;Acc:F4JIU9]
gene:AT3G28370	AT3G28370	3	10620534..10624618	0.93	-1.89	-3.72	6.3e-08	1.23e-06	0.0016	Spindle assembly checkpoint component [Source:UniProtKB/TrEMBL;Acc:A0A1I9LPY5]
GOLS3	AT1G09350	1	3019639..3021443	4.02	-1.9	-3.74	1.63e-12	7.54e-11	4.12e-08	Hexosyltransferase (Fragment) [Source:UniProtKB/TrEMBL;Acc:W8PVD7]
B'ALPHA	AT5G03470	5	866339..869252	7.69	-1.91	-3.75	0	0	0	Serine/threonine protein phosphatase 2A regulatory subunit [Source:UniProtKB/TrEMBL;Acc:A0A178UNX1]
FLZ13	AT1G74940	1	28145978..28147485	42.93	-1.91	-3.76	0	0	0	FCS-Like Zinc finger 13 [Source:UniProtKB/Swiss-Prot;Acc:Q8GRN0]
gene:AT1G12845	AT1G12845	1	complement(4378832..4379607)	4.92	-1.91	-3.75	3.07e-10	9.86e-09	7.78e-06	At1g12845 [Source:UniProtKB/TrEMBL;Acc:Q0IGM1]
VQ1	AT1G17147	1	complement(5863109..5864059)	8.36	-1.91	-3.76	1.77e-06	2.43e-05	0.04	VQ motif-containing protein 1 [Source:UniProtKB/Swiss-Prot;Acc:Q1G3U8]
gene:AT4G04630	AT4G04630	4	complement(2331677..2332814)	11.7	-1.92	-3.79	6.66e-16	5.51e-14	1.69e-11	Putative uncharacterized protein [Source:UniProtKB/TrEMBL;Acc:Q8LFI5]
UGT76C5	AT5G05890	5	1772415..1774187	7.77	-1.92	-3.79	1.41e-14	9.52e-13	3.57e-10	Glycosyltransferase (Fragment) [Source:UniProtKB/TrEMBL;Acc:W8PV16]
IGMT4	AT1G21130	1	complement(7398814..7400736)	172.53	-1.93	-3.8	1.48e-13	8.29e-12	3.74e-09	Indole glucosinolate O-methyltransferase 4 [Source:UniProtKB/Swiss-Prot;Acc:Q9LPU8]
COR47	AT1G20440	1	complement(7084409..7086873)	76.76	-1.94	-3.85	1.11e-16	1e-14	2.81e-12	RD17 [Source:UniProtKB/TrEMBL;Acc:A0A384KK16]
ATJ8	AT1G80920	1	complement(30403503..30404713)	451.81	-1.95	-3.86	9.43e-12	3.96e-10	2.39e-07	Chaperone protein dnaJ 8, chloroplastic [Source:UniProtKB/Swiss-Prot;Acc:Q9SAG8]
P5CSA	AT2G39800	2	complement(16598072..16603319)	175.01	-1.95	-3.85	0	0	0	Delta-1-pyrroline-5-carboxylate synthase A [Source:UniProtKB/Swiss-Prot;Acc:P54887]
BGLU44	AT3G18080	3	6191461..6194452	83.27	-1.96	-3.9	0	0	0	Beta-glucosidase 44 [Source:UniProtKB/Swiss-Prot;Acc:Q9LV33]
ABF1	AT1G49720	1	18400003..18402628	6.07	-1.99	-3.96	0	0	0	Abscisic acid responsive element-binding factor 1 [Source:UniProtKB/TrEMBL;Acc:F4I3C9]
AIRP2	AT5G01520	5	206432..208611	28.62	-1.99	-3.96	0	0	0	AtAIRP2 [Source:UniProtKB/TrEMBL;Acc:A0A178U9T4]
gene:AT3G16800	AT3G16800	3	5720941..5723185	21.32	-1.99	-3.97	2.43e-14	1.57e-12	6.16e-10	Probable protein phosphatase 2C 41 [Source:UniProtKB/Swiss-Prot;Acc:Q9LRZ4]
gene:AT4G01130	AT4G01130	4	485743..488226	2.11	-1.99	-3.98	7.84e-14	4.67e-12	1.99e-09	GDSL esterase/lipase At4g01130 [Source:UniProtKB/Swiss-Prot;Acc:Q9M153]
SCPL13	AT2G22980	2	9778759..9783310	10.58	-1.99	-3.98	0	0	0	Serine carboxypeptidase-like 13 [Source:UniProtKB/TrEMBL;Acc:A8MQS0]
AAP2	AT5G09220	5	2866222..2869156	48.96	-2	-4	1.32e-11	5.37e-10	3.34e-07	Amino acid permease 2 [Source:UniProtKB/Swiss-Prot;Acc:Q38967]
RMA1	AT4G03510	4	complement(1557120..1559437)	12.04	-2.01	-4.03	2e-13	1.09e-11	5.07e-09	E3 ubiquitin-protein ligase RMA1 [Source:UniProtKB/Swiss-Prot;Acc:O64425]
ICS2	AT1G18870	1	6515373..6519395	7.57	-2.02	-4.07	2.11e-15	1.6e-13	5.34e-11	Isochorismate synthase 2, chloroplastic [Source:UniProtKB/Swiss-Prot;Acc:Q9M9V6]
gene:AT4G27450	AT4G27450	4	complement(13727370..13729002)	121.43	-2.03	-4.09	5.23e-11	1.95e-09	1.33e-06	AT4g27450/F27G19_50 [Source:UniProtKB/TrEMBL;Acc:Q93V62]
RD19A	AT4G39090	4	complement(18215542..18217616)	327.18	-2.03	-4.1	1.12e-14	7.68e-13	2.84e-10	RD19A [Source:UniProtKB/TrEMBL;Acc:A0A178V006]
GAF1	AT3G50700	3	18840411..18843053	7.35	-2.04	-4.1	0	0	0	Protein indeterminate-domain 2 [Source:UniProtKB/Swiss-Prot;Acc:Q9SCQ6]
NAI1	AT2G22770	2	9684562..9686613	1.08	-2.04	-4.11	6.45e-07	9.89e-06	0.02	NAI1 [Source:UniProtKB/TrEMBL;Acc:A0A178VWP9]
TPS8	AT1G70290	1	complement(26470795..26474833)	104.66	-2.05	-4.14	0	0	0	Probable alpha,alpha-trehalose-phosphate synthase [UDP-forming] 8 [Source:UniProtKB/Swiss-Prot;Acc:Q0WUI9]
NCED3	AT3G14440	3	complement(4831286..4834015)	10.67	-2.06	-4.16	0	0	0	9-cis-epoxycarotenoid dioxygenase NCED3, chloroplastic [Source:UniProtKB/Swiss-Prot;Acc:Q9LRR7]
PAE2_1	AT1G57590	1	complement(21327360..21329944)	10.76	-2.06	-4.17	6.53e-09	1.59e-07	0.000165	Pectin acetylesterase 2 [Source:UniProtKB/Swiss-Prot;Acc:F4I839]
MARD1	AT3G63210	3	complement(23353514..23355480)	45.18	-2.07	-4.21	6.66e-16	5.51e-14	1.69e-11	Protein MARD1 [Source:UniProtKB/Swiss-Prot;Acc:Q8LGS1]
NPF5.15	AT1G22570	1	complement(7976424..7978810)	3.98	-2.08	-4.23	5.42e-09	1.34e-07	0.000137	Protein NRT1/ PTR FAMILY 5.15 [Source:UniProtKB/Swiss-Prot;Acc:Q9SK99]
gene:AT3G50840	AT3G50840	3	complement(18896129..18898680)	36.22	-2.09	-4.27	2.89e-15	2.15e-13	7.31e-11	BTB/POZ domain-containing protein At3g50840 [Source:UniProtKB/Swiss-Prot;Acc:Q8LPQ3]
gene:AT1G55760	AT1G55760	1	complement(20846872..20849054)	6.5	-2.11	-4.3	3.41e-10	1.09e-08	8.63e-06	BTB/POZ domain-containing protein At1g55760 [Source:UniProtKB/Swiss-Prot;Acc:Q680K8]
gene:AT1G56300	AT1G56300	1	complement(21078023..21080423)	1.94	-2.12	-4.36	1.01e-07	1.89e-06	0.00256	At1g56300 [Source:UniProtKB/TrEMBL;Acc:Q8L7R1]
CAT3_1	AT1G20620	1	7142972..7146540	1.027.32	-2.14	-4.41	0	0	0	catalase 3 [Source:TAIR;Acc:AT1G20620]
CYP81F2	AT5G57220	5	23187840..23189902	10.16	-2.14	-4.4	3.37e-07	5.45e-06	0.00854	Cytochrome P450 81F2 [Source:UniProtKB/Swiss-Prot;Acc:Q9LVD6]
gene:AT1G23052	AT1G23052	1	complement(8168443..8169267)	7.36	-2.14	-4.42	1.3e-07	2.35e-06	0.00329	Other RNA
CTPA3	AT3G57680	3	21380648..21383807	3.19	-2.15	-4.45	5.46e-09	1.35e-07	0.000138	Carboxyl-terminal-processing peptidase 3, chloroplastic [Source:UniProtKB/Swiss-Prot;Acc:F4J3G5]
gene:AT1G78460	AT1G78460	1	complement(29518184..29519323)	96.22	-2.15	-4.42	7.86e-14	4.67e-12	1.99e-09	AT1G78460 protein [Source:UniProtKB/TrEMBL;Acc:Q9SYN5]
PLIP2	AT1G02660	1	complement(571826..575085)	8.93	-2.15	-4.43	4.59e-11	1.73e-09	1.16e-06	Phospholipase A1 PLIP2, chloroplastic [Source:UniProtKB/Swiss-Prot;Acc:F4HXL0]
gene:AT1G80440	AT1G80440	1	30241452..30243176	184.03	-2.17	-4.51	1.83e-11	7.31e-10	4.65e-07	F-box/kelch-repeat protein At1g80440 [Source:UniProtKB/Swiss-Prot;Acc:Q9M8L2]
gene:AT3G47160	AT3G47160	3	complement(17359758..17362240)	6.53	-2.18	-4.55	6.49e-14	3.94e-12	1.65e-09	RING/U-box superfamily protein [Source:UniProtKB/TrEMBL;Acc:F4JAD0]
gene:AT2G24240	AT2G24240	2	10310482..10312573	11.01	-2.19	-4.57	1.11e-16	1e-14	2.81e-12	BTB/POZ domain-containing protein At2g24240 [Source:UniProtKB/Swiss-Prot;Acc:Q9ZUH1]
RFS2	AT3G57520	3	complement(21288742..21293171)	15.75	-2.21	-4.61	1.27e-13	7.19e-12	3.22e-09	Probable galactinol--sucrose galactosyltransferase 2 [Source:UniProtKB/Swiss-Prot;Acc:Q94A08]
gene:AT5G18130	AT5G18130	5	5995323..5997498	51.13	-2.22	-4.67	2.37e-09	6.38e-08	5.99e-05	Gb [Source:UniProtKB/TrEMBL;Acc:Q9FK57]
gene:AT1G02610	AT1G02610	1	complement(553019..556152)	12	-2.23	-4.68	1.33e-15	1.04e-13	3.37e-11	RING/FYVE/PHD zinc finger superfamily protein [Source:UniProtKB/TrEMBL;Acc:F4HXK4]
NAS3	AT1G09240	1	2984829..2986231	26.08	-2.24	-4.72	2.39e-09	6.41e-08	6.05e-05	Nicotianamine synthase 3 [Source:UniProtKB/Swiss-Prot;Acc:O80483]
CIPK21	AT5G57630	5	complement(23340746..23343489)	13.13	-2.25	-4.76	0	0	0	CBL-interacting serine/threonine-protein kinase 21 [Source:UniProtKB/Swiss-Prot;Acc:Q94CG0]
gene:AT4G35750	AT4G35750	4	complement(16940462..16942060)	120.12	-2.25	-4.76	0	0	0	At4g35750 [Source:UniProtKB/TrEMBL;Acc:O81806]
gene:AT1G13448	AT1G13448	1	4612243..4612929	9.03	-2.26	-4.79	3.87e-09	9.89e-08	9.81e-05	Natural antisense transcript overlaps with AT1G13450
HAT4	AT4G16780	4	9449114..9450905	46.27	-2.27	-4.82	1.46e-13	8.22e-12	3.7e-09	Homeobox-leucine zipper protein HAT4 [Source:UniProtKB/Swiss-Prot;Acc:Q05466]
TZF5	AT5G44260	5	complement(17829618..17831336)	21.9	-2.27	-4.83	1.05e-09	3.05e-08	2.65e-05	Zinc finger CCCH domain-containing protein 61 [Source:UniProtKB/Swiss-Prot;Acc:Q9FKW2]
gene:AT1G23050	AT1G23050	1	8168443..8169267	7.49	-2.29	-4.9	3.35e-09	8.68e-08	8.49e-05	At1g23050 [Source:UniProtKB/TrEMBL;Acc:O23119]
SKIP27	AT4G21510	4	complement(11445849..11447429)	4.49	-2.29	-4.89	1.22e-15	9.64e-14	3.09e-11	F-box protein SKIP27 [Source:UniProtKB/Swiss-Prot;Acc:O65416]
gene:AT5G45310	AT5G45310	5	complement(18359275..18361213)	3.29	-2.3	-4.94	3.16e-13	1.69e-11	8.01e-09	AT5g45310/K9E15_9 [Source:UniProtKB/TrEMBL;Acc:Q94JR2]
MBP1	AT1G52040	1	complement(19350314..19352791)	22.7	-2.3	-4.91	3.63e-07	5.84e-06	0.00921	Myrosinase-binding protein 1 [Source:UniProtKB/Swiss-Prot;Acc:Q9SAV0]
gene:AT5G57340	AT5G57340	5	23225951..23229298	9.15	-2.31	-4.96	0	0	0	Ras guanine nucleotide exchange factor Q-like protein [Source:UniProtKB/TrEMBL;Acc:Q9LVC4]
Fes1B	AT3G53800	3	19930798..19932961	15.38	-2.32	-4.98	0	0	0	Fes1B [Source:UniProtKB/TrEMBL;Acc:Q9M346]
gene:AT4G23870	AT4G23870	4	12414058..12415063	12.24	-2.32	-5	5.33e-15	3.8e-13	1.35e-10	Uncharacterized protein At4g23870; T32A16.40 [Source:UniProtKB/TrEMBL;Acc:Q9T0A2]
gene:AT1G45163	AT1G45163	1	complement(17090677..17091464)	2.67	-2.33	-5.04	5.27e-09	1.31e-07	0.000134	unknown protein; BEST Arabidopsis thaliana protein match is: unknown protein (TAIR:AT5G55790.1). [Source:TAIR;Acc:AT1G45163]
gene:AT5G40800	AT5G40800	5	complement(16334581..16336017)	2.07	-2.33	-5.04	5.36e-09	1.33e-07	0.000136	Emb [Source:UniProtKB/TrEMBL;Acc:Q9FKS6]
gene:AT5G56840	AT5G56840	5	22980638..22982425	2.04	-2.34	-5.06	5.5e-09	1.36e-07	0.000139	At5g56840 [Source:UniProtKB/TrEMBL;Acc:Q9FJS9]
UGT85A5	AT1G22370	1	complement(7897915..7900335)	9.06	-2.34	-5.05	0	0	0	UDP-glycosyltransferase 85A5 [Source:UniProtKB/Swiss-Prot;Acc:Q9LMF0]
CYP707A3	AT5G45340	5	complement(18368532..18371021)	7	-2.35	-5.09	1.2e-09	3.44e-08	3.04e-05	Abscisic acid 8'-hydroxylase 3 [Source:UniProtKB/Swiss-Prot;Acc:Q9FH76]
NAC055	AT3G15500	3	5234457..5236196	1.99	-2.35	-5.11	1.11e-06	1.61e-05	0.03	NAC3 [Source:UniProtKB/TrEMBL;Acc:A0A178VLD3]
ISA3	AT4G09020	4	5783909..5789100	8.4	-2.37	-5.16	0	0	0	Isoamylase 3, chloroplastic [Source:UniProtKB/Swiss-Prot;Acc:Q9M0S5]
ACS8	AT4G37770	4	17752079..17754157	7.63	-2.41	-5.3	8.46e-07	1.26e-05	0.02	1-aminocyclopropane-1-carboxylate synthase-like protein [Source:UniProtKB/TrEMBL;Acc:Q56Y32]
XDH2	AT4G34900	4	complement(16625517..16631370)	3.38	-2.41	-5.32	0	0	0	Xanthine dehydrogenase 2 [Source:UniProtKB/Swiss-Prot;Acc:F4JLI5]
gene:AT4G19420	AT4G19420	4	complement(10587166..10591633)	43.08	-2.42	-5.35	7.63e-13	3.78e-11	1.93e-08	Pectinacetylesterase family protein [Source:TAIR;Acc:AT4G19420]
gene:AT2G37950	AT2G37950	2	complement(15882295..15884013)	4.07	-2.45	-5.48	4.11e-15	3.01e-13	1.04e-10	At2g37950 [Source:UniProtKB/TrEMBL;Acc:Q5XEN4]
gene:AT5G55970	AT5G55970	5	22667220..22669631	13.25	-2.46	-5.5	0	0	0	RING/U-box superfamily protein [Source:UniProtKB/TrEMBL;Acc:Q8LES9]
gene:AT1G20030	AT1G20030	1	6945425..6947344	3.46	-2.47	-5.55	0	0	0	Pathogenesis-related thaumatin superfamily protein [Source:UniProtKB/TrEMBL;Acc:Q9LNT0]
gene:AT4G21970	AT4G21970	4	11653234..11654462	1.07	-2.48	-5.58	4.36e-08	8.8e-07	0.00111	Protein of unknown function, DUF584 [Source:TAIR;Acc:AT4G21970]
WCRKC1	AT5G06690	5	complement(2060435..2062081)	9.55	-2.48	-5.59	0	0	0	WCRKC thioredoxin 1 [Source:UniProtKB/TrEMBL;Acc:F4K3Y1]
gene:AT2G15960	AT2G15960	2	6947096..6947866	51.23	-2.49	-5.62	4.34e-13	2.26e-11	1.1e-08	Expressed protein [Source:UniProtKB/TrEMBL;Acc:Q9XIM6]
atnudt8	AT5G47240	5	19183523..19185644	20.87	-2.51	-5.69	0	0	0	nudix hydrolase homolog 8 [Source:TAIR;Acc:AT5G47240]
gene:AT1G69890	AT1G69890	1	complement(26323086..26324946)	7.06	-2.51	-5.68	5.12e-10	1.58e-08	1.3e-05	Actin cross-linking protein (DUF569) [Source:UniProtKB/TrEMBL;Acc:Q9CAS2]
NUDT24	AT5G19470	5	6566271..6568806	16.9	-2.51	-5.72	1.71e-07	3e-06	0.00433	nudix hydrolase homolog 24 [Source:TAIR;Acc:AT5G19470]
DPE1	AT5G64860	5	complement(25925173..25928879)	9.39	-2.57	-5.92	0	0	0	4-alpha-glucanotransferase DPE1, chloroplastic/amyloplastic [Source:UniProtKB/Swiss-Prot;Acc:Q9LV91]
gene:AT5G16410	AT5G16410	5	complement(5365597..5367612)	2.57	-2.57	-5.94	1.36e-10	4.72e-09	3.46e-06	HXXXD-type acyl-transferase family protein [Source:UniProtKB/TrEMBL;Acc:Q9FFE4]
CBSX5	AT4G27460	4	13732832..13734531	0.71	-2.58	-5.97	5.99e-07	9.25e-06	0.02	CBSX5 [Source:UniProtKB/TrEMBL;Acc:A0A178V3C0]
HIS1-3	AT2G18050	2	7845923..7847031	6.81	-2.61	-6.12	3.01e-10	9.71e-09	7.63e-06	HIS1-3 [Source:UniProtKB/TrEMBL;Acc:A0A178VX64]
SMXL8	AT2G40130	2	16765709..16769279	5.94	-2.65	-6.27	0	0	0	Protein SMAX1-LIKE 8 [Source:UniProtKB/Swiss-Prot;Acc:F4IGZ2]
gene:AT3G49790	AT3G49790	3	complement(18467959..18469962)	15.6	-2.66	-6.3	0	0	0	At3g49790 [Source:UniProtKB/TrEMBL;Acc:Q9M2X9]
TAR4	AT1G34060	1	complement(12396397..12398418)	15.45	-2.66	-6.33	1.31e-07	2.37e-06	0.00333	Tryptophan aminotransferase-related protein 4 [Source:UniProtKB/Swiss-Prot;Acc:Q93Z38]
CCL	AT3G26740	3	9827682..9828917	642.46	-2.68	-6.42	4.44e-16	3.81e-14	1.12e-11	Light-regulated protein 1, chloroplastic [Source:UniProtKB/Swiss-Prot;Acc:Q96500]
COR413IM1	AT1G29395	1	complement(10288129..10289666)	141.27	-2.69	-6.43	0	0	0	Cold-regulated 413 inner membrane protein 1, chloroplastic [Source:UniProtKB/Swiss-Prot;Acc:Q94AL8]
AtMYB47	AT1G18710	1	6450585..6453263	4.28	-2.71	-6.53	4.07e-09	1.03e-07	0.000103	MYB transcription factor [Source:UniProtKB/TrEMBL;Acc:Q9M9U2]
FRO4	AT5G23980	5	complement(8097978..8101330)	6.34	-2.74	-6.67	3.42e-11	1.32e-09	8.66e-07	Ferric reduction oxidase 4 [Source:UniProtKB/Swiss-Prot;Acc:Q8W110]
gene:AT5G49525	AT5G49525	5	complement(20096932..20097551)	3.68	-2.77	-6.8	5.11e-11	1.91e-09	1.3e-06	At5g49525 [Source:UniProtKB/TrEMBL;Acc:Q8L7F0]
BT2	AT3G48360	3	complement(17907767..17910738)	2.54	-2.83	-7.12	1.79e-09	4.95e-08	4.53e-05	BTB/POZ and TAZ domain-containing protein 2 [Source:UniProtKB/Swiss-Prot;Acc:Q94BN0]
BXL1	AT5G49360	5	complement(20011812..20016857)	105.51	-2.88	-7.38	9.33e-15	6.42e-13	2.36e-10	Beta-D-xylosidase 1 [Source:UniProtKB/Swiss-Prot;Acc:Q9FGY1]
ERF018	AT1G74930	1	28143851..28145058	9.11	-2.88	-7.34	9.27e-14	5.42e-12	2.35e-09	Ethylene-responsive transcription factor ERF018 [Source:UniProtKB/Swiss-Prot;Acc:Q9S7L5]
gene:AT5G50450	AT5G50450	5	complement(20543225..20544857)	4.03	-2.88	-7.37	4.06e-14	2.53e-12	1.03e-09	F-box protein At5g50450 [Source:UniProtKB/Swiss-Prot;Acc:Q9FK27]
GOLS2	AT1G56600	1	21207537..21209635	78.67	-2.88	-7.36	1.33e-15	1.04e-13	3.37e-11	Galactinol synthase 2 [Source:UniProtKB/Swiss-Prot;Acc:Q9FXB2]
IAA29	AT4G32280	4	15583332..15584903	14.7	-2.88	-7.38	9.07e-07	1.34e-05	0.02	Auxin-responsive protein [Source:UniProtKB/TrEMBL;Acc:Q2VWA0]
gene:AT3G15450	AT3G15450	3	5212984..5214124	194.85	-2.89	-7.41	3.36e-13	1.78e-11	8.51e-09	AT3g15450/MJK13_11 [Source:UniProtKB/TrEMBL;Acc:Q9LE80]
PUB19	AT1G60190	1	22198266..22200687	11.31	-2.91	-7.54	0	0	0	U-box domain-containing protein 19 [Source:UniProtKB/Swiss-Prot;Acc:O80742]
DRMH1	AT2G33830	2	complement(14308754..14310608)	25.35	-2.95	-7.73	1.85e-07	3.2e-06	0.00469	DRM2 [Source:UniProtKB/TrEMBL;Acc:A0A178VR62]
gene:AT1G76590	AT1G76590	1	28740540..28742231	18.01	-2.97	-7.84	0	0	0	At1g76590 [Source:UniProtKB/TrEMBL;Acc:Q2HIW3]
STP14	AT1G77210	1	complement(29008901..29012096)	14.42	-2.97	-7.83	0	0	0	Sugar transport protein 14 [Source:UniProtKB/Swiss-Prot;Acc:Q8GW61]
gene:AT1G15125	AT1G15125	1	5204312..5205964	69.95	-3	-7.99	1.23e-13	7e-12	3.12e-09	F9L1.6 [Source:UniProtKB/TrEMBL;Acc:Q9XI57]
gene:AT5G41590	AT5G41590	5	complement(16632086..16634012)	1.46	-3.02	-8.1	3.51e-08	7.23e-07	0.00089	Protein LURP-one-related 17 [Source:UniProtKB/Swiss-Prot;Acc:A0MFL4]
FLZ17_2	AT1G53903	1	20132071..20133045	5.45	-3.03	-8.15	1.71e-12	7.92e-11	4.34e-08	FCS-Like Zinc finger 18 [Source:UniProtKB/Swiss-Prot;Acc:P0DO12]
DREB1C	AT4G25470	4	complement(13015250..13016235)	2.51	-3.08	-8.47	2.13e-07	3.64e-06	0.0054	C-repeat binding factor 2 [Source:UniProtKB/TrEMBL;Acc:B2BIW9]
STR15	AT4G35770	4	16944878..16946266	109.63	-3.08	-8.44	4.18e-07	6.66e-06	0.01	SEN1 [Source:UniProtKB/TrEMBL;Acc:A0A178UYD5]
AtPP2-A13	AT3G61060	3	22602816..22604582	57.11	-3.14	-8.83	0	0	0	Phloem protein 2-A13 [Source:UniProtKB/TrEMBL;Acc:F4JD33]
BGAL1	AT3G13750	3	4510965..4516478	151.45	-3.14	-8.84	0	0	0	Beta-galactosidase 1 [Source:UniProtKB/Swiss-Prot;Acc:Q9SCW1]
DRM1_1	AT1G28330	1	complement(9933786..9935440)	16.63	-3.17	-8.98	3.33e-16	2.89e-14	8.44e-12	Dormancy-associated protein 1 [Source:UniProtKB/Swiss-Prot;Acc:B9DGG8]
gene:AT3G55240	AT3G55240	3	complement(20473335..20475332)	95.28	-3.17	-9.02	0	0	0	Uncharacterized protein At3g55240 [Source:UniProtKB/TrEMBL;Acc:Q9M3C7]
AIP1	AT1G07430	1	complement(2280746..2282828)	4.73	-3.2	-9.21	0	0	0	Protein phosphatase 2C 3 [Source:UniProtKB/Swiss-Prot;Acc:Q9LNW3]
FLZ17_1	AT1G53885	1	20119506..20120480	5.71	-3.21	-9.24	3.18e-13	1.69e-11	8.05e-09	FCS-Like Zinc finger 18 [Source:UniProtKB/Swiss-Prot;Acc:P0DO12]
gene:AT2G44130	AT2G44130	2	18253610..18255054	24.8	-3.23	-9.36	1.33e-07	2.39e-06	0.00337	F-box/kelch-repeat protein At2g44130 [Source:UniProtKB/Swiss-Prot;Acc:O80582]
RZPF34	AT5G22920	5	7664871..7667288	25.69	-3.29	-9.79	0	0	0	E3 ubiquitin-protein ligase RZFP34 [Source:UniProtKB/Swiss-Prot;Acc:Q9FFB6]
PEX3_2	AT2G15880	2	complement(6917514..6920319)	3.47	-3.3	-9.85	0	0	0	Pollen-specific leucine-rich repeat extensin-like protein 3 [Source:UniProtKB/Swiss-Prot;Acc:Q9XIL9]
DREB1A	AT4G25480	4	complement(13018010..13019400)	4.47	-3.33	-10.06	0	0	0	Dehydration-responsive element-binding protein 1A [Source:UniProtKB/Swiss-Prot;Acc:Q9M0L0]
gene:AT2G39920	AT2G39920	2	complement(16663017..16664539)	6.04	-3.36	-10.24	0	0	0	Uncharacterized protein At2g39920 [Source:UniProtKB/Swiss-Prot;Acc:O04195]
ERF6	AT4G17490	4	complement(9752824..9754161)	6.51	-3.44	-10.82	1.91e-09	5.26e-08	4.85e-05	Ethylene-responsive transcription factor 6 [Source:UniProtKB/Swiss-Prot;Acc:Q8VZ91]
SHN3	AT5G25390	5	8820458..8822062	2.15	-3.45	-10.93	1.43e-10	4.91e-09	3.62e-06	SHN3 [Source:UniProtKB/TrEMBL;Acc:A0A178USD7]
gene:AT4G26095	AT4G26095	4	complement(13224204..13227622)	3.59	-3.46	-11.02	2.64e-09	6.99e-08	6.68e-05	Natural antisense transcript overlaps with AT4G26090
HFR1	AT1G02340	1	complement(465616..467880)	10.02	-3.5	-11.32	1.81e-07	3.14e-06	0.00458	Transcription factor HFR1 [Source:UniProtKB/Swiss-Prot;Acc:Q9FE22]
YUC9	AT1G04180	1	1104493..1106241	0.76	-3.76	-13.51	5.93e-09	1.45e-07	0.00015	Flavin-containing monooxygenase [Source:UniProtKB/TrEMBL;Acc:A0A178WB22]
MEE14	AT2G15890	2	complement(6920369..6922161)	55.2	-3.81	-14.05	0	0	0	CCG-binding protein 1 [Source:UniProtKB/Swiss-Prot;Acc:Q9XIM0]
gene:AT5G15500	AT5G15500	5	complement(5031648..5033540)	8.32	-3.83	-14.23	2.17e-09	5.88e-08	5.49e-05	Ankyrin repeat family protein [Source:UniProtKB/TrEMBL;Acc:Q9LF32]
gene:AT1G54020	AT1G54020	1	complement(20161555..20163750)	0.66	-3.95	-15.5	1.3e-06	1.85e-05	0.03	GDSL esterase/lipase At1g54020 [Source:UniProtKB/Swiss-Prot;Acc:Q9C5N8]
gene:AT3G62550	AT3G62550	3	23135630..23137173	83.86	-3.98	-15.83	0	0	0	Adenine nucleotide alpha hydrolases-like superfamily protein [Source:UniProtKB/TrEMBL;Acc:Q93W91]
AHP4	AT3G16360	3	5554197..5555789	5.16	-4.14	-17.65	5.32e-11	1.98e-09	1.35e-06	AHP4 [Source:UniProtKB/TrEMBL;Acc:A0A384KT90]
gene:AT1G11210	AT1G11210	1	complement(3755668..3756998)	11	-4.25	-18.98	0	0	0	At1g11210/T28P6_5 [Source:UniProtKB/TrEMBL;Acc:Q9SXA7]
NLP3_1	AT4G38340	4	17954710..17958063	7.74	-4.35	-20.39	6.55e-15	4.62e-13	1.66e-10	Protein NLP3 [Source:UniProtKB/Swiss-Prot;Acc:Q9SVF1]
gene:AT4G01390	AT4G01390	4	complement(570200..571595)	4.72	-4.93	-30.54	2.21e-08	4.78e-07	0.000559	TRAF-like family protein [Source:UniProtKB/TrEMBL;Acc:F4JI18]
DREB1B	AT4G25490	4	complement(13021780..13022996)	1.96	-5.37	-41.28	5.25e-11	1.95e-09	1.33e-06	DRE/CRT-binding factor 1 [Source:UniProtKB/TrEMBL;Acc:B6DTR3]
gene:AT5G42825	AT5G42825	5	17171807..17172800	12.66	-7.4	-168.56	5.67e-13	2.88e-11	1.44e-08	At5g42825 [Source:UniProtKB/TrEMBL;Acc:Q94AK0]

## Sheet: S2.2 GO flg22 vs mock
Flg22 vs mock (upregulated)
GO biological process complete	GO	Fold Enrichment	Bonferroni corrected P-value
L-pipecolic acid biosynthetic process	GO:0062034	42.45	0.0105
salicylic acid catabolic process	GO:0046244	31.83	0.0169
detection of other organism	GO:0098543	21.22	0.0362
regulation of systemic acquired resistance	GO:0010112	11.58	0.00206
negative regulation of leaf senescence	GO:1900056	11.32	0.0325
salicylic acid mediated signaling pathway	GO:0009863	10.15	5.94e-06
response to chitin	GO:0010200	10.11	0.0124
response to molecule of bacterial origin	GO:0002237	9.65	3.26e-05
ribosomal large subunit assembly	GO:0000027	9.1	0.00565
systemic acquired resistance	GO:0009627	8.49	2.72e-06
maturation of LSU-rRNA	GO:0000470	8.49	0.000255
protein refolding	GO:0042026	7.96	0.00997
cytoplasmic translation	GO:0002181	7.72	2.38e-06
ribosomal small subunit assembly	GO:0000028	7.28	0.0142
rRNA modification	GO:0000154	7.07	0.00611
defense response to oomycetes	GO:0002229	6.88	5.24e-05
response to calcium ion	GO:0051592	6.85	0.0504
lignin metabolic process	GO:0009808	6.41	0.00394
cellular response to unfolded protein	GO:0034620	6.06	0.0315
cellular response to heat	GO:0034605	5.88	0.00271
cellular response to nitrogen compound	GO:1901699	5.85	0.00654
response to virus	GO:0009615	5.66	0.000281
plant-type hypersensitive response	GO:0009626	5.54	0.0468
chaperone cofactor-dependent protein refolding	GO:0051085	5.42	0.0498
defense response to fungus	GO:0050832	5.39	1.36e-11
phenylpropanoid biosynthetic process	GO:0009699	5.31	0.00111
ribosome biogenesis	GO:0042254	5.2	8.16e-15
cellular response to hypoxia	GO:0071456	5.19	9.59e-10
positive regulation of response to biotic stimulus	GO:0002833	4.72	0.00535
defense response to bacterium	GO:0042742	4.68	1.04e-12
leaf senescence	GO:0010150	4.63	0.00156
response to nematode	GO:0009624	4.6	0.0121
response to hydrogen peroxide	GO:0042542	4.59	0.0251
positive regulation of defense response	GO:0031349	4.29	0.00993
response to jasmonic acid	GO:0009753	4.12	0.000185
regulation of immune response	GO:0050776	3.66	0.0282
response to UV	GO:0009411	3.37	0.0478
response to wounding	GO:0009611	3.2	0.00189
cellular response to lipid	GO:0071396	2.38	0.0505
response to osmotic stress	GO:0006970	2.2	0.0083
cellular response to hormone stimulus	GO:0032870	2.13	0.0188
transmembrane transport	GO:0055085	2.05	0.00236
ion transport	GO:0006811	2.04	0.03
Flg22 vs mock (downregulated)
GO biological process complete	GO	Fold Enrichment)	Bonferroni corrected P-value
starch catabolic process	GO:0005983	24.66	0.000148
circadian rhythm	GO:0007623	6.57	0.000421
phototropism	GO:0009638	17.47	0.000589
cold acclimation	GO:0009631	9.64	0.000695
regulation of transcription, DNA-templated	GO:0006355	1.89	0.000977
response to far red light	GO:0010218	11.12	0.00103
response to wounding	GO:0009611	4.09	0.00164
response to desiccation	GO:0009269	14.56	0.00414
regulation of hormone levels	GO:0010817	3.66	0.00426
regulation of seed germination	GO:0010029	6.35	0.00518
negative regulation of biological process	GO:0048519	2.09	0.00653
protein ubiquitination	GO:0016567	2.4	0.00872
regulation of signal transduction	GO:0009966	3.16	0.00874
response to carbon starvation	GO:0090549	41.93	0.00912
response to salt stress	GO:0009651	2.76	0.00941
abscisic acid-activated signaling pathway	GO:0009738	5.38	0.011
cellular response to hypoxia	GO:0071456	3.54	0.0132
response to gibberellin	GO:0009739	5.13	0.0138
response to nematode	GO:0009624	5.89	0.0146
flower development	GO:0009908	2.91	0.016
blue light signaling pathway	GO:0009785	13.31	0.0188
small molecule biosynthetic process	GO:0044283	2.4	0.0192
positive regulation of flower development	GO:0009911	8.52	0.0211
glucosinolate biosynthetic process	GO:0019761	8.52	0.0215
post-embryonic plant organ morphogenesis	GO:0090697	4.66	0.0217
positive regulation of response to stimulus	GO:0048584	3.28	0.0218
leucine metabolic process	GO:0006551	12.15	0.0235
organic hydroxy compound metabolic process	GO:1901615	3.02	0.0249
hyperosmotic response	GO:0006972	6.08	0.0284
response to absence of light	GO:0009646	7.76	0.0287
branched-chain amino acid catabolic process	GO:0009083	10.75	0.0328
homeostatic process	GO:0042592	2.45	0.0341
amino acid transmembrane transport	GO:0003333	9.64	0.0424
glycogen catabolic process	GO:0005980	69.88	0.0424
red or far-red light signaling pathway	GO:0010017	6.85	0.0426
maltose catabolic process	GO:0000025	69.88	0.0427
olefinic compound metabolic process	GO:0120254	6.72	0.0448

## Sheet: S2.3 flg22 only (462)
				flg22 vs mock						(Spm + flg22) vs Mock						Spm vs Mock
Name	gene_id	Chromosome	Region	Max group mean	Log₂ fold change	Fold change	P-value	FDR p-value	Bonferroni	Max group mean	Log₂ fold change	Fold change	P-value	FDR p-value	Bonferroni	Max group mean	Log₂ fold change	Fold change	P-value	FDR p-value	Bonferroni	Molecular function	description	Locus
gene:AT5G11240	AT5G11240	5	3582506..3587076	9.26	1.13	2.19	2.69e-10	8.75e-09	6.8e-06	8.55	0.97	1.96	6.22e-08	1.12e-06	0.00158	4.21	0.17	1.12	0.36	0.68	1	ABA-related	At5g11240 [Source:UniProtKB/TrEMBL;Acc:B5X503]	AT5G11240	AT5G11240.1 GHS40 encodes a WD40 protein, that is localized in the nucleus and nucleolus. In the presence of high glucose it negatively regulates the expression of abscisic acid degradation and signaling genes. protein_coding NUCLEAR GLUCOSE-RESPONSIVE WD40 PROTEIN1 (NUGWD1) NUCLEAR GLUCOSE-RESPONSIVE WD40 PROTEIN1 (NUGWD1);GLUCOSE HYPERSENSITIVE 40 (GHS40); (ATGHS40)
SAUR32	AT2G46690	2	19180705..19181600	19.88	-1.05	-2.06	4.03e-08	8.18e-07	0.00102	19.88	-0.79	-1.72	3.32e-05	0.000289	0.84	19.88	-0.56	-1.47	0.00335	0.04	1	ABA-related	Auxin-responsive protein SAUR32 [Source:UniProtKB/Swiss-Prot;Acc:Q9ZUZ3]	AT2G46690	AT2G46690.1 Regulates ABA-mediated responses to drought stress. protein_coding SMALL AUXIN UPREGULATED RNA 32 (SAUR32) SMALL AUXIN UPREGULATED RNA 32 (SAUR32)
BBD1	AT1G75380	1	complement(28281195..28284168)	265.63	-1.12	-2.18	5.45e-08	1.07e-06	0.00138	265.63	-0.59	-1.5	0.00449	0.02	1	265.63	-0.22	-1.16	0.29	0.62	1	ABA-related	Bifunctional nuclease 1 [Source:UniProtKB/Swiss-Prot;Acc:Q9FWS6]	AT1G75380	AT1G75380.1 Encodes a nuclease involved in ABA-mediated callose deposition. It has been shown to interact with JAZ proteins, binds to a jasmonic acid-responsive element (JARE) and repress AtJMT expression. protein_coding BIFUNCTIONAL NUCLEASE IN BASAL DEFENSE RESPONSE 1 (BBD1) BIFUNCTIONAL NUCLEASE IN BASAL DEFENSE RESPONSE 1 (BBD1);BIFUNCTIONAL NUCLEASE IN BASAL DEFENSE RESPONSE 1 (ATBBD1)
gene:AT1G49450	AT1G49450	1	18305445..18307557	2.77	-1.39	-2.62	1.11e-07	2.04e-06	0.00281	3.06	0.04	1.03	0.86	0.98	1	2.77	-0.48	-1.4	0.06	0.25	1	ABA-related	F13F21.11 protein [Source:UniProtKB/TrEMBL;Acc:Q9XIB2]	AT1G49450	AT1G49450.1 Transducin/WD40 repeat-like superfamily protein;(source:Araport11) protein_coding ABA-INDUCED WD40 REPEAT 2 (AIW2) ABA-INDUCED WD40 REPEAT 2 (AIW2)
PP2CA	AT3G11410	3	complement(3583782..3585850)	96.34	-1.65	-3.13	3.33e-16	2.89e-14	8.44e-12	96.34	-0.89	-1.85	1.01e-05	0.000101	0.26	96.34	-0.53	-1.44	0.00858	0.07	1	ABA-related	Protein phosphatase 2C 37 [Source:UniProtKB/Swiss-Prot;Acc:P49598]	AT3G11410	AT3G11410.1 Encodes protein phosphatase 2C. Negative regulator of ABA signalling. Expressed in seeds during germination. mRNA up-regulated by drought and ABA. protein_coding PROTEIN PHOSPHATASE 2CA (PP2CA) ABA-HYPERSENSITIVE GERMINATION 3 (AHG3);ARABIDOPSIS THALIANA PROTEIN PHOSPHATASE 2CA (ATPP2CA);PROTEIN PHOSPHATASE 2CA (PP2CA)
gene:AT5G40800	AT5G40800	5	complement(16334581..16336017)	2.07	-2.33	-5.04	5.36e-09	1.33e-07	0.000136	2.07	-0.93	-1.91	0.01	0.04	1	2.07	-1.05	-2.08	0.00524	0.05	1	ABA-related	Emb [Source:UniProtKB/TrEMBL;Acc:Q9FKS6]	AT5G40800	AT5G40800.1 ABA&#8208;induced transcription repressor that acts as feedback regulator in ABA signalling. protein_coding (AITR4) (AITR4);DIG-LIKE 3 (DIL3)
CYP707A3	AT5G45340	5	complement(18368532..18371021)	7	-2.35	-5.09	1.2e-09	3.44e-08	3.04e-05	9.12	0.3	1.23	0.43	0.64	1	12.38	0.94	1.92	0.01	0.1	1	ABA-related	Abscisic acid 8'-hydroxylase 3 [Source:UniProtKB/Swiss-Prot;Acc:Q9FH76]	AT5G45340	AT5G45340.1 Encodes a protein with ABA 8'-hydroxylase activity; involved in ABA catabolism. Mutant analyses show that disruption in the gene results in more drought tolerance whereas overexpression results in increased transpiration rate and reduced drought tolerance. Gene involved in postgermination growth. Plant P450 CYP707A3, ABA 8'-hydroxylase, binds enantioselectively (+)-ABA but not (-)-ABA…
TPR10	AT3G04710	3	1276668..1281170	5.85	1.34	2.53	7.63e-14	4.56e-12	1.93e-09	4.25	0.84	1.79	3.48e-06	3.97e-05	0.09	2.23	-0.31	-1.24	0.1	0.35	1	Ankyrin repeat family protein	Ankyrin repeat family protein [Source:UniProtKB/TrEMBL;Acc:F4J4V1]	AT3G04710	AT3G04710.1 Encodes one of the 36 carboxylate clamp (CC)-tetratricopeptide repeat (TPR) proteins (Prasad 2010, Pubmed ID: 20856808) with potential to interact with Hsp90/Hsp70 as co-chaperones. protein_coding TETRATRICOPEPTIDE REPEAT 10 (TPR10) TETRATRICOPEPTIDE REPEAT 10 (TPR10)
gene:AT5G15500	AT5G15500	5	complement(5031648..5033540)	8.32	-3.83	-14.23	2.17e-09	5.88e-08	5.49e-05	8.32	-2.17	-4.49	0.000593	0.00348	1	8.32	-1.89	-3.7	0.00273	0.03	1	Ankyrin repeat family protein	Ankyrin repeat family protein [Source:UniProtKB/TrEMBL;Acc:Q9LF32]	AT5G15500	AT5G15500.2 Ankyrin repeat family protein;(source:Araport11) protein_coding
gene:AT4G26095	AT4G26095	4	complement(13224204..13227622)	3.59	-3.46	-11.02	2.64e-09	6.99e-08	6.68e-05	3.59	-2.04	-4.11	0.000363	0.00228	1	4.25	0.37	1.29	0.52	0.78	1	Antisense	other RNA [Source:TAIR;Acc:AT4G26095]	AT4G26095	AT4G26095.1 Natural antisense transcript overlaps with AT4G26090;(source:Araport11) antisense_long_noncoding_rna
gene:AT2G08635	AT2G08635	2	complement(14317684..14318201)	18.82	1.13	2.18	4.23e-07	6.73e-06	0.01	15.86	0.84	1.79	0.000184	0.00127	1	8.3	-0.21	-1.16	0.36	0.69	1	Antisense transcript	Natural antisense transcript	AT2G08635	AT2G08635.1 Natural antisense transcript overlaps with AT2G33845;(source:Araport11) antisense_long_noncoding_rna
gene:AT4G38932	AT4G38932	4	complement(18151827..18152597)	44.85	-1.14	-2.2	9.07e-10	2.67e-08	2.3e-05	44.85	-0.82	-1.77	9.63e-06	9.66e-05	0.24	44.85	-0.4	-1.32	0.03	0.17	1	Antisense transcript	Potential natural antisense gene, locus overlaps with AT4G38930 [Source:TAIR;Acc:AT4G38932]	AT4G38932	AT4G38932.1 Natural antisense transcript overlaps with AT4G38930;(source:Araport11) antisense_long_noncoding_rna
gene:AT1G56220	AT1G56220	1	21042951..21044998	260.39	-1.34	-2.53	2.67e-11	1.04e-09	6.75e-07	260.39	-0.87	-1.83	1.56e-05	0.000148	0.39	260.39	-0.23	-1.17	0.26	0.59	1	Auxin-related	Dormancy/auxin associated family protein [Source:TAIR;Acc:AT1G56220]	AT1G56220	AT1G56220.3 Dormancy/auxin associated family protein;(source:Araport11) protein_coding
IAA29	AT4G32280	4	15583332..15584903	14.7	-2.88	-7.38	9.07e-07	1.34e-05	0.02	14.7	-2.38	-5.21	4.75e-05	0.000392	1	14.7	-0.39	-1.31	0.5	0.77	1	Auxin-related	Auxin-responsive protein [Source:UniProtKB/TrEMBL;Acc:Q2VWA0]	AT4G32280	AT4G32280.1 indole-3-acetic acid inducible 29;(source:Araport11) protein_coding INDOLE-3-ACETIC ACID INDUCIBLE 29 (IAA29) INDOLE-3-ACETIC ACID INDUCIBLE 29 (IAA29)
CML10	AT2G41090	2	17135347..17136999	1.235.60	1.09	2.13	4.35e-09	1.09e-07	0.00011	995.83	0.74	1.67	7.49e-05	0.000583	1	557.83	0.1	1.07	0.61	0.84	1	Calmodulin	Calmodulin-like protein 10 [Source:UniProtKB/Swiss-Prot;Acc:P30187]	AT2G41090	AT2G41090.1 Encodes a cytoplasmic, calcium binding calmodulin variant. CML10 interacts with phosphomannomutase (PMM)in vivo and increases its activity thereby affecting ascorbic acid biosynthesis. Its expression is induced by oxidative and other stress. The mRNA is cell-to-cell mobile. protein_coding CALMODULIN LIKE 10 (CML10) CALMODULIN LIKE 10 (CML10)
CLPB1	AT1G74310	1	complement(27936508..27940369)	3.79	1.27	2.41	1.31e-12	6.21e-11	3.32e-08	1.85	0.19	1.14	0.3	0.5	1	1.52	-0.54	-1.45	0.005	0.05	1	Chaperone protein	Chaperone protein ClpB1 [Source:UniProtKB/Swiss-Prot;Acc:P42730]	AT1G74310	AT1G74310.1 Encodes ClpB1, which belongs to the Casein lytic proteinase/heat shock protein 100 (Clp/Hsp100) family. Involved in refolding of proteins which form aggregates under heat stress. Also known as AtHsp101. AtHsp101 is a cytosolic heat shock protein required for acclimation to high temperature. protein_coding HEAT SHOCK PROTEIN 101 (HSP101) HEAT SHOCK PROTEIN 101 (HSP101);HEAT SHOCK PROTE…
ATJ20	AT4G13830	4	8010967..8012880	92.9	-1.06	-2.09	3.32e-08	6.9e-07	0.000842	92.9	-0.71	-1.63	0.00022	0.00148	1	92.9	-0.17	-1.12	0.38	0.7	1	Chaperone protein	Chaperone protein dnaJ 20, chloroplastic [Source:UniProtKB/Swiss-Prot;Acc:Q9SDN0]	AT4G13830	AT4G13830.2 DnaJ-like protein (J20); nuclear gene protein_coding DNAJ-LIKE 20 (J20) DNA J PROTEIN C26 (DJC26);DNAJ-LIKE 20 (J20)
gene:AT2G28660	AT2G28660	2	12295255..12297245	2.17	-1.85	-3.61	3.8e-10	1.2e-08	9.62e-06	2.17	-0.8	-1.74	0.00337	0.02	1	2.47	0.3	1.23	0.25	0.57	1	Chaperone protein	At2g28660 [Source:UniProtKB/TrEMBL;Acc:Q7XZS3]	AT2G28660	AT2G28660.1 Chloroplast-targeted copper chaperone protein;(source:Araport11) protein_coding HEAVY METAL ASSOCIATED PROTEIN 18 (ATHMP18) HEAVY METAL ASSOCIATED PROTEIN 18 (ATHMP18)
ATJ8	AT1G80920	1	complement(30403503..30404713)	451.81	-1.95	-3.86	9.43e-12	3.96e-10	2.39e-07	451.81	-0.97	-1.96	0.000714	0.00407	1	451.81	-0.47	-1.39	0.1	0.34	1	Chaperone protein	Chaperone protein dnaJ 8, chloroplastic [Source:UniProtKB/Swiss-Prot;Acc:Q9SAG8]	AT1G80920	AT1G80920.1 A nuclear encoded soluble protein found in the chloroplast stroma. Negatively regulated by light and has rapid turnover in darkness. protein_coding (J8) (J8);TRANSLOCON AT THE OUTER ENVELOPE MEMBRANE OF CHLOROPLASTS 12 (Toc12);DNA J PROTEIN C22 (DJC22); (AtJ8);TRANSLOCON AT THE OUTER ENVELOPE MEMBRANE OF CHLOROPLASTS 12 (AtToc12)
CPN60	AT3G23990	3	8668772..8672578	36.46	1.28	2.42	3.46e-11	1.34e-09	8.77e-07	30.17	0.96	1.94	6.44e-07	9.09e-06	0.02	16.1	0.27	1.2	0.17	0.47	1	Chaperonin	Chaperonin CPN60, mitochondrial [Source:UniProtKB/Swiss-Prot;Acc:P29197]	AT3G23990	AT3G23990.1 mitochondrial chaperonin HSP. assist in rapid assembly of the oligomeric protein structures in the mitochondria. protein_coding HEAT SHOCK PROTEIN 60 (HSP60) HEAT SHOCK PROTEIN 60 (HSP60);HEAT SHOCK PROTEIN 60-3B (HSP60-3B)
CPN10	AT1G14980	1	complement(5165489..5166939)	57.64	1.04	2.05	7.12e-09	1.71e-07	0.00018	52.7	0.86	1.82	1.49e-06	1.89e-05	0.04	32.02	0.36	1.28	0.05	0.21	1	Chaperonin	10 kDa chaperonin, mitochondrial [Source:UniProtKB/Swiss-Prot;Acc:P34893]	AT1G14980	AT1G14980.1 Encodes mitochondrial-localized chaperonin 10 that complements the E.coli groES mutant. Its mRNA is upregulated in response to heat shock treatment and is expressed uniformly in various organs. protein_coding CHAPERONIN 10 (CPN10) CHAPERONIN 10 (CPN10)
gene:AT3G14395	AT3G14395	3	4810888..4811481	4.16	2.54	5.83	3.17e-07	5.17e-06	0.00803	3.45	2.25	4.75	6.74e-06	7.09e-05	0.17	2.13	1.75	3.36	0.000541	0.01	1	Defense	At3g14395 [Source:UniProtKB/TrEMBL;Acc:Q8L923]	AT3G14395	AT3G14395.1 Protein Involved in the Regulation of Herbivore-Associated Signaling Pathways, affecting the expression of genes involved in biosynthesis and signaling of the jasmonic acid and salicylic acid hormones. protein_coding MITE ATTACK TRIGGERED IMMUNITY 1 (MATI) MITE ATTACK TRIGGERED IMMUNITY 1 (MATI)
SGT1A	AT4G23570	4	12299749..12302935	80.11	1.24	2.37	1.42e-13	8e-12	3.59e-09	67.77	0.96	1.94	1.22e-08	2.58e-07	0.000308	32.63	-0.33	-1.26	0.05	0.23	1	Defense	phosphatase-related [Source:TAIR;Acc:AT4G23570]	AT4G23570	AT4G23570.3 Closely related to SGT1B, may function in SCF(TIR1) mediated protein degradation. AtSGT1a and AtSGT1b are functionally redundant in the resistance to pathogenes. AtSGT1b was more highly expressed than AtSGT1. The N-terminal TPR domain of AtSGT1a reduces the steady-state level of Arabidopsis SGT1 proteins whereas the same domain from AtSGT1b enhances SGT1 accumulation. The TPR domain i…
gene:AT1G21680	AT1G21680	1	7612834..7615374	45.32	-1.09	-2.13	1.91e-10	6.41e-09	4.85e-06	45.32	-0.82	-1.76	1.82e-06	2.25e-05	0.05	45.32	-0.52	-1.43	0.00242	0.03	1	Defense	DPP6 N-terminal domain-like protein [Source:UniProtKB/TrEMBL;Acc:Q9XI10]	AT1G21680	AT1G21680.1 DPP6 N-terminal domain-like protein;(source:Araport11) protein_coding
gene:AT4G05070	AT4G05070	4	complement(2593595..2594125)	222.21	-1.14	-2.21	8.74e-07	1.3e-05	0.02	222.21	-0.57	-1.48	0.01	0.05	1	222.21	-0.5	-1.42	0.03	0.17	1	Defense	AT4g05070 protein [Source:UniProtKB/TrEMBL;Acc:Q9S9T1]	AT4G05070	AT4G05070.1 Member of the wound-induced polypeptide (WIP) family. Positively regulates plant resistance against Pst DC3000 by enhancing PTI responses. protein_coding WOUND-INDUCED POLYPEPTIDE 2 (WIP2) WOUND-INDUCED POLYPEPTIDE 2 (WIP2)
IAN9	AT1G33970	1	complement(12349304..12351318)	31.64	-1.29	-2.45	1.11e-11	4.59e-10	2.82e-07	31.64	-0.92	-1.89	1.39e-06	1.78e-05	0.04	31.64	-0.46	-1.37	0.02	0.11	1	Defense	Immune-associated nucleotide-binding protein 9 [Source:UniProtKB/Swiss-Prot;Acc:F4HT21]	AT1G33970	AT1G33970.1 IAN9 is a member of a small family of proteins. It's expression is repressed upon pathogen infection and loss of function mutants show increased resistance to bacterial pathogens. protein_coding IMMUNE ASSOCIATED NUCLEOTIDE BINDING 9 (IAN9) IMMUNE ASSOCIATED NUCLEOTIDE BINDING 9 (IAN9)
gene:AT4G16857	AT4G16857	4	complement(9482429..9483913)	2.1	-1.69	-3.23	2.98e-07	4.89e-06	0.00756	2.1	-0.2	-1.15	0.52	0.69	1	2.1	-0.06	-1.04	0.84	0.99	1	Defense	Disease resistance protein (TIR-NBS-LRR class) family protein [Source:UniProtKB/TrEMBL;Acc:A0A1P8B877]	AT4G16857	AT4G16857.1 disease resistance protein (TIR-NBS-LRR class) family protein;(source:Araport11) protein_coding
RD19A	AT4G39090	4	complement(18215542..18217616)	327.18	-2.03	-4.1	1.12e-14	7.68e-13	2.84e-10	327.18	-1.17	-2.25	8.85e-06	8.98e-05	0.22	327.18	-0.35	-1.28	0.18	0.49	1	Defense	RD19A [Source:UniProtKB/TrEMBL;Acc:A0A178V006]	AT4G39090	AT4G39090.1 Similar to cysteine proteinases, induced by desiccation but not abscisic acid. Required for RRS1-R mediated resistance against Ralstonia solanacearum. Interacts with the R. solanacearum type III effector PopP2. RD19 associates with PopP2 to form a nuclear complex that is required for activation of the RRS1-R?mediated resistance response. protein_coding RESPONSIVE TO DEHYDRATION 19 (RD…
DRMH1	AT2G33830	2	complement(14308754..14310608)	25.35	-2.95	-7.73	1.85e-07	3.2e-06	0.00469	25.35	-2.23	-4.71	7.44e-05	0.00058	1	25.35	-0.37	-1.29	0.51	0.78	1	Defense	DRM2 [Source:UniProtKB/TrEMBL;Acc:A0A178VR62]	AT2G33830	AT2G33830.2 Negative regulator of local and systemic acquired resistance; target of FLD for activation of SAR. protein_coding DORMANCY ASSOCIATED GENE 2 (DRM2) DORMANCY ASSOCIATED GENE 2 (DRM2);DORMANCY/AUXIN ASSOCIATED FAMILY PROTEIN 2( (DAP2); (ATDRM2)
ERD14	AT1G76180	1	complement(28586663..28587931)	278.79	-1.04	-2.06	4.27e-07	6.78e-06	0.01	278.79	-0.82	-1.76	7.55e-05	0.000588	1	278.79	-0.47	-1.38	0.02	0.14	1	Dehydrin	Dehydrin ERD14 [Source:UniProtKB/Swiss-Prot;Acc:P42763]	AT1G76180	AT1G76180.1 Encodes a dehydrin protein whose expression is induced early on in response to dehydration stress. This gene's expression to cold occurs in two waves, with early induction occurring within 1 h and secondary induction occurring 5 h after the beginning of cold stress. Expression is also induced in response to ABA but not in response to 2,4-D, BA, and GA3. ERD14 protein is capable of bin…
ERD10	AT1G20450	1	complement(7087903..7089606)	143.59	-1.26	-2.39	3.46e-10	1.1e-08	8.75e-06	143.59	-0.86	-1.82	1.68e-05	0.000157	0.42	143.59	-0.32	-1.25	0.11	0.36	1	Dehydrin	Dehydrin ERD10 [Source:UniProtKB/Swiss-Prot;Acc:P42759]	AT1G20450	AT1G20450.1 Encodes a gene induced by low temperature and dehydration. Inhibits e.coli growth while overexpressed. Belongs to the dehydrin protein family, which contains highly conserved stretches of 7-17 residues that are repetitively scattered in their sequences, the K-, S-, Y- and lysine rich segments. LTI29 and LTI30 double overexpressors confer cold tolerance. Localized to membranes and cyto…
gene:AT3G59670	AT3G59670	3	22039476..22042726	9.07	1.47	2.77	4.45e-11	1.69e-09	1.13e-06	6.72	1	1.99	8.57e-06	8.73e-05	0.22	3.3	0.18	1.14	0.42	0.74	1	Elongation factor	Elongation factor [Source:UniProtKB/TrEMBL;Acc:Q56XZ5]	AT3G59670	AT3G59670.1 elongation factor;(source:Araport11) protein_coding
gene:AT5G12110	AT5G12110	5	3914468..3916896	11.46	1.12	2.17	1.2e-08	2.77e-07	0.000305	7.37	0.44	1.35	0.03	0.08	1	5.94	0.33	1.26	0.09	0.33	1	Elongation factor	At5g12110 [Source:UniProtKB/TrEMBL;Acc:Q29PY2]	AT5G12110	AT5G12110.1 elongation factor 1-beta 1;(source:Araport11) protein_coding
AGO10	AT5G43810	5	17610744..17616907	5.12	-1.02	-2.03	3.8e-10	1.2e-08	9.63e-06	5.12	-0.94	-1.92	7.9e-09	1.74e-07	0.0002	5.12	0.02	1.01	0.92	0.99	1	Elongation factor	Protein argonaute 10 [Source:UniProtKB/Swiss-Prot;Acc:Q9XGW1]	AT5G43810	AT5G43810.1 Encodes Argonaute10, a member of the EIF2C (elongation initiation factor 2c)/ Argonaute class of proteins. Required to establish the central-peripheral organization of the embryo apex. Along with WUS and CLV genes, controls the relative organization of central zone and peripheral zone cells in meristems. Acts in embryonic provascular tissue potentiating WUSCHEL function during meriste…
RSH2	AT3G14050	3	complement(4650714..4654046)	29.99	-1.28	-2.42	7.81e-07	1.17e-05	0.02	29.99	-0.55	-1.46	0.03	0.1	1	29.99	-1.03	-2.04	6.77e-05	0.00203	1	Enzyme	Probable GTP diphosphokinase RSH2, chloroplastic [Source:UniProtKB/Swiss-Prot;Acc:Q9LVJ3]	AT3G14050	AT3G14050.1 Involved in the maintenance of the (p)ppGp level to accustom plastidial gene expression to darkness. protein_coding RELA/SPOT HOMOLOG 2 (RSH2) RELA/SPOT HOMOLOG 2 (RSH2);RELA-SPOT HOMOLOG 2 (AT-RSH2);RELA/SPOT HOMOLOG 2 (ATRSH2)
KDSA1	AT1G79500	1	29903353..29906653	5.67	-1.04	-2.06	8.26e-08	1.57e-06	0.00209	5.67	-0.99	-1.99	3.08e-07	4.69e-06	0.00779	6.28	0.26	1.2	0.16	0.46	1	Enzyme	2-dehydro-3-deoxyphosphooctonate aldolase 1 [Source:UniProtKB/Swiss-Prot;Acc:Q9AV97]	AT1G79500	AT1G79500.1 Encodes a protein with 3-deoxy-8-phosphooctulonate synthase (KDOP synthase) activity which is involved in the biosynthesis of KDO, a component of cell wall rhamnogalacturonan II. protein_coding (AtkdsA1) (ATKDO8PS);3-DEOXY-D-MANNO-OCTULOSONATE 8-PHOSPHATE SYNTHASE (KDO8PS); (AtkdsA1)
UGT73B1	AT4G34138	4	complement(16347997..16350203)	9.15	-1.48	-2.8	2.39e-13	1.29e-11	6.05e-09	9.15	-0.55	-1.46	0.00576	0.02	1	9.15	0.06	1.04	0.76	0.94	1	Enzyme	Glycosyltransferase (Fragment) [Source:UniProtKB/TrEMBL;Acc:W8PUI6]	AT4G34138	AT4G34138.1 UDP-glucosyl transferase 73B1;(source:Araport11) protein_coding UDP-GLUCOSYL TRANSFERASE 73B1 (UGT73B1) UDP-GLUCOSYL TRANSFERASE 73B1 (UGT73B1)
CYP734A1	AT2G26710	2	11380463..11383821	6.3	-1.15	-2.22	6.2e-09	1.51e-07	0.000157	6.3	-0.28	-1.21	0.16	0.32	1	6.3	-0.2	-1.15	0.3	0.63	1	Enzyme	CYP734A1 [Source:UniProtKB/TrEMBL;Acc:A0A178VRF1]	AT2G26710	AT2G26710.1 Encodes a member of the cytochrome p450 family that serves as a control point between multiple photoreceptor systems and brassinosteroid signal transduction. Involved in brassinolide metabolism. Mediates response to a variety of light signals including hypocotyl elongation and cotyledon expansion. protein_coding PHYB ACTIVATION TAGGED SUPPRESSOR 1 (BAS1) PHYB ACTIVATION TAGGED SUPPRES…
RIBA2	AT2G22450	2	9530365..9533066	1.95	-1.55	-2.93	1.51e-06	2.11e-05	0.04	1.95	-0.87	-1.83	0.00536	0.02	1	1.95	-0.29	-1.22	0.35	0.68	1	Enzyme	Monofunctional riboflavin biosynthesis protein RIBA 2, chloroplastic [Source:UniProtKB/Swiss-Prot;Acc:Q6NLQ7]	AT2G22450	AT2G22450.1 riboflavin biosynthesis protein;(source:Araport11) protein_coding HOMOLOG OF RIBA 2 (RIBA2) (ATRIBA2);HOMOLOG OF RIBA 2 (RIBA2)
FLS1	AT5G08640	5	2803833..2805606	10.55	1.8	3.49	6.96e-08	1.34e-06	0.00176	2.91	-0.29	-1.22	0.4	0.61	1	2.91	-0.23	-1.17	0.51	0.77	1	Enzyme	Flavonol synthase/flavanone 3-hydroxylase [Source:UniProtKB/Swiss-Prot;Acc:Q96330]	AT5G08640	AT5G08640.1 Encodes a flavonol synthase that catalyzes formation of flavonols from dihydroflavonols. Co-expressed with CHI and CHS (qRT-PCR). protein_coding FLAVONOL SYNTHASE 1 (FLS1) FLAVONOL SYNTHASE 1 (FLS1); (ATFLS1);FLAVONOL SYNTHASE (FLS)
GSL-OH	AT2G25450	2	complement(10829854..10831655)	214.55	-1.1	-2.14	5.27e-07	8.21e-06	0.01	214.55	-0.53	-1.45	0.01	0.05	1	214.55	-0.59	-1.51	0.00685	0.06	1	Enzyme	Probable 2-oxoacid dependent dioxygenase [Source:UniProtKB/Swiss-Prot;Acc:Q9SKK4]	AT2G25450	AT2G25450.1 Encodes a 2-oxoacid-dependent dioxygenase involved in the production of 2-hydroxybut-3-enyl glucosinolate. protein_coding GLUCOSINOLATE HYDROXYLASE (GSL-OH) GLUCOSINOLATE HYDROXYLASE (GSL-OH)
CYP79F1	AT1G16410	1	5608682..5612064	85.84	-1.2	-2.3	4.84e-08	9.67e-07	0.00123	85.84	-0.89	-1.86	4.92e-05	0.000405	1	85.84	-0.8	-1.74	0.000269	0.00591	1	Enzyme	Dihomomethionine N-hydroxylase [Source:UniProtKB/Swiss-Prot;Acc:Q949U1]	AT1G16410	AT1G16410.1 member of CYP79F The mRNA is cell-to-cell mobile. protein_coding CYTOCHROME P450 79F1 (CYP79F1) CYTOCHROME P450 79F1 (CYP79F1);SUPERSHOOT 1 (SPS1);BUSHY 1 (BUS1)
MAM1	AT5G23010	5	7703041..7706973	144.04	-1.32	-2.49	1.2e-07	2.19e-06	0.00305	144.04	-0.58	-1.5	0.02	0.06	1	144.04	-0.4	-1.32	0.11	0.36	1	Enzyme	methylthioalkylmalate synthase 1 [Source:TAIR;Acc:AT5G23010]	AT5G23010	AT5G23010.1 Encodes a methylthioalkylmalate synthase, catalyzes the condensation reactions of the first two rounds of methionine chain elongation in the biosynthesis of methionine-derived glucosinolates. The mRNA is cell-to-cell mobile. protein_coding METHYLTHIOALKYLMALATE SYNTHASE 1 (MAM1) GLUCOSINOLATE METABOLISM 1 (GSM1);METHYLTHIOALKYLMALATE SYNTHASE 1 (MAM1);2-ISOPROPYLMALATE SYNTHASE 3 (IMS…
GSTF9	AT2G30860	2	13138882..13140392	419.79	-1.01	-2.01	3.45e-08	7.13e-07	0.000874	419.79	-0.89	-1.85	1.28e-06	1.67e-05	0.03	419.79	-0.53	-1.44	0.00381	0.04	1	Enzyme	GSTF9 [Source:UniProtKB/TrEMBL;Acc:A0A178VP05]	AT2G30860	AT2G30860.1 Encodes glutathione transferase belonging to the phi class of GSTs. Naming convention according to Wagner et al. (2002). protein_coding GLUTATHIONE S-TRANSFERASE PHI 9 (GSTF9) GLUTATHIONE S-TRANSFERASE PHI 9 (ATGSTF9);GLUTATHIONE S-TRANSFERASE PHI 9 (GSTF9); (ATGSTF7); (GLUTTR)
CYP81F2	AT5G57220	5	23187840..23189902	10.16	-2.14	-4.4	3.37e-07	5.45e-06	0.00854	10.16	-1.31	-2.48	0.00165	0.00829	1	18.1	0.95	1.94	0.02	0.13	1	Enzyme	Cytochrome P450 81F2 [Source:UniProtKB/Swiss-Prot;Acc:Q9LVD6]	AT5G57220	AT5G57220.1 member of CYP81F, involved in glucosinolate metabolism. Mutants had impaired resistance to fungi. The mRNA is cell-to-cell mobile. protein_coding CYTOCHROME P450, FAMILY 81, SUBFAMILY F, POLYPEPTIDE 2 (CYP81F2) CYTOCHROME P450, FAMILY 81, SUBFAMILY F, POLYPEPTIDE 2 (CYP81F2)
AK3	AT3G02020	3	complement(337712..343912)	26.07	-1.3	-2.46	1.34e-08	3.06e-07	0.00034	26.07	-1.01	-2.01	1.07e-05	0.000106	0.27	26.07	-0.95	-1.93	3.36e-05	0.00115	0.85	Enzyme	Aspartokinase 3, chloroplastic [Source:UniProtKB/Swiss-Prot;Acc:Q9S702]	AT3G02020	AT3G02020.1 encodes a monofunctional aspartate kinase protein_coding ASPARTATE KINASE 3 (AK3) ASPARTATE KINASE 3 (AK3)
BCAT4	AT3G19710	3	complement(6846969..6849582)	142.2	-1.27	-2.42	2.55e-07	4.26e-06	0.00645	142.2	-0.68	-1.6	0.00615	0.02	1	142.2	-0.59	-1.51	0.02	0.11	1	Enzyme	Methionine aminotransferase BCAT4 [Source:UniProtKB/Swiss-Prot;Acc:Q9LE06]	AT3G19710	AT3G19710.1 Belongs to the branched-chain amino acid aminotransferase gene family. Encodes a methionine-oxo-acid transaminase. Involved in the methionine chain elongation pathway that leads to the ultimate biosynthesis of methionine-derived glucosinolates. protein_coding BRANCHED-CHAIN AMINOTRANSFERASE4 (BCAT4) BRANCHED-CHAIN AMINOTRANSFERASE4 (BCAT4)
MCCB	AT4G34030	4	16301027..16304099	18.99	-1.08	-2.12	1.06e-11	4.42e-10	2.7e-07	18.99	-0.86	-1.82	5.17e-08	9.44e-07	0.00131	18.99	-0.1	-1.07	0.54	0.8	1	Enzyme	Methylcrotonoyl-CoA carboxylase beta chain, mitochondrial [Source:UniProtKB/Swiss-Prot;Acc:Q9LDD8]	AT4G34030	AT4G34030.1 MCC-B is involved in leucine degradation in mitochondria. The active protein is a dimer of MCC-A and MCC-B. MCC-A is biotinylated whereas MCC-B is not. The mRNA is cell-to-cell mobile. protein_coding 3-METHYLCROTONYL-COA CARBOXYLASE (MCCB) 3-METHYLCROTONYL-COA CARBOXYLASE (MCCB)
ACS8	AT4G37770	4	17752079..17754157	7.63	-2.41	-5.3	8.46e-07	1.26e-05	0.02	7.63	-1.81	-3.51	0.000195	0.00134	1	7.63	-0.78	-1.71	0.11	0.36	1	Enzyme	1-aminocyclopropane-1-carboxylate synthase-like protein [Source:UniProtKB/TrEMBL;Acc:Q56Y32]	AT4G37770	AT4G37770.1 Encodes an auxin inducible ACC synthase. protein_coding 1-AMINO-CYCLOPROPANE-1-CARBOXYLATE SYNTHASE 8 (ACS8) 1-AMINO-CYCLOPROPANE-1-CARBOXYLATE SYNTHASE 8 (ACS8)
P5CSA	AT2G39800	2	complement(16598072..16603319)	175.01	-1.95	-3.85	0	0	0	175.01	-0.89	-1.85	1.86e-05	0.000173	0.47	175.01	-0.19	-1.14	0.35	0.67	1	Enzyme	Delta-1-pyrroline-5-carboxylate synthase A [Source:UniProtKB/Swiss-Prot;Acc:P54887]	AT2G39800	AT2G39800.1 encodes a delta1-pyrroline-5-carboxylate synthase that catalyzes the rate-limiting enzyme in the biosynthesis of proline. Gene is expressed in reproductive organs and tissues under non-stress conditions but in the whole plant under water-limiting condition. Expression is also induced by abscisic acid and salt stress in a light-dependent manner. encodes a delta1-pyrroline-5-carboxylate…
PMAT2	AT3G29670	3	11527756..11529420	12.34	-1.15	-2.22	2.74e-10	8.91e-09	6.95e-06	12.34	-0.59	-1.51	0.00104	0.00561	1	12.34	0.09	1.07	0.6	0.84	1	Enzyme	Phenolic glucoside malonyltransferase 2 [Source:UniProtKB/Swiss-Prot;Acc:Q9LRQ8]	AT3G29670	AT3G29670.1 Encodes a malonyltransferase that may play a role in phenolic xenobiotic detoxification. The mRNA is cell-to-cell mobile. protein_coding PHENOLIC GLUCOSIDE MALONYLTRANSFERASE 2 (PMAT2) PHENOLIC GLUCOSIDE MALONYLTRANSFERASE 2 (PMAT2)
4CL3	AT1G65060	1	complement(24167202..24171635)	7.78	1.6	3.03	6e-09	1.47e-07	0.000152	2.48	-0.09	-1.07	0.74	0.88	1	2.47	-0.00948	-1.01	0.97	0.99	1	Enzyme	4-coumarate--CoA ligase 3 [Source:UniProtKB/Swiss-Prot;Acc:Q9S777]	AT1G65060	AT1G65060.1 encodes an isoform of 4-coumarate:CoA ligase (4CL), which is involved in the last step of the general phenylpropanoid pathway. mRNA levels are not induced in response to wounding or to fungal infection by P. parasitica. mRNA is expressed in flowers, to a lesser degree in mature leaves and siliques and marginally in seedling roots and bolting stems of mature plants. The catalytic effic…
ACL5	AT5G19530	5	complement(6588771..6591363)	12.97	-1.4	-2.63	1.11e-16	1e-14	2.81e-12	12.97	-0.92	-1.89	3e-08	5.76e-07	0.000759	15.87	0.41	1.33	0.01	0.1	1	Enzyme	Thermospermine synthase ACAULIS5 [Source:UniProtKB/Swiss-Prot;Acc:Q9S7X6]	AT5G19530	AT5G19530.1 Encodes a spermine synthase. Required for internode elongation and vascular development, specifically in the mechanism that defines the boundaries between veins and nonvein regions. This mechanism may be mediated by polar auxin transport. Though ACL5 has been shown to function as a spermine synthase in E. coli, an ACL5 knockout has no effect on the endogenous levels of free and conjug…
UGT84A2	AT3G21560	3	7595680..7597607	11.44	1.15	2.21	1.65e-06	2.28e-05	0.04	4.97	-0.36	-1.28	0.14	0.29	1	4.97	0.03	1.02	0.9	0.99	1	Enzyme	UGT84A2 [Source:UniProtKB/TrEMBL;Acc:A0A384L2P1]	AT3G21560	AT3G21560.1 Encodes a protein with sinapic acid:UDP-glucose glucosyltransferase activity. Mutants defective in this gene are hyper-fluorescent (which accumulate in their trichomes a compound that is likely to be 3',5'-dimethoxynaringenin chalcone or sinapoyltriacetic acid lactone, potential products of the concerted action of 4-coumarate CoA ligase and chalcone synthase on sinapic acid). Also sho…
RFS2	AT3G57520	3	complement(21288742..21293171)	15.75	-2.21	-4.61	1.27e-13	7.19e-12	3.22e-09	15.75	-1.25	-2.38	2.39e-05	0.000216	0.61	15.75	-0.06	-1.05	0.83	0.98	1	Enzyme	Probable galactinol--sucrose galactosyltransferase 2 [Source:UniProtKB/Swiss-Prot;Acc:Q94A08]	AT3G57520	AT3G57520.1 SIP2 encodes a raffinose-specific alpha-galactosidase that catalyzes the breakdown of raffinose into alpha-galatose and sucrose. This enzyme may function in unloading raffinose from the phloem as part of sink metabolism. Although it was originally predicted to act as a raffinose synthase (RS), that activity was not observed for recombinant SIP2. protein_coding SEED IMBIBITION 2 (SIP2)…
SBE2.1	AT2G36390	2	15264211..15270092	13.31	-1.05	-2.06	2.64e-10	8.63e-09	6.69e-06	13.31	-0.94	-1.92	1.15e-08	2.45e-07	0.000291	13.31	0.06	1.04	0.71	0.9	1	Enzyme	SBE2.1 [Source:UniProtKB/TrEMBL;Acc:A0A178VXI8]	AT2G36390	AT2G36390.1 Encodes a starch branching enzyme (EC.2.4.1.18) similar to SBE2 from maize and rice. Expressed throughout plant tissues. The mRNA is cell-to-cell mobile. protein_coding STARCH BRANCHING ENZYME 2.1 (SBE2.1) BRANCHING ENZYME 3 (BE3);STARCH BRANCHING ENZYME 2.1 (SBE2.1)
SQE2	AT2G22830	2	complement(9723615..9726384)	3.05	-1.1	-2.15	3.89e-07	6.22e-06	0.00985	3.05	-0.33	-1.25	0.12	0.26	1	4.5	0.68	1.6	0.00108	0.02	1	Enzyme	Squalene epoxidase 2, mitochondrial [Source:UniProtKB/Swiss-Prot;Acc:O81000]	AT2G22830	AT2G22830.1 squalene epoxidase 2;(source:Araport11) protein_coding SQUALENE EPOXIDASE 2 (SQE2) SQUALENE EPOXIDASE 2 (SQE2)
KO	AT5G25900	5	9035817..9038423	19.18	-1.19	-2.29	1.24e-07	2.25e-06	0.00313	19.18	-1.05	-2.07	3.42e-06	3.91e-05	0.09	19.18	-0.58	-1.5	0.00981	0.08	1	Enzyme	Ent-kaurene oxidase, chloroplastic [Source:UniProtKB/Swiss-Prot;Acc:Q93ZB2]	AT5G25900	AT5G25900.1 Encodes a member of the CYP701A cytochrome p450 family that is involved in later steps of the gibberellin biosynthetic pathway. protein_coding GA REQUIRING 3 (GA3) GA REQUIRING 3 (GA3);CYTOCHROME P450 701 A3 (CYP701A3);ARABIDOPSIS THALIANA ENT-KAURENE OXIDASE 1 (ATKO1)
DHDPS2	AT2G45440	2	18730840..18733119	17.04	1.18	2.26	4.14e-10	1.3e-08	1.05e-05	13.61	0.81	1.75	1.79e-05	0.000167	0.45	8.42	0.33	1.26	0.08	0.31	1	Enzyme	Putative dihydrodipicolinate synthase [Source:UniProtKB/TrEMBL;Acc:Q0WSN6]	AT2G45440	AT2G45440.1 Encodes a protein that likely has dihydropicolinate synthase activity based on its mutant phenotype of decreased lysine levels and increased aspartate levels. The mutant also has increased levels of threonine. The enzyme is predicted to localize to the chloroplast. protein_coding DIHYDRODIPICOLINATE SYNTHASE 2 (DHDPS2) DIHYDRODIPICOLINATE SYNTHASE 2 (DHDPS2)
CORI3	AT4G23600	4	12310379..12313212	210.19	-1.35	-2.55	2.16e-07	3.67e-06	0.00546	210.19	-0.18	-1.13	0.49	0.68	1	219.48	0.18	1.13	0.49	0.77	1	Enzyme	Cystine lyase CORI3 [Source:UniProtKB/Swiss-Prot;Acc:Q9SUR6]	AT4G23600	AT4G23600.1 Encodes cystine lyase which is expected to be involved in amino acid metabolism, providing the plant with cysteine and the generation of precursors of ethylene biosynthesis. mRNA levels are elevated in response to wounding. protein_coding CORONATINE INDUCED 1 (CORI3) JASMONIC ACID RESPONSIVE 2 (JR2);CORONATINE INDUCED 1 (CORI3)
MES1	AT2G23620	2	complement(10047308..10049413)	1.07	2.23	4.68	1.89e-06	2.56e-05	0.05	0.89	1.93	3.8	4.3e-05	0.00036	1	0.28	0.47	1.38	0.36	0.69	1	Enzyme	Methylesterase 1 [Source:UniProtKB/Swiss-Prot;Acc:Q8S8S9]	AT2G23620	AT2G23620.1 Encodes a protein shown to have carboxylesterase activity, methyl salicylate esterase activity, methyl jasmonate esterase activity, and methyl IAA esterase activity in vitro. MES1 appears to be involved in MeSA hydrolysis in planta. Expression of MES1 can restore systemic acquired resistance in SAR-deficient tobacco plants. This protein does not act on MeGA4, or MEGA9 in vitro. protei…
AO	AT5G14760	5	4768263..4772153	15.48	1.05	2.08	2.94e-10	9.51e-09	7.46e-06	12.46	0.7	1.62	3.15e-05	0.000276	0.8	7.19	-0.66	-1.58	0.00011	0.00295	1	Enzyme	L-aspartate oxidase, chloroplastic [Source:UniProtKB/Swiss-Prot;Acc:Q94AY1]	AT5G14760	AT5G14760.1 At5g14760 encodes for L-aspartate oxidase involved in the early steps of NAD biosynthesis. In contrary to the EC 1.4.3.16 (l-aspartate oxidase - deaminating) the enzyme catalyzes the reaction L-aspartate + O2 = iminoaspartate (alpha-iminosuccinate) + H2O2. Flavoenzyme-encoding gene. protein_coding L-ASPARTATE OXIDASE (AO) FLAGELLIN-INSENSITIVE 4 (FIN4);L-ASPARTATE OXIDASE (AO)
PUR5	AT3G55010	3	20386597..20388860	20.15	1.13	2.19	4.22e-09	1.06e-07	0.000107	18.1	0.93	1.91	1.29e-06	1.68e-05	0.03	11.33	0.47	1.39	0.02	0.11	1	Enzyme	Phosphoribosylformylglycinamidine cyclo-ligase, chloroplastic [Source:UniProtKB/Swiss-Prot;Acc:Q05728]	AT3G55010	AT3G55010.1 encoding phosphoribosylformylglycinamidine cyclo-ligase (syn. AIR synthetase)that phosphorylates 5-phosphoribosyl-N-formylglycinamidine (FGAM) to form 5-aminoimidazole ribonucleotide (AIR) protein_coding (PUR5) (ATPURM); (PUR5);EMBRYO DEFECTIVE 2818 (EMB2818)
TPS6	AT1G68020	1	25496928..25500584	8.52	-1.14	-2.21	8.26e-14	4.88e-12	2.09e-09	8.52	-0.68	-1.6	7.1e-06	7.41e-05	0.18	8.89	0.18	1.13	0.23	0.56	1	Enzyme	Alpha,alpha-trehalose-phosphate synthase [UDP-forming] 6 [Source:UniProtKB/Swiss-Prot;Acc:Q94AH8]	AT1G68020	AT1G68020.2 Encodes an enzyme putatively involved in trehalose biosynthesis. The protein has a trehalose synthase (TPS)-like domain and a trehalose phosphatase (TPP)-like domain. It can complement a yeast mutant lacking both of these activities suggesting that this is a bifunctional enzyme. protein_coding (ATTPS6) TREHALOSE -6-PHOSPHATASE SYNTHASE S6 (TPS6); (ATTPS6)
AAE17	AT5G23050	5	complement(7731221..7735566)	2.8	-1.26	-2.39	1.38e-08	3.13e-07	0.000349	2.8	-0.18	-1.14	0.39	0.6	1	3.93	0.61	1.52	0.00408	0.04	1	Enzyme	Probable acyl-activating enzyme 17, peroxisomal [Source:UniProtKB/Swiss-Prot;Acc:F4KBF3]	AT5G23050	AT5G23050.1 acyl-activating enzyme 17;(source:Araport11) protein_coding ACYL-ACTIVATING ENZYME 17 (AAE17) ACYL-ACTIVATING ENZYME 17 (AAE17)
PER37	AT4G08770	4	complement(5598037..5600398)	1.97	5.22	37.3	8.58e-14	5.03e-12	2.17e-09	0.44	3.03	8.15	2.46e-05	0.000222	0.62	0.34	2.87	7.31	7.24e-05	0.00214	1	Enzyme	Peroxidase 37 [Source:UniProtKB/Swiss-Prot;Acc:Q9LDN9]	AT4G08770	AT4G08770.1 Encodes a putative apoplastic peroxidase Prx37. Primarily expressed in the vascular bundles. Overexpression renders a dwarf phenotype with smaller plants and delayed development. Plants overexpressing Prx37 also shows an increase in the amount of esterified phenolic material associated with their walls. protein_coding PEROXIDASE 37 (Prx37) PEROXIDASE 37 (Prx37)
FMO1	AT1G19250	1	complement(6650476..6653195)	4.68	4.14	17.58	1.3e-12	6.17e-11	3.29e-08	1.52	2.48	5.59	2.33e-05	0.00021	0.59	0.25	-1.17	-2.25	0.08	0.3	1	Enzyme	Probable flavin-containing monooxygenase 1 [Source:UniProtKB/Swiss-Prot;Acc:Q9LMA1]	AT1G19250	AT1G19250.1 FMO1 is required for full expression of TIR-NB-LRR conditioned resistance to avirulent pathogens and for basal resistance to invasive virulent pathogens. Functions in an EDS1-regulated but SA-independent mechanism that promotes resistance and cell death at pathogen infection sites. FMO1 functions as a pipecolate N-hydroxylase and catalyzes the biochemical conversion of pipecolic acid …
gene:AT2G43870	AT2G43870	2	complement(18166336..18168381)	0.79	2.74	6.69	8.14e-07	1.21e-05	0.02	0.11	-0.57	-1.48	0.39	0.6	1	0.12	0.22	1.16	0.73	0.92	1	Enzyme	Pectin lyase-like superfamily protein [Source:UniProtKB/TrEMBL;Acc:O22817]	AT2G43870	AT2G43870.1 Pectin lyase-like superfamily protein;(source:Araport11) protein_coding
gene:AT2G43590	AT2G43590	2	complement(18081304..18082776)	7.07	2.5	5.67	3.36e-10	1.07e-08	8.5e-06	3.4	1.42	2.68	0.000394	0.00245	1	2.28	1.05	2.07	0.00937	0.08	1	Enzyme	Endochitinase At2g43590 [Source:UniProtKB/Swiss-Prot;Acc:O24658]	AT2G43590	AT2G43590.1 Chitinase family protein;(source:Araport11) protein_coding
gene:AT3G23510	AT3G23510	3	8427557..8433340	3.53	2.06	4.16	1.52e-09	4.28e-08	3.86e-05	2.56	1.55	2.94	5.36e-06	5.82e-05	0.14	1.23	0.7	1.63	0.04	0.2	1	Enzyme	Cyclopropane-fatty-acyl-phospholipid synthase [Source:UniProtKB/TrEMBL;Acc:Q8GZ28]	AT3G23510	AT3G23510.1 Cyclopropane-fatty-acyl-phospholipid synthase;(source:Araport11) protein_coding
CHI3	AT5G05270	5	1563286..1565324	20.45	1.9	3.74	6.64e-10	2e-08	1.68e-05	6.64	0.24	1.18	0.44	0.65	1	6.03	0.3	1.23	0.33	0.65	1	Enzyme	Probable chalcone--flavonone isomerase 3 [Source:UniProtKB/Swiss-Prot;Acc:Q8VZW3]	AT5G05270	AT5G05270.1 Chalcone-flavanone isomerase family protein;(source:Araport11) protein_coding CHALCONE ISOMERASE LIKE (CHIL) (ATCHIL);CHALCONE ISOMERASE LIKE (CHIL)
gene:AT5G16170	AT5G16170	5	5277787..5279821	12.03	1.5	2.83	4.91e-08	9.77e-07	0.00124	8.98	1.04	2.06	0.000167	0.00117	1	4.08	-0.57	-1.48	0.04	0.21	1	Enzyme	At5g16170 [Source:UniProtKB/TrEMBL;Acc:Q4V3A2]	AT5G16170	AT5G16170.1 Core-2/I-branching beta-1,6-N-acetylglucosaminyltransferase family protein;(source:Araport11) protein_coding
UGT89C1	AT1G06000	1	complement(1820308..1821894)	45.35	1.44	2.72	9.23e-11	3.3e-09	2.34e-06	25.42	0.56	1.48	0.01	0.04	1	15.98	-0.51	-1.43	0.02	0.14	1	Enzyme	Glycosyltransferase (Fragment) [Source:UniProtKB/TrEMBL;Acc:W8PVE7]	AT1G06000	AT1G06000.1 encodes a flavonol-7-O-rhamnosyltransferase involved in the formation of rhamnosylated flavonols protein_coding (UGT89C1) (UGT89C1)
DSP2	AT2G32960	2	13987669..13990994	3.3	1.43	2.7	9.89e-08	1.86e-06	0.0025	3.05	1.28	2.42	2.19e-06	2.65e-05	0.06	1.18	-0.33	-1.26	0.26	0.58	1	Enzyme	Tyrosine-protein phosphatase DSP2 [Source:UniProtKB/Swiss-Prot;Acc:Q84MD6]	AT2G32960	AT2G32960.1 Encodes an atypical dual-speci&#64257;city phosphatase. protein_coding PLANT AND FUNGI ATYPICAL DUAL-SPECI&#64257;CITY PHOSPHATASE 2 (PFA-DSP2) (AtPFA-DSP2);PLANT AND FUNGI ATYPICAL DUAL-SPECI&#64257;CITY PHOSPHATASE 2 (PFA-DSP2)
SAMDC2	AT5G15950	5	5205869..5208036	92.36	1.38	2.6	2.33e-14	1.51e-12	5.91e-10	34.35	-0.26	-1.19	0.16	0.32	1	34.35	-0.83	-1.78	4.98e-06	0.000234	0.13	Enzyme	S-adenosylmethionine decarboxylase proenzyme 2 [Source:UniProtKB/Swiss-Prot;Acc:Q9S7T9]	AT5G15950	AT5G15950.1 Adenosylmethionine decarboxylase family protein;(source:Araport11) protein_coding S-ADENOSYLMETHIONINE DECARBOXYLASE 2 (SAMDC2) S-ADENOSYLMETHIONINE DECARBOXYLASE 2 (SAMDC2)
FKBP65	AT5G48570	5	complement(19690461..19693845)	7	1.21	2.31	1.14e-10	4e-09	2.89e-06	4.25	0.44	1.36	0.02	0.06	1	2.92	0.02	1.01	0.91	0.99	1	Enzyme	Peptidyl-prolyl cis-trans isomerase FKBP65 [Source:UniProtKB/Swiss-Prot;Acc:Q9FJL3]	AT5G48570	AT5G48570.1 Encodes one of the 36 carboxylate clamp (CC)-tetratricopeptide repeat (TPR) proteins (Prasad 2010, Pubmed ID: 20856808) with potential to interact with Hsp90/Hsp70 as co-chaperones. protein_coding (ROF2) (ROF2); (FKBP65); (ATFKBP65)
PUR3	AT1G31220	1	11156698..11158683	11.23	1.2	2.3	1.17e-12	5.6e-11	2.96e-08	8.95	0.83	1.78	9.76e-07	1.31e-05	0.02	5.46	0.33	1.26	0.06	0.24	1	Enzyme	Phosphoribosylglycinamide formyltransferase, chloroplastic [Source:UniProtKB/Swiss-Prot;Acc:P52422]	AT1G31220	AT1G31220.1 N10-formyltetrahydrofolate-dependent phosphoribosylglycinamide formyltransferase that catalyzes the conversion of phosphoribosyl glycineamide to phosphoribosyl N-formylglycineamide protein_coding
LAC13	AT5G07130	5	2209717..2212665	4.37	1.1	2.15	3.46e-08	7.14e-07	0.000877	4.19	0.99	1.99	6.57e-07	9.27e-06	0.02	2.81	0.63	1.55	0.0018	0.02	1	Enzyme	Laccase-13 [Source:UniProtKB/Swiss-Prot;Acc:Q9LYQ2]	AT5G07130	AT5G07130.1 putative laccase, a member of laccase family of genes (17 members in Arabidopsis). protein_coding LACCASE 13 (LAC13) LACCASE 13 (LAC13)
gene:AT4G11350	AT4G11350	4	6901456..6904426	2.3	1.09	2.13	1.77e-06	2.43e-05	0.04	2.15	0.95	1.93	3.24e-05	0.000282	0.82	1.04	-0.77	-1.7	0.0019	0.03	1	Enzyme	At4g11350 [Source:UniProtKB/TrEMBL;Acc:B6IDH2]	AT4G11350	AT4G11350.1 transferring glycosyl group transferase (DUF604);(source:Araport11) protein_coding
AtDBP1	AT2G25620	2	complement(10902716..10905287)	4.96	1.08	2.12	3.25e-07	5.29e-06	0.00824	3.53	0.55	1.47	0.00993	0.04	1	2.25	-0.1	-1.07	0.66	0.88	1	Enzyme	Probable protein phosphatase 2C 22 [Source:UniProtKB/Swiss-Prot;Acc:Q9SLA1]	AT2G25620	AT2G25620.1 Encodes DBP1, a member of the DBP factors (DNA-binding protein phosphatases) featuring sequence-specific DNA-binding and protein phosphatase activity. DBP1 is involved in plant-potyvirus interactions. Loss-of-function of DBP1 renders resistance to potyviruses. Negatively regulates drought and salt tolerance through altering leaf surface permeability. protein_coding DNA-BINDING PROTEIN…
gene:AT3G26115	AT3G26115	3	9542268..9544497	5.03	1.04	2.06	3.03e-09	7.92e-08	7.68e-05	4.27	0.76	1.7	1.66e-05	0.000156	0.42	2.73	0.33	1.26	0.07	0.27	1	Enzyme	D-cysteine desulfhydrase 2, mitochondrial [Source:UniProtKB/Swiss-Prot;Acc:A1L4V7]	AT3G26115	AT3G26115.2 Pyridoxal-5-phosphate-dependent enzyme family protein;(source:Araport11) protein_coding
gene:AT2G28600	AT2G28600	2	12251784..12254872	6.66	1.04	2.06	1.13e-07	2.08e-06	0.00287	4.42	0.41	1.33	0.04	0.11	1	3.28	0.19	1.14	0.35	0.67	1	Enzyme	P-loop containing nucleoside triphosphate hydrolases superfamily protein [Source:UniProtKB/TrEMBL;Acc:Q9SIB5]	AT2G28600	AT2G28600.1 P-loop containing nucleoside triphosphate hydrolases superfamily protein;(source:Araport11) protein_coding
ROF1	AT3G25230	3	9188096..9191630	32.3	1.02	2.03	3.11e-10	9.97e-09	7.88e-06	22.81	0.48	1.39	0.0035	0.02	1	15.31	-0.08	-1.05	0.64	0.86	1	Enzyme	Peptidylprolyl isomerase [Source:UniProtKB/TrEMBL;Acc:B3H746]	AT3G25230	AT3G25230.2 Encodes a a high molecular weight member of the FK506 binding protein (FKBP) family. It has three FKBP12-like domains, tetratricopeptide repeats, and a putative calmodulin binding domain. Modulates thermotolerance by interacting with HSP90.1 and affecting the accumulation of HsfA2-regulated sHSPs. Belongs to one of the 36 carboxylate clamp (CC)-tetratricopeptide repeat (TPR) proteins …
gene:AT3G60440	AT3G60440	3	22337791..22339520	27.88	1.02	2.02	3.88e-07	6.21e-06	0.00983	21.8	0.61	1.53	0.00215	0.01	1	16.48	0.42	1.34	0.04	0.18	1	Enzyme	Phosphoglycerate mutase family protein [Source:UniProtKB/TrEMBL;Acc:F4JBU0]	AT3G60440	AT3G60440.1 Phosphoglycerate mutase family protein;(source:Araport11) protein_coding
gene:AT3G57940	AT3G57940	3	21449254..21456026	4.63	1.01	2.02	8.5e-08	1.61e-06	0.00215	4.2	0.83	1.78	1.21e-05	0.000118	0.31	2.21	-0.05	-1.03	0.8	0.96	1	Enzyme	RNA cytidine acetyltransferase 2 [Source:UniProtKB/Swiss-Prot;Acc:Q9M2Q4]	AT3G57940	AT3G57940.1 GNAT acetyltransferase (DUF699);(source:Araport11) protein_coding
LOG1	AT2G28305	2	12081023..12084678	15.14	-1	-2	2.11e-10	7.01e-09	5.33e-06	15.14	-0.39	-1.31	0.01	0.04	1	15.14	-0.34	-1.26	0.03	0.17	1	Enzyme	Cytokinin riboside 5'-monophosphate phosphoribohydrolase [Source:UniProtKB/TrEMBL;Acc:A0A178VS96]	AT2G28305	AT2G28305.1 Putative lysine decarboxylase family protein;(source:Araport11) protein_coding LONELY GUY 1 (LOG1) LONELY GUY 1 (LOG1); (ATLOG1)
SHM7	AT1G36370	1	complement(13696042..13698739)	37.52	-1	-2	2.58e-09	6.85e-08	6.53e-05	44.09	0.13	1.1	0.42	0.63	1	37.52	-0.11	-1.08	0.52	0.78	1	Enzyme	Serine hydroxymethyltransferase 7 [Source:UniProtKB/Swiss-Prot;Acc:Q84WV0]	AT1G36370	AT1G36370.1 Encodes a nuclear localised protein MSA1 (MORE SULPHUR ACCUMULATION1). Epigenetically regulates sulphur homeostasis. Has sequence similarity to SHM (serine hydroxymethyltransferase) but lacks SHM activity in vitro. protein_coding MORE SULPHUR ACCUMULATION1 (MSA1) MORE SULPHUR ACCUMULATION1 (MSA1);SERINE HYDROXYMETHYLTRANSFERASE 7 (SHM7)
INVC	AT3G06500	3	2011993..2015831	17.29	-1	-2.01	8.71e-10	2.56e-08	2.21e-05	17.29	-0.13	-1.09	0.43	0.64	1	20.16	0.34	1.27	0.04	0.19	1	Enzyme	Alkaline/neutral invertase C, mitochondrial [Source:UniProtKB/Swiss-Prot;Acc:B9DFA8]	AT3G06500	AT3G06500.1 Encodes an alkaline/neutral invertase which localizes in mitochondria. It may be modulating hormone balance in relation to the radicle emergence. Mutants display severely reduced shoot growth and reduced oxygen consumption. Mutant root development is not affected as reported for A/N-InvA mutant (inva) plants. The mRNA is cell-to-cell mobile. protein_coding ALKALINE/NEUTRAL INVERTASE C…
CYP71B20	AT3G26180	3	complement(9578032..9580113)	50.86	-1.01	-2.01	4.02e-09	1.02e-07	0.000102	50.86	-0.83	-1.78	1.21e-06	1.58e-05	0.03	50.86	-0.41	-1.33	0.02	0.11	1	Enzyme	Cytochrome P450 71B20 [Source:UniProtKB/Swiss-Prot;Acc:Q9LTM3]	AT3G26180	AT3G26180.1 putative cytochrome P450 protein_coding CYTOCHROME P450, FAMILY 71, SUBFAMILY B, POLYPEPTIDE 20 (CYP71B20) CYTOCHROME P450, FAMILY 71, SUBFAMILY B, POLYPEPTIDE 20 (CYP71B20)
gene:AT3G56080	AT3G56080	3	complement(20810309..20813110)	23.58	-1.03	-2.04	4.07e-11	1.56e-09	1.03e-06	23.58	-0.64	-1.56	4.21e-05	0.000354	1	23.58	-0.2	-1.15	0.19	0.5	1	Enzyme	Probable methyltransferase PMT22 [Source:UniProtKB/Swiss-Prot;Acc:Q9LYN3]	AT3G56080	AT3G56080.1 S-adenosyl-L-methionine-dependent methyltransferases superfamily protein;(source:Araport11) protein_coding
SUE4	AT3G55880	3	20736508..20738967	19.6	-1.04	-2.05	8.81e-08	1.66e-06	0.00223	19.6	-0.9	-1.86	3.4e-06	3.9e-05	0.09	19.6	-0.61	-1.52	0.00166	0.02	1	Enzyme	Alpha/beta hydrolase related protein [Source:UniProtKB/TrEMBL;Acc:Q8L7D8]	AT3G55880	AT3G55880.2 A gain-of-function mutant of SUE4 exhibited improved low sulphur tolerance. protein_coding SULPHATE UTILIZATION EFFICIENCY 4 (SUE4) SULPHATE UTILIZATION EFFICIENCY 4 (SUE4)
gene:AT2G21250	AT2G21250	2	complement(9103136..9105187)	42.02	-1.04	-2.06	5.06e-13	2.6e-11	1.28e-08	42.02	-0.77	-1.71	7.76e-08	1.36e-06	0.00197	42.02	0.07	1.05	0.65	0.87	1	Enzyme	NAD(P)-linked oxidoreductase superfamily protein [Source:UniProtKB/TrEMBL;Acc:Q9SJV2]	AT2G21250	AT2G21250.1 NAD(P)-linked oxidoreductase superfamily protein;(source:Araport11) protein_coding
gene:AT4G19160	AT4G19160	4	10477184..10480212	38.02	-1.04	-2.06	2.16e-09	5.86e-08	5.46e-05	38.02	-0.92	-1.89	1.28e-07	2.15e-06	0.00325	38.02	-0.38	-1.3	0.03	0.17	1	Enzyme	unknown protein; Ha. [Source:TAIR;Acc:AT4G19160]	AT4G19160	AT4G19160.2 transglutaminase family protein;(source:Araport11) protein_coding
LCAT4	AT4G19860	4	complement(10777512..10780470)	75.34	-1.06	-2.08	5.17e-08	1.03e-06	0.00131	75.34	-0.71	-1.64	0.000228	0.00153	1	75.34	-0.58	-1.5	0.00265	0.03	1	Enzyme	Lecithin-cholesterol acyltransferase-like 4 [Source:UniProtKB/Swiss-Prot;Acc:Q71N54]	AT4G19860	AT4G19860.1 Encodes a cytosolic calcium-independent phospholipase A. protein_coding
gene:AT1G34340	AT1G34340	1	12530815..12534306	13.39	-1.1	-2.14	2.11e-10	7.01e-09	5.34e-06	13.39	-0.98	-1.97	1.3e-08	2.71e-07	0.000328	13.39	-0.03	-1.02	0.87	0.99	1	Enzyme	Alpha/beta-Hydrolases superfamily protein [Source:UniProtKB/TrEMBL;Acc:Q9XID7]	AT1G34340	AT1G34340.1 alpha/beta-Hydrolases superfamily protein;(source:Araport11) protein_coding
gene:AT1G21440	AT1G21440	1	complement(7502082..7504275)	44.11	-1.1	-2.14	3.14e-09	8.15e-08	7.95e-05	44.11	-0.52	-1.44	0.00448	0.02	1	44.11	-0.3	-1.23	0.1	0.34	1	Enzyme	At1g21440 [Source:UniProtKB/TrEMBL;Acc:Q501F7]	AT1G21440	AT1G21440.1 Phosphoenolpyruvate carboxylase family protein;(source:Araport11) protein_coding
gene:AT2G16750	AT2G16750	2	7271012..7274754	4.18	-1.1	-2.14	2.46e-07	4.13e-06	0.00622	4.18	-0.91	-1.88	1.7e-05	0.000159	0.43	6.36	0.72	1.65	0.000451	0.00874	1	Enzyme	At2g16750 [Source:UniProtKB/TrEMBL;Acc:B5X4Z9]	AT2G16750	AT2G16750.1 kinase with adenine nucleotide alpha hydrolases-like domain-containing protein;(source:Araport11) protein_coding
GLY3	AT1G53580	1	complement(19991271..19993458)	63.31	-1.12	-2.17	6.54e-10	1.97e-08	1.66e-05	63.31	-0.72	-1.65	6.01e-05	0.00048	1	63.31	-0.35	-1.28	0.05	0.23	1	Enzyme	Persulfide dioxygenase ETHE1 homolog, mitochondrial [Source:UniProtKB/Swiss-Prot;Acc:Q9C8L4]	AT1G53580	AT1G53580.1 Mononuclear Fe(II)-containing member of the b-lactamase fold superfamily. ETHE1 is homodimeric in solution, exhibits low-level esterase activity, and specifically binds a single Fe(II) atom in the active site. protein_coding GLYOXALASE II 3 (GLY3) GLYOXALASE 2-3 (GLX2-3);ETHYLMALONIC ENCEPHALOPATHY PROTEIN1 (ETHE1);GLYOXALASE II 3 (GLY3);ETHE1-LIKE (ETHE1)
ELI5	AT2G20340	2	8779667..8782789	23.05	-1.14	-2.2	1.2e-10	4.2e-09	3.05e-06	23.05	-0.73	-1.65	3.81e-05	0.000325	0.96	23.05	-0.25	-1.19	0.16	0.45	1	Enzyme	Tyrosine decarboxylase 1 [Source:UniProtKB/Swiss-Prot;Acc:Q8RY79]	AT2G20340	AT2G20340.1 Encodes an aromatic aldehyde synthase (AtAAS), which catalyzes the in vitro conversion of phenylalanine and 3,4-dihydroxy-L-phenylalanine to phenylacetaldehyde and dopaldehyde, respectively. The mRNA is cell-to-cell mobile. protein_coding AROMATIC ALDEHYDE SYNTHASE (AAS) AROMATIC ALDEHYDE SYNTHASE (AAS); (ATAAS)
gene:AT5G18640	AT5G18640	5	6212773..6215863	13.26	-1.15	-2.22	1.37e-09	3.89e-08	3.46e-05	13.26	-0.88	-1.84	3.03e-06	3.53e-05	0.08	13.26	-0.35	-1.28	0.06	0.26	1	Enzyme	alpha/beta-Hydrolases superfamily protein [Source:TAIR;Acc:AT5G18640]	AT5G18640	AT5G18640.1 alpha/beta-Hydrolases superfamily protein;(source:Araport11) protein_coding
BGAL10	AT5G63810	5	25537074..25541529	4.45	-1.16	-2.23	2.12e-09	5.76e-08	5.36e-05	4.45	-0.83	-1.77	1.59e-05	0.00015	0.4	7.27	0.83	1.78	8.89e-06	0.000375	0.23	Enzyme	Beta-galactosidase 10 [Source:UniProtKB/Swiss-Prot;Acc:Q9FN08]	AT5G63810	AT5G63810.1 member of Glycoside Hydrolase Family 35 protein_coding BETA-GALACTOSIDASE 10 (BGAL10) BETA-GALACTOSIDASE 10 (BGAL10);ARABIDOPSIS THALIANA BETA-GALACTOSIDASE 10 (ATBGAL10)
CBSX3	AT5G10860	5	complement(3428842..3430492)	83.79	-1.16	-2.23	1.22e-06	1.75e-05	0.03	83.79	-0.99	-1.98	3.49e-05	0.000301	0.88	83.79	-0.57	-1.49	0.02	0.11	1	Enzyme	CBSX3 [Source:UniProtKB/TrEMBL;Acc:A0A178UNP9]	AT5G10860	AT5G10860.1 Encodes a single cystathionine beta-Synthase domain-containing protein. Modulates development by regulating the thioredoxin system. protein_coding CBS DOMAIN CONTAINING PROTEIN 3 (CBSX3) CBS DOMAIN CONTAINING PROTEIN 3 (CBSX3)
BGAL2	AT3G52840	3	19581049..19586354	34.11	-1.18	-2.26	1.42e-12	6.69e-11	3.59e-08	34.11	-0.91	-1.88	3.43e-08	6.48e-07	0.000869	42.34	0.43	1.35	0.00923	0.08	1	Enzyme	Beta-galactosidase [Source:UniProtKB/TrEMBL;Acc:A0A1I9LM56]	AT3G52840	AT3G52840.1 beta-galactosidase 2;(source:Araport11) protein_coding BETA-GALACTOSIDASE 2 (BGAL2) BETA-GALACTOSIDASE 2 (BGAL2)
BCDH BETA1	AT1G55510	1	20723279..20725747	4.73	-1.19	-2.28	4.32e-07	6.87e-06	0.01	4.73	-1.1	-2.14	2.75e-06	3.25e-05	0.07	4.73	-0.02	-1.01	0.93	0.99	1	Enzyme	2-oxoisovalerate dehydrogenase subunit beta 1, mitochondrial [Source:UniProtKB/Swiss-Prot;Acc:Q9SAV3]	AT1G55510	AT1G55510.1 branched-chain alpha-keto acid decarboxylase E1 beta protein_coding BRANCHED-CHAIN ALPHA-KETO ACID DECARBOXYLASE E1 BETA SUBUNIT (BCDH BETA1) (E1B1);BRANCHED-CHAIN ALPHA-KETO ACID DECARBOXYLASE E1 BETA SUBUNIT (BCDH BETA1)
GPAT2	AT1G02390	1	480650..483373	6.65	-1.21	-2.32	2.01e-07	3.44e-06	0.00508	7.6	0.1	1.07	0.68	0.83	1	7.03	0.2	1.15	0.38	0.71	1	Enzyme	Probable glycerol-3-phosphate acyltransferase 2 [Source:UniProtKB/Swiss-Prot;Acc:Q9FZ22]	AT1G02390	AT1G02390.1 putative sn-glycerol-3-phosphate 2-O-acyltransferase protein_coding GLYCEROL-3-PHOSPHATE SN-2-ACYLTRANSFERASE 2 (GPAT2) GLYCEROL-3-PHOSPHATE SN-2-ACYLTRANSFERASE 2 (ATGPAT2);GLYCEROL-3-PHOSPHATE SN-2-ACYLTRANSFERASE 2 (GPAT2)
gene:AT3G23480	AT3G23480	3	8418778..8422975	12.22	-1.27	-2.41	1.79e-13	9.89e-12	4.53e-09	12.22	-0.95	-1.93	3.1e-08	5.92e-07	0.000786	12.87	0.19	1.14	0.25	0.58	1	Enzyme	Cyclopropane-fatty-acyl-phospholipid synthase [Source:UniProtKB/TrEMBL;Acc:F4J434]	AT3G23480	AT3G23480.2 Cyclopropane-fatty-acyl-phospholipid synthase;(source:Araport11) protein_coding
CYP74B2	AT4G15440	4	8835368..8838676	10.69	-1.27	-2.42	3.72e-09	9.54e-08	9.43e-05	10.69	-0.84	-1.79	9.08e-05	0.000688	1	10.69	-0.77	-1.7	0.000347	0.00723	1	Enzyme	Probable inactive linolenate hydroperoxide lyase [Source:UniProtKB/Swiss-Prot;Acc:B3LF83]	AT4G15440	AT4G15440.1 Encodes a hydroperoxide lyase. Also a member of the CYP74B cytochrome p450 family. In the ecotype Columbia (Col) the gene contains a 10-nucleotide deletion in its first exon that causes it to code for a truncated protein that results in a non-functional hydroperoxide lyase. protein_coding HYDROPEROXIDE LYASE 1 (HPL1) (CYP74B2);HYDROPEROXIDE LYASE 1 (HPL1)
gene:AT2G27500	AT2G27500	2	complement(11752064..11754066)	15.84	-1.28	-2.42	4.03e-12	1.77e-10	1.02e-07	16.46	-0.04	-1.03	0.84	0.96	1	15.84	-0.26	-1.2	0.16	0.45	1	Enzyme	Glucan endo-1,3-beta-glucosidase 14 [Source:UniProtKB/Swiss-Prot;Acc:Q9ZQG9]	AT2G27500	AT2G27500.1 Glycosyl hydrolase superfamily protein;(source:Araport11) protein_coding
gene:AT3G62860	AT3G62860	3	complement(23239264..23242274)	3.46	-1.28	-2.43	1.83e-06	2.5e-05	0.05	3.46	-1.21	-2.31	6.5e-06	6.87e-05	0.16	3.46	-0.49	-1.4	0.06	0.26	1	Enzyme	Alpha/beta-Hydrolases superfamily protein [Source:UniProtKB/TrEMBL;Acc:F4IZK0]	AT3G62860	AT3G62860.1 alpha/beta-Hydrolases superfamily protein;(source:Araport11) protein_coding (MAGL12) (MAGL12)
gene:AT1G27200	AT1G27200	1	complement(9449338..9451768)	11.57	-1.3	-2.46	1.17e-11	4.81e-10	2.96e-07	11.57	-0.76	-1.69	6.63e-05	0.000525	1	11.57	-0.67	-1.6	0.000406	0.00812	1	Enzyme	DUF23/GT0 (Fragment) [Source:UniProtKB/TrEMBL;Acc:I1VCA1]	AT1G27200	AT1G27200.1 glycosyltransferase family protein (DUF23);(source:Araport11) protein_coding
HSD3	AT3G47360	3	17450852..17452949	3.29	-1.33	-2.51	1.47e-06	2.06e-05	0.04	3.29	-1.29	-2.45	2.43e-06	2.91e-05	0.06	3.29	-0.42	-1.33	0.12	0.38	1	Enzyme	11-beta-hydroxysteroid dehydrogenase-like 3 [Source:UniProtKB/Swiss-Prot;Acc:Q9STY7]	AT3G47360	AT3G47360.1 Encodes a putative hydroxysteroid dehydrogenase (HSD). Genes that encode HSD include: At5g50600 and At5g50700 (HSD1), At3g47350(HSD2), At3g47360(HSD3), At5g50590 and At5g50690(HSD4), At5g50770(HSD6) (Plant Cell Physiology 50:1463). Two copies of HSD1 and HSD4 exist due to a gene duplication event. In Plant Physiology 145:87, At5g50690 is HSD7, At4g10020 is HSD5. protein_coding HYDROXY…
GGH3	AT1G78670	1	29590904..29593544	74.01	-1.37	-2.58	1.15e-08	2.66e-07	0.000292	74.01	-1.14	-2.2	2.04e-06	2.49e-05	0.05	74.01	-1.02	-2.02	2.18e-05	0.000791	0.55	Enzyme	Probable gamma-glutamyl hydrolase 3 [Source:UniProtKB/Swiss-Prot;Acc:Q9ZV85]	AT1G78670	AT1G78670.1 gamma-glutamyl hydrolase 3;(source:Araport11) protein_coding GAMMA-GLUTAMYL HYDROLASE 3 (GGH3) GAMMA-GLUTAMYL HYDROLASE 3 (GGH3);GAMMA-GLUTAMYL HYDROLASE 3 (ATGGH3)
GATL7	AT3G62660	3	23172754..23174993	17.76	-1.38	-2.6	4.73e-14	2.93e-12	1.2e-09	17.76	-0.85	-1.81	2.72e-06	3.22e-05	0.07	24.85	0.61	1.52	0.000793	0.01	1	Enzyme	Probable galacturonosyltransferase-like 7 [Source:UniProtKB/Swiss-Prot;Acc:Q8VYF4]	AT3G62660	AT3G62660.1 Encodes a protein with putative galacturonosyltransferase activity. protein_coding GALACTURONOSYLTRANSFERASE-LIKE 7 (GATL7) GALACTURONOSYLTRANSFERASE-LIKE 7 (GATL7)
gene:AT5G54530	AT5G54530	5	22152724..22154466	8.14	-1.38	-2.6	1.43e-07	2.55e-06	0.00361	8.14	-1.21	-2.32	3.16e-06	3.65e-05	0.08	8.14	-0.41	-1.33	0.11	0.36	1	Enzyme	Uncharacterized protein At5g54530/MRB17_3 [Source:UniProtKB/TrEMBL;Acc:Q8GYV1]	AT5G54530	AT5G54530.1 serine protease, putative (Protein of unknown function, DUF538);(source:Araport11) protein_coding
GDU4	AT2G24762	2	10559173..10560239	13.17	-1.39	-2.62	1.37e-14	9.25e-13	3.46e-10	13.17	-0.63	-1.54	0.000404	0.0025	1	13.17	0.00282	1	0.99	0.99	1	Enzyme	Protein GLUTAMINE DUMPER 4 [Source:UniProtKB/Swiss-Prot;Acc:Q8S8A0]	AT2G24762	AT2G24762.1 Encodes a member of the GDU (glutamine dumper) family proteins involved in amino acid export: At4g31730 (GDU1), At4g25760 (GDU2), At5g57685 (GDU3), At2g24762 (GDU4), At5g24920 (GDU5), At3g30725 (GDU6) and At5g38770 (GDU7). protein_coding GLUTAMINE DUMPER 4 (GDU4) GLUTAMINE DUMPER 4 (AtGDU4);GLUTAMINE DUMPER 4 (GDU4)
gene:AT4G09760	AT4G09760	4	complement(6148758..6151399)	77.69	-1.41	-2.66	1.91e-14	1.26e-12	4.84e-10	77.69	-0.76	-1.7	3.3e-05	0.000287	0.84	77.69	-0.1	-1.07	0.6	0.84	1	Enzyme	Probable choline kinase 3 [Source:UniProtKB/Swiss-Prot;Acc:Q9SZ92]	AT4G09760	AT4G09760.2 encodes a choline synthase whose gene expression is induced by high salt and mannitol. protein_coding CHOLINE/ETHANOLAMINE KINASE 3 (CEK3) CHOLINE/ETHANOLAMINE KINASE 3 (CEK3)
gene:AT1G73750	AT1G73750	1	27736546..27739210	41.2	-1.42	-2.67	6.66e-16	5.51e-14	1.69e-11	41.2	-0.71	-1.64	4.41e-05	0.000368	1	41.2	-0.28	-1.21	0.11	0.37	1	Enzyme	Uncharacterised conserved protein UCP031088, alpha/beta hydrolase [Source:TAIR;Acc:AT1G73750]	AT1G73750	AT1G73750.1 alpha/beta hydrolase family protein;(source:Araport11) protein_coding
GWD2	AT4G24450	4	12635061..12642808	2.07	-1.42	-2.68	1.1e-08	2.56e-07	0.000279	2.07	-0.58	-1.5	0.02	0.06	1	2.07	-0.79	-1.73	0.0013	0.02	1	Enzyme	Alpha-glucan water dikinase 2 [Source:UniProtKB/Swiss-Prot;Acc:Q9STV0]	AT4G24450	AT4G24450.1 phosphoglucan, water dikinase;(source:Araport11) protein_coding PHOSPHOGLUCAN, WATER DIKINASE (PWD) (GWD3); (AT4G24450); (ATGWD2);PHOSPHOGLUCAN, WATER DIKINASE (PWD)
CATHB1	AT1G02300	1	453107..455519	14.09	-1.46	-2.75	1.19e-11	4.89e-10	3.02e-07	14.09	-0.64	-1.56	0.00269	0.01	1	14.09	-0.19	-1.14	0.38	0.7	1	Enzyme	Cathepsin B-like protease 1 [Source:UniProtKB/Swiss-Prot;Acc:F4HVZ1]	AT1G02300	AT1G02300.1 Encodes a caspase involved in stress induced cell death. protein_coding (ATCATHB1) (ATCATHB1)
CYP71B4	AT3G26280	3	complement(9630128..9632145)	56.57	-1.49	-2.81	5.93e-09	1.45e-07	0.00015	56.57	-1.04	-2.06	4.6e-05	0.000382	1	56.57	-0.58	-1.5	0.02	0.14	1	Enzyme	Cytochrome P450, family 71, subfamily B, polypeptide 4 [Source:UniProtKB/TrEMBL;Acc:A0A1I9LMQ2]	AT3G26280	AT3G26280.1 cytochrome P450 monooxygenase protein_coding CYTOCHROME P450, FAMILY 71, SUBFAMILY B, POLYPEPTIDE 4 (CYP71B4) CYTOCHROME P450, FAMILY 71, SUBFAMILY B, POLYPEPTIDE 4 (CYP71B4)
gene:AT2G32150	AT2G32150	2	13658888..13660948	39.52	-1.53	-2.9	2.11e-15	1.6e-13	5.34e-11	39.52	-0.95	-1.93	8.45e-07	1.15e-05	0.02	39.52	-0.19	-1.14	0.33	0.66	1	Enzyme	At2g32150/F22D22.10 [Source:UniProtKB/TrEMBL;Acc:Q9SKY5]	AT2G32150	AT2G32150.1 Encodes a xanthosine monophosphate (XMP)phosphatase. Dephosphorylates XMP to xanthosine as an initial step in purine nucleotide catabolism. protein_coding XMP-SPECIFIC PHOSPHATASE (XMPP) XMP-SPECIFIC PHOSPHATASE (XMPP)
gene:AT1G70820	AT1G70820	1	26705420..26708265	64.95	-1.56	-2.96	0	0	0	64.95	-0.86	-1.82	1.4e-07	2.32e-06	0.00355	71.98	0.26	1.2	0.11	0.36	1	Enzyme	At1g70820 [Source:UniProtKB/TrEMBL;Acc:Q9SSL0]	AT1G70820	AT1G70820.1 phosphoglucomutase, putative / glucose phosphomutase;(source:Araport11) protein_coding
HMT3	AT3G22740	3	complement(8032917..8036005)	6.04	-1.67	-3.18	1.18e-07	2.15e-06	0.00298	6.04	-1.11	-2.16	0.000356	0.00224	1	6.04	-0.81	-1.76	0.00892	0.08	1	Enzyme	Homocysteine S-methyltransferase 3 [Source:UniProtKB/Swiss-Prot;Acc:Q8LAX0]	AT3G22740	AT3G22740.1 homocysteine S-methyltransferase (HMT3) protein_coding HOMOCYSTEINE S-METHYLTRANSFERASE 3 (HMT3) HOMOCYSTEINE S-METHYLTRANSFERASE 3 (HMT3)
TPS9	AT1G23870	1	8432179..8435656	7.96	-1.7	-3.24	0	0	0	9.46	0.16	1.11	0.42	0.63	1	10.49	0.52	1.43	0.00805	0.07	1	Enzyme	Probable alpha,alpha-trehalose-phosphate synthase [UDP-forming] 9 [Source:UniProtKB/Swiss-Prot;Acc:Q9LRA7]	AT1G23870	AT1G23870.1 Encodes an enzyme putatively involved in trehalose biosynthesis. The protein has a trehalose synthase (TPS)-like domain that may or may not be active as well as a trehalose phosphatase (TPP)-like domain. The mRNA is cell-to-cell mobile. protein_coding TREHALOSE-PHOSPHATASE/SYNTHASE 9 (TPS9) TREHALOSE -6-PHOSPHATASE SYNTHASE S9 (TPS9);TREHALOSE-PHOSPHATASE/SYNTHASE 9 (ATTPS9);TREHALOSE…
BXL2	AT1G02640	1	564018..567771	3.09	-1.71	-3.28	8.07e-11	2.9e-09	2.04e-06	3.09	-0.63	-1.54	0.01	0.05	1	5.48	0.95	1.93	0.000171	0.00416	1	Enzyme	Probable beta-D-xylosidase 2 [Source:UniProtKB/Swiss-Prot;Acc:Q94KD8]	AT1G02640	AT1G02640.1 encodes a protein similar to a beta-xylosidase located in the extracellular matrix. This is a member of glycosyl hydrolase family 3 and has six other closely related members. protein_coding BETA-XYLOSIDASE 2 (BXL2) BETA-XYLOSIDASE 2 (ATBXL2);BETA-XYLOSIDASE 2 (BXL2)
gene:AT5G17460	AT5G17460	5	complement(5757073..5759817)	1.67	-1.73	-3.32	2.57e-07	4.29e-06	0.00652	1.67	-1.31	-2.47	7.43e-05	0.00058	1	1.67	-0.32	-1.25	0.32	0.64	1	Enzyme	Glutamyl-tRNA (Gln) amidotransferase subunit C [Source:UniProtKB/TrEMBL;Acc:Q949X1]	AT5G17460	AT5G17460.2 glutamyl-tRNA (Gln) amidotransferase subunit C;(source:Araport11) protein_coding DROUGHT AND FREEZING RESPONSIVE GENE 1 (DFR1) DROUGHT AND FREEZING RESPONSIVE GENE 1 (DFR1)
gene:AT2G39400	AT2G39400	2	16452612..16455001	34.58	-1.74	-3.34	1.99e-07	3.42e-06	0.00505	34.58	-0.48	-1.4	0.15	0.31	1	34.58	-0.32	-1.25	0.33	0.66	1	Enzyme	Alpha/beta-Hydrolases superfamily protein [Source:UniProtKB/TrEMBL;Acc:O80627]	AT2G39400	AT2G39400.1 alpha/beta-Hydrolases superfamily protein;(source:Araport11) protein_coding (MAGL6) (MAGL6)
TPS11	AT2G18700	2	8108898..8112010	71.54	-1.8	-3.47	0	0	0	85.68	0.16	1.12	0.4	0.61	1	88.59	0.43	1.34	0.03	0.16	1	Enzyme	Probable alpha,alpha-trehalose-phosphate synthase [UDP-forming] 11 [Source:UniProtKB/Swiss-Prot;Acc:Q9ZV48]	AT2G18700	AT2G18700.1 Encodes an enzyme putatively involved in trehalose biosynthesis. The protein has a trehalose synthase (TPS)-like domain that may or may not be active as well as a trehalose phosphatase (TPP)-like domain. protein_coding TREHALOSE PHOSPHATASE/SYNTHASE 11 (TPS11) (ATTPSB);TREHALOSE PHOSPHATASE/SYNTHASE 11 (TPS11);TREHALOSE PHOSPHATASE/SYNTHASE 11 (ATTPS11);TREHALOSE-6-PHOSPHATE SYNTHASE …
TPS8	AT1G70290	1	complement(26470795..26474833)	104.66	-2.05	-4.14	0	0	0	104.66	-0.27	-1.21	0.12	0.27	1	104.66	-0.1	-1.07	0.58	0.83	1	Enzyme	Probable alpha,alpha-trehalose-phosphate synthase [UDP-forming] 8 [Source:UniProtKB/Swiss-Prot;Acc:Q0WUI9]	AT1G70290	AT1G70290.1 Encodes an enzyme putatively involved in trehalose biosynthesis. Though the protein has both trehalose-6-phosphate synthase (TPS)-like and trehalose-6-phosphate phosphatase (TPP)-like domains, neither activity has been detected in enzymatic assays nor has the protein been able to complement yeast TPS or TPP mutants. protein_coding TREHALOSE-6-PHOSPHATASE SYNTHASE S8 (TPS8) (ATTPS8);TR…
PAE2_1	AT1G57590	1	complement(21327360..21329944)	10.76	-2.06	-4.17	6.53e-09	1.59e-07	0.000165	10.76	-0.67	-1.59	0.06	0.15	1	10.76	0.05	1.04	0.88	0.99	1	Enzyme	Pectin acetylesterase 2 [Source:UniProtKB/Swiss-Prot;Acc:F4I839]	AT1G57590	AT1G57590.1 Pectinacetylesterase family protein;(source:Araport11) protein_coding PECTIN ACETYESTERASE 2 (PAE2) PECTIN ACETYESTERASE 2 (PAE2);PECTIN ACETYESTERASE 2 (ATPAE2)
PLIP2	AT1G02660	1	complement(571826..575085)	8.93	-2.15	-4.43	4.59e-11	1.73e-09	1.16e-06	8.93	-0.35	-1.27	0.28	0.48	1	13.15	0.69	1.61	0.03	0.18	1	Enzyme	Phospholipase A1 PLIP2, chloroplastic [Source:UniProtKB/Swiss-Prot;Acc:F4HXL0]	AT1G02660	AT1G02660.1 PLIP2 is a glycerolipid A1 lipase with substrate preference for monogalactosyldiacylglycerol. Expression is induced by ABA. protein_coding PLASTID LIPASE2 (PLIP2) PLASTID LIPASE2 (PLIP2)
gene:AT4G19420	AT4G19420	4	complement(10587166..10591633)	43.08	-2.42	-5.35	7.63e-13	3.78e-11	1.93e-08	43.08	-0.84	-1.79	0.01	0.04	1	43.08	-0.76	-1.7	0.02	0.14	1	Enzyme	Pectinacetylesterase family protein [Source:TAIR;Acc:AT4G19420]	AT4G19420	AT4G19420.1 Pectinacetylesterase family protein;(source:Araport11) protein_coding PECTIN ACETYLESTERASE 8 (PAE8) PECTIN ACETYLESTERASE 8 (PAE8)
gene:AT5G16410	AT5G16410	5	complement(5365597..5367612)	2.57	-2.57	-5.94	1.36e-10	4.72e-09	3.46e-06	2.57	-1.43	-2.7	0.000182	0.00126	1	2.57	-1.09	-2.13	0.00415	0.04	1	Enzyme	HXXXD-type acyl-transferase family protein [Source:UniProtKB/TrEMBL;Acc:Q9FFE4]	AT5G16410	AT5G16410.1 HXXXD-type acyl-transferase family protein;(source:Araport11) protein_coding
CBSX5	AT4G27460	4	13732832..13734531	0.71	-2.58	-5.97	5.99e-07	9.25e-06	0.02	0.71	-0.5	-1.41	0.25	0.44	1	0.71	-0.4	-1.32	0.36	0.69	1	Enzyme	CBSX5 [Source:UniProtKB/TrEMBL;Acc:A0A178V3C0]	AT4G27460	AT4G27460.1 Cystathionine beta-synthase (CBS) family protein;(source:Araport11) protein_coding CBS DOMAIN CONTAINING PROTEIN 5 (CBSX5) CBS DOMAIN CONTAINING PROTEIN 5 (CBSX5)
TAR4	AT1G34060	1	complement(12396397..12398418)	15.45	-2.66	-6.33	1.31e-07	2.37e-06	0.00333	15.45	-2.28	-4.85	6.1e-06	6.49e-05	0.15	15.45	-1.96	-3.88	0.000101	0.00278	1	Enzyme	Tryptophan aminotransferase-related protein 4 [Source:UniProtKB/Swiss-Prot;Acc:Q93Z38]	AT1G34060	AT1G34060.1 Pyridoxal phosphate (PLP)-dependent transferases superfamily protein;(source:Araport11) protein_coding TRYPTOPHAN AMINOTRANSFERASE RELATED 4 (TAR4) TRYPTOPHAN AMINOTRANSFERASE RELATED 4 (TAR4)
BXL1	AT5G49360	5	complement(20011812..20016857)	105.51	-2.88	-7.38	9.33e-15	6.42e-13	2.36e-10	105.51	-0.92	-1.89	0.01	0.05	1	135.61	0.49	1.41	0.19	0.5	1	Enzyme	Beta-D-xylosidase 1 [Source:UniProtKB/Swiss-Prot;Acc:Q9FGY1]	AT5G49360	AT5G49360.1 Encodes a bifunctional {beta}-D-xylosidase/{alpha}-L-arabinofuranosidase required for pectic arabinan modification. Located in the extracellular matrix. Gene is expressed specifically in tissues undergoing secondary wall thickening. This is a member of glycosyl hydrolase family 3 and has six other closely related members. protein_coding BETA-XYLOSIDASE 1 (BXL1) BETA-XYLOSIDASE 1 (ATBX…
BGAL1	AT3G13750	3	4510965..4516478	151.45	-3.14	-8.84	0	0	0	151.45	-1.11	-2.15	7.39e-06	7.68e-05	0.19	251.29	0.86	1.81	0.000528	0.00991	1	Enzyme	Beta-galactosidase 1 [Source:UniProtKB/Swiss-Prot;Acc:Q9SCW1]	AT3G13750	AT3G13750.1 beta-galactosidase, glycosyl hydrolase family 35 The mRNA is cell-to-cell mobile. protein_coding BETA GALACTOSIDASE 1 (BGAL1) BETA-GALACTOSIDASE 1 (BGAL1);BETA GALACTOSIDASE 1 (BGAL1)
gene:AT1G54020	AT1G54020	1	complement(20161555..20163750)	0.66	-3.95	-15.5	1.3e-06	1.85e-05	0.03	0.66	-1.31	-2.47	0.05	0.13	1	0.66	-1.03	-2.04	0.12	0.38	1	Enzyme	GDSL esterase/lipase At1g54020 [Source:UniProtKB/Swiss-Prot;Acc:Q9C5N8]	AT1G54020	AT1G54020.2 GDSL-motif esterase/acyltransferase/lipase. Enzyme group with broad substrate specificity that may catalyze acyltransfer or hydrolase reactions with lipid and non-lipid substrates. protein_coding
ATEXPA10	AT1G26770	1	9259432..9261313	17.45	1.57	2.97	1.44e-07	2.57e-06	0.00363	15.11	1.32	2.5	9.69e-06	9.72e-05	0.25	9.13	0.81	1.75	0.00715	0.06	1	Expansin	Expansin [Source:UniProtKB/TrEMBL;Acc:F4HPC1]	AT1G26770	AT1G26770.2 Encodes an expansin. Naming convention from the Expansin Working Group (Kende et al, Plant Mol Bio). Involved in the formation of nematode-induced syncytia in roots of Arabidopsis thaliana. protein_coding EXPANSIN A10 (EXPA10) EXPANSIN A10 (ATEXPA10);ARABIDOPSIS THALIANA EXPANSIN 10 (AT-EXP10);EXPANSIN A10 (EXPA10);ARABIDOPSIS THALIANA EXPANSIN ALPHA 1.1 (ATHEXP ALPHA 1.1);EXPANSIN 10…
PP2A14	AT5G52120	5	complement(21176377..21180474)	2.52	-1.57	-2.98	1.41e-06	1.98e-05	0.04	2.52	-0.9	-1.86	0.00461	0.02	1	2.52	-0.52	-1.43	0.1	0.35	1	F-box protein	F-box protein PP2-A14 [Source:UniProtKB/Swiss-Prot;Acc:Q9FJ80]	AT5G52120	AT5G52120.1 phloem protein 2-A14;(source:Araport11) protein_coding PHLOEM PROTEIN 2-A14 (PP2-A14) PHLOEM PROTEIN 2-A14 (PP2-A14);PHLOEM PROTEIN 2-A14 (AtPP2-A14)
SKP2B	AT1G77000	1	28940147..28942639	4.69	-1.61	-3.06	2.69e-09	7.11e-08	6.81e-05	4.69	-1.1	-2.14	4.17e-05	0.000351	1	4.69	-1.23	-2.35	4.93e-06	0.000232	0.12	F-box protein	F-box protein SKP2B [Source:UniProtKB/Swiss-Prot;Acc:O49286]	AT1G77000	AT1G77000.1 AtSKP2;2 is a homolog of human SKP2, the human F-box protein that recruits E2F1. Contains an F-box motif at the N-terminal region and a C-terminal Leu-rich repeat domain. Forms part of an E3-ubiquitin-ligase SCF (Skp1, cullin, F-box) complex and recruits phosphorylated AtE2Fc, a transcriptional factor that might play a role in cell division and during the transition from skotomorphoge…
gene:AT1G80440	AT1G80440	1	30241452..30243176	184.03	-2.17	-4.51	1.83e-11	7.31e-10	4.65e-07	184.03	-0.88	-1.84	0.0065	0.03	1	184.03	-1.26	-2.4	9.62e-05	0.0027	1	F-box protein	F-box/kelch-repeat protein At1g80440 [Source:UniProtKB/Swiss-Prot;Acc:Q9M8L2]	AT1G80440	AT1G80440.1 Encodes a member of a family of F-box proteins, called the KISS ME DEADLY (KMD) family, that targets type-B ARR proteins for degradation and is involved in the negative regulation of the cytokinin response. Also named as KFB20, a member of a group of Kelch repeat F-box proteins that negatively regulate phenylpropanoid biosynthesis by targeting the phenypropanoid biosynthesis enzyme ph…
SKIP27	AT4G21510	4	complement(11445849..11447429)	4.49	-2.29	-4.89	1.22e-15	9.64e-14	3.09e-11	4.49	-1.12	-2.17	4.24e-05	0.000355	1	4.49	-0.38	-1.3	0.15	0.44	1	F-box protein	F-box protein SKIP27 [Source:UniProtKB/Swiss-Prot;Acc:O65416]	AT4G21510	AT4G21510.1 F-box family protein; mutant is hypersensitive to salt stress. protein_coding F-BOX STRESS INDUCED 2 (FBS2) (ATFBS2);F-BOX STRESS INDUCED 2 (FBS2)
gene:AT5G50450	AT5G50450	5	complement(20543225..20544857)	4.03	-2.88	-7.37	4.06e-14	2.53e-12	1.03e-09	4.03	-1.4	-2.63	0.000107	0.000796	1	4.03	-0.55	-1.46	0.12	0.39	1	F-box protein	F-box protein At5g50450 [Source:UniProtKB/Swiss-Prot;Acc:Q9FK27]	AT5G50450	AT5G50450.1 HCP-like superfamily protein with MYND-type zinc finger;(source:Araport11) protein_coding
gene:AT2G44130	AT2G44130	2	18253610..18255054	24.8	-3.23	-9.36	1.33e-07	2.39e-06	0.00337	24.8	-0.77	-1.7	0.21	0.39	1	24.8	-1.24	-2.36	0.04	0.21	1	F-box protein	F-box/kelch-repeat protein At2g44130 [Source:UniProtKB/Swiss-Prot;Acc:O80582]	AT2G44130	AT2G44130.1 Encodes a member of a family of F-box proteins, called the KISS ME DEADLY (KMD) family. Component of SCF ubiquitin protein ligase, interacts with phenylalanine ammonia-lyase. AtKFB39 is a homolog of previously identified AtKFB50 (At3g59940) and specifically interacts with Arabidopsis PAL3 and PAL4 in vitro. In planta, together with AtKFB01, KFB20 and KFB50, it regulates PAL protein st…
RGL3	AT5G17490	5	complement(5763989..5766246)	1.32	-1.85	-3.6	2.96e-08	6.22e-07	0.000751	1.32	-0.94	-1.92	0.003	0.01	1	1.32	-0.37	-1.29	0.24	0.56	1	GA -related	DELLA protein RGL3 [Source:UniProtKB/Swiss-Prot;Acc:Q9LF53]	AT5G17490	AT5G17490.1 Encodes a DELLA subfamily member that acts as a negative regulator of GA signaling and as a coactivator of ABI3 to promote seed storage protein biosynthesis during the seed maturation stage. protein_coding RGA-LIKE PROTEIN 3 (RGL3) RGA-LIKE PROTEIN 3 (RGL3); (AtRGL3)
HSP17.4A	AT3G46230	3	complement(16984118..16984867)	1.57	4.21	18.56	1.91e-07	3.3e-06	0.00484	0.87	3.34	10.15	4.29e-05	0.00036	1	0.19	1.36	2.56	0.12	0.39	1	Heat shock protein	17.4 kDa class I heat shock protein [Source:UniProtKB/Swiss-Prot;Acc:P19036]	AT3G46230	AT3G46230.1 Member of the class I small heat-shock protein (sHSP) family, which accounts for the majority of sHSPs in maturing seeds.Induced by heat, cold, salt, drought and high-light. protein_coding HEAT SHOCK PROTEIN 17.4 (HSP17.4) ARABIDOPSIS THALIANA HEAT SHOCK PROTEIN 17.4 (ATHSP17.4);HEAT SHOCK PROTEIN 17.4 (HSP17.4)
HSP17.8	AT1G07400	1	2274926..2275783	3.09	3.63	12.4	1.99e-13	1.09e-11	5.04e-09	1.02	2	3.99	8.73e-05	0.000665	1	0.34	0.62	1.54	0.26	0.59	1	Heat shock protein	17.8 kDa class I heat shock protein [Source:UniProtKB/Swiss-Prot;Acc:Q9LNW0]	AT1G07400	AT1G07400.1 HSP20-like chaperones superfamily protein;(source:Araport11) protein_coding (HSP17.8) (HSP17.8)
HSP17.6	AT5G12020	5	complement(3882231..3883111)	1.2	2.79	6.9	4.43e-07	7.02e-06	0.01	1	2.49	5.6	7.63e-06	7.89e-05	0.19	0.16	0.07	1.05	0.91	0.99	1	Heat shock protein	17.6 kDa class II heat shock protein [Source:UniProtKB/Swiss-Prot;Acc:P29830]	AT5G12020	AT5G12020.1 17.6 kDa class II heat shock protein;(source:Araport11) protein_coding 17.6 KDA CLASS II HEAT SHOCK PROTEIN (HSP17.6II) 17.6 KDA CLASS II HEAT SHOCK PROTEIN (HSP17.6II)
HOP3	AT4G12400	4	complement(7338018..7341363)	1.32	2.22	4.65	1e-11	4.19e-10	2.54e-07	0.72	1.31	2.47	8.67e-05	0.000662	1	0.32	0.36	1.28	0.31	0.63	1	Heat shock protein	Hsp70-Hsp90 organizing protein 3 [Source:UniProtKB/Swiss-Prot;Acc:Q9STH1]	AT4G12400	AT4G12400.2 Encodes one of the 36 carboxylate clamp (CC)-tetratricopeptide repeat (TPR) proteins (Prasad 2010, Pubmed ID: 20856808) with potential to interact with Hsp90/Hsp70 as co-chaperones. protein_coding HOP3 (Hop3) HOP3 (Hop3)
MED37C	AT3G12580	3	complement(3991117..3993886)	24.45	2.15	4.43	0	0	0	11.01	0.96	1.94	2.43e-07	3.8e-06	0.00614	5.31	-0.49	-1.4	0.00975	0.08	1	Heat shock protein	Probable mediator of RNA polymerase II transcription subunit 37c [Source:UniProtKB/Swiss-Prot;Acc:Q9LHA8]	AT3G12580	AT3G12580.1 heat shock protein 70;(source:Araport11) protein_coding HEAT SHOCK PROTEIN 70 (HSP70) HEAT SHOCK PROTEIN 70 (HSP70);ARABIDOPSIS HEAT SHOCK PROTEIN 70 (ATHSP70); (HSC70-4)
HSP23.5	AT5G51440	5	20891163..20892416	1.6	2.11	4.33	9.1e-09	2.15e-07	0.00023	0.65	0.79	1.73	0.04	0.12	1	0.35	0.1	1.08	0.8	0.96	1	Heat shock protein	23.5 kDa heat shock protein, mitochondrial [Source:UniProtKB/Swiss-Prot;Acc:Q9FGM9]	AT5G51440	AT5G51440.1 HSP20-like chaperones superfamily protein;(source:Araport11) protein_coding (HSP23.5) (HSP23.5)
Fes1A	AT3G09350	3	2870970..2873332	15.61	1.58	2.99	0	0	0	9.23	0.78	1.72	3.67e-06	4.15e-05	0.09	5.02	-0.26	-1.2	0.13	0.41	1	Heat shock protein	Fes1A [Source:UniProtKB/TrEMBL;Acc:Q84J81]	AT3G09350	AT3G09350.1 Encodes one of the Arabidopsis orthologs of the human Hsp70-binding protein 1 (HspBP-1) and yeast Fes1p: Fes1A (AT3G09350), Fes1B (AT3G53800), Fes1C (AT5G02150). Fes1A is cytosolic and associates with cytosolic Hsp70. Mutants showed increased heat-sensitive phenotype suggestion the involvement of Fes1A in acquired thermotolerance. Does not have nucleotide exchange factor activity in v…
HSP81-2	AT5G56030	5	22686473..22689671	133.42	1.5	2.83	9.99e-16	8.01e-14	2.53e-11	79.69	0.71	1.64	0.00013	0.00094	1	45.34	-0.21	-1.16	0.26	0.58	1	Heat shock protein	Heat shock protein 81-2 [Source:UniProtKB/TrEMBL;Acc:F4K6B6]	AT5G56030	AT5G56030.2 A member of heat shock protein 90 (HSP90) gene family. Expressed in all tissues and abundant in root apical meristem, pollen and tapetum. Expression is NOT heat-induced but induced by IAA and NaCl. Interacts with HsfA1d in the cytosol and the nucleus and negatively regulates HsfA1d. Did not bind to AtHsfA4c. The mRNA is cell-to-cell mobile. protein_coding HEAT SHOCK PROTEIN 81-2 (HSP8…
HSP90-3	AT5G56010	5	22681238..22684252	154.12	1.34	2.53	8.16e-14	4.83e-12	2.07e-09	87.82	0.48	1.4	0.00704	0.03	1	58.65	-0.67	-1.6	0.000173	0.00419	1	Heat shock protein	Heat shock protein 90-3 [Source:UniProtKB/Swiss-Prot;Acc:P51818]	AT5G56010	AT5G56010.1 A member of heat shock protein 90 (HSP90) gene family. Expressed in all tissues and abundant in root apical meristem, pollen and tapetum. Expression is NOT heat-induced but induced by IAA and NaCl. Overexpression reduced tolerance to heat and conferred higher tolerance to calcium. The mRNA is cell-to-cell mobile. protein_coding HEAT SHOCK PROTEIN 81-3 (HSP81-3) HEAT SHOCK PROTEIN 81-3…
BOB1	AT5G53400	5	21661444..21663843	20.21	1.2	2.3	2.38e-14	1.54e-12	6.02e-10	16.75	0.89	1.85	2.02e-08	4.05e-07	0.000512	8.47	-0.36	-1.29	0.02	0.14	1	Heat shock protein	Protein BOBBER 1 [Source:UniProtKB/Swiss-Prot;Acc:Q9LV09]	AT5G53400	AT5G53400.1 Encodes BOBBER1 (BOB1), a non-canonical small heat shock protein required for both development and thermotolerance. BOB1 is cytoplasmic at basal temperatures but forms heat shock granules containing canonical small heat shock proteins at high temperatures. The mRNA is cell-to-cell mobile. protein_coding BOBBER1 (BOB1) BOBBER1 (BOB1); (EAL)
HSP70-10	AT5G09590	5	2975436..2978750	41.85	1	2	3.75e-10	1.19e-08	9.5e-06	39.01	0.86	1.81	8.71e-08	1.51e-06	0.00221	20.14	-0.36	-1.28	0.02	0.15	1	Heat shock protein	Heat shock 70 kDa protein 10, mitochondrial [Source:UniProtKB/Swiss-Prot;Acc:Q9LDZ0]	AT5G09590	AT5G09590.1 heat shock protein 70 (Hsc70-5); nuclear protein_coding MITOCHONDRIAL HSO70 2 (MTHSC70-2) HEAT SHOCK COGNATE (HSC70-5);MITOCHONDRIAL HSO70 2 (MTHSC70-2)
JAZ9	AT1G70700	1	26654529..26657350	81.32	-1.12	-2.18	5.56e-10	1.71e-08	1.41e-05	81.32	-0.26	-1.19	0.16	0.32	1	81.32	-0.26	-1.19	0.16	0.45	1	JA -related	TIFY7 [Source:UniProtKB/TrEMBL;Acc:A0A178WMP7]	AT1G70700	AT1G70700.1 JAZ9 is a protein presumed to be involved in jasmonate signaling. JAZ9 transcript levels rise in response to a jasmonate stimulus. JAZ9 can interact with the COI1 F-box subunit of an SCF E3 ubiquitin ligase in a yeast-two-hybrid assay only in the presence of jasmonate-isoleucine (JA-ILE) or coronatine. The Jas domain appears to be important for JAZ9-COI1 interactions in the presence o…
AOC1	AT3G25760	3	9403779..9405338	99.98	-1.77	-3.4	8.09e-13	3.96e-11	2.05e-08	99.98	-0.45	-1.36	0.07	0.17	1	99.98	-0.39	-1.31	0.11	0.36	1	JA -related	At3g25760 [Source:UniProtKB/TrEMBL;Acc:Q2HIV2]	AT3G25760	AT3G25760.1 encodes allene oxide cyclase. One of four genes in Arabidopsis that encode this enzyme, which catalyzes an essential step in jasmonic acid biosynthesis. Gene expression is induced during senescence, a process that involves jasmonic acid signalling pathway. The mRNA is cell-to-cell mobile. protein_coding ALLENE OXIDE CYCLASE 1 (AOC1) EARLY-RESPONSIVE TO DEHYDRATION 12 (ERD12);ALLENE OX…
gene:AT3G25670	AT3G25670	3	complement(9344313..9346424)	4.35	-1.12	-2.18	2.43e-07	4.09e-06	0.00615	4.35	-0.89	-1.85	3.5e-05	0.000301	0.89	4.7	0.23	1.17	0.28	0.61	1	LRR protein	Leucine-rich repeat (LRR) family protein [Source:UniProtKB/TrEMBL;Acc:F4JA38]	AT3G25670	AT3G25670.1 Leucine-rich repeat (LRR) family protein;(source:Araport11) protein_coding
gene:AT1G15740	AT1G15740	1	5410908..5414919	67.13	-1.33	-2.51	9.39e-12	3.95e-10	2.38e-07	67.13	-0.72	-1.65	0.000217	0.00147	1	67.13	-0.33	-1.26	0.09	0.32	1	LRR protein	Leucine-rich repeat family protein [Source:UniProtKB/TrEMBL;Acc:Q8H1Q4]	AT1G15740	AT1G15740.1 Leucine-rich repeat family protein;(source:Araport11) protein_coding
gene:AT3G19230	AT3G19230	3	complement(6660800..6663558)	0.88	-1.87	-3.66	1.86e-06	2.53e-05	0.05	0.88	-1.33	-2.51	0.000401	0.00249	1	0.88	-0.44	-1.36	0.22	0.54	1	LRR protein	Leucine-rich repeat (LRR) family protein [Source:UniProtKB/TrEMBL;Acc:F4JB46]	AT3G19230	AT3G19230.1 Leucine-rich repeat (LRR) family protein;(source:Araport11) protein_coding (LLR4) MALECTIN-LIKE DOMAIN (MLD)- AND LEUCINE-RICH REPEAT (LRR)-CONTAINING PROTEIN 4 (MLLR4); (LLR4)
PEX3_2	AT2G15880	2	complement(6917514..6920319)	3.47	-3.3	-9.85	0	0	0	3.47	-0.65	-1.57	0.07	0.18	1	4.67	0.55	1.46	0.13	0.4	1	LRR protein	Pollen-specific leucine-rich repeat extensin-like protein 3 [Source:UniProtKB/Swiss-Prot;Acc:Q9XIL9]	AT2G15880	AT2G15880.1 Pollen expressed protein required for pollen tube growth.Along with other members of the LRX family, itnteracts with RALF4 to control pollen tube growth and integrity. Loss of function results in premature pollen tube rupture and reduced fertility. protein_coding LEUCINE-RICH REPEAT/EXTENSIN 10 (LRX10) LEUCINE-RICH REPEAT/EXTENSIN 10 (LRX10)
gene:AT3G25880	AT3G25880	3	complement(9469105..9470033)	1.13	2.42	5.36	3.61e-07	5.81e-06	0.00914	0.92	2.08	4.22	1.58e-05	0.00015	0.4	0.32	0.78	1.72	0.14	0.42	1	NAD(P)-binding Rossmann-fold superfamily protein	NAD(P)-binding Rossmann-fold superfamily protein [Source:UniProtKB/TrEMBL;Acc:A0A1I9LPS6]	AT3G25880	AT3G25880.1 NAD(P)-binding Rossmann-fold superfamily protein;(source:Araport11) protein_coding
gene:AT4G13180	AT4G13180	4	complement(7657094..7658302)	31.27	1.2	2.29	1.1e-13	6.33e-12	2.8e-09	24.08	0.77	1.71	1.63e-06	2.05e-05	0.04	13.17	-0.46	-1.37	0.00537	0.05	1	NAD(P)-binding Rossmann-fold superfamily protein	AT4g13180/F17N18_70 [Source:UniProtKB/TrEMBL;Acc:Q9SVQ9]	AT4G13180	AT4G13180.1 NAD(P)-binding Rossmann-fold superfamily protein;(source:Araport11) protein_coding
gene:AT2G29300	AT2G29300	2	12588191..12589759	24.81	-1.34	-2.53	5.99e-13	3.02e-11	1.52e-08	27.65	0.06	1.04	0.73	0.87	1	29.96	0.39	1.31	0.03	0.18	1	NAD(P)-binding Rossmann-fold superfamily protein	NAD(P)-binding Rossmann-fold superfamily protein [Source:UniProtKB/TrEMBL;Acc:F4IKL5]	AT2G29300	AT2G29300.2 NAD(P)-binding Rossmann-fold superfamily protein;(source:Araport11) protein_coding
gene:AT3G26510	AT3G26510	3	complement(9710326..9712900)	49.62	-1.16	-2.24	1.01e-08	2.37e-07	0.000256	49.62	-0.33	-1.26	0.1	0.23	1	49.62	-0.57	-1.48	0.00483	0.05	1	Octicosapeptide/Phox/Bem1p family protein	Octicosapeptide/Phox/Bem1p family protein [Source:UniProtKB/TrEMBL;Acc:Q27GK5]	AT3G26510	AT3G26510.5 Octicosapeptide/Phox/Bem1p family protein;(source:Araport11) protein_coding
gene:AT4G05150	AT4G05150	4	2660156..2662908	90.6	-1.3	-2.46	1.32e-11	5.36e-10	3.33e-07	90.6	-0.72	-1.65	0.000169	0.00118	1	90.6	-0.24	-1.18	0.2	0.52	1	Octicosapeptide/Phox/Bem1p family protein	AT4g05150/C17L7_70 [Source:UniProtKB/TrEMBL;Acc:Q940N7]	AT4G05150	AT4G05150.1 Octicosapeptide/Phox/Bem1p family protein;(source:Araport11) protein_coding
gene:AT5G24206	AT5G24206	5	complement(8213626..8214689)	1.52	2.93	7.62	1.8e-06	2.47e-05	0.05	1.55	2.91	7.54	2.03e-06	2.48e-05	0.05	0.18	0.07	1.05	0.92	0.99	1	Other	other RNA [Source:TAIR;Acc:AT5G24206]	AT5G24206	AT5G24206.1 other_RNA;(source:Araport11) other_rna
ELIP2	AT4G14690	4	8418242..8419325	2.49	2.57	5.94	8.08e-07	1.21e-05	0.02	1.07	1.32	2.5	0.01	0.05	1	0.48	0.37	1.3	0.5	0.77	1	Other	Early light-induced protein 2, chloroplastic [Source:UniProtKB/Swiss-Prot;Acc:Q94K66]	AT4G14690	AT4G14690.1 Encodes an early light-induced protein. ELIPs are thought not to be directly involved in the synthesis and assembly of specific photosynthetic complexes, but rather affect the biogenesis of all chlorophyll-binding complexes. A study (PMID 17553115) has shown that the chlorophyll synthesis pathway was downregulated as a result of constitutive ELIP2 expression, leading to decreased chlo…
gene:AT5G57760	AT5G57760	5	23400715..23401267	11.79	2.11	4.31	2.22e-16	1.96e-14	5.62e-12	2.65	-0.31	-1.24	0.27	0.47	1	4.11	0.75	1.68	0.00496	0.05	1	Other	At5g57760 [Source:UniProtKB/TrEMBL;Acc:Q9FHG7]	AT5G57760	AT5G57760.1 hypothetical protein;(source:Araport11) protein_coding
gene:AT1G31835	AT1G31835	1	complement(11422636..11423684)	3.01	1.88	3.67	1.66e-09	4.62e-08	4.2e-05	2.28	1.43	2.7	5.49e-06	5.93e-05	0.14	1.41	0.95	1.93	0.00316	0.04	1	Other	unknown protein; FUNCTIONS IN: molecular_function unknown; INVOLVED IN: biological_process unknown; LOCATED IN: endomembrane system; Ha. [Source:TAIR;Acc:AT1G31835]	AT1G31835	AT1G31835.1 hypothetical protein;(source:Araport11) protein_coding
gene:AT1G65030	AT1G65030	1	24156672..24158675	10.65	1.37	2.59	1.93e-12	8.85e-11	4.88e-08	8.38	0.99	1.98	4.86e-07	7.11e-06	0.01	3.96	-0.05	-1.04	0.8	0.96	1	Other	At1g65030 [Source:UniProtKB/TrEMBL;Acc:Q5XEV4]	AT1G65030	AT1G65030.1 This gene is predicted to encode a protein with a DWD motif. It can bind to DDB1a in Y2H assays, and DDB1b in co-IP assays, and may be involved in the formation of a CUL4-based E3 ubiquitin ligase protein_coding
HTA10	AT1G51060	1	18926811..18927746	45.83	1.33	2.51	3.12e-14	1.99e-12	7.9e-10	18.59	-0.02	-1.01	0.91	0.99	1	17.59	0.04	1.03	0.83	0.98	1	Other	Probable histone H2A.1 [Source:UniProtKB/Swiss-Prot;Acc:Q9C681]	AT1G51060	AT1G51060.1 Encodes HTA10, a histone H2A protein. The mRNA is cell-to-cell mobile. protein_coding HISTONE H2A 10 (HTA10) HISTONE H2A 10 (HTA10)
gene:AT1G21520	AT1G21520	1	complement(7534019..7534927)	47.64	1.32	2.5	9.33e-11	3.33e-09	2.36e-06	37.72	0.94	1.92	3.84e-06	4.31e-05	0.1	18.41	-0.91	-1.88	1.2e-05	0.00048	0.3	Other	Uncharacterized protein At1g21520/F24J8_4 [Source:UniProtKB/TrEMBL;Acc:Q8GYE6]	AT1G21520	AT1G21520.1 hypothetical protein;(source:Araport11) protein_coding
CURT1D	AT4G38100	4	complement(17886869..17888237)	19.02	1.27	2.41	9.74e-10	2.84e-08	2.47e-05	14.97	0.88	1.84	2.31e-05	0.000209	0.59	7.58	-0.1	-1.07	0.65	0.87	1	Other	Protein CURVATURE THYLAKOID 1D, chloroplastic [Source:UniProtKB/Swiss-Prot;Acc:Q8LDD3]	AT4G38100	AT4G38100.1 CURVATURE THYLAKOID 1D-like protein; involved in thylakoid membrane organization. protein_coding CURVATURE THYLAKOID 1D (CURT1D) CURVATURE THYLAKOID 1D (CURT1D)
gene:AT4G10480	AT4G10480	4	complement(6477876..6479171)	92.39	1.2	2.3	6.86e-09	1.66e-07	0.000174	73.74	0.83	1.78	6.11e-05	0.000486	1	46.83	0.39	1.31	0.06	0.26	1	Other	Putative alpha NAC [Source:UniProtKB/TrEMBL;Acc:Q0WWN5]	AT4G10480	AT4G10480.1 Nascent polypeptide-associated complex (NAC), alpha subunit family protein;(source:Araport11) protein_coding
EAAC	AT3G51870	3	19243902..19246936	8.57	1.15	2.22	5.82e-07	9.01e-06	0.01	5.23	0.4	1.32	0.09	0.2	1	4.14	0.27	1.21	0.24	0.57	1	Other	Probable envelope ADP,ATP carrier protein, chloroplastic [Source:UniProtKB/Swiss-Prot;Acc:O65023]	AT3G51870	AT3G51870.1 Mitochondrial substrate carrier family protein;(source:Araport11) protein_coding
ECT3	AT5G61020	5	complement(24556994..24559936)	40.95	1.14	2.2	2.59e-10	8.49e-09	6.55e-06	34.95	0.86	1.82	1.54e-06	1.95e-05	0.04	17.9	0.03	1.02	0.86	0.99	1	Other	ECT3 [Source:UniProtKB/TrEMBL;Acc:A0A178UM32]	AT5G61020	AT5G61020.1 YTHDF protein which togeteher with ECT2 and ECT4 is involved in cell proliferation during plant organogenesis. protein_coding EVOLUTIONARILY CONSERVED C-TERMINAL REGION 3 (ECT3) EVOLUTIONARILY CONSERVED C-TERMINAL REGION 3 (ECT3)
CB5-A	AT1G26340	1	9113864..9114977	15.17	1.13	2.18	1.95e-10	6.53e-09	4.94e-06	13.96	0.96	1.94	6.28e-08	1.13e-06	0.00159	7.33	0.24	1.18	0.18	0.48	1	Other	CB5-A [Source:UniProtKB/TrEMBL;Acc:A0A178WMK3]	AT1G26340	AT1G26340.1 encodes a member of the cytochromes b5 family of proteins that localizes to the outer envelope of the chloroplast. The C-terminal portion of the protein appears to be capable of inserting into a plant microsomal membrane in vitro. protein_coding CYTOCHROME B5 ISOFORM A (CB5-A) CYTOCHROME B5 ISOFORM A (CB5-A);ARABIDOPSIS CYTOCHROME B5 ISOFORM A (ATCB5-A); (B5 #6)
gene:AT1G27470	AT1G27470	1	complement(9540049..9544303)	7.69	1.12	2.18	3e-10	9.67e-09	7.59e-06	6.47	0.83	1.78	3.29e-06	3.79e-05	0.08	3.47	0.14	1.1	0.43	0.76	1	Other	Transducin family protein / WD-40 repeat family protein [Source:UniProtKB/TrEMBL;Acc:Q8VYS4]	AT1G27470	AT1G27470.1 transducin family protein / WD-40 repeat family protein;(source:Araport11) protein_coding
gene:AT1G29320	AT1G29320	1	10255250..10258343	6.57	1.12	2.17	3.29e-08	6.85e-07	0.000834	5.91	0.92	1.9	5.57e-06	5.99e-05	0.14	3	0.16	1.12	0.44	0.76	1	Other	Transducin/WD40 repeat-like superfamily protein [Source:TAIR;Acc:AT1G29320]	AT1G29320	AT1G29320.1 Transducin/WD40 repeat-like superfamily protein;(source:Araport11) protein_coding
gene:AT5G21900	AT5G21900	5	7238174..7240535	4.36	1.11	2.16	3.41e-08	7.07e-07	0.000865	4	0.95	1.93	2.96e-06	3.46e-05	0.07	1.94	-0.2	-1.15	0.34	0.66	1	Other	At5g21900 [Source:UniProtKB/TrEMBL;Acc:Q9C597]	AT5G21900	AT5G21900.1 Contributes to UV tolerance through nucleotide excision repair. protein_coding RADIATION SENSITIVE 7C (RAD7C) RADIATION SENSITIVE 7C (RAD7C)
ATG2_2	AT3G51800	3	complement(19210914..19213776)	68.28	1.11	2.15	2.61e-09	6.92e-08	6.61e-05	61.26	0.91	1.87	1.1e-06	1.45e-05	0.03	36.38	0.37	1.29	0.05	0.22	1	Other	metallopeptidase M24 family protein [Source:TAIR;Acc:AT3G51800]	AT3G51800	AT3G51800.2 putative nuclear DNA-binding protein G2p (AtG2) mRNA, protein_coding (ATG2) (G2P);A. THALIANA ERBB-3 BINDING PROTEIN 1 (ATEBP1);ERBB-3 BINDING PROTEIN 1 (EBP1); (ATG2)
gene:AT1G66080	AT1G66080	1	complement(24599939..24601308)	5.03	1.1	2.14	1.57e-06	2.19e-05	0.04	3.13	0.37	1.29	0.11	0.25	1	2.27	-0.25	-1.19	0.31	0.63	1	Other	At1g66080 [Source:UniProtKB/TrEMBL;Acc:Q9C8D7]	AT1G66080	AT1G66080.1 Encodes a glucose-regulated protein that binds to the promoters of glucose-regulated heat shock responsive genes and promotes chromatin acetylation. HLP1 is required in maintaining histone H3K acetylation and H3K4 methylation marks at the promoters of heat shock protein genes in providing thermotolerance/thermomemory response. protein_coding HIKESHI-LIKE PROTEIN1 (HLP1) HIKESHI-LIKE P…
EDA7	AT3G56990	3	complement(21088027..21092169)	7.58	1.1	2.14	3.38e-09	8.74e-08	8.55e-05	7.21	0.98	1.97	1.31e-07	2.19e-06	0.00332	3.58	0.18	1.13	0.33	0.66	1	Other	AT3g56990/F24I3_70 [Source:UniProtKB/TrEMBL;Acc:Q9M1J9]	AT3G56990	AT3G56990.1 embryo sac development arrest 7;(source:Araport11) protein_coding EMBRYO SAC DEVELOPMENT ARREST 7 (EDA7) EMBRYO SAC DEVELOPMENT ARREST 7 (EDA7)
gene:AT5G55450	AT5G55450	5	22467337..22468306	102.4	1.08	2.11	1.22e-06	1.75e-05	0.03	63.27	0.34	1.27	0.13	0.27	1	46.71	-0.06	-1.04	0.79	0.95	1	Other	Bifunctional inhibitor/lipid-transfer protein/seed storage 2S albumin superfamily protein [Source:UniProtKB/TrEMBL;Acc:Q9FJ65]	AT5G55450	AT5G55450.1 Bifunctional inhibitor/lipid-transfer protein/seed storage 2S albumin superfamily protein;(source:Araport11) protein_coding (ATLTP4.4) (ATLTP4.4)
HDT2	AT5G22650	5	7533946..7536496	74.5	1.08	2.11	2.57e-09	6.84e-08	6.51e-05	66.62	0.87	1.83	1.53e-06	1.93e-05	0.04	35.2	0.16	1.12	0.37	0.69	1	Other	Histone deacetylase HDT2 [Source:UniProtKB/Swiss-Prot;Acc:Q56WH4]	AT5G22650	AT5G22650.1 Encodes a member of a plant-specific class of histone deacetylases. Controls the development of adaxial/abaxial leaf polarity. Its mRNA is widely expressed in stems, leaves, flowers and young siliques. Plant lines expressing RNAi constructs directed against this gene showed a marked reduction in agrobacterium-mediated root transformation. protein_coding HISTONE DEACETYLASE 2B (HD2B) H…
APUM24	AT3G16810	3	complement(5723222..5727664)	9.27	1.08	2.11	1.33e-09	3.79e-08	3.36e-05	8.27	0.87	1.83	1.05e-06	1.4e-05	0.03	4.52	0.21	1.16	0.24	0.57	1	Other	Pumilio homolog 24 [Source:UniProtKB/Swiss-Prot;Acc:Q9LRZ3]	AT3G16810	AT3G16810.1 Encodes a member of the Arabidopsis Pumilio (APUM) proteins containing PUF domain (eight repeats of approximately 36 amino acids each). PUF proteins regulate both mRNA stability and translation through sequence-specific binding to the 3' UTR of target mRNA transcripts. protein_coding PUMILIO 24 (PUM24) PUMILIO 24 (PUM24);PUMILIO 24 (APUM24)
WHY1	AT1G14410	1	complement(4928921..4931080)	17.98	1.08	2.11	3.69e-12	1.63e-10	9.35e-08	17.47	0.99	1.99	1.72e-10	5.3e-09	4.35e-06	8.27	0.13	1.09	0.43	0.75	1	Other	Single-stranded DNA-binding protein WHY1, chloroplastic [Source:UniProtKB/Swiss-Prot;Acc:Q9M9S3]	AT1G14410	AT1G14410.1 Encodes a homolog of the potato p24 protein. Binds single strand telomeric repeats. Negatively regulates telomerase activity and telomere length. protein_coding WHIRLY 1 (WHY1) A. THALIANA WHIRLY 1 (ATWHY1);WHIRLY 1 (WHY1); (PTAC1)
CSP1	AT4G36020	4	complement(17042769..17044599)	10.79	1.07	2.1	5.59e-09	1.38e-07	0.000142	7.61	0.52	1.43	0.00476	0.02	1	4.96	0.1	1.07	0.59	0.83	1	Other	Cold shock protein 1 [Source:UniProtKB/Swiss-Prot;Acc:O65639]	AT4G36020	AT4G36020.1 Encodes a cold shock domain protein. Involved in cold acclimation by blocking the secondary structure of mRNA which in turn facilitates translation at cold temperature. protein_coding COLD SHOCK DOMAIN PROTEIN 1 (CSDP1) COLD SHOCK PROTEIN 1 (CSP1);COLD SHOCK DOMAIN PROTEIN 1 (CSDP1); (ATCSP1)
gene:AT1G08580	AT1G08580	1	complement(2714994..2716532)	25.34	1.07	2.09	1.5e-09	4.23e-08	3.81e-05	24.39	0.97	1.96	4.19e-08	7.8e-07	0.00106	14.6	0.44	1.36	0.01	0.1	1	Other	At1g08580 [Source:UniProtKB/TrEMBL;Acc:Q9FRS7]	AT1G08580	AT1G08580.1 hypothetical protein;(source:Araport11) protein_coding
gene:AT2G18220	AT2G18220	2	7928015..7931953	6.85	1.05	2.07	6.23e-08	1.21e-06	0.00158	6.13	0.85	1.8	1.39e-05	0.000134	0.35	3.22	0.13	1.1	0.5	0.77	1	Other	Nucleolar complex protein 2 homolog [Source:UniProtKB/Swiss-Prot;Acc:Q9ZPV5]	AT2G18220	AT2G18220.1 Noc2p family;(source:Araport11) protein_coding NUCLEOLAR COMPLEX ASSOCIATED 2 (NOC2) (ATNOC2);NUCLEOLAR COMPLEX ASSOCIATED 2 (NOC2)
gene:AT2G31410	AT2G31410	2	complement(13391881..13392927)	43.19	1.04	2.06	8.24e-10	2.44e-08	2.09e-05	34.96	0.69	1.62	4.66e-05	0.000386	1	20.21	-0.12	-1.09	0.47	0.77	1	Other	Coiled-coil protein [Source:UniProtKB/TrEMBL;Acc:Q9SIC8]	AT2G31410	AT2G31410.1 coiled-coil protein;(source:Araport11) protein_coding
PSK6	AT3G44735	3	complement(16291147..16292464)	24.18	1.04	2.06	4.5e-09	1.13e-07	0.000114	19.24	0.67	1.59	0.000176	0.00123	1	18.19	0.8	1.74	7.32e-06	0.000319	0.19	Other	Putative phytosulfokines 6 [Source:UniProtKB/Swiss-Prot;Acc:Q8LA14]	AT3G44735	AT3G44735.1 Phytosulfokine 3 precursor, coding for a unique plant peptide growth factor. protein_coding PHYTOSULFOKINE 3 PRECURSOR (PSK3) PHYTOSULFOKINE 3 PRECURSOR (PSK3);PHYTOSULFOKINE 3 PRECURSOR (ATPSK3); (PSK1)
EDA35	AT4G05440	4	2757163..2758585	6.39	1.03	2.05	1.34e-06	1.9e-05	0.03	6.39	0.99	1.99	3.41e-06	3.9e-05	0.09	3.24	0.23	1.17	0.3	0.62	1	Other	Cell division cycle protein 123 homolog [Source:UniProtKB/TrEMBL;Acc:Q9M0V1]	AT4G05440	AT4G05440.1 Plays a role in pollen development and modulating DNA replication via interaction with MCM4 and MCM7 of the pre-replication complex. protein_coding EMBRYO SAC DEVELOPMENT ARREST 35 (EDA35) EMBRYO SAC DEVELOPMENT ARREST 35 (EDA35);BICELLULAR POLLEN 1 (BICE1)
gene:AT4G16146	AT4G16146	4	complement(9142072..9144583)	11.28	1.03	2.04	9.33e-08	1.76e-06	0.00236	10.29	0.85	1.8	1.07e-05	0.000106	0.27	5.34	0.11	1.08	0.57	0.82	1	Other	cAMP-regulated phosphoprotein 19-related protein [Source:UniProtKB/TrEMBL;Acc:F4JLP3]	AT4G16146	AT4G16146.1 cAMP-regulated phosphoprotein 19-related protein;(source:Araport11) protein_coding
URM1-1	AT2G45695	2	18825954..18826899	14.37	1.03	2.04	1.77e-07	3.09e-06	0.00448	11.77	0.69	1.62	0.00046	0.0028	1	6.8	-0.09	-1.06	0.66	0.87	1	Other	Ubiquitin-related modifier 1 homolog [Source:UniProtKB/TrEMBL;Acc:A0A178VS32]	AT2G45695	AT2G45695.1 Ubiquitin related modifier 1;(source:Araport11) protein_coding UBIQUITIN-RELATED MODIFIER 11 (URM11) UBIQUITIN-RELATED MODIFIER 11 (URM11)
gene:AT2G33845	AT2G33845	2	14317563..14319389	19.4	1.02	2.03	1.28e-10	4.47e-09	3.25e-06	16.22	0.72	1.64	6.43e-06	6.81e-05	0.16	9.24	-0.00546	-1	0.97	0.99	1	Other	Expressed protein [Source:UniProtKB/TrEMBL;Acc:Q8RYC3]	AT2G33845	AT2G33845.1 Nucleic acid-binding, OB-fold-like protein;(source:Araport11) protein_coding
PNM1	AT5G60960	5	complement(24528089..24530032)	14.85	1.02	2.03	2.49e-09	6.66e-08	6.3e-05	12.33	0.71	1.64	3.66e-05	0.000314	0.93	7.87	0.28	1.21	0.11	0.37	1	Other	PNM1 [Source:UniProtKB/TrEMBL;Acc:A0A178U8V9]	AT5G60960	AT5G60960.1 Encodes PNM1 (for PPR protein localized to the nucleus and mitochondria 1), a PPR protein that is dual localized to mitochondria and nuclei. Loss of PNM1 function in mitochondria, but not in nuclei, is lethal for the embryo. In mitochondria, it is associated with polysomes and may play a role in translation. protein_coding PPR PROTEIN LOCALIZED TO THE NUCLEUS AND MITOCHONDRIA 1 (PNM1)…
gene:AT3G03920	AT3G03920	3	complement(1008995..1010573)	59.91	1.02	2.03	1.53e-07	2.72e-06	0.00388	57.1	0.91	1.88	3.03e-06	3.53e-05	0.08	37.69	0.53	1.44	0.00705	0.06	1	Other	Putative H/ACA ribonucleoprotein complex subunit 1-like protein 1 [Source:UniProtKB/Swiss-Prot;Acc:Q8VZT0]	AT3G03920	AT3G03920.1 H/ACA ribonucleoprotein complex, subunit Gar1/Naf1 protein;(source:Araport11) protein_coding
gene:AT4G27380	AT4G27380	4	13701244..13703165	23.23	1.01	2.01	1.23e-07	2.23e-06	0.00311	18.9	0.67	1.59	0.000496	0.00299	1	11.1	-0.17	-1.13	0.38	0.7	1	Other	AT4g27380/M4I22_190 [Source:UniProtKB/TrEMBL;Acc:O81841]	AT4G27380	AT4G27380.1 hypothetical protein;(source:Araport11) protein_coding
gene:AT2G36835	AT2G36835	2	complement(15449580..15451532)	59.95	1	2.01	1.88e-08	4.16e-07	0.000475	50.02	0.69	1.62	0.000101	0.000758	1	28.83	0.11	1.08	0.56	0.81	1	Other	Expressed protein [Source:UniProtKB/TrEMBL;Acc:Q8W455]	AT2G36835	AT2G36835.1 hypothetical protein;(source:Araport11) protein_coding
MEE21	AT2G34570	2	complement(14562892..14564782)	8.71	1	2	1.17e-06	1.68e-05	0.03	7.74	0.79	1.73	0.000136	0.000973	1	4.19	0.03	1.02	0.87	0.99	1	Other	PIN domain-like family protein [Source:UniProtKB/TrEMBL;Acc:Q8L8C2]	AT2G34570	AT2G34570.1 PIN domain-like family protein;(source:Araport11) protein_coding MATERNAL EFFECT EMBRYO ARREST 21 (MEE21) MATERNAL EFFECT EMBRYO ARREST 21 (MEE21)
XI-J	AT3G58160	3	21534064..21542127	2.46	-1.01	-2.01	1.32e-07	2.37e-06	0.00333	2.46	-0.88	-1.84	3.53e-06	4.01e-05	0.09	2.46	-0.21	-1.15	0.27	0.61	1	Other	Myosin-16 [Source:UniProtKB/Swiss-Prot;Acc:Q9M2K0]	AT3G58160	AT3G58160.1 Class XI myosin gene expressed in flowers from 4-6 week old plants and leaves from 3 week old plants protein_coding (XIJ) (XIJ);MYOSIN XI J (ATXIJ);MYOSIN XI-16 (XI-16);MYOSIN A3 (MYA3); (ATMYOS3)
ATG8F	AT4G16520	4	complement(9306339..9308538)	63.03	-1.01	-2.01	2.41e-09	6.47e-08	6.11e-05	63.03	-0.64	-1.56	0.000147	0.00104	1	63.03	-0.14	-1.1	0.41	0.74	1	Other	Ubiquitin-like superfamily protein [Source:TAIR;Acc:AT4G16520]	AT4G16520	AT4G16520.1 Autophagy protein. protein_coding AUTOPHAGY 8F (ATG8F) AUTOPHAGY 8F (ATG8F)
gene:AT1G28100	AT1G28100	1	9801082..9804394	5.97	-1.02	-2.03	3.54e-08	7.27e-07	0.000896	5.97	-0.93	-1.91	4.37e-07	6.45e-06	0.01	8.82	0.68	1.6	0.000149	0.00373	1	Other	unknown protein; Ha. [Source:TAIR;Acc:AT1G28100]	AT1G28100	AT1G28100.4 hypothetical protein;(source:Araport11) protein_coding
gene:AT4G29905	AT4G29905	4	complement(14626921..14627631)	194.27	-1.03	-2.04	5.35e-08	1.06e-06	0.00136	194.27	-0.13	-1.1	0.49	0.68	1	201.48	0.17	1.12	0.37	0.7	1	Other	Putative uncharacterized protein [Source:UniProtKB/TrEMBL;Acc:Q940I1]	AT4G29905	AT4G29905.1 hypothetical protein;(source:Araport11) protein_coding
gene:AT5G41110	AT5G41110	5	16451470..16455364	3.53	-1.04	-2.05	3.43e-08	7.1e-07	0.00087	3.53	-0.82	-1.77	9.48e-06	9.53e-05	0.24	3.53	-0.21	-1.16	0.25	0.58	1	Other	Meiosis chromosome segregation family protein [Source:UniProtKB/TrEMBL;Acc:Q9FLL8]	AT5G41110	AT5G41110.1 meiosis chromosome segregation family protein;(source:Araport11) protein_coding
PIRL4	AT4G35470	4	16846138..16849183	20.85	-1.06	-2.08	1.11e-10	3.89e-09	2.8e-06	20.85	-0.5	-1.41	0.00232	0.01	1	25.94	0.43	1.35	0.00772	0.07	1	Other	Plant intracellular Ras-group-related LRR protein 4 [Source:UniProtKB/Swiss-Prot;Acc:Q9SVW8]	AT4G35470	AT4G35470.1 Encodes PIRL4, a member of the Plant Intracellular Ras-group-related LRRs (Leucine rich repeat proteins). PIRLs are a distinct, plant-specific class of intracellular LRRs that likely mediate protein interactions, possibly in the context of signal transduction. protein_coding PLANT INTRACELLULAR RAS GROUP-RELATED LRR 4 (PIRL4) PLANT INTRACELLULAR RAS GROUP-RELATED LRR 4 (PIRL4)
SAC8	AT3G51830	3	19220116..19225280	17.41	-1.07	-2.09	1.87e-09	5.17e-08	4.75e-05	17.41	-0.81	-1.76	4.27e-06	4.73e-05	0.11	17.41	-0.44	-1.36	0.01	0.09	1	Other	Phosphoinositide phosphatase SAC8 [Source:UniProtKB/Swiss-Prot;Acc:Q96328]	AT3G51830	AT3G51830.1 putative transmembrane protein G5p (AtG5) mRNA, complete. autophagy-related (ATG) gene protein_coding SAC DOMAIN-CONTAINING PROTEIN 8 (SAC8) (ATG5);SAC DOMAIN-CONTAINING PROTEIN 8 (SAC8)
ATAILP1	AT5G19140	5	6423153..6426166	597.75	-1.07	-2.1	6.96e-08	1.34e-06	0.00176	597.75	-0.39	-1.31	0.05	0.13	1	597.75	-0.01	-1.01	0.95	0.99	1	Other	Aluminum induced protein with YGL and LRDR motifs [Source:UniProtKB/TrEMBL;Acc:Q94BR2]	AT5G19140	AT5G19140.1 aluminum induced protein with YGL and LRDR motifs;(source:Araport11) protein_coding (AILP1) (AILP1); (AtAILP1)
ATSPX4	AT5G15330	5	4980374..4982231	9.25	-1.07	-2.1	2.37e-08	5.09e-07	0.000601	9.25	-0.38	-1.31	0.04	0.11	1	9.25	-0.18	-1.13	0.34	0.67	1	Other	SPX domain gene 4 [Source:TAIR;Acc:AT5G15330]	AT5G15330	AT5G15330.1 Encodes a protein with a single SYG1/Pho81/XPR1 (SPX) domain that localizes to both the cytosol and nucleus, acting as a dose-dependent modulator of PHR1-dependent and PHR1-independent phosphate-starvation responses in shoots. SPX4 prevents translocation of PHR1 (AT4G28610) to the nucleus in a dose- and Pi-dependent manner. In contrast to SPX1, SPX4 modulates rather than suppresses ph…
gene:AT2G32870	AT2G32870	2	complement(13944538..13946790)	44.44	-1.07	-2.1	6.02e-08	1.18e-06	0.00152	44.44	-0.62	-1.54	0.0015	0.00768	1	44.44	-0.00538	-1	0.98	0.99	1	Other	TRAF-like family protein [Source:UniProtKB/TrEMBL;Acc:F4IUR7]	AT2G32870	AT2G32870.1 TRAF-like family protein;(source:Araport11) protein_coding
gene:AT4G30650	AT4G30650	4	14954204..14955114	22.21	-1.07	-2.1	4.47e-08	8.99e-07	0.00113	22.21	-0.57	-1.48	0.00342	0.02	1	34.3	0.75	1.68	0.000108	0.00291	1	Other	UPF0057 membrane protein At4g30650 [Source:UniProtKB/Swiss-Prot;Acc:Q9M095]	AT4G30650	AT4G30650.1 Low temperature and salt responsive protein family;(source:Araport11) protein_coding
ML2	AT2G42890	2	17849819..17854553	12.73	-1.11	-2.16	1.78e-07	3.1e-06	0.00451	12.73	-0.9	-1.87	2.19e-05	0.000199	0.55	12.73	-0.95	-1.93	7.65e-06	0.000331	0.19	Other	ML2 [Source:UniProtKB/TrEMBL;Acc:A0A178VQK0]	AT2G42890	AT2G42890.1 A member of mei2-like gene family, predominantly plant-based family of genes encoding RNA binding proteins with characteristic presence of a highly conserved RNA binding motif first described in the mei2 gene of the fission yeast S. pombe. In silico analyses reveal nine mei2 -like genes in A. thaliana. They were grouped into four distinct clades, based on overall sequence similarity a…
gene:AT1G63240	AT1G63240	1	complement(23455711..23458928)	4.18	-1.11	-2.16	8.39e-09	1.99e-07	0.000213	4.18	-0.9	-1.87	2.64e-06	3.14e-05	0.07	4.18	-0.2	-1.15	0.29	0.61	1	Other	Uncharacterized protein At1g63240 [Source:UniProtKB/TrEMBL;Acc:Q949Y1]	AT1G63240	AT1G63240.1 Methyl-DNA binding protein which interacts with RMB1 and ROS1 acting in the base excision repair pathway through DNA methylation. protein_coding ROS1-ASSOCIATED METHYL-DNA BINDING PROTEIN 1 (RMB1) ROS1-ASSOCIATED METHYL-DNA BINDING PROTEIN 1 (RMB1)
ACD32.1	AT1G06460	1	complement(1967087..1969656)	115.94	-1.12	-2.17	9.75e-11	3.46e-09	2.47e-06	115.94	-0.98	-1.97	1.49e-08	3.07e-07	0.000376	115.94	-0.1	-1.07	0.58	0.82	1	Other	Alpha-crystallin domain 32.1 [Source:UniProtKB/TrEMBL;Acc:Q208N7]	AT1G06460	AT1G06460.1 ACD32.1 encodes an alpha-crystallin domain containing protein with homology to small heat shock proteins. protein_coding ALPHA-CRYSTALLIN DOMAIN 32.1 (ACD32.1) ALPHA-CRYSTALLIN DOMAIN 31.2 (ACD31.2);ALPHA-CRYSTALLIN DOMAIN 32.1 (ACD32.1)
gene:AT5G63190	AT5G63190	5	25345542..25348800	40.46	-1.12	-2.17	4.06e-09	1.03e-07	0.000103	40.46	-0.55	-1.47	0.00362	0.02	1	40.46	-0.28	-1.22	0.13	0.41	1	Other	MA3 domain-containing protein [Source:UniProtKB/TrEMBL;Acc:Q94BR1]	AT5G63190	AT5G63190.1 Encodes a member of the MRF (MA3 DOMAIN-CONTAINING TRANSLATION REGULATORY FACTOR) gene family under TOR control that is transcriptionally induced by dark and starvation. MRF1 can be phosphorylated in vitro by S6K1 and S6K2. protein_coding MA3 DOMAIN-CONTAINING TRANSLATION REGULATORY FACTOR 1 (MRF1) MA3 DOMAIN-CONTAINING TRANSLATION REGULATORY FACTOR 1 (MRF1)
UNE15	AT4G13560	4	complement(7879558..7883926)	7.34	-1.13	-2.18	1.65e-10	5.6e-09	4.18e-06	7.34	-0.89	-1.86	3.83e-07	5.74e-06	0.0097	7.34	-0.19	-1.14	0.28	0.61	1	Other	UNE15 [Source:UniProtKB/TrEMBL;Acc:A0A384KL48]	AT4G13560	AT4G13560.1 Late embryogenesis abundant protein (LEA) family protein;(source:Araport11) protein_coding UNFERTILIZED EMBRYO SAC 15 (UNE15) NAD-DEPENDENT MALIC ENZYME 1 (NAD-ME1);UNFERTILIZED EMBRYO SAC 15 (UNE15)
HMGB2	AT1G20693	1	7176747..7178895	92.41	-1.13	-2.2	6.71e-11	2.46e-09	1.7e-06	92.41	-0.67	-1.59	0.00011	0.000814	1	92.41	-0.29	-1.22	0.1	0.34	1	Other	High mobility group B protein 2 [Source:UniProtKB/Swiss-Prot;Acc:O49596]	AT1G20693	AT1G20693.1 Encodes a protein belonging to the subgroup of HMGB (high mobility group B) proteins that have a distinctive DNA-binding motif, the HMG-box domain. The motif confers non-sequence specific interaction with linear DNA and structure-specific binding to distorted DNA sites. The HMGB proteins are involved in the assembly of nucleoprotein complexes. Can be phosphorylated by CK2alpha. The mR…
gene:AT3G15570	AT3G15570	3	complement(5269849..5271984)	32.24	-1.14	-2.2	1.2e-10	4.2e-09	3.05e-06	32.24	-0.85	-1.8	1.42e-06	1.81e-05	0.04	43.69	0.56	1.47	0.00153	0.02	1	Other	Non-phototropic hypocotyl-like protein [Source:UniProtKB/TrEMBL;Acc:Q9LRP8]	AT3G15570	AT3G15570.1 Phototropic-responsive NPH3 family protein;(source:Araport11) protein_coding
GRDP1	AT2G22660	2	9627342..9631283	25.05	-1.14	-2.21	5.43e-09	1.35e-07	0.000138	25.05	-0.93	-1.91	1.92e-06	2.37e-05	0.05	25.05	-0.87	-1.83	8.21e-06	0.000352	0.21	Other	Glycine-rich domain-containing protein 1 [Source:UniProtKB/Swiss-Prot;Acc:Q9ZQ47]	AT2G22660	AT2G22660.2 Encodes a member of a family of DUF1399 domain containing proteins. GRDP1 is involved in germination and response to ABA. Loss of function mutants have reduced germination in the presence of osmotic stressors. protein_coding GLYCINE-RICH DOMAIN PROTEIN1 (ATGRDP1) GLYCINE-RICH DOMAIN PROTEIN1 (ATGRDP1)
GI	AT1G22770	1	8061751..8067790	7.55	-1.15	-2.21	1.66e-10	5.62e-09	4.2e-06	7.55	-0.88	-1.85	7.28e-07	1.01e-05	0.02	7.55	-0.41	-1.33	0.02	0.13	1	Other	Protein GIGANTEA [Source:UniProtKB/Swiss-Prot;Acc:Q9SQI2]	AT1G22770	AT1G22770.1 Together with CONSTANTS (CO) and FLOWERING LOCUS T (FT), GIGANTEA promotes flowering under long days in a circadian clock-controlled flowering pathway. GI acts earlier than CO and FT in the pathway by increasing CO and FT mRNA abundance. Located in the nucleus. Regulates several developmental processes, including photoperiod-mediated flowering, phytochrome B signaling, circadian clock…
ERD15	AT2G41430	2	17269158..17270542	368.24	-1.17	-2.24	3.69e-09	9.48e-08	9.36e-05	368.24	-0.19	-1.14	0.34	0.54	1	388.39	0.2	1.15	0.32	0.64	1	Other	LSR1 [Source:UniProtKB/TrEMBL;Acc:A0A178VWR6]	AT2G41430	AT2G41430.1 Encodes hydrophilic protein lacking Cys residues that is expressed in response to drought stress, light stress and treatment with plant-growth-promoting rhizobacteria (Paenibacillus polymyxa), possibly revealing a connection between responses to biotic and abiotic stress. Also identified as a CTC Interacting Domain (CID) protein in a yeast two hybrid screen using the PAB2 protein as b…
gene:AT3G55760	AT3G55760	3	20700314..20703130	15.06	-1.18	-2.26	9.61e-13	4.65e-11	2.43e-08	15.06	-0.93	-1.9	1.82e-08	3.68e-07	0.00046	15.06	0.04	1.03	0.79	0.95	1	Other	At3g55760 [Source:UniProtKB/TrEMBL;Acc:Q5EAH9]	AT3G55760	AT3G55760.1 hypothetical protein;(source:Araport11) protein_coding LIKE EARLY STARVATION (LESV) LIKE EARLY STARVATION (LESV)
gene:AT2G12400	AT2G12400	2	complement(5004884..5008442)	7.34	-1.19	-2.28	2.59e-09	6.87e-08	6.55e-05	7.34	-0.68	-1.61	0.000536	0.0032	1	8.86	0.39	1.31	0.05	0.21	1	Other	Plasma membrane fusion protein [Source:UniProtKB/TrEMBL;Acc:Q8H0U2]	AT2G12400	AT2G12400.1 plasma membrane fusion protein;(source:Araport11) protein_coding
HTA4	AT4G13570	4	7884516..7885982	8.36	-1.21	-2.32	8.47e-08	1.6e-06	0.00214	8.36	-0.9	-1.86	5.81e-05	0.000465	1	8.36	-0.11	-1.08	0.6	0.84	1	Other	Histone H2A [Source:UniProtKB/TrEMBL;Acc:F4JT33]	AT4G13570	AT4G13570.2 Encodes HTA4, a histone H2A protein. The mRNA is cell-to-cell mobile. protein_coding HISTONE H2A 4 (HTA4) HISTONE H2A 4 (HTA4)
gene:AT1G62310	AT1G62310	1	complement(23033403..23039787)	4.02	-1.22	-2.32	4.38e-12	1.92e-10	1.11e-07	4.02	-0.94	-1.92	7.07e-08	1.25e-06	0.00179	4.02	-0.41	-1.33	0.02	0.12	1	Other	Transcription factor jumonji (JmjC) domain-containing protein (Fragment) [Source:UniProtKB/TrEMBL;Acc:C0SV12]	AT1G62310	AT1G62310.1 Encodes a probable H3K9me2 demethylase. Functions in trichome morphogenesis via regulation of GL3. protein_coding (JMJ29) (JMJ29)
gene:AT3G13980	AT3G13980	3	complement(4618939..4620305)	5.9	-1.22	-2.33	8.8e-07	1.3e-05	0.02	5.9	-0.87	-1.83	0.000403	0.0025	1	8.07	0.57	1.48	0.02	0.12	1	Other	Protein BIG GRAIN 1-like A [Source:UniProtKB/Swiss-Prot;Acc:Q9LVK2]	AT3G13980	AT3G13980.1 SKI/DACH domain protein;(source:Araport11) protein_coding BIG GRAIN 4 (BG4) BIG GRAIN 4 (BG4)
gene:AT2G25200	AT2G25200	2	complement(10736261..10737800)	35.67	-1.23	-2.34	1.88e-10	6.29e-09	4.75e-06	35.67	-0.26	-1.2	0.18	0.35	1	35.67	-0.25	-1.19	0.18	0.49	1	Other	At2g25200 [Source:UniProtKB/TrEMBL;Acc:Q9SIS2]	AT2G25200	AT2G25200.1 hypothetical protein (DUF868);(source:Araport11) protein_coding
gene:AT3G45160	AT3G45160	3	complement(16533428..16534265)	9.48	-1.23	-2.35	9.24e-07	1.36e-05	0.02	9.48	-0.89	-1.85	0.000338	0.00214	1	10.74	0.29	1.23	0.23	0.55	1	Other	At3g45160 [Source:UniProtKB/TrEMBL;Acc:Q9M1U3]	AT3G45160	AT3G45160.1 Putative membrane lipoprotein;(source:Araport11) protein_coding
gene:AT1G80980	AT1G80980	1	complement(30422050..30424152)	5.35	-1.25	-2.37	1.05e-07	1.95e-06	0.00266	5.35	-1.04	-2.06	7.42e-06	7.71e-05	0.19	5.35	-0.43	-1.34	0.06	0.27	1	Other	At1g80980 [Source:UniProtKB/TrEMBL;Acc:Q9SAG2]	AT1G80980	AT1G80980.1 stress response NST1-like protein;(source:Araport11) protein_coding
RTFL8	AT2G39705	2	16556801..16558268	7.92	-1.25	-2.37	1.12e-06	1.62e-05	0.03	7.92	-0.89	-1.85	0.000504	0.00303	1	7.92	-1	-2	8.94e-05	0.00254	1	Other	RTFL8 [Source:UniProtKB/TrEMBL;Acc:A0A178VQG8]	AT2G39705	AT2G39705.1 ROTUNDIFOLIA like 8;(source:Araport11) protein_coding ROTUNDIFOLIA LIKE 8 (RTFL8) DEVIL 11 (DVL11);ROTUNDIFOLIA LIKE 8 (RTFL8)
RABG3B	AT1G22740	1	8049090..8050784	10.25	-1.25	-2.38	1.27e-06	1.8e-05	0.03	10.25	-1.19	-2.27	4.08e-06	4.54e-05	0.1	13.37	0.51	1.42	0.04	0.21	1	Other	Ras-related protein RABG3b [Source:UniProtKB/Swiss-Prot;Acc:O04157]	AT1G22740	AT1G22740.1 GTP-binding protein Rab7 protein_coding RAB GTPASE HOMOLOG G3B (RABG3B) (RAB7); (ATRABG3B); (RAB75);RAB GTPASE HOMOLOG G3B (RABG3B)
gene:AT5G14120	AT5G14120	5	4555821..4558710	93.74	-1.27	-2.41	8.96e-13	4.35e-11	2.27e-08	156.49	0.64	1.56	0.000275	0.0018	1	164.1	0.93	1.9	1.7e-07	1.37e-05	0.0043	Other	Major facilitator superfamily protein [Source:UniProtKB/TrEMBL;Acc:Q9FMT8]	AT5G14120	AT5G14120.1 Major facilitator superfamily protein;(source:Araport11) protein_coding
EXL2	AT5G64260	5	25703649..25705339	22.75	-1.27	-2.41	8.19e-07	1.22e-05	0.02	22.75	-0.5	-1.42	0.05	0.13	1	26.7	0.36	1.28	0.16	0.46	1	Other	Protein EXORDIUM-like 2 [Source:UniProtKB/Swiss-Prot;Acc:Q9FE06]	AT5G64260	AT5G64260.1 EXORDIUM like 2;(source:Araport11) protein_coding EXORDIUM LIKE 2 (EXL2) EXORDIUM LIKE 2 (EXL2)
gene:AT1G67910	AT1G67910	1	complement(25471288..25472577)	5.32	-1.28	-2.43	4.34e-09	1.09e-07	0.00011	5.64	-0.01	-1.01	0.96	0.99	1	7.31	0.58	1.49	0.00552	0.05	1	Other	AT1G67910 protein [Source:UniProtKB/TrEMBL;Acc:Q9C9V7]	AT1G67910	AT1G67910.1 hypothetical protein;(source:Araport11) protein_coding
gene:AT2G20210	AT2G20210	2	complement(8721325..8725127)	4.4	-1.32	-2.49	2.76e-08	5.83e-07	0.000699	4.4	-1.02	-2.03	1.43e-05	0.000137	0.36	4.4	-0.39	-1.31	0.09	0.33	1	Other	RNI-like superfamily protein [Source:UniProtKB/TrEMBL;Acc:F4IUG1]	AT2G20210	AT2G20210.1 RNI-like superfamily protein;(source:Araport11) protein_coding
PATL1	AT1G72150	1	27148261..27150994	241.03	-1.34	-2.53	1.84e-10	6.17e-09	4.65e-06	241.03	-0.44	-1.36	0.04	0.1	1	303.54	0.45	1.37	0.03	0.17	1	Other	Patellin-1 [Source:UniProtKB/Swiss-Prot;Acc:Q56WK6]	AT1G72150	AT1G72150.1 novel cell-plate-associated protein that is related in sequence to proteins involved in membrane trafficking in other eukaryotes The mRNA is cell-to-cell mobile. protein_coding PATELLIN 1 (PATL1) PATELLIN 1 (PATL1)
ORP2A	AT4G22540	4	complement(11860409..11866475)	16.06	-1.35	-2.54	0	0	0	16.06	-0.68	-1.6	1.44e-05	0.000137	0.36	20.18	0.45	1.36	0.00395	0.04	1	Other	ORP2A [Source:UniProtKB/TrEMBL;Acc:A0A178UYT2]	AT4G22540	AT4G22540.1 OSBP(oxysterol binding protein)-related protein 2A;(source:Araport11) protein_coding OSBP(OXYSTEROL BINDING PROTEIN)-RELATED PROTEIN 2A (ORP2A) OSBP(OXYSTEROL BINDING PROTEIN)-RELATED PROTEIN 2A (ORP2A)
ZW9	AT1G58270	1	complement(21611803..21614169)	39.38	-1.36	-2.57	8.53e-11	3.06e-09	2.16e-06	39.38	-0.66	-1.58	0.00169	0.00848	1	39.38	0.1	1.07	0.64	0.87	1	Other	At1g58270/F19C14_8 [Source:UniProtKB/TrEMBL;Acc:Q9SLV3]	AT1G58270	AT1G58270.1 ZW9 mRNA, complete cds The mRNA is cell-to-cell mobile. protein_coding (ZW9) (ZW9)
RD29A	AT5G52310	5	21240717..21243644	40.02	-1.36	-2.57	3.71e-07	5.96e-06	0.00939	40.02	-1.12	-2.17	2.95e-05	0.000261	0.75	40.02	-0.26	-1.2	0.33	0.66	1	Other	Low-temperature-induced 78 kDa protein [Source:UniProtKB/Swiss-Prot;Acc:Q06738]	AT5G52310	AT5G52310.1 cold regulated gene, the 5' region of cor78 has cis-acting regulatory elements that can impart cold-regulated gene expression The mRNA is cell-to-cell mobile. protein_coding LOW-TEMPERATURE-INDUCED 78 (LTI78) COLD REGULATED 78 (COR78);LOW-TEMPERATURE-INDUCED 78 (LTI78); (LTI140);RESPONSIVE TO DESICCATION 29A (RD29A)
gene:AT5G25280	AT5G25280	5	8773734..8776594	62.72	-1.38	-2.61	4.3e-11	1.63e-09	1.09e-06	62.72	-0.24	-1.18	0.26	0.45	1	66.06	0.2	1.14	0.35	0.68	1	Other	AT5g25280/F18G18_20 [Source:UniProtKB/TrEMBL;Acc:Q93WB2]	AT5G25280	AT5G25280.1 serine-rich protein-like protein;(source:Araport11) protein_coding
gene:AT1G80180	AT1G80180	1	complement(30156682..30157808)	90.66	-1.39	-2.63	6.12e-13	3.07e-11	1.55e-08	90.66	-0.8	-1.74	3.42e-05	0.000296	0.87	90.66	-0.26	-1.2	0.18	0.49	1	Other	MAPK kinase substrate protein At1g80180 [Source:UniProtKB/Swiss-Prot;Acc:Q9SSC1]	AT1G80180	AT1G80180.1 Encodes a substrate of the MAPK kinases. Phenotypic analyses of Arabidopsis expressing phosphorylation site mutant forms of At1g80180.1 showed clustered stomata and higher stomatal index in cotyledons expressing the phosphomimetic form of At1g80180.1. Tightly connected with MAPK signaling to fine-tune stomatal production and patterning. protein_coding MAPK SUBSTRATES IN THE STOMATAL L…
OFP15	AT2G36050	2	complement(15135568..15137012)	11.35	-1.4	-2.63	7.77e-09	1.85e-07	0.000197	11.35	-0.46	-1.38	0.05	0.14	1	21.07	1.01	2.01	2.02e-05	0.000744	0.51	Other	OFP15 [Source:UniProtKB/TrEMBL;Acc:A0A178VSX7]	AT2G36050	AT2G36050.1 ovate family protein 15;(source:Araport11) protein_coding OVATE FAMILY PROTEIN 15 (OFP15) OVATE FAMILY PROTEIN 15 (OFP15);ARABIDOPSIS THALIANA OVATE FAMILY PROTEIN 15 (ATOFP15)
gene:AT2G24550	AT2G24550	2	complement(10427856..10429487)	83.64	-1.4	-2.64	5.94e-14	3.62e-12	1.5e-09	83.64	-0.31	-1.24	0.09	0.21	1	83.64	-0.61	-1.52	0.00108	0.02	1	Other	At2g24550/F25P17.15 [Source:UniProtKB/TrEMBL;Acc:Q945P6]	AT2G24550	AT2G24550.1 major centromere autoantigen B-like protein;(source:Araport11) protein_coding
gene:AT4G26288	AT4G26288	4	13307461..13308306	9.22	-1.4	-2.64	4.44e-09	1.11e-07	0.000112	9.22	-0.6	-1.52	0.00927	0.03	1	10.85	0.35	1.28	0.12	0.39	1	Other	FUNCTIONS IN: molecular_function unknown; INVOLVED IN: biological_process unknown; LOCATED IN: cellular_component unknown; BEST Arabidopsis thaliana protein match is: oxidative stress 3 (TAIR:AT5G56550.1); Ha. [Source:TAIR;Acc:AT4G26288]	AT4G26288	AT4G26288.1 hypothetical protein;(source:Araport11) protein_coding
gene:AT1G11175	AT1G11175	1	3744858..3745655	20.53	-1.44	-2.71	8.53e-13	4.15e-11	2.16e-08	20.53	-0.89	-1.85	7.17e-06	7.48e-05	0.18	20.53	-0.6	-1.51	0.00253	0.03	1	Other	other RNA [Source:TAIR;Acc:AT1G11175]	AT1G11175	AT1G11175.1 other_RNA;(source:Araport11) other_rna
gene:AT4G06536	AT4G06536	4	3360719..3361516	10.69	-1.47	-2.77	1.1e-12	5.3e-11	2.78e-08	10.69	-0.41	-1.33	0.04	0.11	1	13.09	0.41	1.33	0.04	0.19	1	Other	At4g06536 [Source:UniProtKB/TrEMBL;Acc:Q1PEB2]	AT4G06536	AT4G06536.1 SPla/RYanodine receptor (SPRY) domain-containing protein;(source:Araport11) protein_coding
gene:AT4G24800	AT4G24800	4	12781762..12785238	41.08	-1.48	-2.8	0	0	0	41.08	-0.67	-1.59	2.67e-05	0.000238	0.68	49.99	0.4	1.32	0.01	0.09	1	Other	ECIP1 [Source:UniProtKB/TrEMBL;Acc:A0A384KU64]	AT4G24800	AT4G24800.1 MA3 domain-containing protein;(source:Araport11) protein_coding EIN2 C-TERMINUS INTERACTING PROTEIN 1 (ECIP1) MA3 DOMAIN-CONTAINING TRANSLATION REGULATORY FACTOR 3 (MRF3);EIN2 C-TERMINUS INTERACTING PROTEIN 1 (ECIP1)
JAL5	AT1G52000	1	complement(19333088..19336135)	42.35	-1.5	-2.83	1.59e-07	2.82e-06	0.00404	42.35	-0.8	-1.74	0.00499	0.02	1	42.35	-1.3	-2.46	5.46e-06	0.000252	0.14	Other	Jacalin-related lectin 5 [Source:UniProtKB/Swiss-Prot;Acc:Q9ZU23]	AT1G52000	AT1G52000.1 Mannose-binding lectin superfamily protein;(source:Araport11) protein_coding
SCAMP2	AT1G03550	1	complement(885623..887956)	5.29	-1.52	-2.86	3.07e-08	6.42e-07	0.000777	5.29	-1.22	-2.33	6.95e-06	7.27e-05	0.18	5.29	-1.27	-2.4	3.56e-06	0.000177	0.09	Other	Secretory carrier-associated membrane protein 2 [Source:UniProtKB/Swiss-Prot;Acc:Q9LR68]	AT1G03550	AT1G03550.1 Secretory carrier membrane protein (SCAMP) family protein;(source:Araport11) protein_coding SECRETORY CARRIER MEMBRANE PROTEIN 4 (SCAMP4) (ATSCAMP4);SECRETORY CARRIER MEMBRANE PROTEIN 4 (SCAMP4)
gene:AT1G53890	AT1G53890	1	20124706..20126525	10.09	-1.62	-3.08	4.89e-13	2.51e-11	1.24e-08	10.09	-0.94	-1.92	2.26e-05	0.000205	0.57	10.09	-0.17	-1.12	0.45	0.76	1	Other	Protein of unknown function (DUF567) [Source:TAIR;Acc:AT1G53890]	AT1G53890	AT1G53890.3 LURP-one-like protein (DUF567);(source:Araport11) protein_coding
ACBP3	AT4G24230	4	complement(12566631..12568866)	11.42	-1.63	-3.09	6.37e-10	1.93e-08	1.61e-05	11.42	-0.8	-1.74	0.00232	0.01	1	11.42	0.11	1.08	0.66	0.88	1	Other	Acyl-CoA-binding domain 3 [Source:UniProtKB/TrEMBL;Acc:B3H4G6]	AT4G24230	AT4G24230.6 acyl-CoA-binding protein ACBP3. Localized extracellularly in transiently expressed tobacco BY-2 cells and onion epidermal cells. Binds arachidonyl-CoA with high affinity. Microarray data shows up-regulation of many biotic- and abiotic-stress-related genes in an ACBP3 OE-1 in comparison to wild type. protein_coding ACYL-COA-BINDING DOMAIN 3 (ACBP3) ACYL-COA-BINDING DOMAIN 3 (ACBP3)
gene:AT1G10140	AT1G10140	1	complement(3322554..3323735)	8.5	-1.63	-3.09	1.13e-07	2.08e-06	0.00287	8.5	-0.81	-1.75	0.0074	0.03	1	8.5	-0.65	-1.57	0.03	0.17	1	Other	At1g10140 [Source:UniProtKB/TrEMBL;Acc:Q9SY56]	AT1G10140	AT1G10140.1 Uncharacterized conserved protein UCP031279;(source:Araport11) protein_coding
gene:AT1G18265	AT1G18265	1	complement(6282233..6283348)	1.71	-1.63	-3.1	1.67e-06	2.31e-05	0.04	1.71	-1.19	-2.27	0.000301	0.00194	1	1.71	0.11	1.08	0.71	0.91	1	Other	Protein FLOURY 1-like [Source:UniProtKB/Swiss-Prot;Acc:Q9LM24]	AT1G18265	AT1G18265.1 zein-binding protein (Protein of unknown function, DUF593);(source:Araport11) protein_coding
gene:AT4G01670	AT4G01670	4	complement(711192..712643)	2.14	-1.65	-3.14	2.24e-07	3.79e-06	0.00566	2.14	-0.53	-1.44	0.08	0.18	1	2.7	0.45	1.36	0.12	0.39	1	Other	AT4G01670 protein [Source:UniProtKB/TrEMBL;Acc:Q8GXD3]	AT4G01670	AT4G01670.1 hypothetical protein;(source:Araport11) protein_coding
gene:AT5G54585	AT5G54585	5	22175461..22176735	49.79	-1.66	-3.16	2.79e-13	1.5e-11	7.07e-09	49.79	-0.95	-1.93	2.6e-05	0.000232	0.66	49.79	-0.66	-1.58	0.00368	0.04	1	Other	Uncharacterized protein At5g54585 [Source:UniProtKB/TrEMBL;Acc:Q8VZU6]	AT5G54585	AT5G54585.1 hypothetical protein;(source:Araport11) protein_coding
TSA1_1	AT1G52410	1	19520603..19525685	15.14	-1.69	-3.22	2.51e-08	5.36e-07	0.000636	15.14	-0.67	-1.59	0.03	0.08	1	15.14	-0.8	-1.74	0.0082	0.07	1	Other	TSK-associating protein 1 [Source:UniProtKB/Swiss-Prot;Acc:F4ICX9]	AT1G52410	AT1G52410.2 Contains a novel calcium-binding repeat sequence. Binds TSK in vitro. Localizes to small cytoplasmic vesicles in interphase cells. In cells synchronized for cell division, TSA1 and TSK relocalize to ends of spindle microtubules that are ahead of separating chromatids during metaphase and anaphase of mitosis. May be involved in mitosis together with TSK. Expressed preferentially in the…
gene:AT1G77960	AT1G77960	1	complement(29310021..29313571)	11.31	-1.69	-3.23	8e-13	3.93e-11	2.03e-08	11.31	-1.1	-2.14	2.72e-06	3.22e-05	0.07	11.31	-0.35	-1.28	0.13	0.4	1	Other	Repressor ROX1-like protein [Source:UniProtKB/TrEMBL;Acc:Q5BPU6]	AT1G77960	AT1G77960.1 repressor ROX1-like protein;(source:Araport11) protein_coding
gene:AT3G52070	AT3G52070	3	19312718..19313466	13.9	-1.71	-3.26	2.46e-10	8.12e-09	6.23e-06	13.9	-1.24	-2.36	3.29e-06	3.79e-05	0.08	13.9	-0.52	-1.44	0.05	0.22	1	Other	At3g52070 [Source:UniProtKB/TrEMBL;Acc:Q9SUZ7]	AT3G52070	AT3G52070.1 RNA/RNP complex-1-interacting phosphatase;(source:Araport11) protein_coding
gene:AT3G05936	AT3G05936	3	complement(1773812..1774594)	13.28	-1.71	-3.27	3.55e-15	2.62e-13	9e-11	13.28	-0.76	-1.7	0.000299	0.00193	1	13.28	-0.34	-1.27	0.1	0.36	1	Other	Putative uncharacterized protein [Source:UniProtKB/TrEMBL;Acc:Q1G3B3]	AT3G05936	AT3G05936.1 hypothetical protein;(source:Araport11) protein_coding
gene:AT1G06473	AT1G06473	1	complement(11471861..11472650)	3.16	-1.73	-3.32	8.17e-07	1.22e-05	0.02	3.16	-1.47	-2.77	1.98e-05	0.000182	0.5	3.16	-0.67	-1.59	0.05	0.22	1	Other		AT1G06473	AT1G06473.1 None;(source:Araport11) long_noncoding_rna
gene:AT5G65207	AT5G65207	5	complement(26052200..26052717)	31.34	-1.74	-3.34	1.6e-13	8.89e-12	4.04e-09	31.34	-0.64	-1.56	0.0054	0.02	1	31.34	-0.34	-1.27	0.14	0.41	1	Other	Uncharacterized protein At5g65207 [Source:UniProtKB/TrEMBL;Acc:Q8RXW8]	AT5G65207	AT5G65207.1 hypothetical protein;(source:Araport11) protein_coding
SIS	AT5G02020	5	complement(385878..388231)	19.31	-1.77	-3.4	6.66e-16	5.51e-14	1.69e-11	24.51	0.25	1.19	0.25	0.44	1	19.31	-0.16	-1.12	0.45	0.76	1	Other	AT5g02020/T7H20_70 [Source:UniProtKB/TrEMBL;Acc:Q9LZM9]	AT5G02020	AT5G02020.1 Encodes a protein involved in salt tolerance, names SIS (Salt Induced Serine rich). protein_coding SALT INDUCED SERINE RICH (SIS) SALT INDUCED SERINE RICH (SIS)
gene:AT3G48390	AT3G48390	3	17920795..17923496	3.76	-1.79	-3.46	1.07e-10	3.78e-09	2.72e-06	3.76	-0.75	-1.68	0.00586	0.02	1	3.76	-0.15	-1.11	0.57	0.82	1	Other	AT3g48390/T29H11_90 [Source:UniProtKB/TrEMBL;Acc:Q9STL9]	AT3G48390	AT3G48390.1 MA3 domain-containing protein;(source:Araport11) protein_coding MA3 DOMAIN-CONTAINING TRANSLATION REGULATORY FACTOR 4 (MRF4) MA3 DOMAIN-CONTAINING TRANSLATION REGULATORY FACTOR 4 (MRF4)
gene:AT5G44005	AT5G44005	5	complement(17704843..17705793)	9.16	-1.79	-3.46	5.72e-12	2.46e-10	1.45e-07	9.16	-1.03	-2.04	4.89e-05	0.000402	1	9.16	-0.33	-1.25	0.19	0.5	1	Other	At5g44005 [Source:UniProtKB/TrEMBL;Acc:Q84WM1]	AT5G44005	AT5G44005.1 hypothetical protein;(source:Araport11) protein_coding
gene:AT1G30250	AT1G30250	1	complement(10646842..10647650)	45.92	-1.8	-3.48	0	0	0	45.92	-0.48	-1.4	0.0064	0.03	1	45.92	-0.09	-1.07	0.6	0.84	1	Other	At1g30250 [Source:UniProtKB/TrEMBL;Acc:Q66GS7]	AT1G30250	AT1G30250.1 hypothetical protein;(source:Araport11) protein_coding
gene:AT3G15630	AT3G15630	3	complement(5296841..5297851)	14.24	-1.84	-3.57	1.09e-06	1.57e-05	0.03	14.24	-0.52	-1.44	0.16	0.32	1	14.24	-0.22	-1.17	0.55	0.8	1	Other	AT3g15630/MSJ11_3 [Source:UniProtKB/TrEMBL;Acc:Q9LW16]	AT3G15630	AT3G15630.1 plant/protein;(source:Araport11) protein_coding
BT1_2	AT5G63160	5	complement(25333172..25335570)	8.23	-1.84	-3.59	2.94e-10	9.51e-09	7.45e-06	8.47	-0.06	-1.04	0.83	0.95	1	11.93	0.65	1.57	0.02	0.14	1	Other	BTB/POZ and TAZ domain-containing protein 1 [Source:UniProtKB/Swiss-Prot;Acc:Q9FMK7]	AT5G63160	AT5G63160.1 BTB and TAZ domain protein. Short-lived nuclear-cytoplasmic protein targeted for degradation by the 26S proteosome pathway. Acts redundantly with BT2 and BT3 during female gametophyte development. protein_coding BTB AND TAZ DOMAIN PROTEIN 1 (bt1) BTB AND TAZ DOMAIN PROTEIN 1 (bt1)
gene:AT1G64360	AT1G64360	1	23887809..23888615	62.2	-1.87	-3.65	3e-08	6.3e-07	0.000761	62.2	-1.56	-2.94	3.85e-06	4.32e-05	0.1	62.2	-1.45	-2.74	1.63e-05	0.000624	0.41	Other	At1g64360 [Source:UniProtKB/TrEMBL;Acc:Q9C7W0]	AT1G64360	AT1G64360.1 SAQR is a clade specific protein present in single copy in Arabidopsis.It's expression is increased during light induced oxidative stress ,drought stress and also during senescence. Promoter contains two AGL15 binding sites. protein_coding ENESCENCE-ASSOCIATED AND QQS-RELATED (SAQR) ENESCENCE-ASSOCIATED AND QQS-RELATED (SAQR)
gene:AT5G49015	AT5G49015	5	19868926..19870410	3.05	-1.87	-3.67	1.04e-07	1.94e-06	0.00264	3.05	-1.5	-2.82	1.55e-05	0.000147	0.39	3.05	-0.42	-1.34	0.21	0.53	1	Other	Expressed protein [Source:TAIR;Acc:AT5G49015]	AT5G49015	AT5G49015.1 Expressed protein;(source:Araport11) protein_coding
gene:AT3G28370	AT3G28370	3	10620534..10624618	0.93	-1.89	-3.72	6.3e-08	1.23e-06	0.0016	0.93	-1.38	-2.6	3.68e-05	0.000315	0.93	0.93	-0.07	-1.05	0.83	0.98	1	Other	Spindle assembly checkpoint component [Source:UniProtKB/TrEMBL;Acc:A0A1I9LPY5]	AT3G28370	AT3G28370.1 spindle assembly checkpoint component;(source:Araport11) protein_coding
B'ALPHA	AT5G03470	5	866339..869252	7.69	-1.91	-3.75	0	0	0	7.69	-0.66	-1.58	0.000757	0.00428	1	8.62	0.28	1.22	0.15	0.43	1	Other	Serine/threonine protein phosphatase 2A regulatory subunit [Source:UniProtKB/TrEMBL;Acc:A0A178UNX1]	AT5G03470	AT5G03470.1 Encodes B' regulatory subunit of PP2A (AtB'alpha), putative size of 57 kDa.Functions redundantly with the beta subunit do maintain sister chromatid cohesion during meiosis. protein_coding (ATB' ALPHA) (ATB' ALPHA)
VQ1	AT1G17147	1	complement(5863109..5864059)	8.36	-1.91	-3.76	1.77e-06	2.43e-05	0.04	8.36	-1.61	-3.06	4.97e-05	0.000408	1	8.36	-0.25	-1.19	0.52	0.78	1	Other	VQ motif-containing protein 1 [Source:UniProtKB/Swiss-Prot;Acc:Q1G3U8]	AT1G17147	AT1G17147.1 VQ motif-containing protein;(source:Araport11) protein_coding
gene:AT4G27450	AT4G27450	4	complement(13727370..13729002)	121.43	-2.03	-4.09	5.23e-11	1.95e-09	1.33e-06	121.43	-0.23	-1.18	0.45	0.65	1	121.43	-0.04	-1.03	0.89	0.99	1	Other	AT4g27450/F27G19_50 [Source:UniProtKB/TrEMBL;Acc:Q93V62]	AT4G27450	AT4G27450.1 aluminum induced protein with YGL and LRDR motifs;(source:Araport11) protein_coding HYPOXIA RESPONSE UNKNOWN PROTEIN 54 (HUP54) HYPOXIA RESPONSE UNKNOWN PROTEIN 54 (HUP54)
NPF5.15	AT1G22570	1	complement(7976424..7978810)	3.98	-2.08	-4.23	5.42e-09	1.34e-07	0.000137	4.05	-0.07	-1.05	0.85	0.96	1	3.98	-0.07	-1.05	0.85	0.99	1	Other	Protein NRT1/ PTR FAMILY 5.15 [Source:UniProtKB/Swiss-Prot;Acc:Q9SK99]	AT1G22570	AT1G22570.1 Major facilitator superfamily protein;(source:Araport11) protein_coding
gene:AT1G23052	AT1G23052	1	complement(8168443..8169267)	7.36	-2.14	-4.42	1.3e-07	2.35e-06	0.00329	7.36	-1.37	-2.59	0.000588	0.00346	1	7.36	-0.88	-1.84	0.03	0.16	1	Other		AT1G23052	AT1G23052.1 other_RNA;(source:Araport11) other_rna
gene:AT2G24240	AT2G24240	2	10310482..10312573	11.01	-2.19	-4.57	1.11e-16	1e-14	2.81e-12	11.01	-0.68	-1.6	0.00903	0.03	1	11.01	-1.01	-2.01	0.000111	0.00297	1	Other	BTB/POZ domain-containing protein At2g24240 [Source:UniProtKB/Swiss-Prot;Acc:Q9ZUH1]	AT2G24240	AT2G24240.1 BTB/POZ domain with WD40/YVTN repeat-like protein;(source:Araport11) protein_coding
gene:AT1G23050	AT1G23050	1	8168443..8169267	7.49	-2.29	-4.9	3.35e-09	8.68e-08	8.49e-05	7.49	-1.42	-2.67	0.000178	0.00123	1	7.49	-0.89	-1.85	0.02	0.12	1	Other	At1g23050 [Source:UniProtKB/TrEMBL;Acc:O23119]	AT1G23050	AT1G23050.1 hydroxyproline-rich glycoprotein family protein;(source:Araport11) protein_coding
MBP1	AT1G52040	1	complement(19350314..19352791)	22.7	-2.3	-4.91	3.63e-07	5.84e-06	0.00921	22.7	-0.86	-1.81	0.06	0.15	1	22.7	-1.8	-3.48	6.56e-05	0.00198	1	Other	Myrosinase-binding protein 1 [Source:UniProtKB/Swiss-Prot;Acc:Q9SAV0]	AT1G52040	AT1G52040.1 Encodes myrosinase-binding protein expressed in flowers. protein_coding MYROSINASE-BINDING PROTEIN 1 (MBP1) (ATMBP);MYROSINASE-BINDING PROTEIN 1 (MBP1)
gene:AT4G21970	AT4G21970	4	11653234..11654462	1.07	-2.48	-5.58	4.36e-08	8.8e-07	0.00111	1.07	-2	-4.01	2.37e-06	2.85e-05	0.06	1.07	-0.56	-1.47	0.14	0.42	1	Other	Protein of unknown function, DUF584 [Source:TAIR;Acc:AT4G21970]	AT4G21970	AT4G21970.1 senescence regulator (Protein of unknown function, DUF584);(source:Araport11) protein_coding
gene:AT1G69890	AT1G69890	1	complement(26323086..26324946)	7.06	-2.51	-5.68	5.12e-10	1.58e-08	1.3e-05	7.06	-1.05	-2.07	0.00818	0.03	1	8.66	0.42	1.34	0.29	0.61	1	Other	Actin cross-linking protein (DUF569) [Source:UniProtKB/TrEMBL;Acc:Q9CAS2]	AT1G69890	AT1G69890.1 Encodes a member of a conserved DUF domain family that is induced by NO. Based on mutant phenotype may be involved in NO stress response. protein_coding (DUF569) (DUF569)
NUDT24	AT5G19470	5	6566271..6568806	16.9	-2.51	-5.72	1.71e-07	3e-06	0.00433	16.9	-1.39	-2.63	0.0036	0.02	1	16.9	-0.58	-1.49	0.23	0.55	1	Other	nudix hydrolase homolog 24 [Source:TAIR;Acc:AT5G19470]	AT5G19470	AT5G19470.1 nudix hydrolase homolog 24;(source:Araport11) protein_coding NUDIX HYDROLASE HOMOLOG 24 (NUDT24) NUDIX HYDROLASE HOMOLOG 24 (NUDT24);NUDIX HYDROLASE HOMOLOG 24 (NUDX24);NUDIX HYDROLASE HOMOLOG 24 (atnudt24)
gene:AT3G49790	AT3G49790	3	complement(18467959..18469962)	15.6	-2.66	-6.3	0	0	0	15.6	-0.52	-1.43	0.03	0.08	1	15.6	-0.3	-1.23	0.2	0.51	1	Other	At3g49790 [Source:UniProtKB/TrEMBL;Acc:Q9M2X9]	AT3G49790	AT3G49790.1 Carbohydrate-binding protein;(source:Araport11) protein_coding
CCL	AT3G26740	3	9827682..9828917	642.46	-2.68	-6.42	4.44e-16	3.81e-14	1.12e-11	642.46	-1.35	-2.56	3.98e-05	0.000337	1	642.46	-0.58	-1.49	0.08	0.3	1	Other	Light-regulated protein 1, chloroplastic [Source:UniProtKB/Swiss-Prot;Acc:Q96500]	AT3G26740	AT3G26740.1 transcripts are differentially regulated at the level of mRNA stability at different times of day controlled by the circadian clock. mRNAs are targets of the mRNA degradation pathway mediated by the downstream (DST) instability determinant. protein_coding CCR-LIKE (CCL) CCR-LIKE (CCL)
gene:AT3G15450	AT3G15450	3	5212984..5214124	194.85	-2.89	-7.41	3.36e-13	1.78e-11	8.51e-09	194.85	-1.37	-2.59	0.000534	0.00319	1	210.33	0.24	1.18	0.55	0.8	1	Other	AT3g15450/MJK13_11 [Source:UniProtKB/TrEMBL;Acc:Q9LE80]	AT3G15450	AT3G15450.1 aluminum induced protein with YGL and LRDR motifs;(source:Araport11) protein_coding
gene:AT5G41590	AT5G41590	5	complement(16632086..16634012)	1.46	-3.02	-8.1	3.51e-08	7.23e-07	0.00089	1.46	-0.93	-1.91	0.04	0.12	1	1.46	-0.23	-1.17	0.61	0.84	1	Other	Protein LURP-one-related 17 [Source:UniProtKB/Swiss-Prot;Acc:A0MFL4]	AT5G41590	AT5G41590.1 LURP-one-like protein (DUF567);(source:Araport11) protein_coding
MEE14	AT2G15890	2	complement(6920369..6922161)	55.2	-3.81	-14.05	0	0	0	55.2	-1.39	-2.61	0.000121	0.000881	1	55.2	0.11	1.08	0.76	0.94	1	Other	CCG-binding protein 1 [Source:UniProtKB/Swiss-Prot;Acc:Q9XIM0]	AT2G15890	AT2G15890.1 Encodes CBP1, a regulator of transcription initiation in central cell-mediated pollen tube guidance. protein_coding MATERNAL EFFECT EMBRYO ARREST 14 (MEE14) CCG-BINDING PROTEIN 1 (CBP1);MATERNAL EFFECT EMBRYO ARREST 14 (MEE14)
DG1	AT5G67570	5	26952341..26955543	4.02	-1.03	-2.04	1.32e-08	3.01e-07	0.000334	4.02	-0.8	-1.75	7.87e-06	8.1e-05	0.2	4.73	0.35	1.28	0.04	0.21	1	Pentatricopeptide repeat-containing protein	Pentatricopeptide repeat-containing protein At5g67570, chloroplastic [Source:UniProtKB/Swiss-Prot;Acc:Q9FJW6]	AT5G67570	AT5G67570.1 Encodes a pentratricopeptide repeat containing protein that is targeted to the chloroplast. Mutants have pale young leave and reduced accumulation of plastid encoded transcripts suggesting a role for DG1 in regulation of plastid gene expression. protein_coding DELAYED GREENING 1 (DG1) EMBRYO DEFECTIVE 246 (EMB246);THERMO SENSITIVE LEAF COLOR 1 (TSL1);EMBRYO DEFECTIVE 1408 (EMB1408);DE…
PCMP-A2	AT4G18520	4	complement(10215096..10217214)	4.44	-1.26	-2.39	1.83e-11	7.28e-10	4.62e-07	4.44	-0.98	-1.97	1.22e-07	2.05e-06	0.00309	4.78	0.22	1.17	0.21	0.53	1	Pentatricopeptide repeat-containing protein	Pentatricopeptide repeat-containing protein At4g18520, chloroplastic [Source:UniProtKB/Swiss-Prot;Acc:Q0WNP3]	AT4G18520	AT4G18520.1 Encodes a PPR (pentatricopeptide repeat) protein PDM1/SEL1. Involved in RNA editing and splicing of plastid genes. protein_coding SEEDLING LETHAL 1 (SEL1) (PDM1);SEEDLING LETHAL 1 (SEL1)
MPK5	AT4G11330	4	6891926..6894283	16.37	-1.07	-2.11	1.16e-09	3.34e-08	2.94e-05	16.37	-0.83	-1.78	2.26e-06	2.73e-05	0.06	16.37	-0.38	-1.3	0.03	0.17	1	Protein kinase	Mitogen-activated protein kinase 5 [Source:UniProtKB/Swiss-Prot;Acc:Q39025]	AT4G11330	AT4G11330.1 MAP kinase protein_coding MAP KINASE 5 (MPK5) MAP KINASE 5 (MPK5);MAP KINASE 5 (ATMPK5)
gene:AT2G24990	AT2G24990	2	10625163..10628598	9.83	1.31	2.48	1.03e-11	4.28e-10	2.6e-07	7.32	0.84	1.79	1.39e-05	0.000134	0.35	3.82	0.02	1.02	0.9	0.99	1	Protein kinase	Serine/threonine-protein kinase RIO1 [Source:UniProtKB/TrEMBL;Acc:Q9SK34]	AT2G24990	AT2G24990.1 Serine/threonine-protein kinase Rio1;(source:Araport11) protein_coding
STY46	AT4G38470	4	17998896..18003757	17.88	-1.12	-2.17	4.61e-11	1.73e-09	1.17e-06	17.88	-0.2	-1.15	0.23	0.41	1	28.74	0.8	1.74	1.77e-06	9.87e-05	0.04	Protein kinase	Serine/threonine-protein kinase STY46 [Source:UniProtKB/Swiss-Prot;Acc:F4JTP5]	AT4G38470	AT4G38470.1 Serine/threonine kinase that phosphorylate transit peptides of chloroplast and mitochondria targeted pre-proteins. protein_coding SERINE/THREONINE/TYROSINE KINASE 46 (STY46) SERINE/THREONINE/TYROSINE KINASE 46 (STY46)
AKINBETA1	AT5G21170	5	7205477..7208613	40.08	-1.46	-2.75	2.39e-12	1.08e-10	6.06e-08	40.08	-0.58	-1.5	0.00518	0.02	1	43.07	0.23	1.17	0.28	0.61	1	Protein kinase	5'-AMP-activated protein kinase beta-2 subunit protein [Source:UniProtKB/TrEMBL;Acc:Q2V357]	AT5G21170	AT5G21170.2 Encodes AKINbeta1, a subunit of the SnRK1 kinase (Sucrose non-fermenting-1-related protein kinase). Involved in regulation of nitrogen and sugar metabolism. As part of the regulatory subunit, it binds maltose which promotes kinase activity. Acts as a global regulator of genes involved in carbon, lipid and nitrogen metabolism. protein_coding (AKINBETA1) (AKINBETA1); (KINbeta1)
KING1	AT3G48530	3	17987378..17989763	42.98	-1.53	-2.9	7.66e-15	5.35e-13	1.94e-10	42.98	-0.75	-1.68	0.000129	0.00093	1	42.98	-0.14	-1.1	0.49	0.77	1	Protein kinase	SNF1-related protein kinase regulatory subunit gamma-1 [Source:UniProtKB/Swiss-Prot;Acc:Q8LBB2]	AT3G48530	AT3G48530.1 SNF1-related protein kinase regulatory subunit gamma 1;(source:Araport11) protein_coding SNF1-RELATED PROTEIN KINASE REGULATORY SUBUNIT GAMMA 1 (KING1) SNF1-RELATED PROTEIN KINASE REGULATORY SUBUNIT GAMMA 1 (KING1); (KINgamma)
SPK-2-2	AT3G50500	3	complement(18741444..18744174)	31.69	-1.11	-2.16	1.21e-07	2.21e-06	0.00307	31.69	-0.82	-1.76	9.82e-05	0.000737	1	31.69	-0.18	-1.13	0.39	0.72	1	Protein kinase	SNF1-related protein kinase 2.2 [Source:UniProtKB/TrEMBL;Acc:F4J0N1]	AT3G50500	AT3G50500.2 encodes a member of SNF1-related protein kinases (SnRK2) whose activity is activated by ionic (salt) and non-ionic (mannitol) osmotic stress. Enzyme involved in the ABA signaling during seed germination, dormancy and seedling growth. protein_coding SNF1-RELATED PROTEIN KINASE 2.2 (SNRK2.2) SNF1-RELATED PROTEIN KINASE 2.2 (SNRK2.2)
SRK2I	AT5G66880	5	26710302..26712971	17.82	-1.48	-2.8	7.16e-11	2.6e-09	1.81e-06	17.82	-0.68	-1.6	0.00261	0.01	1	17.82	-0.00646	-1	0.98	0.99	1	Protein kinase	Serine/threonine-protein kinase SRK2I [Source:UniProtKB/Swiss-Prot;Acc:Q39193]	AT5G66880	AT5G66880.1 encodes a member of SNF1-related protein kinases (SnRK2) whose activity is activated by ionic (salt) and non-ionic (mannitol) osmotic stress. Enzyme involved in the ABA signaling during seed germination, dormancy and seedling growth. The mRNA is cell-to-cell mobile. protein_coding SUCROSE NONFERMENTING 1(SNF1)-RELATED PROTEIN KINASE 2.3 (SNRK2.3) SUCROSE NONFERMENTING 1 (SNF1)-RELATED…
APK1A	AT1G07570	1	complement(2331136..2333767)	10.01	1.14	2.2	7e-11	2.55e-09	1.77e-06	8.89	0.92	1.89	1.42e-07	2.36e-06	0.00361	4.39	-0.3	-1.23	0.1	0.34	1	Protein kinase	Protein kinase superfamily protein [Source:TAIR;Acc:AT1G07570]	AT1G07570	AT1G07570.3 Protein kinase capable of phosphorylating tyrosine, serine, and threonine residues protein_coding (APK1A) PBS1-LIKE 9 (PBL9); (APK1A)
gene:AT1G61640	AT1G61640	1	complement(22746340..22749264)	5.28	1.07	2.1	1.15e-09	3.32e-08	2.91e-05	5.1	0.98	1.97	2.62e-08	5.09e-07	0.000664	2.71	0.28	1.22	0.11	0.37	1	Protein kinase	Protein kinase superfamily protein [Source:UniProtKB/TrEMBL;Acc:Q8L6Y8]	AT1G61640	AT1G61640.1 Protein kinase superfamily protein;(source:Araport11) protein_coding
gene:AT1G33770	AT1G33770	1	12241614..12245292	2.99	-1.36	-2.57	1.68e-07	2.96e-06	0.00427	2.99	-0.96	-1.94	0.00021	0.00142	1	4.21	0.61	1.52	0.02	0.11	1	Protein kinase	Protein kinase superfamily protein [Source:UniProtKB/TrEMBL;Acc:Q9LQ29]	AT1G33770	AT1G33770.1 Protein kinase superfamily protein;(source:Araport11) protein_coding
gene:AT4G01330	AT4G01330	4	550175..553097	25.04	-1.38	-2.61	7.62e-14	4.56e-12	1.93e-09	25.04	-0.77	-1.7	2.96e-05	0.000261	0.75	35.15	0.61	1.53	0.000866	0.01	1	Protein kinase	Protein kinase superfamily protein [Source:UniProtKB/TrEMBL;Acc:F4JI10]	AT4G01330	AT4G01330.2 Protein kinase superfamily protein;(source:Araport11) protein_coding
NCRK	AT2G28250	2	12042348..12046616	1.3	-1.44	-2.72	2.76e-07	4.57e-06	0.00698	1.3	-1.22	-2.32	1.17e-05	0.000114	0.3	1.3	0.12	1.08	0.66	0.88	1	Protein kinase	NCRK [Source:UniProtKB/TrEMBL;Acc:A0A178VW29]	AT2G28250	AT2G28250.1 Protein kinase superfamily protein;(source:Araport11) protein_coding (NCRK) (NCRK)
CRY2	AT1G04400	1	complement(1185512..1188696)	65.89	-1.2	-2.3	1.18e-11	4.86e-10	2.99e-07	65.89	-0.72	-1.65	4.58e-05	0.00038	1	65.89	-0.22	-1.17	0.21	0.52	1	Receptor	Cryptochrome-2 [Source:UniProtKB/Swiss-Prot;Acc:Q96524]	AT1G04400	AT1G04400.2 Blue light receptor mediating blue-light regulated cotyledon expansion and flowering time. Positive regulator of the flowering-time gene CONSTANS. This gene possesses a light-induced CNT2 N-terminal homodimerisation domain.Involved in blue-light induced stomatal opening. Involved in triggering chromatin decondensation. An 80-residue motif (NC80) is sufficient to confer CRY2's physiolo…
TLP1_1	AT2G02710	2	complement(758693..761064)	30.53	-1.74	-3.34	0	0	0	30.53	-0.7	-1.62	0.000276	0.0018	1	30.53	-0.24	-1.18	0.21	0.53	1	Receptor	Protein TWIN LOV 1 [Source:UniProtKB/Swiss-Prot;Acc:O64511]	AT2G02710	AT2G02710.1 Encodes a putative blue light receptor protein. protein_coding PAS/LOV PROTEIN B (PLPB) PAS/LOV PROTEIN B (PLPB);PAS/LOV PROTEIN (PLP)
PHYA	AT1G09570	1	complement(3095160..3100819)	20.65	-1.78	-3.43	0	0	0	20.65	-0.96	-1.95	6.63e-07	9.34e-06	0.02	20.65	0.1	1.07	0.59	0.83	1	Receptor	phytochrome A [Source:TAIR;Acc:AT1G09570]	AT1G09570	AT1G09570.1 Light-labile cytoplasmic red/far-red light photoreceptor involved in the regulation of photomorphogenesis. It exists in two inter-convertible forms: Pr and Pfr (active) and functions as a dimer.The N terminus carries a single tetrapyrrole chromophore, and the C terminus is involved in dimerization. It is the sole photoreceptor mediating the FR high irradiance response (HIR). Major reg…
gene:AT1G11330	AT1G11330	1	3809795..3813809	25.04	1.07	2.1	9.66e-11	3.44e-09	2.45e-06	21.28	0.79	1.73	1.8e-06	2.23e-05	0.05	11.51	0.02	1.02	0.89	0.99	1	Receptor-like kinase	G-type lectin S-receptor-like serine/threonine-protein kinase At1g11330 [Source:UniProtKB/Swiss-Prot;Acc:Q9SXB8]	AT1G11330	AT1G11330.2 S-locus lectin protein kinase family protein;(source:Araport11) protein_coding RESISTANT TO DFPM INHIBITION OF ABA SIGNALING 2 (RDA2) S DOMAIN1 13 (SD1-13);RESISTANT TO DFPM INHIBITION OF ABA SIGNALING 2 (RDA2)
CEPR1	AT5G49660	5	complement(20161140..20164729)	11.98	-1.05	-2.06	2.11e-10	7.01e-09	5.34e-06	11.98	-0.6	-1.51	0.00027	0.00177	1	11.98	0.08	1.05	0.64	0.87	1	Receptor-like kinase	Receptor protein-tyrosine kinase CEPR1 [Source:UniProtKB/Swiss-Prot;Acc:Q9FGL5]	AT5G49660	AT5G49660.1 The gene encodes receptorlike kinase (RLK). Involved in the maintenance organization of cell files or cell morphology in conductive elements. Functions as a receptor for CEP1 peptide. Mediates nitrate uptake signaling. protein_coding XYLEM INTERMIXED WITH PHLOEM 1 (XIP1) C-TERMINALLY ENCODED PEPTIDE RECEPTOR 1 (CEPR1);XYLEM INTERMIXED WITH PHLOEM 1 (XIP1)
GSO1	AT4G20140	4	10883921..10888270	0.86	-1.5	-2.83	2.08e-07	3.55e-06	0.00526	0.86	-0.89	-1.85	0.00153	0.00777	1	1.28	0.69	1.61	0.01	0.09	1	Receptor-like kinase	LRR receptor-like serine/threonine-protein kinase GSO1 [Source:UniProtKB/Swiss-Prot;Acc:C0LGQ5]	AT4G20140	AT4G20140.1 Encodes GASSHO1 (GSO1), a putative leucine-rich repeat transmembrane-type receptor kinase. GSO1 and a homolog GSO2 (At5g44700) are required for the formation of a normal epidermal surface during embryogenesis. Necessary for localizing CASPARIAN STRIP DOMAIN PROTEINS (CASPs) - major players of endodermal differentiation - into an uninterrupted, ring-like domain. protein_coding GASSHO1 …
CRK39	AT4G04540	4	2259498..2262320	1.48	1.75	3.36	1.76e-06	2.41e-05	0.04	1.34	1.56	2.96	2.03e-05	0.000186	0.51	0.42	-0.7	-1.62	0.08	0.31	1	Receptor-like protein kinase	Putative cysteine-rich receptor-like protein kinase 39 [Source:UniProtKB/Swiss-Prot;Acc:Q9SYS7]	AT4G04540	AT4G04540.1 Encodes a cysteine-rich receptor-like protein kinase. protein_coding CYSTEINE-RICH RLK (RECEPTOR-LIKE PROTEIN KINASE) 39 (CRK39) CYSTEINE-RICH RLK (RECEPTOR-LIKE PROTEIN KINASE) 39 (CRK39)
RPSAb	AT3G04770	3	complement(1309273..1311129)	3.45	1.32	2.49	2.45e-07	4.11e-06	0.0062	3.21	1.17	2.25	4.96e-06	5.43e-05	0.13	1.68	0.45	1.37	0.09	0.32	1	Ribosomal protein and rRNA processing	40S ribosomal protein SA [Source:UniProtKB/TrEMBL;Acc:F4J4W3]	AT3G04770	AT3G04770.1 40s ribosomal protein SA B;(source:Araport11) protein_coding 40S RIBOSOMAL PROTEIN SA B (RPSAb) 40S RIBOSOMAL PROTEIN SA B (RPSAb)
RPS15AF_2	AT5G59850	5	complement(24112156..24113617)	136.55	1.25	2.38	5.48e-10	1.69e-08	1.39e-05	115.1	0.96	1.95	1.96e-06	2.4e-05	0.05	62.96	0.31	1.24	0.13	0.4	1	Ribosomal protein and rRNA processing	40S ribosomal protein S15a-1 [Source:UniProtKB/Swiss-Prot;Acc:P42798]	AT5G59850	AT5G59850.1 Ribosomal protein S8 family protein;(source:Araport11) protein_coding
RPS19C	AT5G61170	5	24611032..24612564	95.82	1.21	2.31	6.65e-10	2e-08	1.68e-05	82.84	0.95	1.94	1.11e-06	1.46e-05	0.03	50.22	0.45	1.36	0.02	0.14	1	Ribosomal protein and rRNA processing	40S ribosomal protein S19-3 [Source:UniProtKB/Swiss-Prot;Acc:Q9FNP8]	AT5G61170	AT5G61170.1 Ribosomal protein S19e family protein;(source:Araport11) protein_coding
RPS7B	AT3G02560	3	541708..543385	78.58	1.15	2.21	6.38e-10	1.94e-08	1.62e-05	71.07	0.96	1.94	2.43e-07	3.8e-06	0.00615	41.52	0.4	1.32	0.03	0.18	1	Ribosomal protein and rRNA processing	40S ribosomal protein S7-2 [Source:UniProtKB/Swiss-Prot;Acc:Q9M885]	AT3G02560	AT3G02560.1 Ribosomal protein S7e family protein;(source:Araport11) protein_coding
RPS27A	AT2G45710	2	18831130..18832673	17.36	1.14	2.21	7.07e-10	2.11e-08	1.79e-05	15.08	0.89	1.86	1.43e-06	1.82e-05	0.04	8.72	0.32	1.25	0.09	0.33	1	Ribosomal protein and rRNA processing	40S ribosomal protein S27-1 [Source:UniProtKB/Swiss-Prot;Acc:O64650]	AT2G45710	AT2G45710.1 Zinc-binding ribosomal protein family protein;(source:Araport11) protein_coding
RPS2B_2	AT1G58983	1	complement(21805932..21807496)	227.45	1.12	2.18	1.39e-09	3.94e-08	3.52e-05	215.8	1	2	6.65e-08	1.19e-06	0.00168	117.08	0.33	1.26	0.07	0.29	1	Ribosomal protein and rRNA processing	40S ribosomal protein S2-2 [Source:UniProtKB/Swiss-Prot;Acc:Q93VB8]	AT1G58983	AT1G58983.1 Ribosomal protein S5 family protein;(source:Araport11) protein_coding
RPS13A	AT3G60770	3	complement(22460189..22461779)	191.67	1.11	2.16	2.43e-09	6.51e-08	6.15e-05	173.43	0.92	1.9	7.31e-07	1.02e-05	0.02	97.05	0.3	1.23	0.11	0.36	1	Ribosomal protein and rRNA processing	40S ribosomal protein S13-1 [Source:UniProtKB/Swiss-Prot;Acc:P59223]	AT3G60770	AT3G60770.1 Ribosomal protein S13/S15;(source:Araport11) protein_coding
RPS11A	AT3G48930	3	complement(18140771..18142281)	168.66	1.07	2.1	4.84e-09	1.21e-07	0.000123	162.48	0.97	1.96	1.11e-07	1.89e-06	0.00281	95.56	0.42	1.34	0.02	0.14	1	Ribosomal protein and rRNA processing	40S ribosomal protein S11-1 [Source:UniProtKB/Swiss-Prot;Acc:P16181]	AT3G48930	AT3G48930.1 Nucleic acid-binding, OB-fold-like protein;(source:Araport11) protein_coding EMBRYO DEFECTIVE 1080 (EMB1080) EMBRYO DEFECTIVE 1080 (EMB1080)
RPS17D	AT5G04800	5	1387909..1389887	46.76	1.06	2.09	2.07e-08	4.53e-07	0.000524	43.52	0.91	1.88	1.44e-06	1.83e-05	0.04	27.46	0.46	1.38	0.02	0.11	1	Ribosomal protein and rRNA processing	40S ribosomal protein S17-4 [Source:UniProtKB/Swiss-Prot;Acc:Q9LZ17]	AT5G04800	AT5G04800.1 Ribosomal S17 family protein;(source:Araport11) protein_coding
RPS27D	AT5G47930	5	complement(19406080..19407449)	136.18	1.06	2.08	2.83e-09	7.44e-08	7.17e-05	129.83	0.95	1.93	1.12e-07	1.91e-06	0.00284	76.68	0.4	1.32	0.03	0.15	1	Ribosomal protein and rRNA processing	40S ribosomal protein S27-3 [Source:UniProtKB/Swiss-Prot;Acc:Q8L953]	AT5G47930	AT5G47930.1 Zinc-binding ribosomal protein family protein;(source:Araport11) protein_coding
RPS18C_1	AT1G22780	1	8067864..8069356	105.15	1.05	2.07	4.74e-08	9.48e-07	0.0012	96.55	0.88	1.84	4.49e-06	4.95e-05	0.11	63.21	0.49	1.4	0.01	0.09	1	Ribosomal protein and rRNA processing	40S ribosomal protein S18 [Source:UniProtKB/Swiss-Prot;Acc:P34788]	AT1G22780	AT1G22780.1 S18 ribosomal protein involved in the binding of f-Met tRNA during initiation of mRNA translation. Expression restricted to meristems. Mutant phenotype-pointed first leaves,reduced fresh weight, growth retardation. protein_coding POINTED FIRST LEAVES (PFL) POINTED FIRST LEAVES (PFL);40S RIBOSOMAL PROTEIN S18 (RPS18A);POINTED FIRST LEAVES 1 (PFL1)
RPS18C_2	AT1G34030	1	complement(12370065..12371554)	98.03	1.02	2.03	1.24e-08	2.86e-07	0.000315	91.83	0.88	1.85	8.6e-07	1.17e-05	0.02	56.4	0.39	1.31	0.03	0.16	1	Ribosomal protein and rRNA processing	40S ribosomal protein S18 [Source:UniProtKB/Swiss-Prot;Acc:P34788]	AT1G34030	AT1G34030.1 Ribosomal protein S13/S18 family;(source:Araport11) protein_coding
RPL27A	AT2G32220	2	13678910..13679523	6.62	1.51	2.85	6.93e-07	1.06e-05	0.02	5.3	1.15	2.22	0.00018	0.00124	1	2.65	0.37	1.29	0.25	0.57	1	Ribosomal protein and rRNA processing	60S ribosomal protein L27-1 [Source:UniProtKB/Swiss-Prot;Acc:Q9SKX8]	AT2G32220	AT2G32220.1 Ribosomal L27e protein family;(source:Araport11) protein_coding
RPL34C	AT3G28900	3	complement(10902003..10904458)	23.99	1.44	2.72	3.69e-11	1.42e-09	9.34e-07	16.96	0.9	1.87	3.89e-05	0.000331	0.98	10.19	0.38	1.3	0.08	0.31	1	Ribosomal protein and rRNA processing	60S ribosomal protein L34-3 [Source:UniProtKB/Swiss-Prot;Acc:Q9LJW6]	AT3G28900	AT3G28900.1 Ribosomal protein L34e superfamily protein;(source:Araport11) protein_coding
RPL35B	AT2G39390	2	complement(16450554..16451878)	43.98	1.29	2.45	4.65e-11	1.74e-09	1.18e-06	35.39	0.93	1.91	2.04e-06	2.49e-05	0.05	20.5	0.36	1.28	0.07	0.28	1	Ribosomal protein and rRNA processing	60S ribosomal protein L35-2 [Source:UniProtKB/Swiss-Prot;Acc:O80626]	AT2G39390	AT2G39390.1 Ribosomal L29 family protein;(source:Araport11) protein_coding
RPL35AA	AT1G07070	1	2168561..2169957	12.98	1.29	2.45	1.12e-08	2.59e-07	0.000283	8.58	0.65	1.57	0.00454	0.02	1	5.49	0.22	1.16	0.35	0.67	1	Ribosomal protein and rRNA processing	60S ribosomal protein L35a-1 [Source:UniProtKB/Swiss-Prot;Acc:Q9LMK0]	AT1G07070	AT1G07070.1 Ribosomal protein L35Ae family protein;(source:Araport11) protein_coding
RPL7A	AT1G80750	1	30348670..30350564	24.07	1.24	2.36	7.04e-12	3e-10	1.78e-07	18.64	0.83	1.77	4.95e-06	5.42e-05	0.13	9.82	0.07	1.05	0.68	0.89	1	Ribosomal protein and rRNA processing	60S ribosomal protein L7-1 [Source:UniProtKB/Swiss-Prot;Acc:Q9SAI5]	AT1G80750	AT1G80750.1 Cytosolic ribosomal 60S subunit protein. protein_coding (RPL7A) (RPL7A)
RPL12C_2	AT5G60670	5	complement(24380504..24381599)	27.25	1.22	2.33	2.94e-07	4.83e-06	0.00745	21.78	0.85	1.8	0.000348	0.0022	1	14.86	0.51	1.43	0.03	0.17	1	Ribosomal protein and rRNA processing	60S ribosomal protein L12-3 [Source:UniProtKB/Swiss-Prot;Acc:Q9FF52]	AT5G60670	AT5G60670.1 Ribosomal protein L11 family protein;(source:Araport11) protein_coding RIBOSOMAL PROTEIN LIKE 12C (RPL12C) RIBOSOMAL PROTEIN LIKE 12C (RPL12C)
RPL23A_1	AT1G04480	1	1215925..1217471	90.57	1.15	2.23	1.74e-10	5.9e-09	4.42e-06	78.08	0.9	1.86	7.38e-07	1.03e-05	0.02	46.56	0.36	1.29	0.04	0.21	1	Ribosomal protein and rRNA processing	60S ribosomal protein L23 [Source:UniProtKB/Swiss-Prot;Acc:P49690]	AT1G04480	AT1G04480.1 Ribosomal protein L14p/L23e family protein;(source:Araport11) protein_coding
RPL10AC	AT5G22440	5	complement(7435065..7436769)	47.66	1.13	2.19	6.62e-09	1.6e-07	0.000168	40.63	0.85	1.81	1.19e-05	0.000116	0.3	25.71	0.41	1.33	0.04	0.19	1	Ribosomal protein and rRNA processing	60S ribosomal protein L10a-3 [Source:UniProtKB/Swiss-Prot;Acc:P59231]	AT5G22440	AT5G22440.1 Ribosomal protein L1p/L10e family;(source:Araport11) protein_coding
RPL34A	AT1G26880	1	complement(9315305..9318277)	42.94	1.11	2.16	7.61e-09	1.82e-07	0.000193	39.66	0.95	1.93	7.77e-07	1.08e-05	0.02	24.03	0.44	1.36	0.02	0.13	1	Ribosomal protein and rRNA processing	60S ribosomal protein L34-1 [Source:UniProtKB/Swiss-Prot;Acc:Q42351]	AT1G26880	AT1G26880.1 Ribosomal protein L34e superfamily protein;(source:Araport11) protein_coding
RPL41G_3	AT3G08520	3	2586001..2586343	71.37	1.1	2.15	3.91e-07	6.24e-06	0.0099	64.24	0.9	1.87	3.2e-05	0.000279	0.81	38.5	0.38	1.3	0.08	0.31	1	Ribosomal protein and rRNA processing	60S ribosomal protein L41 [Source:UniProtKB/Swiss-Prot;Acc:P62120]	AT3G08520	AT3G08520.1 Ribosomal protein L41 family;(source:Araport11) protein_coding
RPL21E_2	AT1G57860	1	complement(21429826..21430910)	41.58	1.09	2.13	7.61e-10	2.26e-08	1.93e-05	35.21	0.81	1.75	5.44e-06	5.89e-05	0.14	22.43	0.37	1.29	0.04	0.2	1	Ribosomal protein and rRNA processing	60S ribosomal protein L21-2 [Source:UniProtKB/Swiss-Prot;Acc:Q9FDZ9]	AT1G57860	AT1G57860.1 Translation protein SH3-like family protein;(source:Araport11) protein_coding
RPL13B	AT3G49010	3	complement(18166708..18168700)	154.33	1.09	2.12	2.15e-08	4.68e-07	0.000544	149.62	1	1.99	2.82e-07	4.34e-06	0.00715	80.86	0.32	1.25	0.1	0.34	1	Ribosomal protein and rRNA processing	60S ribosomal protein L13-1 [Source:UniProtKB/Swiss-Prot;Acc:P41127]	AT3G49010	AT3G49010.1 Encodes 60S ribosomal protein L13. Homolog of human breast basic conserved 1 (BBC1). protein_coding BREAST BASIC CONSERVED 1 (BBC1) BREAST BASIC CONSERVED 1 (ATBBC1);BREAST BASIC CONSERVED 1 (BBC1);40S RIBOSOMAL PROTEIN (RSU2)
RPL23AB	AT3G55280	3	20500234..20501738	72	1.08	2.12	5.92e-09	1.45e-07	0.00015	66.74	0.93	1.91	5.99e-07	8.55e-06	0.02	38.76	0.36	1.28	0.05	0.24	1	Ribosomal protein and rRNA processing	60S ribosomal protein L23a-2 [Source:UniProtKB/Swiss-Prot;Acc:Q9M3C3]	AT3G55280	AT3G55280.1 60S ribosomal protein L23A (RPL23aB). Paralog of RPL23aA and functionally redundant to it. protein_coding RIBOSOMAL PROTEIN L23AB (RPL23AB) RIBOSOMAL PROTEIN L23A2 (RPL23A2);RIBOSOMAL PROTEIN L23AB (RPL23AB)
RPL15B	AT4G17390	4	complement(9714092..9715648)	154.3	1.06	2.09	4.85e-07	7.58e-06	0.01	130.9	0.78	1.72	0.000221	0.00149	1	93.82	0.51	1.43	0.02	0.11	1	Ribosomal protein and rRNA processing	60S ribosomal protein L15-2 [Source:UniProtKB/Swiss-Prot;Acc:Q8VYF1]	AT4G17390	AT4G17390.1 Ribosomal protein L23/L15e family protein;(source:Araport11) protein_coding
RPL37AC	AT3G60245	3	22268688..22270028	225.82	1.05	2.08	4.47e-07	7.07e-06	0.01	209.38	0.9	1.87	1.62e-05	0.000153	0.41	139.8	0.53	1.45	0.01	0.09	1	Ribosomal protein and rRNA processing	60S ribosomal protein L37a-2 [Source:UniProtKB/Swiss-Prot;Acc:Q8RXU5]	AT3G60245	AT3G60245.1 Zinc-binding ribosomal protein family protein;(source:Araport11) protein_coding
RPL31C	AT5G56710	5	complement(22943707..22944993)	141.74	1.04	2.06	3.03e-08	6.36e-07	0.000768	122.81	0.79	1.73	2.83e-05	0.000251	0.72	78.96	0.37	1.29	0.05	0.24	1	Ribosomal protein and rRNA processing	60S ribosomal protein L31-3 [Source:UniProtKB/Swiss-Prot;Acc:P51420]	AT5G56710	AT5G56710.1 Ribosomal protein L31e family protein;(source:Araport11) protein_coding
RPL32A	AT4G18100	4	complement(10035468..10036647)	141.95	1.03	2.04	1.26e-07	2.29e-06	0.0032	131.15	0.87	1.82	8.2e-06	8.39e-05	0.21	84.52	0.45	1.36	0.02	0.13	1	Ribosomal protein and rRNA processing	60S ribosomal protein L32-1 [Source:UniProtKB/Swiss-Prot;Acc:P49211]	AT4G18100	AT4G18100.1 Ribosomal protein L32e;(source:Araport11) protein_coding
RPL11C_3	AT5G45775	5	complement(18564992..18566582)	77.34	1.02	2.03	2.36e-08	5.06e-07	0.000597	71.73	0.87	1.83	2.06e-06	2.5e-05	0.05	46.36	0.45	1.37	0.01	0.1	1	Ribosomal protein and rRNA processing	60S ribosomal protein L11-2 [Source:UniProtKB/Swiss-Prot;Acc:P42794]	AT5G45775	AT5G45775.2 Ribosomal L5P family protein;(source:Araport11) protein_coding
RPL7AA	AT2G47610	2	19529743..19531677	155.32	1.02	2.03	3.4e-07	5.5e-06	0.00862	143.19	0.86	1.81	1.83e-05	0.00017	0.46	94.42	0.47	1.39	0.02	0.12	1	Ribosomal protein and rRNA processing	60S ribosomal protein L7a-1 [Source:UniProtKB/Swiss-Prot;Acc:P49692]	AT2G47610	AT2G47610.1 Ribosomal protein L7Ae/L30e/S12e/Gadd45 family protein;(source:Araport11) protein_coding
RPL36C	AT5G02450	5	533058..534729	89.04	1.02	2.02	3.09e-08	6.46e-07	0.000783	78.61	0.79	1.73	1.65e-05	0.000155	0.42	49.94	0.35	1.28	0.06	0.24	1	Ribosomal protein and rRNA processing	60S ribosomal protein L36-3 [Source:UniProtKB/Swiss-Prot;Acc:Q9LZ57]	AT5G02450	AT5G02450.1 Ribosomal protein L36e family protein;(source:Araport11) protein_coding
RPL4A	AT3G09630	3	2953693..2955748	167.85	1.02	2.02	4.63e-08	9.29e-07	0.00117	159.01	0.89	1.86	1.52e-06	1.91e-05	0.04	91.41	0.31	1.24	0.1	0.34	1	Ribosomal protein and rRNA processing	60S ribosomal protein L4-1 [Source:UniProtKB/Swiss-Prot;Acc:Q9SF40]	AT3G09630	AT3G09630.1 Ribosomal protein L4/L1 family;(source:Araport11) protein_coding SUPPRESSOR OF ACAULIS 56 (SAC56) SUPPRESSOR OF ACAULIS 56 (SAC56)
RPL21E_1	AT1G57660	1	21355475..21356637	82.83	1.01	2.02	5.41e-08	1.07e-06	0.00137	73.94	0.8	1.75	1.59e-05	0.00015	0.4	50.96	0.48	1.39	0.01	0.08	1	Ribosomal protein and rRNA processing	60S ribosomal protein L21-2 [Source:UniProtKB/Swiss-Prot;Acc:Q9FDZ9]	AT1G57660	AT1G57660.1 Translation protein SH3-like family protein;(source:Araport11) protein_coding
RPL27AC	AT1G70600	1	complement(26620821..26621779)	127.64	1.01	2.02	1.29e-07	2.33e-06	0.00327	108.01	0.73	1.65	0.000156	0.0011	1	68.37	0.28	1.22	0.14	0.42	1	Ribosomal protein and rRNA processing	60S ribosomal protein L27a-3 [Source:UniProtKB/Swiss-Prot;Acc:P49637]	AT1G70600	AT1G70600.1 Ribosomal protein L18e/L15 superfamily protein;(source:Araport11) protein_coding
RPL36A	AT2G37600	2	complement(15774030..15775374)	31.36	1.01	2.02	6.35e-07	9.74e-06	0.02	29.5	0.88	1.84	1.53e-05	0.000146	0.39	21.75	0.66	1.58	0.0013	0.02	1	Ribosomal protein and rRNA processing	60S ribosomal protein L36-1 [Source:UniProtKB/Swiss-Prot;Acc:O80929]	AT2G37600	AT2G37600.1 cytosolic ribosomal protein gene, part of eL36 familyl protein_coding RIBOSOMAL PROTEIN L36A (RPL36A) RIBOSOMAL PROTEIN L36A (RPL36A)
RPL35AD	AT3G55750	3	20698431..20700200	86.66	1.01	2.01	3.44e-07	5.54e-06	0.0087	85.14	0.93	1.91	2.22e-06	2.67e-05	0.06	53.1	0.47	1.38	0.02	0.12	1	Ribosomal protein and rRNA processing	60S ribosomal protein L35a-4 [Source:UniProtKB/Swiss-Prot;Acc:P51422]	AT3G55750	AT3G55750.1 Ribosomal protein L35Ae family protein;(source:Araport11) protein_coding
RPL8C	AT4G36130	4	17097405..17098906	52.27	1	2	9.78e-09	2.3e-07	0.000248	48.97	0.86	1.82	8e-07	1.1e-05	0.02	32.14	0.47	1.38	0.00738	0.07	1	Ribosomal protein and rRNA processing	60S ribosomal protein L8-3 [Source:UniProtKB/Swiss-Prot;Acc:Q42064]	AT4G36130	AT4G36130.1 Ribosomal protein L2 family;(source:Araport11) protein_coding
gene:AT2G43110	AT2G43110	2	17922019..17924542	7.43	1.49	2.82	7.59e-11	2.73e-09	1.92e-06	5.38	0.99	1.98	1.97e-05	0.000182	0.5	3.46	0.56	1.48	0.02	0.11	1	Ribosomal protein and rRNA processing	At2g43110 [Source:UniProtKB/TrEMBL;Acc:Q8GWB4]	AT2G43110	AT2G43110.1 U3 containing 90S pre-ribosomal complex subunit;(source:Araport11) protein_coding
gene:AT3G23620	AT3G23620	3	8480025..8482222	18.27	1.31	2.47	4.49e-13	2.32e-11	1.14e-08	14.08	0.89	1.85	9.66e-07	1.3e-05	0.02	7.1	0.05	1.03	0.79	0.96	1	Ribosomal protein and rRNA processing	Ribosome production factor 2 homolog [Source:UniProtKB/Swiss-Prot;Acc:Q9LUG5]	AT3G23620	AT3G23620.1 BRIX domain containing protein, similar to RNA biogenesis factors in yeast. Binds rRNA and likely also functions in RNA biogenesis in Arabidopsis. Essential gene, mutants are embryo lethal and does not transmit well through the gametophyte. protein_coding ARABIDOPSIS HOMOLOG OF YEAST RPF2 (ARPF2) ARABIDOPSIS HOMOLOG OF YEAST RPF2 (ARPF2)
RPP2D	AT3G44590	3	16163709..16164997	11.46	1.3	2.46	6.68e-10	2e-08	1.69e-05	9.45	0.98	1.97	3.75e-06	4.24e-05	0.1	5.18	0.32	1.25	0.13	0.41	1	Ribosomal protein and rRNA processing	Acidic ribosomal protein P2-like [Source:UniProtKB/TrEMBL;Acc:Q0WRF9]	AT3G44590	AT3G44590.2 cytosolic ribosomal protein gene, part of bL12 family protein_coding RIBOSOMAL PROTEIN P2D (RPP2D) RIBOSOMAL PROTEIN P2D (RPP2D)
SWA1	AT2G47990	2	complement(19636867..19638678)	7.48	1.29	2.44	2.26e-11	8.9e-10	5.73e-07	5.87	0.89	1.86	3.84e-06	4.31e-05	0.1	2.97	0.12	1.09	0.53	0.79	1	Ribosomal protein and rRNA processing	Protein SLOW WALKER 1 [Source:UniProtKB/Swiss-Prot;Acc:O82266]	AT2G47990	AT2G47990.1 Encodes a transducin family nucleolar protein with six WD40 repeats that is most likely involved in 18S rRNA biogenesis. The slow progression of the gametophytic division cycles in swa1 suggested that the SWA1 protein is required for the normal progression of mitotic division cycles through the regulation of cell metabolism. Ubiquitously expressed throughout the plant. protein_coding …
PPAN	AT5G61770	5	24815541..24817728	10.95	1.21	2.32	2.18e-11	8.63e-10	5.53e-07	8.49	0.8	1.74	1.09e-05	0.000107	0.27	4.66	0.15	1.11	0.42	0.75	1	Ribosomal protein and rRNA processing	PETER PAN-like protein [Source:UniProtKB/TrEMBL;Acc:F4K3M1]	AT5G61770	AT5G61770.2 A single-copy gene encoding a 346 aa protein with a single Brix domain. Similar to yeast ribosome biogenesis proteins Ssf1/2. protein_coding PETER PAN-LIKE PROTEIN (PPAN) PETER PAN-LIKE PROTEIN (PPAN); (SNAIL1)
gene:AT1G23280	AT1G23280	1	complement(8260608..8262795)	13.91	1.2	2.3	1.32e-08	3.01e-07	0.000334	12.15	0.96	1.95	5.67e-06	6.09e-05	0.14	6.52	0.28	1.21	0.19	0.5	1	Ribosomal protein and rRNA processing	Protein MAK16 homolog [Source:UniProtKB/TrEMBL;Acc:F4I4Q1]	AT1G23280	AT1G23280.1 MAK16 protein-like protein;(source:Araport11) protein_coding
RPL31B	AT4G26230	4	13285737..13286791	69.85	1.19	2.28	5.03e-10	1.56e-08	1.27e-05	59.92	0.92	1.89	1.45e-06	1.84e-05	0.04	38.48	0.5	1.41	0.00942	0.08	1	Ribosomal protein and rRNA processing	Putative ribosomal protein [Source:UniProtKB/TrEMBL;Acc:Q0WRN2]	AT4G26230	AT4G26230.1 Ribosomal protein L31e family protein;(source:Araport11) protein_coding
MEE49	AT4G01560	4	complement(676982..679276)	18.5	1.17	2.25	1.62e-11	6.52e-10	4.09e-07	14.67	0.79	1.73	5.32e-06	5.79e-05	0.13	7.91	0.00818	1.01	0.96	0.99	1	Ribosomal protein and rRNA processing	AT4g01560/F11O4_6 [Source:UniProtKB/TrEMBL;Acc:Q9M125]	AT4G01560	AT4G01560.1 Ribosomal RNA processing Brix domain protein;(source:Araport11) protein_coding MATERNAL EFFECT EMBRYO ARREST 49 (MEE49) MATERNAL EFFECT EMBRYO ARREST 49 (MEE49)
EMB2762	AT2G17250	2	7499472..7503195	9.86	1.15	2.22	5.92e-10	1.81e-08	1.5e-05	8.19	0.84	1.79	6.26e-06	6.64e-05	0.16	4.27	0.07	1.05	0.7	0.9	1	Ribosomal protein and rRNA processing	CCAAT-binding factor [Source:UniProtKB/TrEMBL;Acc:F4IMH3]	AT2G17250	AT2G17250.1 Encodes a nucleolar protein that is a ribosome biogenesis co-factor. Mutants display aberrant RNA processing and homozygous embryos arrest in the globular stage of development. protein_coding EMBRYO DEFECTIVE 2762 (EMB2762) NUCLEOLAR COMPLEX ASSOCIATED 4 (NOC4);EMBRYO DEFECTIVE 2762 (EMB2762)
gene:AT2G44860	AT2G44860	2	complement(18500803..18502562)	51.04	1.14	2.21	1.14e-10	4e-09	2.9e-06	45.44	0.93	1.9	1.71e-07	2.79e-06	0.00433	22.23	0.06	1.04	0.72	0.92	1	Ribosomal protein and rRNA processing	Probable ribosome biogenesis protein RLP24 [Source:UniProtKB/Swiss-Prot;Acc:O22165]	AT2G44860	AT2G44860.1 cytosolic ribosomal protein gene, part of eL24 family protein_coding RIBOSOMAL PROTEIN L24C (RPL24C) RIBOSOMAL PROTEIN L24C (RPL24C)
gene:AT1G06380	AT1G06380	1	1944993..1946303	7.21	1.08	2.12	2.83e-08	5.97e-07	0.000717	5.68	0.69	1.62	0.000408	0.00252	1	3.79	0.33	1.25	0.1	0.35	1	Ribosomal protein and rRNA processing	Ribosomal protein L1p/L10e family [Source:UniProtKB/TrEMBL;Acc:Q9LMI1]	AT1G06380	AT1G06380.1 Ribosomal protein L1p/L10e family;(source:Araport11) protein_coding
gene:AT1G25260	AT1G25260	1	complement(8853534..8855874)	24.18	1.08	2.11	8.63e-10	2.54e-08	2.19e-05	19.83	0.75	1.68	2.07e-05	0.000189	0.52	11.93	0.23	1.17	0.19	0.5	1	Ribosomal protein and rRNA processing	Ribosome assembly factor mrt4 [Source:UniProtKB/TrEMBL;Acc:Q94AK8]	AT1G25260	AT1G25260.1 Involved in male gamete development. Trans-acting factor in the assembly of the pre-60S particle. protein_coding REDUCED POLLEN NUMBER (RDP) REDUCED POLLEN NUMBER 1 (RDP1);REDUCED POLLEN NUMBER (RDP)
RRP4	AT1G03360	1	824517..826399	5.84	1.07	2.1	1.69e-06	2.33e-05	0.04	5.94	1.05	2.07	2.48e-06	2.97e-05	0.06	2.99	0.27	1.21	0.23	0.56	1	Ribosomal protein and rRNA processing	RRP4 [Source:UniProtKB/TrEMBL;Acc:A0A178W3N1]	AT1G03360	AT1G03360.1 Encodes a core subunit of the RNA exosome required for the processing of rRNA, several snoRNA and the degradation of aberrant transcripts. protein_coding RIBOSOMAL RNA PROCESSING 4 (RRP4) RIBOSOMAL RNA PROCESSING 4 (ATRRP4);SUPPRESSOR OF PAS2 2 (SOP2);RIBOSOMAL RNA PROCESSING 4 (RRP4)
NLE1	AT5G52820	5	21401312..21404470	27.07	1.07	2.1	6.32e-11	2.33e-09	1.6e-06	25.11	0.92	1.89	2.02e-08	4.05e-07	0.000511	12.4	-0.11	-1.08	0.5	0.77	1	Ribosomal protein and rRNA processing	NLE [Source:UniProtKB/TrEMBL;Acc:A0A178UNZ3]	AT5G52820	AT5G52820.1 Encodes a NOTCHLESS homolog, a non-ribosomal protein involved in the maturation and assembly of the 60S ribosomal subunit, that is required for female gametogenesis. The mRNA is cell-to-cell mobile. protein_coding NOTCHLESS (NLE) (ATNLE);NOTCHLESS (NLE)
gene:AT5G15750	AT5G15750	5	5141035..5142890	17.23	1.02	2.03	6.83e-08	1.32e-06	0.00173	16.6	0.92	1.9	1.08e-06	1.43e-05	0.03	9.5	0.33	1.26	0.08	0.31	1	Ribosomal protein and rRNA processing	Alpha-L RNA-binding motif/Ribosomal protein S4 family protein [Source:UniProtKB/TrEMBL;Acc:Q683D4]	AT5G15750	AT5G15750.1 Alpha-L RNA-binding motif/Ribosomal protein S4 family protein;(source:Araport11) protein_coding
IMP4	AT1G63780	1	complement(23664830..23667372)	15.8	1.02	2.03	2.15e-08	4.68e-07	0.000544	14.78	0.88	1.85	1.33e-06	1.72e-05	0.03	7.48	0.08	1.06	0.66	0.87	1	Ribosomal protein and rRNA processing	IMP4 [Source:UniProtKB/TrEMBL;Acc:A0A178WDJ3]	AT1G63780	AT1G63780.1 Small nucleolar ribonucleoprotein protein involved in ribosomal RNA processing. Located in nucleolus and cajal bodies. protein_coding (IMP4) (IMP4)
ATL56	AT3G25520	2	8093220..8094823	16.78	-1.69	-3.23	6.38e-09	1.55e-07	0.000162	16.78	-0.73	-1.66	0.01	0.04	1	16.78	-0.44	-1.36	0.12	0.39	1	Ribosomal protein and rRNA processing	RPL5A [Source:UniProtKB/TrEMBL;Acc:A0A178V891]	AT3G25520	AT3G25520.1 Encodes ribosomal protein L5 that binds to 5S ribosomal RNA and in involved in its export from the nucleus to the cytoplasm. Identified in a screen for enhancers of as1. as1/pgy double mutants show defects in leaf vascular patterning and adaxial cell fate. Double mutant analysis indicates pgy genes function in the same pathway as REV, KAN1 and KAN2. protein_coding RIBOSOMAL PROTEIN L5…
PUB44	AT1G20780	1	7217021..7220842	20.49	1.13	2.19	4.85e-12	2.1e-10	1.23e-07	19.22	1	2	1.15e-09	3e-08	2.92e-05	11.38	0.45	1.37	0.00603	0.06	1	RING/U-box superfamily protein	RING-type E3 ubiquitin transferase [Source:UniProtKB/TrEMBL;Acc:A0A178W875]	AT1G20780	AT1G20780.1 Encodes a protein containing a U-box and an ARM domain. Homozygous mutant seedlings have a seedling lethal phenotype with widespread cell death lesions throughout the cotyledons and roots. protein_coding SENESCENCE-ASSOCIATED E3 UBIQUITIN LIGASE 1 (SAUL1) ARABIDOPSIS THALIANA PLANT U-BOX 44 (ATPUB44);SENESCENCE-ASSOCIATED E3 UBIQUITIN LIGASE 1 (SAUL1);PLANT U-BOX 44 (PUB44)
ATL5_1	AT2G18670	3	complement(9269277..9271465)	221.26	1.13	2.19	4.43e-08	8.92e-07	0.00112	199.79	0.94	1.91	5.56e-06	5.99e-05	0.14	126.95	0.5	1.41	0.02	0.11	1	RING/U-box superfamily protein	RING-H2 finger protein ATL56 [Source:UniProtKB/Swiss-Prot;Acc:Q9ZV51]	AT2G18670	AT2G18670.1 RING/U-box superfamily protein;(source:Araport11) protein_coding ARABIDOPSIS T??XICOS EN LEVADURA 56 (ATL56) ARABIDOPSIS T??XICOS EN LEVADURA 56 (ATL56)
gene:AT5G18260	AT5G18260	5	complement(6036202..6038106)	5.85	-1	-2.01	4.82e-07	7.54e-06	0.01	5.85	-0.88	-1.84	8.61e-06	8.76e-05	0.22	5.85	-0.47	-1.38	0.02	0.12	1	RING/U-box superfamily protein	RING/U-box superfamily protein [Source:UniProtKB/TrEMBL;Acc:Q9FK45]	AT5G18260	AT5G18260.1 RING/U-box superfamily protein;(source:Araport11) protein_coding
LOG2_2	AT3G09770	3	complement(2996179..2998255)	24.44	-1.06	-2.08	5.86e-10	1.79e-08	1.48e-05	24.44	-0.66	-1.58	0.000113	0.000832	1	24.44	-0.27	-1.2	0.12	0.38	1	RING/U-box superfamily protein	Probable E3 ubiquitin-protein ligase LOG2 [Source:UniProtKB/Swiss-Prot;Acc:Q9S752]	AT3G09770	AT3G09770.1 Encodes a ubiquitin E3 ligase LOG2 (LOSS OF GDU2). Required for GLUTAMINE DUMPER1(GDU1)-induced amino secretion. protein_coding LOSS OF GDU 2 (LOG2) (ATAIRP3);LOSS OF GDU 2 (LOG2);ABA INSENSITIVE RING PROTEIN 3 (AIRP3)
gene:AT5G03180	AT5G03180	5	complement(753840..756646)	4.05	-1.1	-2.15	2.01e-08	4.42e-07	0.000509	4.05	-0.96	-1.95	8.01e-07	1.1e-05	0.02	4.05	-0.37	-1.29	0.05	0.24	1	RING/U-box superfamily protein	RING/U-box superfamily protein [Source:UniProtKB/TrEMBL;Acc:F4KF77]	AT5G03180	AT5G03180.2 RING/U-box superfamily protein;(source:Araport11) protein_coding
ATL77	AT3G18773	3	6465748..6467175	25.89	-1.11	-2.16	4.97e-08	9.88e-07	0.00126	25.89	-0.78	-1.71	0.000131	0.000943	1	25.89	-0.88	-1.84	1.63e-05	0.000625	0.41	RING/U-box superfamily protein	RING-H2 finger protein ATL77 [Source:UniProtKB/Swiss-Prot;Acc:Q9LS99]	AT3G18773	AT3G18773.1 RING/U-box superfamily protein;(source:Araport11) protein_coding ARABIDOPSIS T??XICOS EN LEVADURA 77 (ATL77) ARABIDOPSIS T??XICOS EN LEVADURA 77 (ATL77)
BAH1	AT1G02860	1	635144..637262	7.6	-1.17	-2.26	2.36e-07	4e-06	0.00598	7.6	-0.81	-1.75	0.00033	0.0021	1	7.6	-0.23	-1.17	0.31	0.63	1	RING/U-box superfamily protein	E3 ubiquitin-protein ligase BAH1 [Source:UniProtKB/Swiss-Prot;Acc:Q9SRX9]	AT1G02860	AT1G02860.1 Encodes a ubiquitin E3 ligase with RING and SPX domains that is involved in mediating immune responses and mediates degradation of PHT1s at plasma membranes. Targeted by MIR827. Ubiquitinates PHT1;3, PHT1;2, PHT1;1/AtPT1 and PHT1;4/AtPT2. protein_coding NITROGEN LIMITATION ADAPTATION (NLA) NITROGEN LIMITATION ADAPTATION (NLA); (SYG1);BENZOIC ACID HYPERSENSITIVE 1 (BAH1)
XBAT31	AT2G28840	2	12378272..12380809	44.95	-1.18	-2.26	8.34e-10	2.47e-08	2.11e-05	44.95	-0.53	-1.44	0.0058	0.02	1	44.95	-0.08	-1.05	0.69	0.89	1	RING/U-box superfamily protein	Putative E3 ubiquitin-protein ligase XBAT31 [Source:UniProtKB/Swiss-Prot;Acc:Q94B55]	AT2G28840	AT2G28840.1 Putative E3 Ub protein ligase; regulates thermoresponsive hypocotyl growth through mediating degradation of the thermosensor ELF3. protein_coding XB3 ORTHOLOG 1 IN ARABIDOPSIS THALIANA (XBAT31) XB3 ORTHOLOG 1 IN ARABIDOPSIS THALIANA (XBAT31)
gene:AT1G17970	AT1G17970	1	6184717..6187499	13.62	-1.6	-3.04	0	0	0	13.62	-0.7	-1.63	0.000109	0.000806	1	17.29	0.46	1.38	0.01	0.08	1	RING/U-box superfamily protein	At1g17970/F2H15_16 [Source:UniProtKB/TrEMBL;Acc:Q944L9]	AT1G17970	AT1G17970.1 RING/U-box superfamily protein;(source:Araport11) protein_coding (CTL15) (CTL15)
ATL23	AT5G42200	5	16860286..16861290	3.44	-1.67	-3.19	2.93e-07	4.82e-06	0.00742	3.44	-0.3	-1.23	0.34	0.54	1	4.81	0.61	1.52	0.05	0.22	1	RING/U-box superfamily protein	E3 ubiquitin-protein ligase ATL23 [Source:UniProtKB/Swiss-Prot;Acc:Q8L9W3]	AT5G42200	AT5G42200.1 RING/U-box superfamily protein;(source:Araport11) protein_coding ARABIDOPSIS T??XICOS EN LEVADURA 23 (ATL23) ARABIDOPSIS T??XICOS EN LEVADURA 23 (ATL23)
gene:AT3G47160	AT3G47160	3	complement(17359758..17362240)	6.53	-2.18	-4.55	6.49e-14	3.94e-12	1.65e-09	6.53	-0.71	-1.63	0.01	0.04	1	7.89	0.39	1.31	0.16	0.46	1	RING/U-box superfamily protein	RING/U-box superfamily protein [Source:UniProtKB/TrEMBL;Acc:F4JAD0]	AT3G47160	AT3G47160.2 RING/U-box superfamily protein;(source:Araport11) protein_coding
RZPF34	AT5G22920	5	7664871..7667288	25.69	-3.29	-9.79	0	0	0	25.69	-0.56	-1.48	0.02	0.07	1	48.95	1.05	2.07	1.38e-05	0.000546	0.35	RING/U-box superfamily protein	E3 ubiquitin-protein ligase RZFP34 [Source:UniProtKB/Swiss-Prot;Acc:Q9FFB6]	AT5G22920	AT5G22920.1 Encodes a protein with sequence similarity to RING, zinc finger proteins. Loss of function mutations show reduced (15%) stomatal aperture under non stress conditions. protein_coding RING ZINC-FINGER PROTEIN 34 (RZPF34) RING ZINC-FINGER PROTEIN 34 (RZPF34);CHY ZINC-FINGER AND RING PROTEIN 1 (CHYR1); (ATRZPF34)
gene:AT1G06790	AT1G06790	1	2087182..2089786	5.91	1.21	2.32	2.47e-10	8.15e-09	6.26e-06	4.75	0.85	1.81	1.04e-05	0.000103	0.26	2.46	0.04	1.03	0.83	0.98	1	RNA polymerase	F4H5.12 protein [Source:UniProtKB/TrEMBL;Acc:Q9M9Y6]	AT1G06790	AT1G06790.1 Encodes a subunit of RNA polymerase III involved in maintaining global RNA homeostasis, not just that of genes transcribed by RNA pol III. protein_coding NUCLEAR RNA POLYMERASE C, SUBUNIT 7 (NRPC7) NUCLEAR RNA POLYMERASE C, SUBUNIT 7 (NRPC7)
gene:AT1G75670	AT1G75670	1	complement(28415152..28416961)	5.55	1.04	2.06	7.27e-07	1.1e-05	0.02	5.31	0.93	1.91	9.35e-06	9.42e-05	0.24	2.85	0.25	1.19	0.25	0.58	1	RNA polymerase	DNA-directed RNA polymerase [Source:UniProtKB/TrEMBL;Acc:Q8H1F8]	AT1G75670	AT1G75670.1 DNA-directed RNA polymerase;(source:Araport11) protein_coding
gene:AT2G38820	AT2G38820	2	16221815..16223746	13.13	-1.22	-2.33	2.5e-11	9.82e-10	6.33e-07	13.13	-0.9	-1.86	8.11e-07	1.11e-05	0.02	13.13	-0.58	-1.5	0.00139	0.02	1	RNA polymerase	Protein of unknown function (DUF506) [Source:TAIR;Acc:AT2G38820]	AT2G38820	AT2G38820.2 DNA-directed RNA polymerase subunit beta-beta protein, putative (DUF506);(source:Araport11) protein_coding
TRP2	AT3G46590	3	17152460..17156240	35.14	-1.02	-2.03	1.39e-09	3.94e-08	3.52e-05	35.14	-0.59	-1.5	0.000469	0.00285	1	35.14	-0.29	-1.22	0.08	0.31	1	Telomere repeat-binding protein	Telomere repeat-binding protein 2 [Source:UniProtKB/Swiss-Prot;Acc:Q9SNB9]	AT3G46590	AT3G46590.2 Encodes a protein that specifically binds plant telomeric DNA (TTTAGGG)n repeats. Involved in bending DNA. Expressed throughout the plant with highest levels in flowers. protein_coding TRF-LIKE 1 (TRFL1) (ATTRP2);TRF-LIKE 1 (TRFL1)
TRP1	AT5G59430	5	23967217..23970996	34.45	-1.31	-2.49	3.33e-16	2.89e-14	8.44e-12	34.45	-0.29	-1.22	0.07	0.17	1	42.88	0.43	1.35	0.00677	0.06	1	Telomere repeat-binding protein	Telomere repeat-binding protein 1 [Source:UniProtKB/Swiss-Prot;Acc:Q8L7L8]	AT5G59430	AT5G59430.1 Encodes a telomeric repeat binding protein with a DNA binding domain at its C terminus. The DNA binding domain has a preference for GGTTTAG sequences and at least five of these repeats are required for recognition by a nearly full-length TRP1 protein. protein_coding TELOMERIC REPEAT BINDING PROTEIN 1 (TRP1) TELOMERIC REPEAT BINDING PROTEIN 1 (TRP1);TELOMERE REPEAT BINDING PROTEIN 1 (A…
gene:AT3G26580	AT3G26580	3	9758797..9760548	52.9	-1.02	-2.03	3.4e-09	8.8e-08	8.62e-05	52.9	-0.99	-1.98	1.08e-08	2.31e-07	0.000273	52.9	-0.22	-1.17	0.2	0.51	1	Tetratricopeptide repeat (TPR)-like superfamily protein	Orf03 protein [Source:UniProtKB/TrEMBL;Acc:Q38955]	AT3G26580	AT3G26580.1 Tetratricopeptide repeat (TPR)-like superfamily protein;(source:Araport11) protein_coding
gene:AT2G29670	AT2G29670	2	complement(12681831..12685151)	158.79	-1.48	-2.8	8.52e-14	5e-12	2.16e-09	158.79	-0.72	-1.65	0.000302	0.00194	1	158.79	-0.08	-1.05	0.7	0.9	1	Tetratricopeptide repeat (TPR)-like superfamily protein	At2g29670/T27A16.23 [Source:UniProtKB/TrEMBL;Acc:O82388]	AT2G29670	AT2G29670.1 Tetratricopeptide repeat (TPR)-like superfamily protein;(source:Araport11) protein_coding
[truncated: 77 more rows]

## Sheet: S2.4 GO flg22 only
Flg22 only (upregulated)
GO biological process complete	GO	Fold Enrichment)	Bonferroni corrected P-value
[truncated: 22 more rows]

## Sheet: S2.5 flg22 only pathways
Flg22 only (Upregulated)
[truncated: 26 more rows]

[truncated: 14 more sheets: S2.6 Spm+flg22 vs mock (1534), S2.7 GO Spm+flg22 vs mock, S2.8 flg22 & (Spm+flg22) (868), S2.9 GO flg22 & (Spm+flg22), S2.10 flg22 & (Spm+flg22) pathw, S2.11 (flg22 + Spm) only (543), S2.12 GO (flg22+Spm) only, S2.13 (flg22+Spm) only pathways, S2.14 Spm only (220), S2.15 GO Spm only, S2.16 flg22 & Spm (25), S2.17 Spm & (flg22 + Spm) (63), S2.18Spm & flg22 & flg22+Spm 60, S2.19 Spm&flg22&(Spm+flg22) GO]
