# Supplementary material for: Spermine inhibits PAMP-induced ROS and Ca2+ burst and reshapes the transcriptional landscape of PAMP-triggered immunity in Arabidopsis
Source: J Exp Bot. 2022 Oct 20;74(1):427–42. doi: 10.1093/jxb/erac411 (PMC9786854; doi:10.1093/jxb/erac411)
Supplement: erac411_suppl_Supplementary_Table_S3 [file erac411_suppl_supplementary_table_s3.xlsx]

## Sheet: Table legends
Tables S3.1 to S3.19. Comparison of genes which are differentially expressed at 24 h of treatment with flg22 (1 µM), Put (100 µM) and Put (100 µM) + flg22 (1µM) in the wild-type.
Table S3.1. List of 259 flg22- only genes that show significant expression differences at 24 h of flg22 (1 µM) treatment.
Table S3.2. Gene ontology analysis of genes deregulated in Table S3.1
Table S3.3. Pathway enrichment analysis of genes deregulated in Table S3.1
Table S3.4. List of 1395 differentially expressed genes at 24 h of (100 µM Put + 1 µM flg22) treatment.
Table S3.5. Gene ontology analysis of genes deregulated in Table S3.4
Table S3.6. List of 902 common genes which are differentially expressed in flg22 (1 µM) and (100 µM Put + 1 µM flg22) treatments.
Table S3.7. Gene ontology analysis of genes deregulated in Table S3.6
Table S3.8. Pathway enrichment analysis of genes deregulated in Table S3.6
Table S3.9. List of 300 (Put + flg22)- only genes that show significant differences in expression at 24 h of (100 µM Put + 1 µM flg22) treatment.
Table S3.10. Gene ontology analysis of genes deregulated in Table S3.9
Table S3.11. Pathway enrichment analysis of genes deregulated in Table S3.9
Table S3.12. List of 270 (Put- only) genes that show significant differences in expression at 24 h of Put (100 µM) treatment.
Table S3.13. Gene ontology analysis of genes deregulated in Table S3.12
Table S3.14. Pathway enrichment analysis of genes deregulated in Table S3.12
Table S3.15. List of 91 common genes which are differentially expressed in the treatments with Put (100 µM) and flg22 (1 µM).
Table S3.16. Gene ontology analysis of genes deregulated in Table S3.15
Table S3.17. List of 163 common genes which are differentially expressed in the treatments with Put (100 µM), flg22 (1 µM) and (100 µM Put + 1 µM flg22).
Table S3.18. Gene ontology analysis of genes deregulated in Table S3.17
Table S3.19. List of 30 common genes which are differentially expressed in the treatments with Put (100 µM) and (100 µM Put + 1 µM flg22).

## Sheet: S3.1 flg22 only (259)
				Flg22 vs Mock						Put vs Mock						Put + Flg22 vs mock
Name	gene_id	Chromosome	Region	Max group mean	Log₂ fold change	Fold change	P-value	FDR p-value	Bonferroni	Max group mean	Log₂ fold change	Fold change	P-value	FDR p-value	Bonferroni	Max group mean	Log₂ fold change	Fold change	P-value	FDR p-value	Bonferroni	Molecular function	Description
4CL3	AT1G65060	1	complement(24167202..24171635)	7.78	1.6	3.03	6e-09	1.47e-07	0.000152	3.94	0.74	1.67	0.00785	0.05	1	3.78	0.48	1.4	0.08	0.2	1	Enzyme	4-coumarate--CoA ligase 3 [Source:UniProtKB/Swiss-Prot;Acc:Q9S777]
ABCB15	AT3G28345	3	complement(10593690..10599042)	0.55	-1.56	-2.94	1.89e-06	2.56e-05	0.05	0.55	-0.53	-1.44	0.09	0.29	1	0.55	-1.09	-2.12	0.000573	0.00358	1	Transporter	ABC transporter B family member 15 [Source:UniProtKB/Swiss-Prot;Acc:Q9LHD1]
ACA12	AT3G63380	3	complement(23406484..23410360)	11.62	2.59	6.04	1.95e-09	5.33e-08	4.93e-05	1.86	-1.67	-3.18	0.000158	0.00252	1	8.29	2.04	4.12	2.28e-06	3.04e-05	0.06	Transporter	Calcium-transporting ATPase [Source:UniProtKB/TrEMBL;Acc:A0A178VEV7]
AK3	AT3G02020	3	complement(337712..343912)	26.07	-1.3	-2.46	1.34e-08	3.06e-07	0.00034	26.07	-0.29	-1.23	0.2	0.48	1	26.07	-1.08	-2.11	2.51e-06	3.31e-05	0.06	Enzyme	Aspartokinase 3, chloroplastic [Source:UniProtKB/Swiss-Prot;Acc:Q9S702]
ALA8	AT3G27870	3	10330547..10335490	2.48	-1.03	-2.04	1.24e-07	2.25e-06	0.00313	2.48	-0.51	-1.42	0.00849	0.06	1	2.48	-0.75	-1.68	0.000106	0.000852	1	Transporter	Probable phospholipid-transporting ATPase 8 [Source:UniProtKB/Swiss-Prot;Acc:Q9LK90]
APK1A	AT1G07570	1	complement(2331136..2333767)	10.01	1.14	2.2	7e-11	2.55e-09	1.77e-06	4.39	-0.02	-1.01	0.91	0.99	1	9.35	0.97	1.95	3.24e-08	6.85e-07	0.00082	Protein Kinase	Protein kinase superfamily protein [Source:TAIR;Acc:AT1G07570]
ARF3_2	AT2G33860	2	complement(14325206..14328978)	7.8	-1.11	-2.16	9.55e-12	4.01e-10	2.42e-07	7.8	-0.31	-1.24	0.05	0.2	1	7.8	-0.99	-1.99	1.04e-09	3.11e-08	2.64e-05	Auxin-related	Auxin response factor 3 [Source:UniProtKB/Swiss-Prot;Acc:O23661]
ARR14	AT2G01760	2	332902..334760	5.7	-1.12	-2.18	1.12e-08	2.59e-07	0.000283	5.77	0.08	1.06	0.68	0.89	1	5.7	-0.86	-1.82	8.63e-06	9.74e-05	0.22	Transcription factor	response regulator 14 [Source:TAIR;Acc:AT2G01760]
ATAILP1	AT5G19140	5	6423153..6426166	597.75	-1.07	-2.1	6.96e-08	1.34e-06	0.00176	597.75	-0.63	-1.55	0.00148	0.01	1	597.75	-0.8	-1.75	5.23e-05	0.000462	1	Other	Aluminum induced protein with YGL and LRDR motifs [Source:UniProtKB/TrEMBL;Acc:Q94BR2]
AtDBP1	AT2G25620	2	complement(10902716..10905287)	4.96	1.08	2.12	3.25e-07	5.29e-06	0.00824	3.72	0.78	1.72	0.000251	0.00367	1	4.23	0.79	1.72	0.000224	0.00162	1	Enzyme	Probable protein phosphatase 2C 22 [Source:UniProtKB/Swiss-Prot;Acc:Q9SLA1]
ATEXO70H4	AT3G09520	3	2923518..2925889	2.5	1.59	3.02	6.81e-09	1.65e-07	0.000173	0.8	-0.1	-1.07	0.72	0.92	1	2.09	1.27	2.41	4.5e-06	5.51e-05	0.11	Other	Exocyst subunit Exo70 family protein [Source:UniProtKB/TrEMBL;Acc:Q9SF51]
ATEXPA10	AT1G26770	1	9259432..9261313	17.45	1.57	2.97	1.44e-07	2.57e-06	0.00363	11.4	1.07	2.1	0.000356	0.00487	1	15.88	1.36	2.57	5.11e-06	6.18e-05	0.13	Other	Expansin [Source:UniProtKB/TrEMBL;Acc:F4HPC1]
ATG8F	AT4G16520	4	complement(9306339..9308538)	63.03	-1.01	-2.01	2.41e-09	6.47e-08	6.11e-05	63.03	-0.62	-1.54	0.000249	0.00365	1	63.03	-0.96	-1.95	1.3e-08	3.1e-07	0.000331	Other	Ubiquitin-like superfamily protein [Source:TAIR;Acc:AT4G16520]
ATHB-13	AT1G69780	1	26258788..26260781	11.32	-1.02	-2.02	2.69e-08	5.7e-07	0.00068	11.32	-0.47	-1.38	0.00963	0.06	1	11.32	-0.51	-1.42	0.00516	0.02	1	Transcription factor	Homeobox-leucine zipper protein ATHB-13 [Source:UniProtKB/Swiss-Prot;Acc:Q8LC03]
ATHB-15	AT1G52150	1	complement(19409688..19414764)	6.1	-1.07	-2.1	1.08e-09	3.13e-08	2.74e-05	6.1	-0.23	-1.17	0.19	0.47	1	6.1	-0.9	-1.87	2.63e-07	4.37e-06	0.00665	Transcription factor	Homeobox-leucine zipper family protein / lipid-binding START domain-containing protein [Source:UniProtKB/TrEMBL;Acc:B3H4G8]
ATJ20	AT4G13830	4	8010967..8012880	92.9	-1.06	-2.09	3.32e-08	6.9e-07	0.000842	92.9	-0.67	-1.59	0.000505	0.00638	1	92.9	-0.87	-1.83	5.34e-06	6.43e-05	0.14	Chaperone	Chaperone protein dnaJ 20, chloroplastic [Source:UniProtKB/Swiss-Prot;Acc:Q9SDN0]
ATL23	AT5G42200	5	16860286..16861290	3.44	-1.67	-3.19	2.93e-07	4.82e-06	0.00742	3.44	-1.15	-2.22	0.000314	0.00442	1	3.44	-0.38	-1.3	0.22	0.43	1	RING/U-box superfamily protein	E3 ubiquitin-protein ligase ATL23 [Source:UniProtKB/Swiss-Prot;Acc:Q8L9W3]
ATSPX4	AT5G15330	5	4980374..4982231	9.25	-1.07	-2.1	2.37e-08	5.09e-07	0.000601	9.25	-0.88	-1.84	3.86e-06	0.000123	0.1	9.25	-0.54	-1.46	0.0039	0.02	1	Other	SPX domain gene 4 [Source:TAIR;Acc:AT5G15330]
AVT6D	AT2G40420	2	16877144..16879214	14.44	-1.05	-2.07	1.38e-08	3.14e-07	0.000351	14.44	-0.57	-1.48	0.00209	0.02	1	14.44	-0.88	-1.83	1.93e-06	2.61e-05	0.05	Transporter	Amino acid transporter AVT6D [Source:UniProtKB/Swiss-Prot;Acc:Q0WQJ3]
BBD1	AT1G75380	1	complement(28281195..28284168)	265.63	-1.12	-2.18	5.45e-08	1.07e-06	0.00138	265.63	-0.81	-1.75	9.86e-05	0.00174	1	265.63	-0.94	-1.91	5.91e-06	7.02e-05	0.15	Enzyme	Bifunctional nuclease 1 [Source:UniProtKB/Swiss-Prot;Acc:Q9FWS6]
BCAT4	AT3G19710	3	complement(6846969..6849582)	142.2	-1.27	-2.42	2.55e-07	4.26e-06	0.00645	142.2	-0.25	-1.19	0.31	0.62	1	142.2	-1.03	-2.05	2.75e-05	0.000266	0.7	Enzyme	Methionine aminotransferase BCAT4 [Source:UniProtKB/Swiss-Prot;Acc:Q9LE06]
BHLH128	AT1G05805	1	1744444..1747734	29.7	-1.09	-2.12	1.07e-09	3.1e-08	2.71e-05	29.7	-0.78	-1.72	1.12e-05	0.000286	0.28	29.7	-0.66	-1.58	0.000192	0.00142	1	Transcription factor	Transcription factor bHLH128 [Source:UniProtKB/Swiss-Prot;Acc:Q8H102]
BLH2	AT4G36870	4	17368915..17374011	18.42	-1.04	-2.05	6.73e-10	2.02e-08	1.7e-05	18.42	-0.48	-1.39	0.00415	0.03	1	18.42	-0.76	-1.69	6.45e-06	7.59e-05	0.16	Transcription factor	BEL1-like homeodomain protein 2 [Source:UniProtKB/Swiss-Prot;Acc:Q9SW80]
BXL2	AT1G02640	1	564018..567771	3.09	-1.71	-3.28	8.07e-11	2.9e-09	2.04e-06	3.09	-0.73	-1.66	0.00461	0.04	1	3.09	-0.96	-1.94	0.000199	0.00146	1	Enzyme	Probable beta-D-xylosidase 2 [Source:UniProtKB/Swiss-Prot;Acc:Q94KD8]
CATHB1	AT1G02300	1	453107..455519	14.09	-1.46	-2.75	1.19e-11	4.89e-10	3.02e-07	14.09	-0.66	-1.58	0.00197	0.02	1	14.09	-0.95	-1.93	9.16e-06	0.000102	0.23	Enzyme	Cathepsin B-like protease 1 [Source:UniProtKB/Swiss-Prot;Acc:F4HVZ1]
CEPR1	AT5G49660	5	complement(20161140..20164729)	11.98	-1.05	-2.06	2.11e-10	7.01e-09	5.34e-06	11.98	-0.47	-1.38	0.00427	0.03	1	11.98	-0.6	-1.52	0.000243	0.00174	1	Receptor-like kinase	Receptor protein-tyrosine kinase CEPR1 [Source:UniProtKB/Swiss-Prot;Acc:Q9FGL5]
CHI3	AT5G05270	5	1563286..1565324	20.45	1.9	3.74	6.64e-10	2e-08	1.68e-05	10.87	1.1	2.15	0.000359	0.0049	1	9.72	0.75	1.68	0.02	0.05	1	Enzyme	Probable chalcone--flavonone isomerase 3 [Source:UniProtKB/Swiss-Prot;Acc:Q8VZW3]
CLPB1	AT1G74310	1	complement(27936508..27940369)	3.79	1.27	2.41	1.31e-12	6.21e-11	3.32e-08	2.18	0.58	1.5	0.00138	0.01	1	3.03	0.87	1.83	1.25e-06	1.76e-05	0.03	Chaperone	Chaperone protein ClpB1 [Source:UniProtKB/Swiss-Prot;Acc:P42730]
CML10	AT2G41090	2	17135347..17136999	1235.6	1.09	2.13	4.35e-09	1.09e-07	0.00011	880.26	0.71	1.64	0.000124	0.00209	1	1090.2	0.84	1.79	6.46e-06	7.59e-05	0.16	Other	Calmodulin-like protein 10 [Source:UniProtKB/Swiss-Prot;Acc:P30187]
COL13	AT2G47890	2	19607996..19610287	7.83	-1.25	-2.38	4.49e-11	1.7e-09	1.14e-06	7.83	-0.54	-1.45	0.0043	0.03	1	7.83	-0.93	-1.9	8.45e-07	1.24e-05	0.02	Transcription factor	Zinc finger protein CONSTANS-LIKE 13 [Source:UniProtKB/Swiss-Prot;Acc:O82256]
CORI3	AT4G23600	4	12310379..12313212	210.19	-1.35	-2.55	2.16e-07	3.67e-06	0.00546	210.19	-0.08	-1.06	0.75	0.93	1	210.19	-0.96	-1.94	0.000242	0.00173	1	Enzyme	Cystine lyase CORI3 [Source:UniProtKB/Swiss-Prot;Acc:Q9SUR6]
CPK27	AT4G04700	4	complement(2385038..2388105)	3.63	1.67	3.18	1.24e-08	2.84e-07	0.000313	1.46	0.47	1.39	0.12	0.35	1	3.1	1.38	2.6	2.92e-06	3.78e-05	0.07	Protein Kinase	Calcium-dependent protein kinase 27 [Source:UniProtKB/Swiss-Prot;Acc:Q9ZSA4]
CPN10	AT1G14980	1	complement(5165489..5166939)	57.64	1.04	2.05	7.12e-09	1.71e-07	0.00018	46.19	0.83	1.78	3.66e-06	0.000118	0.09	52.58	0.83	1.78	3.3e-06	4.21e-05	0.08	Chaperonin	10 kDa chaperonin, mitochondrial [Source:UniProtKB/Swiss-Prot;Acc:P34893]
CRK24	AT4G23320	4	complement(12189089..12191704)	6.01	1.21	2.31	5.77e-09	1.42e-07	0.000146	3.51	0.55	1.46	0.00949	0.06	1	4.97	0.87	1.82	3.27e-05	0.000309	0.83	Protein Kinase	cysteine-rich RLK (RECEPTOR-like protein kinase) 24 [Source:TAIR;Acc:AT4G23320]
CRK39	AT4G04540	4	2259498..2262320	1.48	1.75	3.36	1.76e-06	2.41e-05	0.04	0.42	-0.25	-1.19	0.53	0.78	1	1.12	1.28	2.43	0.000517	0.00329	1	Protein Kinase	Putative cysteine-rich receptor-like protein kinase 39 [Source:UniProtKB/Swiss-Prot;Acc:Q9SYS7]
CRPK1	AT1G16670	1	5697216..5699870	24.21	1.02	2.03	1.72e-09	4.77e-08	4.36e-05	12.09	0.13	1.09	0.45	0.75	1	23.36	0.9	1.86	1.24e-07	2.25e-06	0.00314	Protein Kinase	Cold-responsive protein kinase 1 [Source:UniProtKB/Swiss-Prot;Acc:Q93YN1]
CRY2	AT1G04400	1	complement(1185512..1188696)	65.89	-1.2	-2.3	1.18e-11	4.86e-10	2.99e-07	65.89	-0.93	-1.91	1.44e-07	7.8e-06	0.00366	65.89	-0.93	-1.91	1.36e-07	2.43e-06	0.00343	Other	Cryptochrome-2 [Source:UniProtKB/Swiss-Prot;Acc:Q96524]
CSP1	AT4G36020	4	complement(17042769..17044599)	10.79	1.07	2.1	5.59e-09	1.38e-07	0.000142	8.03	0.75	1.69	4.3e-05	0.000877	1	9.67	0.84	1.79	5.17e-06	6.24e-05	0.13	Other	Cold shock protein 1 [Source:UniProtKB/Swiss-Prot;Acc:O65639]
CYP71B20	AT3G26180	3	complement(9578032..9580113)	50.86	-1.01	-2.01	4.02e-09	1.02e-07	0.000102	50.86	-0.53	-1.45	0.00176	0.02	1	50.86	-0.95	-1.93	3.01e-08	6.47e-07	0.000762	Enzyme	Cytochrome P450 71B20 [Source:UniProtKB/Swiss-Prot;Acc:Q9LTM3]
CYP734A1	AT2G26710	2	11380463..11383821	6.3	-1.15	-2.22	6.2e-09	1.51e-07	0.000157	6.3	-0.66	-1.58	0.000797	0.00915	1	6.3	-0.75	-1.68	0.00014	0.00109	1	Enzyme	CYP734A1 [Source:UniProtKB/TrEMBL;Acc:A0A178VRF1]
CYS4	AT4G16500	4	complement(9300721..9302434)	11.57	1.01	2.01	5.57e-08	1.09e-06	0.00141	6.42	0.28	1.21	0.14	0.39	1	10.79	0.84	1.79	6.49e-06	7.62e-05	0.16	Other	Cysteine proteinase inhibitor 4 [Source:UniProtKB/Swiss-Prot;Acc:Q84WT8]
DG1	AT5G67570	5	26952341..26955543	4.02	-1.03	-2.04	1.32e-08	3.01e-07	0.000334	4.02	-0.31	-1.24	0.08	0.27	1	4.02	-0.76	-1.7	2.01e-05	0.000202	0.51	Pentatricopeptide repeat-containing protein	Pentatricopeptide repeat-containing protein At5g67570, chloroplastic [Source:UniProtKB/Swiss-Prot;Acc:Q9FJW6]
DOF5.4	AT5G60850	5	24480291..24482163	35.45	-1.28	-2.43	3.56e-14	2.26e-12	9.03e-10	35.45	-0.6	-1.52	0.000359	0.0049	1	35.45	-0.95	-1.93	2.11e-08	4.74e-07	0.000535	Transcription factor	OBP4 [Source:UniProtKB/TrEMBL;Acc:A0A178UF84]
EIF4E1	AT4G18040	4	complement(10016530..10018232)	41.04	1.14	2.2	6.57e-13	3.29e-11	1.66e-08	31.23	0.86	1.81	6.79e-08	4.11e-06	0.00172	37.95	0.95	1.94	1.77e-09	5.01e-08	4.47e-05	Other	Eukaryotic translation initiation factor 4E-1 [Source:UniProtKB/Swiss-Prot;Acc:O23252]
ELI5	AT2G20340	2	8779667..8782789	23.05	-1.14	-2.2	1.2e-10	4.2e-09	3.05e-06	23.05	-0.4	-1.32	0.02	0.12	1	23.05	-1	-2	1.6e-08	3.7e-07	0.000405	Enzyme	Tyrosine decarboxylase 1 [Source:UniProtKB/Swiss-Prot;Acc:Q8RY79]
ELIP2	AT4G14690	4	8418242..8419325	2.49	2.57	5.94	8.08e-07	1.21e-05	0.02	0.92	1.26	2.4	0.02	0.1	1	1.6	1.85	3.62	0.00042	0.00276	1	Other	Early light-induced protein 2, chloroplastic [Source:UniProtKB/Swiss-Prot;Acc:Q94K66]
ERD14	AT1G76180	1	complement(28586663..28587931)	278.79	-1.04	-2.06	4.27e-07	6.78e-06	0.01	278.79	-0.84	-1.79	4.68e-05	0.000935	1	278.79	-0.92	-1.9	7.79e-06	8.95e-05	0.2	Other	Dehydrin ERD14 [Source:UniProtKB/Swiss-Prot;Acc:P42763]
ERF119	AT3G25890	3	9475350..9477590	7.55	1.03	2.04	1.06e-08	2.46e-07	0.000267	5.74	0.75	1.68	3.43e-05	0.00073	0.87	5.12	0.4	1.32	0.03	0.09	1	Transcription factor	Ethylene-responsive transcription factor ERF119 [Source:UniProtKB/Swiss-Prot;Acc:Q9LUA2]
ESL1	AT1G08920	1	2867203..2870745	6.37	-1.38	-2.61	5.55e-16	4.69e-14	1.41e-11	6.37	-0.89	-1.85	1.32e-07	7.16e-06	0.00334	6.37	-0.56	-1.47	0.00076	0.00452	1	Transporter	ERD (early response to dehydration) six-like 1 [Source:TAIR;Acc:AT1G08920]
EXL2	AT5G64260	5	25703649..25705339	22.75	-1.27	-2.41	8.19e-07	1.22e-05	0.02	22.75	-0.69	-1.62	0.00696	0.05	1	22.75	-0.75	-1.68	0.00362	0.02	1	Other	Protein EXORDIUM-like 2 [Source:UniProtKB/Swiss-Prot;Acc:Q9FE06]
FER1	AT5G01600	5	complement(227953..230051)	181.68	-1.87	-3.65	6.93e-07	1.06e-05	0.02	181.68	-1.66	-3.15	1.1e-05	0.000284	0.28	181.68	-1.05	-2.08	0.00507	0.02	1	Other	Ferritin-1, chloroplastic [Source:UniProtKB/Swiss-Prot;Acc:Q39101]
FKBP65	AT5G48570	5	complement(19690461..19693845)	7	1.21	2.31	1.14e-10	4e-09	2.89e-06	3.75	0.42	1.33	0.03	0.14	1	5.65	0.83	1.77	1.08e-05	0.000118	0.27	Enzyme	Peptidyl-prolyl cis-trans isomerase FKBP65 [Source:UniProtKB/Swiss-Prot;Acc:Q9FJL3]
FLS1	AT5G08640	5	2803833..2805606	10.55	1.8	3.49	6.96e-08	1.34e-06	0.00176	4.94	0.83	1.77	0.01	0.08	1	3.94	0.31	1.24	0.36	0.58	1	Enzyme	Flavonol synthase/flavanone 3-hydroxylase [Source:UniProtKB/Swiss-Prot;Acc:Q96330]
FLZ2	AT4G17670	4	complement(9833491..9834859)	10.21	1.42	2.67	2e-10	6.68e-09	5.06e-06	3.68	-0.15	-1.11	0.52	0.77	1	5.91	0.56	1.48	0.01	0.05	1	Zinc finger protein	FCS-Like Zinc finger 2 [Source:UniProtKB/Swiss-Prot;Acc:Q8VZM9]
GA2	AT1G79460	1	29890367..29894646	4.25	-1.42	-2.67	4.44e-16	3.81e-14	1.12e-11	4.93	0.27	1.21	0.1	0.32	1	4.25	-0.97	-1.96	1.19e-08	2.85e-07	0.000301	Enzyme	KS1 [Source:UniProtKB/TrEMBL;Acc:A0A178WDK0]
GAD4	AT2G02010	2	complement(474108..476997)	3.58	2.11	4.31	4.74e-08	9.48e-07	0.0012	0.8	-0.26	-1.19	0.52	0.78	1	2.81	1.7	3.25	1.11e-05	0.000122	0.28	Enzyme	glutamate decarboxylase 4 [Source:TAIR;Acc:AT2G02010]
GATL7	AT3G62660	3	23172754..23174993	17.76	-1.38	-2.6	4.73e-14	2.93e-12	1.2e-09	17.76	-0.12	-1.09	0.51	0.76	1	17.76	-0.94	-1.92	2.49e-07	4.16e-06	0.0063	Enzyme	Probable galacturonosyltransferase-like 7 [Source:UniProtKB/Swiss-Prot;Acc:Q8VYF4]
GDU4	AT2G24762	2	10559173..10560239	13.17	-1.39	-2.62	1.37e-14	9.25e-13	3.46e-10	13.17	-0.83	-1.78	3.28e-06	0.000108	0.08	13.17	-0.89	-1.85	5.81e-07	8.85e-06	0.01	Transporter	Protein GLUTAMINE DUMPER 4 [Source:UniProtKB/Swiss-Prot;Acc:Q8S8A0]
gene:AT1G03457	AT1G03457	1	complement(860761..864372)	1.77	1.76	3.39	1.65e-07	2.9e-06	0.00417	1.46	1.6	3.02	2.36e-06	8.28e-05	0.06	1.34	1.28	2.43	0.000153	0.00117	1	RNA	RNA-binding (RRM/RBD/RNP motifs) family protein [Source:UniProtKB/TrEMBL;Acc:F4I0X0]
gene:AT1G05210	AT1G05210	1	1510404..1511683	5.65	1.41	2.65	1.69e-07	2.96e-06	0.00427	4.06	1.04	2.06	0.000125	0.00211	1	5.31	1.24	2.37	3.94e-06	4.91e-05	0.1	Transmembrane protein	At1g05210 [Source:UniProtKB/TrEMBL;Acc:O23047]
gene:AT1G06380	AT1G06380	1	1944993..1946303	7.21	1.08	2.12	2.83e-08	5.97e-07	0.000717	5.83	0.89	1.85	5.75e-06	0.000168	0.15	5.83	0.7	1.63	0.000336	0.00228	1	Ribosomal protein	Ribosomal protein L1p/L10e family [Source:UniProtKB/TrEMBL;Acc:Q9LMI1]
gene:AT1G08580	AT1G08580	1	complement(2714994..2716532)	25.34	1.07	2.09	1.5e-09	4.23e-08	3.81e-05	19.2	0.78	1.72	1.11e-05	0.000285	0.28	25.14	0.98	1.98	2.55e-08	5.6e-07	0.000647	Transporter	At1g08580 [Source:UniProtKB/TrEMBL;Acc:Q9FRS7]
gene:AT1G10140	AT1G10140	1	complement(3322554..3323735)	8.5	-1.63	-3.09	1.13e-07	2.08e-06	0.00287	8.5	-1.41	-2.65	4.27e-06	0.000133	0.11	8.5	-1	-1.99	0.00103	0.00584	1	Other	At1g10140 [Source:UniProtKB/TrEMBL;Acc:Q9SY56]
gene:AT1G11330	AT1G11330	1	3809795..3813809	25.04	1.07	2.1	9.66e-11	3.44e-09	2.45e-06	14.81	0.42	1.34	0.01	0.07	1	24.91	0.99	1.98	2.24e-09	6.25e-08	5.67e-05	Protein Kinase	G-type lectin S-receptor-like serine/threonine-protein kinase At1g11330 [Source:UniProtKB/Swiss-Prot;Acc:Q9SXB8]
gene:AT1G21680	AT1G21680	1	7612834..7615374	45.32	-1.09	-2.13	1.91e-10	6.41e-09	4.85e-06	45.32	-0.96	-1.95	2.11e-08	1.53e-06	0.000535	45.32	-0.95	-1.93	3.38e-08	7.12e-07	0.000855	Other	DPP6 N-terminal domain-like protein [Source:UniProtKB/TrEMBL;Acc:Q9XI10]
gene:AT1G23050	AT1G23050	1	8168443..8169267	7.49	-2.29	-4.9	3.35e-09	8.68e-08	8.49e-05	7.49	-1.5	-2.83	7.88e-05	0.00144	1	7.49	-1.53	-2.88	5.72e-05	0.000498	1	Other	At1g23050 [Source:UniProtKB/TrEMBL;Acc:O23119]
gene:AT1G23052	AT1G23052	1	complement(8168443..8169267)	7.36	-2.14	-4.42	1.3e-07	2.35e-06	0.00329	7.36	-1.7	-3.25	2.39e-05	0.000539	0.61	7.36	-1.57	-2.98	8.44e-05	0.000697	1	Other	Other RNA
gene:AT1G25260	AT1G25260	1	complement(8853534..8855874)	24.18	1.08	2.11	8.63e-10	2.54e-08	2.19e-05	17.45	0.72	1.65	4.41e-05	0.000891	1	23.84	0.99	1.98	1.98e-08	4.47e-07	0.0005	Ribosomal protein	Ribosome assembly factor mrt4 [Source:UniProtKB/TrEMBL;Acc:Q94AK8]
gene:AT1G33770	AT1G33770	1	12241614..12245292	2.99	-1.36	-2.57	1.68e-07	2.96e-06	0.00427	2.99	-0.35	-1.27	0.18	0.45	1	2.99	-0.8	-1.74	0.00189	0.00976	1	Protein Kinase	Protein kinase superfamily protein [Source:UniProtKB/TrEMBL;Acc:Q9LQ29]
gene:AT1G44800	AT1G44800	1	complement(16913994..16917053)	12.48	-1.56	-2.96	3.01e-13	1.62e-11	7.62e-09	12.48	-0.48	-1.39	0.02	0.12	1	12.48	-0.69	-1.61	0.00108	0.00608	1	Transporter	WAT1-related protein At1g44800 [Source:UniProtKB/Swiss-Prot;Acc:Q9LPF1]
gene:AT1G45163	AT1G45163	1	complement(17090677..17091464)	2.67	-2.33	-5.04	5.27e-09	1.31e-07	0.000134	2.67	-0.79	-1.73	0.03	0.14	1	2.67	-0.9	-1.86	0.01	0.05	1	Transmembrane protein	unknown protein; BEST Arabidopsis thaliana protein match is: unknown protein (TAIR:AT5G55790.1). [Source:TAIR;Acc:AT1G45163]
gene:AT1G49130	AT1G49130	1	complement(18174373..18176389)	6.04	-1.34	-2.52	1.78e-10	6.01e-09	4.52e-06	6.04	-0.98	-1.97	2.52e-06	8.79e-05	0.06	6.04	-0.94	-1.92	4.99e-06	6.04e-05	0.13	Transcription factor	B-box type zinc finger protein with CCT domain-containing protein [Source:UniProtKB/TrEMBL;Acc:F4I1N0]
gene:AT1G51550	AT1G51550	1	complement(19117032..19119382)	8.03	-1.01	-2.01	2.52e-07	4.22e-06	0.00638	8.03	-0.87	-1.82	9.2e-06	0.000246	0.23	8.03	-0.99	-1.99	3.59e-07	5.75e-06	0.0091	Enzyme	F-box/kelch-repeat protein At1g51550 [Source:UniProtKB/Swiss-Prot;Acc:Q9C8K7]
gene:AT1G52770	AT1G52770	1	19655831..19657795	3.74	1.69	3.24	9.88e-08	1.85e-06	0.0025	1.4	0.4	1.32	0.22	0.51	1	3.45	1.51	2.84	2.18e-06	2.91e-05	0.06	Other	At1g52770 [Source:UniProtKB/TrEMBL;Acc:Q9C941]
gene:AT1G53890	AT1G53890	1	20124706..20126525	10.09	-1.62	-3.08	4.89e-13	2.51e-11	1.24e-08	10.09	-0.43	-1.34	0.05	0.21	1	10.09	-1.03	-2.04	3.68e-06	4.63e-05	0.09	Other	Protein of unknown function (DUF567) [Source:TAIR;Acc:AT1G53890]
gene:AT1G54020	AT1G54020	1	complement(20161555..20163750)	0.66	-3.95	-15.5	1.3e-06	1.85e-05	0.03	0.66	-1.25	-2.38	0.06	0.22	1	0.66	-1.98	-3.94	0.00338	0.02	1	Enzyme	GDSL esterase/lipase At1g54020 [Source:UniProtKB/Swiss-Prot;Acc:Q9C5N8]
gene:AT1G61640	AT1G61640	1	complement(22746340..22749264)	5.28	1.07	2.1	1.15e-09	3.32e-08	2.91e-05	4.04	0.8	1.74	6.76e-06	0.000191	0.17	5.09	0.95	1.93	7.13e-08	1.38e-06	0.00181	Protein Kinase	Protein kinase superfamily protein [Source:UniProtKB/TrEMBL;Acc:Q8L6Y8]
gene:AT1G62310	AT1G62310	1	complement(23033403..23039787)	4.02	-1.22	-2.32	4.38e-12	1.92e-10	1.11e-07	4.02	-0.55	-1.47	0.00147	0.01	1	4.02	-0.91	-1.88	1.96e-07	3.39e-06	0.00497	Other	Transcription factor jumonji (JmjC) domain-containing protein (Fragment) [Source:UniProtKB/TrEMBL;Acc:C0SV12]
gene:AT1G65483	AT1G65483	1	24342483..24344158	2.12	1.77	3.42	7.51e-07	1.13e-05	0.02	0.6	-0.68	-1.6	0.09	0.29	1	1.71	1.39	2.62	0.000116	0.000924	1	Other	Putative uncharacterized protein [Source:UniProtKB/TrEMBL;Acc:Q1G3X9]
gene:AT1G65920	AT1G65920	1	complement(24525102..24529362)	2.06	-1.1	-2.15	1.5e-06	2.1e-05	0.04	2.06	-0.39	-1.31	0.08	0.28	1	2.06	-1.05	-2.07	4.42e-06	5.42e-05	0.11	Other	F12P19.9 protein [Source:UniProtKB/TrEMBL;Acc:Q9SRZ7]
gene:AT1G66080	AT1G66080	1	complement(24599939..24601308)	5.03	1.1	2.14	1.57e-06	2.19e-05	0.04	3.36	0.63	1.55	0.00668	0.05	1	4.41	0.83	1.78	0.000275	0.00192	1	Other	At1g66080 [Source:UniProtKB/TrEMBL;Acc:Q9C8D7]
gene:AT1G67910	AT1G67910	1	complement(25471288..25472577)	5.32	-1.28	-2.43	4.34e-09	1.09e-07	0.00011	5.32	-1.01	-2.01	3.43e-06	0.000112	0.09	5.32	-0.23	-1.17	0.28	0.5	1	Other	AT1G67910 protein [Source:UniProtKB/TrEMBL;Acc:Q9C9V7]
gene:AT1G69360	AT1G69360	1	complement(26072284..26076374)	6.73	-1.17	-2.25	2.22e-12	1.01e-10	5.63e-08	6.73	-0.87	-1.82	1.79e-07	9.18e-06	0.00455	6.73	-0.66	-1.58	6.26e-05	0.000537	1	Transcription factor	Plant protein of unknown function (DUF863) [Source:TAIR;Acc:AT1G69360]
gene:AT1G71430	AT1G71430	1	26920440..26921152	12.33	1.02	2.03	6.64e-07	1.01e-05	0.02	8.42	0.58	1.5	0.00499	0.04	1	12.2	0.94	1.91	5.37e-06	6.46e-05	0.14	Other	At1g71430 [Source:UniProtKB/TrEMBL;Acc:Q9C9I0]
gene:AT1G73750	AT1G73750	1	27736546..27739210	41.2	-1.42	-2.67	6.66e-16	5.51e-14	1.69e-11	41.2	-0.38	-1.3	0.03	0.14	1	41.2	-0.96	-1.94	4.19e-08	8.59e-07	0.00106	Enzyme	Uncharacterised conserved protein UCP031088, alpha/beta hydrolase [Source:TAIR;Acc:AT1G73750]
gene:AT1G76800	AT1G76800	1	28829243..28830278	8.53	-1.32	-2.5	3.5e-08	7.21e-07	0.000886	8.53	-0.78	-1.72	0.000975	0.01	1	8.53	-0.81	-1.75	0.000607	0.00376	1	Transporter	Vacuolar iron transporter homolog 2 [Source:UniProtKB/Swiss-Prot;Acc:Q9SRD3]
gene:AT2G08635	AT2G08635	2	complement(14317684..14318201)	18.82	1.13	2.18	4.23e-07	6.73e-06	0.01	14.51	0.86	1.82	0.000115	0.00196	1	13.97	0.63	1.54	0.00528	0.02	1	Antisense transcript
gene:AT2G12400	AT2G12400	2	complement(5004884..5008442)	7.34	-1.19	-2.28	2.59e-09	6.87e-08	6.55e-05	7.34	-0.1	-1.07	0.6	0.84	1	7.34	-0.76	-1.69	0.000123	0.000967	1	Other	Plasma membrane fusion protein [Source:UniProtKB/TrEMBL;Acc:Q8H0U2]
gene:AT2G18300	AT2G18300	2	complement(7952404..7954785)	62.75	-1	-2	1.14e-07	2.1e-06	0.0029	62.75	-0.23	-1.17	0.22	0.52	1	62.75	-0.5	-1.41	0.00789	0.03	1	Transcription factor	Basic helix-loop-helix (BHLH) DNA-binding superfamily protein [Source:UniProtKB/TrEMBL;Acc:F4IQH8]
gene:AT2G20940	AT2G20940	2	complement(9002001..9002908)	8.22	1.02	2.02	1.78e-06	2.44e-05	0.05	7.38	0.97	1.96	5.29e-06	0.000158	0.13	7.07	0.72	1.65	0.000698	0.00421	1	Transmembrane protein	At2g20940 [Source:UniProtKB/TrEMBL;Acc:Q9SKR7]
gene:AT2G21250	AT2G21250	2	complement(9103136..9105187)	42.02	-1.04	-2.06	5.06e-13	2.6e-11	1.28e-08	42.02	-0.37	-1.29	0.01	0.07	1	42.02	-1	-2	4.58e-12	2.24e-10	1.16e-07	Enzyme	NAD(P)-linked oxidoreductase superfamily protein [Source:UniProtKB/TrEMBL;Acc:Q9SJV2]
gene:AT2G26355	AT2G26355	2	11220708..11221535	10.41	-1.59	-3.02	2.49e-08	5.33e-07	0.000632	10.41	-0.9	-1.86	0.0015	0.02	1	10.41	-1.33	-2.51	2.77e-06	3.61e-05	0.07	Antisense transcript	other RNA [Source:TAIR;Acc:AT2G26355]
gene:AT2G27500	AT2G27500	2	complement(11752064..11754066)	15.84	-1.28	-2.42	4.03e-12	1.77e-10	1.02e-07	15.84	-0.89	-1.86	1.08e-06	4.29e-05	0.03	15.84	-0.18	-1.14	0.31	0.53	1	Enzyme	Glucan endo-1,3-beta-glucosidase 14 [Source:UniProtKB/Swiss-Prot;Acc:Q9ZQG9]
gene:AT2G28600	AT2G28600	2	12251784..12254872	6.66	1.04	2.06	1.13e-07	2.08e-06	0.00287	5.72	0.94	1.91	2e-06	7.22e-05	0.05	5.89	0.79	1.73	5.65e-05	0.000492	1	Enzyme	P-loop containing nucleoside triphosphate hydrolases superfamily protein [Source:UniProtKB/TrEMBL;Acc:Q9SIB5]
gene:AT2G28660	AT2G28660	2	12295255..12297245	2.17	-1.85	-3.61	3.8e-10	1.2e-08	9.62e-06	2.17	-0.73	-1.66	0.00749	0.05	1	2.17	-1.29	-2.45	4.18e-06	5.17e-05	0.11	Chaperone	At2g28660 [Source:UniProtKB/TrEMBL;Acc:Q7XZS3]
gene:AT2G29300	AT2G29300	2	12588191..12589759	24.81	-1.34	-2.53	5.99e-13	3.02e-11	1.52e-08	24.81	-0.82	-1.76	9.63e-06	0.000255	0.24	24.81	-0.13	-1.1	0.47	0.68	1	NAD(P)-binding Rossmann-fold superfamily protein	NAD(P)-binding Rossmann-fold superfamily protein [Source:UniProtKB/TrEMBL;Acc:F4IKL5]
gene:AT2G31410	AT2G31410	2	complement(13391881..13392927)	43.19	1.04	2.06	8.24e-10	2.44e-08	2.09e-05	27.75	0.51	1.43	0.0026	0.02	1	38.6	0.81	1.75	2.02e-06	2.72e-05	0.05	Other	Coiled-coil protein [Source:UniProtKB/TrEMBL;Acc:Q9SIC8]
gene:AT2G32870	AT2G32870	2	complement(13944538..13946790)	44.44	-1.07	-2.1	6.02e-08	1.18e-06	0.00152	44.44	-0.14	-1.1	0.47	0.75	1	44.44	-0.85	-1.8	1.63e-05	0.000168	0.41	Other	TRAF-like family protein [Source:UniProtKB/TrEMBL;Acc:F4IUR7]
gene:AT2G33845	AT2G33845	2	14317563..14319389	19.4	1.02	2.03	1.28e-10	4.47e-09	3.25e-06	13.56	0.61	1.53	0.000124	0.00209	1	18.43	0.87	1.83	3.94e-08	8.13e-07	0.000998	Other	Expressed protein [Source:UniProtKB/TrEMBL;Acc:Q8RYC3]
gene:AT2G36835	AT2G36835	2	complement(15449580..15451532)	59.95	1	2.01	1.88e-08	4.16e-07	0.000475	45.01	0.7	1.62	9.41e-05	0.00167	1	51.67	0.71	1.64	6.58e-05	0.00056	1	Other	Expressed protein [Source:UniProtKB/TrEMBL;Acc:Q8W455]
gene:AT2G37460	AT2G37460	2	complement(15726338..15729170)	26.62	-1.16	-2.24	6.25e-11	2.31e-09	1.58e-06	26.62	-0.38	-1.31	0.03	0.14	1	26.62	-0.62	-1.54	0.000417	0.00275	1	Transporter	WAT1-related protein At2g37460 [Source:UniProtKB/Swiss-Prot;Acc:Q9ZUS1]
gene:AT2G40095	AT2G40095	2	16742896..16745152	5.43	1.32	2.49	4.23e-08	8.55e-07	0.00107	2.35	0.22	1.16	0.38	0.69	1	4.73	1.05	2.07	1.39e-05	0.000147	0.35	Enzyme	Alpha/beta hydrolase related protein [Source:UniProtKB/TrEMBL;Acc:Q8GZ10]
gene:AT2G43870	AT2G43870	2	complement(18166336..18168381)	0.79	2.74	6.69	8.14e-07	1.21e-05	0.02	0.17	0.65	1.57	0.28	0.6	1	0.34	1.44	2.71	0.01	0.05	1	Enzyme	Pectin lyase-like superfamily protein [Source:UniProtKB/TrEMBL;Acc:O22817]
gene:AT2G44860	AT2G44860	2	complement(18500803..18502562)	51.04	1.14	2.21	1.14e-10	4e-09	2.9e-06	31.43	0.55	1.47	0.00188	0.02	1	47.57	0.97	1.96	4.78e-08	9.67e-07	0.00121	Ribosomal protein	Probable ribosome biogenesis protein RLP24 [Source:UniProtKB/Swiss-Prot;Acc:O22165]
gene:AT2G46550	AT2G46550	2	complement(19111961..19114227)	51.12	-1.21	-2.32	2.37e-12	1.07e-10	6.01e-08	51.12	-0.77	-1.71	7.48e-06	0.000208	0.19	51.12	-0.88	-1.84	3.49e-07	5.6e-06	0.00885	Transmembrane protein	Expressed protein [Source:UniProtKB/TrEMBL;Acc:Q9ZPY4]
gene:AT3G03920	AT3G03920	3	complement(1008995..1010573)	59.91	1.02	2.03	1.53e-07	2.72e-06	0.00388	44.59	0.71	1.63	0.000284	0.00407	1	60.44	0.97	1.95	7.35e-07	1.09e-05	0.02	Other	Putative H/ACA ribonucleoprotein complex subunit 1-like protein 1 [Source:UniProtKB/Swiss-Prot;Acc:Q8VZT0]
gene:AT3G13980	AT3G13980	3	complement(4618939..4620305)	5.9	-1.22	-2.33	8.8e-07	1.3e-05	0.02	5.9	-0.67	-1.59	0.00643	0.05	1	5.9	-0.63	-1.54	0.01	0.04	1	Other	Protein BIG GRAIN 1-like A [Source:UniProtKB/Swiss-Prot;Acc:Q9LVK2]
gene:AT3G15518	AT3G15518	3	5249112..5249754	11.34	1.87	3.65	7.01e-07	1.06e-05	0.02	2.99	-1.37	-2.59	0.000783	0.00902	1	8.42	1.38	2.6	0.000273	0.00191	1	Other	Putative uncharacterized protein [Source:UniProtKB/TrEMBL;Acc:Q8GYA5]
gene:AT3G15570	AT3G15570	3	complement(5269849..5271984)	32.24	-1.14	-2.2	1.2e-10	4.2e-09	3.05e-06	32.24	-0.08	-1.06	0.65	0.87	1	32.24	-0.99	-1.99	1.74e-08	3.98e-07	0.00044	Other	Non-phototropic hypocotyl-like protein [Source:UniProtKB/TrEMBL;Acc:Q9LRP8]
gene:AT3G25670	AT3G25670	3	complement(9344313..9346424)	4.35	-1.12	-2.18	2.43e-07	4.09e-06	0.00615	4.35	-0.31	-1.24	0.15	0.4	1	4.35	-1.01	-2.02	2.7e-06	3.52e-05	0.07	LRR protein	Leucine-rich repeat (LRR) family protein [Source:UniProtKB/TrEMBL;Acc:F4JA38]
gene:AT3G25880	AT3G25880	3	complement(9469105..9470033)	1.13	2.42	5.36	3.61e-07	5.81e-06	0.00914	0.2	-0.15	-1.11	0.8	0.96	1	0.88	1.98	3.96	3.89e-05	0.000358	0.99	NAD(P)-binding Rossmann-fold superfamily protein	NAD(P)-binding Rossmann-fold superfamily protein [Source:UniProtKB/TrEMBL;Acc:A0A1I9LPS6]
gene:AT3G26115	AT3G26115	3	9542268..9544497	5.03	1.04	2.06	3.03e-09	7.92e-08	7.68e-05	3.26	0.53	1.44	0.00324	0.03	1	4.44	0.79	1.73	8.18e-06	9.33e-05	0.21	Enzyme	D-cysteine desulfhydrase 2, mitochondrial [Source:UniProtKB/Swiss-Prot;Acc:A1L4V7]
gene:AT3G26470	AT3G26470	3	9685932..9687642	4.09	1.47	2.77	8.76e-07	1.3e-05	0.02	1.42	-0.48	-1.39	0.13	0.37	1	4.01	1.37	2.59	4.42e-06	5.42e-05	0.11	Disease resistance protein	Powdery mildew resistance protein, RPW8 domain-containing protein [Source:UniProtKB/TrEMBL;Acc:Q9LIM8]
gene:AT3G28370	AT3G28370	3	10620534..10624618	0.93	-1.89	-3.72	6.3e-08	1.23e-06	0.0016	0.93	-0.75	-1.69	0.02	0.11	1	0.93	-1.47	-2.77	1.21e-05	0.000131	0.31	Other	Spindle assembly checkpoint component [Source:UniProtKB/TrEMBL;Acc:A0A1I9LPY5]
gene:AT3G45160	AT3G45160	3	complement(16533428..16534265)	9.48	-1.23	-2.35	9.24e-07	1.36e-05	0.02	9.48	-0.37	-1.3	0.13	0.37	1	9.48	-0.88	-1.85	0.000358	0.00241	1	Other	At3g45160 [Source:UniProtKB/TrEMBL;Acc:Q9M1U3]
gene:AT3G52040	AT3G52040	3	complement(19304170..19304861)	15.96	1.18	2.27	8.96e-09	2.12e-07	0.000227	11.31	0.8	1.74	0.000128	0.00215	1	13.2	0.83	1.78	5.57e-05	0.000487	1	Enzyme	2,3-bisphosphoglycerate-dependent phosphoglycerate mutase [Source:UniProtKB/TrEMBL;Acc:Q9SV00]
gene:AT3G56080	AT3G56080	3	complement(20810309..20813110)	23.58	-1.03	-2.04	4.07e-11	1.56e-09	1.03e-06	23.58	-0.32	-1.25	0.04	0.18	1	23.58	-0.82	-1.77	1.24e-07	2.24e-06	0.00313	Enzyme	Probable methyltransferase PMT22 [Source:UniProtKB/Swiss-Prot;Acc:Q9LYN3]
gene:AT3G60440	AT3G60440	3	22337791..22339520	27.88	1.02	2.02	3.88e-07	6.21e-06	0.00983	24.74	0.95	1.93	2.04e-06	7.35e-05	0.05	25.58	0.82	1.76	4.5e-05	0.000406	1	Enzyme	Phosphoglycerate mutase family protein [Source:UniProtKB/TrEMBL;Acc:F4JBU0]
gene:AT3G60450	AT3G60450	3	22340859..22342330	23.42	1.05	2.07	1.05e-09	3.06e-08	2.67e-05	10.9	0.04	1.03	0.82	0.98	1	23.16	0.96	1.95	2.22e-08	4.94e-07	0.000563	Enzyme	Phosphoglycerate mutase family protein [Source:UniProtKB/TrEMBL;Acc:A0A1I9LN21]
gene:AT3G62860	AT3G62860	3	complement(23239264..23242274)	3.46	-1.28	-2.43	1.83e-06	2.5e-05	0.05	3.46	-1	-2	0.000174	0.00273	1	3.46	-1.25	-2.38	2.91e-06	3.77e-05	0.07	Enzyme	Alpha/beta-Hydrolases superfamily protein [Source:UniProtKB/TrEMBL;Acc:F4IZK0]
gene:AT4G01330	AT4G01330	4	550175..553097	25.04	-1.38	-2.61	7.62e-14	4.56e-12	1.93e-09	25.04	-0.18	-1.14	0.32	0.62	1	25.04	-0.97	-1.96	1.32e-07	2.38e-06	0.00335	Protein Kinase	Protein kinase superfamily protein [Source:UniProtKB/TrEMBL;Acc:F4JI10]
gene:AT4G01390	AT4G01390	4	complement(570200..571595)	4.72	-4.93	-30.54	2.21e-08	4.78e-07	0.000559	4.72	-3.74	-13.32	9.23e-06	0.000247	0.23	4.72	-3.02	-8.12	0.000252	0.00179	1	Other	TRAF-like family protein [Source:UniProtKB/TrEMBL;Acc:F4JI18]
gene:AT4G01450	AT4G01450	4	608273..610765	10.48	-1.07	-2.1	6.69e-09	1.62e-07	0.000169	10.48	-0.14	-1.1	0.45	0.75	1	10.48	-0.61	-1.53	0.000884	0.00514	1	Transporter	WAT1-related protein At4g01450 [Source:UniProtKB/Swiss-Prot;Acc:Q9M129]
gene:AT4G01670	AT4G01670	4	complement(711192..712643)	2.14	-1.65	-3.14	2.24e-07	3.79e-06	0.00566	2.14	-1.06	-2.08	0.00062	0.0075	1	2.14	-1.13	-2.19	0.000217	0.00158	1	Other	AT4G01670 protein [Source:UniProtKB/TrEMBL;Acc:Q8GXD3]
gene:AT4G05150	AT4G05150	4	2660156..2662908	90.6	-1.3	-2.46	1.32e-11	5.36e-10	3.33e-07	90.6	-0.92	-1.9	1.48e-06	5.62e-05	0.04	90.6	-0.98	-1.98	2.9e-07	4.75e-06	0.00734	Other	AT4g05150/C17L7_70 [Source:UniProtKB/TrEMBL;Acc:Q940N7]
gene:AT4G08290	AT4G08290	4	5238773..5241112	23.93	-1.29	-2.45	1.91e-09	5.26e-08	4.85e-05	23.93	-0.54	-1.45	0.01	0.07	1	23.93	-0.78	-1.72	0.000262	0.00185	1	Transporter	WAT1-related protein At4g08290 [Source:UniProtKB/Swiss-Prot;Acc:Q9SUF1]
gene:AT4G11350	AT4G11350	4	6901456..6904426	2.3	1.09	2.13	1.77e-06	2.43e-05	0.04	1.14	0.2	1.15	0.4	0.71	1	2.2	0.96	1.94	2.95e-05	0.000283	0.75	Enzyme	At4g11350 [Source:UniProtKB/TrEMBL;Acc:B6IDH2]
gene:AT4G16857	AT4G16857	4	complement(9482429..9483913)	2.1	-1.69	-3.23	2.98e-07	4.89e-06	0.00756	2.1	-0.3	-1.23	0.34	0.65	1	2.1	-0.48	-1.4	0.12	0.27	1	Disease resistance protein	Disease resistance protein (TIR-NBS-LRR class) family protein [Source:UniProtKB/TrEMBL;Acc:A0A1P8B877]
gene:AT4G17070	AT4G17070	4	complement(9595337..9598282)	26.28	1.06	2.09	6.6e-10	1.99e-08	1.67e-05	13.61	0.22	1.17	0.2	0.49	1	25.25	0.93	1.91	6e-08	1.18e-06	0.00152	Enzyme	AT4g17070/dl4565c [Source:UniProtKB/TrEMBL;Acc:Q93ZN3]
gene:AT4G19420	AT4G19420	4	complement(10587166..10591633)	43.08	-2.42	-5.35	7.63e-13	3.78e-11	1.93e-08	43.08	-1.51	-2.85	7.2e-06	0.000201	0.18	43.08	-1.56	-2.96	3.41e-06	4.34e-05	0.09	Enzyme	Pectinacetylesterase family protein [Source:TAIR;Acc:AT4G19420]
gene:AT4G26288	AT4G26288	4	13307461..13308306	9.22	-1.4	-2.64	4.44e-09	1.11e-07	0.000112	9.22	-0.98	-1.97	3.36e-05	0.000717	0.85	9.22	-0.92	-1.89	8.7e-05	0.000716	1	Other	FUNCTIONS IN: molecular_function unknown; INVOLVED IN: biological_process unknown; LOCATED IN: cellular_component unknown; BEST Arabidopsis thaliana protein match is: oxidative stress 3 (TAIR:AT5G56550.1); Ha. [Source:TAIR;Acc:AT4G26288]
gene:AT4G27380	AT4G27380	4	13701244..13703165	23.23	1.01	2.01	1.23e-07	2.23e-06	0.00311	18.65	0.81	1.75	2.64e-05	0.000591	0.67	20.93	0.79	1.73	3.7e-05	0.000342	0.94	Other	AT4g27380/M4I22_190 [Source:UniProtKB/TrEMBL;Acc:O81841]
gene:AT4G29905	AT4G29905	4	complement(14626921..14627631)	194.27	-1.03	-2.04	5.35e-08	1.06e-06	0.00136	194.27	-0.71	-1.63	0.000196	0.003	1	194.27	-0.18	-1.13	0.36	0.58	1	Other	Putative uncharacterized protein [Source:UniProtKB/TrEMBL;Acc:Q940I1]
gene:AT4G30230	AT4G30230	4	14806251..14807425	3.37	1.99	3.97	1.98e-08	4.37e-07	0.000503	0.9	0.21	1.16	0.57	0.82	1	2.71	1.61	3.05	6.33e-06	7.46e-05	0.16	Other	Uncharacterized protein AT4g30230 [Source:UniProtKB/TrEMBL;Acc:Q9SUM1]
gene:AT4G30650	AT4G30650	4	14954204..14955114	22.21	-1.07	-2.1	4.47e-08	8.99e-07	0.00113	22.21	-0.3	-1.23	0.12	0.35	1	22.21	-0.79	-1.73	5.32e-05	0.000469	1	Other	UPF0057 membrane protein At4g30650 [Source:UniProtKB/Swiss-Prot;Acc:Q9M095]
gene:AT4G32350	AT4G32350	4	15617361..15621062	4.69	-1.16	-2.23	2.01e-08	4.42e-07	0.000509	4.69	-0.08	-1.05	0.71	0.91	1	4.69	-0.92	-1.9	6.45e-06	7.59e-05	0.16	Other	Regulator of Vps4 activity in the MVB pathway protein [Source:UniProtKB/TrEMBL;Acc:Q8RXT2]
gene:AT4G38560	AT4G38560	4	18029196..18031333	11.32	1.17	2.25	1.61e-08	3.59e-07	0.000407	4.85	-0.31	-1.24	0.14	0.4	1	9.04	0.78	1.72	0.000184	0.00137	1	Enzyme	Phospholipase like protein [Source:UniProtKB/TrEMBL;Acc:Q0WV01]
gene:AT5G02860	AT5G02860	5	653986..657564	2.92	-1.23	-2.35	6.1e-10	1.86e-08	1.54e-05	2.92	-0.46	-1.37	0.02	0.1	1	2.92	-0.96	-1.94	1.16e-06	1.65e-05	0.03	Pentatricopeptide repeat-containing protein	Pentatricopeptide repeat-containing protein At5g02860 [Source:UniProtKB/Swiss-Prot;Acc:Q9LYZ9]
gene:AT5G03640	AT5G03640	5	927136..930921	1.42	-1.47	-2.78	4.04e-07	6.45e-06	0.01	1.42	-0.46	-1.37	0.1	0.32	1	1.42	-1.33	-2.51	3.97e-06	4.95e-05	0.1	Protein Kinase	Protein kinase superfamily protein [Source:UniProtKB/TrEMBL;Acc:Q9LZS4]
gene:AT5G11070	AT5G11070	5	complement(3516092..3517035)	26.49	-1.06	-2.09	5.54e-08	1.09e-06	0.0014	26.49	-0.8	-1.74	4.28e-05	0.000875	1	34.84	0.27	1.21	0.16	0.34	1	Other	Uncharacterized protein At5g11070 [Source:UniProtKB/TrEMBL;Acc:Q9FY58]
gene:AT5G12110	AT5G12110	5	3914468..3916896	11.46	1.12	2.17	1.2e-08	2.77e-07	0.000305	9.23	0.92	1.89	3.03e-06	0.000102	0.08	9.31	0.74	1.67	0.000163	0.00124	1	Other	At5g12110 [Source:UniProtKB/TrEMBL;Acc:Q29PY2]
gene:AT5G14120	AT5G14120	5	4555821..4558710	93.74	-1.27	-2.41	8.96e-13	4.35e-11	2.27e-08	93.74	-0.7	-1.62	7.87e-05	0.00144	1	101.04	-0.02	-1.01	0.93	0.98	1	Transporter	Major facilitator superfamily protein [Source:UniProtKB/TrEMBL;Acc:Q9FMT8]
gene:AT5G15500	AT5G15500	5	complement(5031648..5033540)	8.32	-3.83	-14.23	2.17e-09	5.88e-08	5.49e-05	8.32	-2.34	-5.05	0.000217	0.00325	1	8.32	-2.93	-7.63	3.7e-06	4.65e-05	0.09	Other	Ankyrin repeat family protein [Source:UniProtKB/TrEMBL;Acc:Q9LF32]
gene:AT5G15750	AT5G15750	5	5141035..5142890	17.23	1.02	2.03	6.83e-08	1.32e-06	0.00173	11.57	0.56	1.47	0.00334	0.03	1	17.67	0.99	1.98	1.87e-07	3.26e-06	0.00475	Ribosomal protein	Alpha-L RNA-binding motif/Ribosomal protein S4 family protein [Source:UniProtKB/TrEMBL;Acc:Q683D4]
gene:AT5G16170	AT5G16170	5	5277787..5279821	12.03	1.5	2.83	4.91e-08	9.77e-07	0.00124	4.08	-0.46	-1.38	0.1	0.32	1	10.91	1.3	2.45	2.63e-06	3.45e-05	0.07	Enzyme	At5g16170 [Source:UniProtKB/TrEMBL;Acc:Q4V3A2]
gene:AT5G17460	AT5G17460	5	complement(5757073..5759817)	1.67	-1.73	-3.32	2.57e-07	4.29e-06	0.00652	1.67	-1.21	-2.32	0.000245	0.0036	1	1.67	-1.5	-2.82	6.42e-06	7.56e-05	0.16	RNA	Glutamyl-tRNA (Gln) amidotransferase subunit C [Source:UniProtKB/TrEMBL;Acc:Q949X1]
gene:AT5G18260	AT5G18260	5	complement(6036202..6038106)	5.85	-1	-2.01	4.82e-07	7.54e-06	0.01	5.85	-0.34	-1.27	0.08	0.27	1	5.85	-0.85	-1.81	1.59e-05	0.000165	0.4	RING/U-box superfamily protein	RING/U-box superfamily protein [Source:UniProtKB/TrEMBL;Acc:Q9FK45]
gene:AT5G25280	AT5G25280	5	8773734..8776594	62.72	-1.38	-2.61	4.3e-11	1.63e-09	1.09e-06	62.72	-0.3	-1.23	0.15	0.4	1	62.72	-0.99	-1.98	2.55e-06	3.36e-05	0.06	Other	AT5g25280/F18G18_20 [Source:UniProtKB/TrEMBL;Acc:Q93WB2]
gene:AT5G39785	AT5G39785	5	15928765..15932347	6.3	1.25	2.37	3.48e-13	1.84e-11	8.81e-09	2.56	-0.18	-1.13	0.31	0.62	1	5.41	0.95	1.94	3.02e-08	6.48e-07	0.000764	Other	Protein of unknown function (DUF1666) [Source:TAIR;Acc:AT5G39785]
gene:AT5G40800	AT5G40800	5	complement(16334581..16336017)	2.07	-2.33	-5.04	5.36e-09	1.33e-07	0.000136	2.07	-1.27	-2.41	0.000861	0.00974	1	2.07	-1.58	-3	3.48e-05	0.000325	0.88	ABA-related	Emb [Source:UniProtKB/TrEMBL;Acc:Q9FKS6]
gene:AT5G41110	AT5G41110	5	16451470..16455364	3.53	-1.04	-2.05	3.43e-08	7.1e-07	0.00087	3.53	-0.56	-1.47	0.00253	0.02	1	3.53	-0.95	-1.93	4.12e-07	6.5e-06	0.01	Other	Meiosis chromosome segregation family protein [Source:UniProtKB/TrEMBL;Acc:Q9FLL8]
gene:AT5G41590	AT5G41590	5	complement(16632086..16634012)	1.46	-3.02	-8.1	3.51e-08	7.23e-07	0.00089	1.46	-2.27	-4.81	8.6e-06	0.000233	0.22	1.46	-2.01	-4.03	4.14e-05	0.000378	1	Other	Protein LURP-one-related 17 [Source:UniProtKB/Swiss-Prot;Acc:A0MFL4]
gene:AT5G44990	AT5G44990	5	18163128..18164813	0.83	2.53	5.78	3.09e-07	5.05e-06	0.00782	0.13	-2.26	-4.78	0.00716	0.05	1	0.62	2.05	4.15	4.02e-05	0.000368	1	Enzyme	Glutathione S-transferase family protein [Source:UniProtKB/TrEMBL;Acc:Q9FL98]
gene:AT5G47720	AT5G47720	5	19331547..19334427	4.5	-1.14	-2.2	1.68e-08	3.75e-07	0.000425	4.5	-0.49	-1.4	0.01	0.08	1	4.5	-0.99	-1.99	7.49e-07	1.11e-05	0.02	Enzyme	AACT1 [Source:UniProtKB/TrEMBL;Acc:A0A384KT84]
gene:AT5G49525	AT5G49525	5	complement(20096932..20097551)	3.68	-2.77	-6.8	5.11e-11	1.91e-09	1.3e-06	3.68	-1.43	-2.69	0.000181	0.00281	1	3.68	-1.71	-3.28	7.99e-06	9.15e-05	0.2	Transmembrane protein	At5g49525 [Source:UniProtKB/TrEMBL;Acc:Q8L7F0]
gene:AT5G55450	AT5G55450	5	22467337..22468306	102.4	1.08	2.11	1.22e-06	1.75e-05	0.03	46.71	-0.25	-1.19	0.25	0.56	1	72.22	0.5	1.42	0.02	0.08	1	Other	Bifunctional inhibitor/lipid-transfer protein/seed storage 2S albumin superfamily protein [Source:UniProtKB/TrEMBL;Acc:Q9FJ65]
gene:AT5G62350	AT5G62350	5	25037191..25038424	103.49	-1.08	-2.11	8.8e-12	3.71e-10	2.23e-07	103.49	-0.34	-1.26	0.03	0.15	1	103.49	-0.9	-1.87	1.22e-08	2.93e-07	0.00031	Enzyme	Plant invertase/pectin methylesterase inhibitor superfamily protein [Source:UniProtKB/TrEMBL;Acc:Q9LVA4]
GPAT2	AT1G02390	1	480650..483373	6.65	-1.21	-2.32	2.01e-07	3.44e-06	0.00508	6.65	-0.51	-1.43	0.03	0.13	1	6.92	-0.06	-1.05	0.78	0.92	1	Enzyme	Probable glycerol-3-phosphate acyltransferase 2 [Source:UniProtKB/Swiss-Prot;Acc:Q9FZ22]
GPT2	AT1G61800	1	22824414..22826902	3.7	1.69	3.22	8.36e-07	1.25e-05	0.02	1.11	-0.04	-1.03	0.91	0.99	1	3.05	1.34	2.53	9.6e-05	0.000781	1	Transporter	glucose-6-phosphate/phosphate translocator 2 [Source:TAIR;Acc:AT1G61800]
GSL-OH	AT2G25450	2	complement(10829854..10831655)	214.55	-1.1	-2.14	5.27e-07	8.21e-06	0.01	214.55	-0.41	-1.33	0.06	0.23	1	214.55	-0.76	-1.69	0.000543	0.00343	1	Enzyme	Probable 2-oxoacid dependent dioxygenase [Source:UniProtKB/Swiss-Prot;Acc:Q9SKK4]
GSO1	AT4G20140	4	10883921..10888270	0.86	-1.5	-2.83	2.08e-07	3.55e-06	0.00526	0.86	-0.31	-1.24	0.25	0.56	1	0.86	-1.17	-2.25	3.66e-05	0.000339	0.93	Protein Kinase	LRR receptor-like serine/threonine-protein kinase GSO1 [Source:UniProtKB/Swiss-Prot;Acc:C0LGQ5]
GWD2	AT4G24450	4	12635061..12642808	2.07	-1.42	-2.68	1.1e-08	2.56e-07	0.000279	2.07	-1.11	-2.16	7.74e-06	0.000214	0.2	2.07	-1.13	-2.19	4.41e-06	5.42e-05	0.11	Enzyme	Alpha-glucan water dikinase 2 [Source:UniProtKB/Swiss-Prot;Acc:Q9STV0]
HAT1	AT4G17460	4	9739518..9741234	10.58	-1.78	-3.44	6.53e-10	1.97e-08	1.65e-05	10.58	-0.3	-1.23	0.28	0.6	1	10.58	-0.74	-1.66	0.00979	0.04	1	Transcription factor	Homeobox-leucine zipper protein HAT1 [Source:UniProtKB/Swiss-Prot;Acc:P46600]
HHO5	AT4G37180	4	17504428..17506504	12.83	-1.37	-2.58	3.55e-13	1.87e-11	9e-09	12.83	-0.79	-1.73	2.22e-05	0.000511	0.56	12.83	-0.9	-1.86	1.53e-06	2.12e-05	0.04	Transcription factor	Transcription factor HHO5 [Source:UniProtKB/Swiss-Prot;Acc:F4JRB0]
HIPL1	AT1G74790	1	28098464..28101896	13.79	1.17	2.25	1.04e-11	4.32e-10	2.63e-07	5.91	-0.06	-1.04	0.74	0.93	1	12.55	0.96	1.95	2e-08	4.51e-07	0.000506	Other	HIPL1 protein [Source:UniProtKB/Swiss-Prot;Acc:Q9SSG3]
HMA4	AT2G19110	2	8278789..8286561	2.92	-1.31	-2.48	1.52e-13	8.51e-12	3.86e-09	2.92	-0.63	-1.55	0.0003	0.00426	1	2.92	-0.73	-1.66	2.5e-05	0.000245	0.63	Transporter	Putative cadmium/zinc-transporting ATPase HMA4 [Source:UniProtKB/Swiss-Prot;Acc:O64474]
HMGB2	AT1G20693	1	7176747..7178895	92.41	-1.13	-2.2	6.71e-11	2.46e-09	1.7e-06	92.41	-0.87	-1.83	5.13e-07	2.27e-05	0.01	92.41	-0.97	-1.96	2.2e-08	4.91e-07	0.000557	Other	High mobility group B protein 2 [Source:UniProtKB/Swiss-Prot;Acc:O49596]
HMT3	AT3G22740	3	complement(8032917..8036005)	6.04	-1.67	-3.18	1.18e-07	2.15e-06	0.00298	6.04	-0.81	-1.75	0.00912	0.06	1	6.04	-1.36	-2.57	1.33e-05	0.000141	0.34	Enzyme	Homocysteine S-methyltransferase 3 [Source:UniProtKB/Swiss-Prot;Acc:Q8LAX0]
HSP17.4A	AT3G46230	3	complement(16984118..16984867)	1.57	4.21	18.56	1.91e-07	3.3e-06	0.00484	0.18	1.22	2.32	0.17	0.44	1	1.22	3.79	13.88	2.97e-06	3.83e-05	0.08	Heat Shock	17.4 kDa class I heat shock protein [Source:UniProtKB/Swiss-Prot;Acc:P19036]
HSP23.5	AT5G51440	5	20891163..20892416	1.6	2.11	4.33	9.1e-09	2.15e-07	0.00023	0.6	0.81	1.76	0.04	0.17	1	0.68	0.81	1.75	0.04	0.11	1	Heat Shock	23.5 kDa heat shock protein, mitochondrial [Source:UniProtKB/Swiss-Prot;Acc:Q9FGM9]
HSP70-10	AT5G09590	5	2975436..2978750	41.85	1	2	3.75e-10	1.19e-08	9.5e-06	26.93	0.48	1.39	0.0029	0.02	1	43.82	1	1.99	4.62e-10	1.47e-08	1.17e-05	Heat Shock	Heat shock 70 kDa protein 10, mitochondrial [Source:UniProtKB/Swiss-Prot;Acc:Q9LDZ0]
HTA4	AT4G13570	4	7884516..7885982	8.36	-1.21	-2.32	8.47e-08	1.6e-06	0.00214	8.36	-0.24	-1.18	0.27	0.58	1	8.36	-0.98	-1.98	1.11e-05	0.000122	0.28	Other	Histone H2A [Source:UniProtKB/TrEMBL;Acc:F4JT33]
IAA29	AT4G32280	4	15583332..15584903	14.7	-2.88	-7.38	9.07e-07	1.34e-05	0.02	14.7	-2.32	-5	7.26e-05	0.00135	1	14.7	-2.11	-4.31	0.00031	0.00213	1	Auxin-related	Auxin-responsive protein [Source:UniProtKB/TrEMBL;Acc:Q2VWA0]
INVC	AT3G06500	3	2011993..2015831	17.29	-1	-2.01	8.71e-10	2.56e-08	2.21e-05	17.29	-0.72	-1.65	1.1e-05	0.000283	0.28	17.29	-0.7	-1.62	1.93e-05	0.000195	0.49	Enzyme	Alkaline/neutral invertase C, mitochondrial [Source:UniProtKB/Swiss-Prot;Acc:B9DFA8]
JAL5	AT1G52000	1	complement(19333088..19336135)	42.35	-1.5	-2.83	1.59e-07	2.82e-06	0.00404	42.35	-0.65	-1.57	0.02	0.11	1	42.35	-1.19	-2.28	3.15e-05	0.000299	0.8	Other	Jacalin-related lectin 5 [Source:UniProtKB/Swiss-Prot;Acc:Q9ZU23]
JAZ9	AT1G70700	1	26654529..26657350	81.32	-1.12	-2.18	5.56e-10	1.71e-08	1.41e-05	81.32	-0.85	-1.8	2.95e-06	9.95e-05	0.07	81.32	-0.58	-1.49	0.00144	0.00777	1	JA-related	TIFY7 [Source:UniProtKB/TrEMBL;Acc:A0A178WMP7]
LOG2_2	AT3G09770	3	complement(2996179..2998255)	24.44	-1.06	-2.08	5.86e-10	1.79e-08	1.48e-05	24.44	-0.76	-1.69	8.88e-06	0.00024	0.22	24.44	-0.79	-1.74	2.88e-06	3.73e-05	0.07	RING/U-box superfamily protein	Probable E3 ubiquitin-protein ligase LOG2 [Source:UniProtKB/Swiss-Prot;Acc:Q9S752]
LOL1	AT1G32540	1	11767485..11770049	18.22	-1.1	-2.14	3.25e-10	1.04e-08	8.23e-06	18.22	-0.35	-1.27	0.04	0.18	1	18.22	-0.92	-1.9	1.16e-07	2.12e-06	0.00293	Transcription factor	lsd one like 1 [Source:TAIR;Acc:AT1G32540]
LPXC5_1	AT1G24793	1	8767562..8769571	9.73	-1.31	-2.47	3.26e-07	5.3e-06	0.00826	9.73	-0.8	-1.74	0.00166	0.02	1	9.73	-1.09	-2.13	1.94e-05	0.000196	0.49	Enzyme	Probable UDP-3-O-acyl-N-acetylglucosamine deacetylase 3, mitochondrial [Source:UniProtKB/Swiss-Prot;Acc:P0DKB8]
MBP1	AT1G52040	1	complement(19350314..19352791)	22.7	-2.3	-4.91	3.63e-07	5.84e-06	0.00921	22.7	-1.13	-2.19	0.01	0.07	1	22.7	-1.66	-3.16	0.000229	0.00165	1	Other	Myrosinase-binding protein 1 [Source:UniProtKB/Swiss-Prot;Acc:Q9SAV0]
MEE21	AT2G34570	2	complement(14562892..14564782)	8.71	1	2	1.17e-06	1.68e-05	0.03	5.91	0.56	1.47	0.00777	0.05	1	8.37	0.87	1.83	2.32e-05	0.00023	0.59	Other	PIN domain-like family protein [Source:UniProtKB/TrEMBL;Acc:Q8L8C2]
MES1	AT2G23620	2	complement(10047308..10049413)	1.07	2.23	4.68	1.89e-06	2.56e-05	0.05	0.22	0.08	1.06	0.87	0.99	1	0.83	1.8	3.49	0.000133	0.00103	1	Enzyme	Methylesterase 1 [Source:UniProtKB/Swiss-Prot;Acc:Q8S8S9]
MEX1	AT5G17520	5	complement(5772568..5775417)	25.42	-1	-2	5.91e-09	1.45e-07	0.00015	25.42	-0.25	-1.19	0.14	0.39	1	25.42	-0.95	-1.93	3.46e-08	7.27e-07	0.000875	Transporter	Maltose excess protein 1, chloroplastic [Source:UniProtKB/Swiss-Prot;Acc:Q9LF50]
MIR163	AT1G66725	1	24884066..24884396	21.97	1.23	2.34	3.19e-07	5.19e-06	0.00808	9.03	0.00658	1	0.98	0.99	1	17.1	0.8	1.74	0.000986	0.00564	1	microRNA	MIR163; miRNA [Source:TAIR;Acc:AT1G66725]
MSL3	AT1G58200	1	complement(21548140..21553266)	21.61	-1.05	-2.07	6.12e-13	3.07e-11	1.55e-08	21.61	-0.58	-1.5	5.49e-05	0.00107	1	21.61	-0.94	-1.92	8.32e-11	3.11e-09	2.11e-06	Transporter	Mechanosensitive ion channel protein 3, chloroplastic [Source:UniProtKB/Swiss-Prot;Acc:Q8L7W1]
NAI1	AT2G22770	2	9684562..9686613	1.08	-2.04	-4.11	6.45e-07	9.89e-06	0.02	1.08	-0.06	-1.04	0.88	0.99	1	1.08	-1.21	-2.31	0.00165	0.00871	1	Transcription factor	NAI1 [Source:UniProtKB/TrEMBL;Acc:A0A178VWP9]
NAS3	AT1G09240	1	2984829..2986231	26.08	-2.24	-4.72	2.39e-09	6.41e-08	6.05e-05	26.08	-1.37	-2.58	0.000255	0.00372	1	26.08	-1.41	-2.67	0.000152	0.00116	1	Enzyme	Nicotianamine synthase 3 [Source:UniProtKB/Swiss-Prot;Acc:O80483]
NCRK	AT2G28250	2	12042348..12046616	1.3	-1.44	-2.72	2.76e-07	4.57e-06	0.00698	1.3	-0.53	-1.45	0.05	0.2	1	1.3	-1.02	-2.03	0.000201	0.00148	1	Protein Kinase	NCRK [Source:UniProtKB/TrEMBL;Acc:A0A178VW29]
NPF2.9	AT1G18880	1	6520721..6523368	3.2	-1.33	-2.52	1.25e-08	2.87e-07	0.000317	3.2	-0.82	-1.77	0.000349	0.0048	1	3.2	-0.9	-1.86	9.7e-05	0.000788	1	Transporter	Protein NRT1/ PTR FAMILY 2.9 [Source:UniProtKB/Swiss-Prot;Acc:Q9M9V7]
NPF5.15	AT1G22570	1	complement(7976424..7978810)	3.98	-2.08	-4.23	5.42e-09	1.34e-07	0.000137	3.98	-1.39	-2.63	7.77e-05	0.00143	1	3.98	-0.57	-1.48	0.1	0.24	1	Transporter	Protein NRT1/ PTR FAMILY 5.15 [Source:UniProtKB/Swiss-Prot;Acc:Q9SK99]
NPF7.2	AT4G21680	4	complement(11517353..11519805)	1.66	5.62	49.03	9.13e-09	2.16e-07	0.000231	0.06	0.88	1.84	0.4	0.72	1	0.62	4.16	17.82	2.31e-05	0.000229	0.59	Transporter	Protein NRT1/ PTR FAMILY 7.2 [Source:UniProtKB/Swiss-Prot;Acc:Q8GXN2]
NRAMP6	AT1G15960	1	complement(5481665..5486105)	3.8	-1.23	-2.35	5.39e-10	1.66e-08	1.37e-05	3.8	-0.07	-1.05	0.71	0.91	1	3.8	-0.83	-1.78	2.2e-05	0.000219	0.56	Transporter	Metal transporter Nramp6 [Source:UniProtKB/Swiss-Prot;Acc:Q9S9N8]
NUDT24	AT5G19470	5	6566271..6568806	16.9	-2.51	-5.72	1.71e-07	3e-06	0.00433	16.9	-1.92	-3.78	6.48e-05	0.00123	1	16.9	-1.98	-3.95	3.6e-05	0.000334	0.91	Other	nudix hydrolase homolog 24 [Source:TAIR;Acc:AT5G19470]
OFP15	AT2G36050	2	complement(15135568..15137012)	11.35	-1.4	-2.63	7.77e-09	1.85e-07	0.000197	11.35	-0.46	-1.37	0.06	0.22	1	11.35	-0.5	-1.41	0.04	0.11	1	Other	OFP15 [Source:UniProtKB/TrEMBL;Acc:A0A178VSX7]
PAE2_1	AT1G57590	1	complement(21327360..21329944)	10.76	-2.06	-4.17	6.53e-09	1.59e-07	0.000165	11.28	0.12	1.09	0.73	0.92	1	10.76	-1.07	-2.1	0.00232	0.01	1	Enzyme	Pectin acetylesterase 2 [Source:UniProtKB/Swiss-Prot;Acc:F4I839]
PATL1	AT1G72150	1	27148261..27150994	241.03	-1.34	-2.53	1.84e-10	6.17e-09	4.65e-06	241.03	-0.29	-1.23	0.16	0.43	1	241.03	-0.74	-1.67	0.000409	0.00269	1	Other	Patellin-1 [Source:UniProtKB/Swiss-Prot;Acc:Q56WK6]
PIRL4	AT4G35470	4	16846138..16849183	20.85	-1.06	-2.08	1.11e-10	3.89e-09	2.8e-06	20.85	-0.31	-1.24	0.06	0.22	1	20.85	-0.58	-1.49	0.00041	0.0027	1	LRR protein	Plant intracellular Ras-group-related LRR protein 4 [Source:UniProtKB/Swiss-Prot;Acc:Q9SVW8]
PMAT2	AT3G29670	3	11527756..11529420	12.34	-1.15	-2.22	2.74e-10	8.91e-09	6.95e-06	12.34	-0.73	-1.66	5.83e-05	0.00112	1	12.34	-0.6	-1.52	0.00082	0.00483	1	Enzyme	Phenolic glucoside malonyltransferase 2 [Source:UniProtKB/Swiss-Prot;Acc:Q9LRQ8]
PNM1	AT5G60960	5	complement(24528089..24530032)	14.85	1.02	2.03	2.49e-09	6.66e-08	6.3e-05	12.63	0.9	1.87	1.57e-07	8.24e-06	0.00398	14.72	0.94	1.92	4.69e-08	9.49e-07	0.00119	Other	PNM1 [Source:UniProtKB/TrEMBL;Acc:A0A178U8V9]
POT12	AT1G60160	1	complement(22188030..22191543)	13.72	-1.11	-2.17	4.58e-12	2e-10	1.16e-07	13.72	-0.53	-1.45	0.000863	0.00975	1	13.72	-0.93	-1.91	5.98e-09	1.52e-07	0.000152	Transporter	Putative potassium transporter 12 [Source:UniProtKB/Swiss-Prot;Acc:O80739]
PP2A14	AT5G52120	5	complement(21176377..21180474)	2.52	-1.57	-2.98	1.41e-06	1.98e-05	0.04	2.52	-0.22	-1.16	0.48	0.75	1	2.52	-1.46	-2.74	6.72e-06	7.86e-05	0.17	Enzyme	F-box protein PP2-A14 [Source:UniProtKB/Swiss-Prot;Acc:Q9FJ80]
PUB28	AT5G09800	5	complement(3042904..3044546)	1.91	1.92	3.77	1.75e-07	3.07e-06	0.00444	0.49	-0.45	-1.37	0.26	0.57	1	1.73	1.71	3.26	3.49e-06	4.42e-05	0.09	RING/U-box superfamily protein	U-box domain-containing protein 28 [Source:UniProtKB/Swiss-Prot;Acc:Q9LXE3]
PUP7	AT4G18197	4	10071481..10073557	14.54	-1.14	-2.2	1.92e-07	3.32e-06	0.00487	14.54	-0.52	-1.43	0.02	0.09	1	14.54	-0.98	-1.97	7.44e-06	8.6e-05	0.19	Transporter	Probable purine permease 7 [Source:UniProtKB/Swiss-Prot;Acc:Q2V3H2]
RD29A	AT5G52310	5	21240717..21243644	40.02	-1.36	-2.57	3.71e-07	5.96e-06	0.00939	40.02	-0.89	-1.85	0.00091	0.01	1	40.02	-1.13	-2.19	2.4e-05	0.000236	0.61	Other	Low-temperature-induced 78 kDa protein [Source:UniProtKB/Swiss-Prot;Acc:Q06738]
RGL3	AT5G17490	5	complement(5763989..5766246)	1.32	-1.85	-3.6	2.96e-08	6.22e-07	0.000751	1.32	-1.54	-2.9	3.09e-06	0.000103	0.08	1.32	-1.16	-2.23	0.00029	0.00202	1	GA-related	DELLA protein RGL3 [Source:UniProtKB/Swiss-Prot;Acc:Q9LF53]
RIBA2	AT2G22450	2	9530365..9533066	1.95	-1.55	-2.93	1.51e-06	2.11e-05	0.04	1.95	-1.36	-2.57	2.29e-05	0.00052	0.58	1.95	-1.08	-2.11	0.00063	0.00387	1	Enzyme	Monofunctional riboflavin biosynthesis protein RIBA 2, chloroplastic [Source:UniProtKB/Swiss-Prot;Acc:Q6NLQ7]
ROF1	AT3G25230	3	9188096..9191630	32.3	1.02	2.03	3.11e-10	9.97e-09	7.88e-06	22.95	0.64	1.56	8.03e-05	0.00147	1	29.59	0.82	1.77	4.07e-07	6.43e-06	0.01	Enzyme	Peptidylprolyl isomerase [Source:UniProtKB/TrEMBL;Acc:B3H746]
RPL11C_3	AT5G45775	5	complement(18564992..18566582)	77.34	1.02	2.03	2.36e-08	5.06e-07	0.000597	58.39	0.73	1.66	7.02e-05	0.00131	1	74.41	0.89	1.86	1.01e-06	1.46e-05	0.03	Ribosomal protein	60S ribosomal protein L11-2 [Source:UniProtKB/Swiss-Prot;Acc:P42794]
RPL13B	AT3G49010	3	complement(18166708..18168700)	154.33	1.09	2.12	2.15e-08	4.68e-07	0.000544	118.34	0.81	1.76	2.72e-05	0.000604	0.69	147.85	0.95	1.93	9.22e-07	1.34e-05	0.02	Ribosomal protein	60S ribosomal protein L13-1 [Source:UniProtKB/Swiss-Prot;Acc:P41127]
RPL15B	AT4G17390	4	complement(9714092..9715648)	154.3	1.06	2.09	4.85e-07	7.58e-06	0.01	131.67	0.94	1.92	7.64e-06	0.000212	0.19	144.95	0.9	1.86	2.07e-05	0.000207	0.53	Ribosomal protein	60S ribosomal protein L15-2 [Source:UniProtKB/Swiss-Prot;Acc:Q8VYF1]
RPL21E_1	AT1G57660	1	21355475..21356637	82.83	1.01	2.02	5.41e-08	1.07e-06	0.00137	73.2	0.94	1.92	3.86e-07	1.79e-05	0.00977	75.89	0.81	1.76	1.25e-05	0.000134	0.32	Ribosomal protein	60S ribosomal protein L21-2 [Source:UniProtKB/Swiss-Prot;Acc:Q9FDZ9]
RPL21E_2	AT1G57860	1	complement(21429826..21430910)	41.58	1.09	2.13	7.61e-10	2.26e-08	1.93e-05	34.15	0.92	1.89	2.32e-07	1.16e-05	0.00588	36.99	0.85	1.8	1.67e-06	2.29e-05	0.04	Ribosomal protein	60S ribosomal protein L21-2 [Source:UniProtKB/Swiss-Prot;Acc:Q9FDZ9]
RPL23AB	AT3G55280	3	20500234..20501738	72	1.08	2.12	5.92e-09	1.45e-07	0.00015	56.97	0.86	1.81	4.15e-06	0.00013	0.11	68.63	0.94	1.92	4.15e-07	6.54e-06	0.01	Ribosomal protein	60S ribosomal protein L23a-2 [Source:UniProtKB/Swiss-Prot;Acc:Q9M3C3]
RPL27A	AT2G32220	2	13678910..13679523	6.62	1.51	2.85	6.93e-07	1.06e-05	0.02	5.47	1.35	2.55	1.03e-05	0.000268	0.26	5.49	1.17	2.26	0.000127	0.000994	1	Ribosomal protein	60S ribosomal protein L27-1 [Source:UniProtKB/Swiss-Prot;Acc:Q9SKX8]
RPL31C	AT5G56710	5	complement(22943707..22944993)	141.74	1.04	2.06	3.03e-08	6.36e-07	0.000768	113.57	0.83	1.78	9.53e-06	0.000253	0.24	126.42	0.8	1.74	1.95e-05	0.000197	0.49	Ribosomal protein	60S ribosomal protein L31-3 [Source:UniProtKB/Swiss-Prot;Acc:P51420]
RPL32A	AT4G18100	4	complement(10035468..10036647)	141.95	1.03	2.04	1.26e-07	2.29e-06	0.0032	119.72	0.89	1.86	4.32e-06	0.000134	0.11	135.54	0.89	1.85	4.81e-06	5.84e-05	0.12	Ribosomal protein	60S ribosomal protein L32-1 [Source:UniProtKB/Swiss-Prot;Acc:P49211]
RPL34A	AT1G26880	1	complement(9315305..9318277)	42.94	1.11	2.16	7.61e-09	1.82e-07	0.000193	35.31	0.94	1.92	1.03e-06	4.14e-05	0.03	38.73	0.89	1.85	3.78e-06	4.74e-05	0.1	Ribosomal protein	60S ribosomal protein L34-1 [Source:UniProtKB/Swiss-Prot;Acc:Q42351]
RPL35AD	AT3G55750	3	20698431..20700200	86.66	1.01	2.01	3.44e-07	5.54e-06	0.0087	73.25	0.87	1.83	9.4e-06	0.000251	0.24	83.32	0.88	1.83	9.06e-06	0.000102	0.23	Ribosomal protein	60S ribosomal protein L35a-4 [Source:UniProtKB/Swiss-Prot;Acc:P51422]
RPL36A	AT2G37600	2	complement(15774030..15775374)	31.36	1.01	2.02	6.35e-07	9.74e-06	0.02	26.44	0.88	1.84	1.6e-05	0.000388	0.41	31.27	0.94	1.92	4.01e-06	4.99e-05	0.1	Ribosomal protein	60S ribosomal protein L36-1 [Source:UniProtKB/Swiss-Prot;Acc:O80929]
RPL36C	AT5G02450	5	533058..534729	89.04	1.02	2.02	3.09e-08	6.46e-07	0.000783	69.59	0.77	1.71	2.56e-05	0.000574	0.65	83.99	0.86	1.82	2.76e-06	3.6e-05	0.07	Ribosomal protein	60S ribosomal protein L36-3 [Source:UniProtKB/Swiss-Prot;Acc:Q9LZ57]
RPL37AC	AT3G60245	3	22268688..22270028	225.82	1.05	2.08	4.47e-07	7.07e-06	0.01	178.93	0.83	1.78	6.79e-05	0.00128	1	221.43	0.95	1.94	4.87e-06	5.9e-05	0.12	Ribosomal protein	60S ribosomal protein L37a-2 [Source:UniProtKB/Swiss-Prot;Acc:Q8RXU5]
RPL39B	AT3G02190	3	complement(405756..406487)	18.64	1.06	2.08	1.98e-07	3.41e-06	0.00503	11.06	0.41	1.33	0.04	0.18	1	17.7	0.91	1.88	7.44e-06	8.6e-05	0.19	Ribosomal protein	60S ribosomal protein L39-2 [Source:UniProtKB/Swiss-Prot;Acc:Q8L8W6]
RPL41G_3	AT3G08520	3	2586001..2586343	71.37	1.1	2.15	3.91e-07	6.24e-06	0.0099	61.38	1	2	4.55e-06	0.00014	0.12	68.49	0.97	1.96	7.85e-06	9e-05	0.2	Ribosomal protein	60S ribosomal protein L41 [Source:UniProtKB/Swiss-Prot;Acc:P62120]
RPL4A	AT3G09630	3	2953693..2955748	167.85	1.02	2.02	4.63e-08	9.29e-07	0.00117	127.55	0.73	1.66	8.36e-05	0.00152	1	170.33	0.96	1.95	2.1e-07	3.61e-06	0.00532	Ribosomal protein	60S ribosomal protein L4-1 [Source:UniProtKB/Swiss-Prot;Acc:Q9SF40]
RPL7AA	AT2G47610	2	19529743..19531677	155.32	1.02	2.03	3.4e-07	5.5e-06	0.00862	124.97	0.82	1.76	4.4e-05	0.000889	1	151.39	0.91	1.88	5.41e-06	6.49e-05	0.14	Ribosomal protein	60S ribosomal protein L7a-1 [Source:UniProtKB/Swiss-Prot;Acc:P49692]
RPL8C	AT4G36130	4	17097405..17098906	52.27	1	2	9.78e-09	2.3e-07	0.000248	41.51	0.78	1.72	7.91e-06	0.000218	0.2	52.39	0.93	1.91	9.23e-08	1.73e-06	0.00234	Ribosomal protein	60S ribosomal protein L8-3 [Source:UniProtKB/Swiss-Prot;Acc:Q42064]
RPS13A	AT3G60770	3	complement(22460189..22461779)	191.67	1.11	2.16	2.43e-09	6.51e-08	6.15e-05	146.02	0.83	1.78	8.3e-06	0.000227	0.21	180.07	0.95	1.93	3.46e-07	5.55e-06	0.00876	Ribosomal protein	40S ribosomal protein S13-1 [Source:UniProtKB/Swiss-Prot;Acc:P59223]
RPS17D	AT5G04800	5	1387909..1389887	46.76	1.06	2.09	2.07e-08	4.53e-07	0.000524	38	0.87	1.83	4.02e-06	0.000127	0.1	46.06	0.97	1.95	3.29e-07	5.31e-06	0.00833	Ribosomal protein	40S ribosomal protein S17-4 [Source:UniProtKB/Swiss-Prot;Acc:Q9LZ17]
RPS18C_1	AT1G22780	1	8067864..8069356	105.15	1.05	2.07	4.74e-08	9.48e-07	0.0012	80.1	0.77	1.71	6.38e-05	0.00121	1	103.54	0.96	1.94	6.63e-07	9.96e-06	0.02	Ribosomal protein	40S ribosomal protein S18 [Source:UniProtKB/Swiss-Prot;Acc:P34788]
RPS18C_2	AT1G34030	1	complement(12370065..12371554)	98.03	1.02	2.03	1.24e-08	2.86e-07	0.000315	79.75	0.84	1.79	3.26e-06	0.000108	0.08	92.88	0.87	1.83	1.18e-06	1.67e-05	0.03	Ribosomal protein	40S ribosomal protein S18 [Source:UniProtKB/Swiss-Prot;Acc:P34788]
RPS27A	AT2G45710	2	18831130..18832673	17.36	1.14	2.21	7.07e-10	2.11e-08	1.79e-05	13.87	0.93	1.91	5.39e-07	2.35e-05	0.01	16.33	0.98	1.98	1.16e-07	2.12e-06	0.00293	Ribosomal protein	40S ribosomal protein S27-1 [Source:UniProtKB/Swiss-Prot;Acc:O64650]
RPS27D	AT5G47930	5	complement(19406080..19407449)	136.18	1.06	2.08	2.83e-09	7.44e-08	7.17e-05	112.81	0.9	1.86	4.67e-07	2.1e-05	0.01	125.54	0.87	1.83	1.08e-06	1.55e-05	0.03	Ribosomal protein	40S ribosomal protein S27-3 [Source:UniProtKB/Swiss-Prot;Acc:Q8L953]
RPS7B	AT3G02560	3	541708..543385	78.58	1.15	2.21	6.38e-10	1.94e-08	1.62e-05	58.28	0.83	1.77	8.34e-06	0.000227	0.21	74.39	1	1.99	7.95e-08	1.52e-06	0.00201	Ribosomal protein	40S ribosomal protein S7-2 [Source:UniProtKB/Swiss-Prot;Acc:Q9M885]
SAG21	AT4G02380	4	complement(1046042..1047105)	189.16	1.72	3.3	6.75e-07	1.03e-05	0.02	55.33	-1.35	-2.55	0.000101	0.00177	1	185.2	1.63	3.09	2.7e-06	3.52e-05	0.07	Other	senescence-associated gene 21 [Source:TAIR;Acc:AT4G02380]
SAUR32	AT2G46690	2	19180705..19181600	19.88	-1.05	-2.06	4.03e-08	8.18e-07	0.00102	19.88	-0.8	-1.74	2.73e-05	0.000605	0.69	19.88	-0.97	-1.96	3.54e-07	5.67e-06	0.00896	Auxin-related	Auxin-responsive protein SAUR32 [Source:UniProtKB/Swiss-Prot;Acc:Q9ZUZ3]
SCAMP2	AT1G03550	1	complement(885623..887956)	5.29	-1.52	-2.86	3.07e-08	6.42e-07	0.000777	5.29	-1.17	-2.25	1.62e-05	0.000391	0.41	5.29	-1.03	-2.04	0.00014	0.00109	1	Other	Secretory carrier-associated membrane protein 2 [Source:UniProtKB/Swiss-Prot;Acc:Q9LR68]
SPK-2-2	AT3G50500	3	complement(18741444..18744174)	31.69	-1.11	-2.16	1.21e-07	2.21e-06	0.00307	31.69	-0.64	-1.55	0.00245	0.02	1	31.69	-0.9	-1.87	1.73e-05	0.000177	0.44	Protein Kinase	SNF1-related protein kinase 2.2 [Source:UniProtKB/TrEMBL;Acc:F4J0N1]
SPL4	AT1G53160	1	19806263..19807705	6.18	-1.59	-3.02	6.78e-07	1.03e-05	0.02	6.18	-0.02	-1.01	0.95	0.99	1	6.18	-1.4	-2.64	1.17e-05	0.000127	0.3	Transcription factor	Squamosa promoter-binding-like protein 4 [Source:UniProtKB/Swiss-Prot;Acc:Q9S7A9]
SQE2	AT2G22830	2	complement(9723615..9726384)	3.05	-1.1	-2.15	3.89e-07	6.22e-06	0.00985	3.05	-0.09	-1.06	0.67	0.89	1	3.05	-0.96	-1.94	8.44e-06	9.57e-05	0.21	Enzyme	Squalene epoxidase 2, mitochondrial [Source:UniProtKB/Swiss-Prot;Acc:O81000]
STY46	AT4G38470	4	17998896..18003757	17.88	-1.12	-2.17	4.61e-11	1.73e-09	1.17e-06	17.88	-0.65	-1.57	0.000132	0.0022	1	17.88	-0.81	-1.75	1.75e-06	2.39e-05	0.04	Protein Kinase	Serine/threonine-protein kinase STY46 [Source:UniProtKB/Swiss-Prot;Acc:F4JTP5]
SULTR2;2	AT1G77990	1	complement(29317767..29323352)	9.28	-1.11	-2.16	9.83e-09	2.31e-07	0.000249	9.28	-0.72	-1.64	0.0002	0.00305	1	9.28	-0.9	-1.87	2.81e-06	3.65e-05	0.07	Transporter	Sulfate transporter 2.2 [Source:UniProtKB/Swiss-Prot;Acc:P92946]
SWEET13	AT5G50800	5	complement(20665068..20667312)	7.84	-1.84	-3.58	2.7e-08	5.73e-07	0.000685	7.84	-0.65	-1.57	0.05	0.19	1	7.84	-1.54	-2.91	2.78e-06	3.62e-05	0.07	Transporter	Bidirectional sugar transporter SWEET [Source:UniProtKB/TrEMBL;Acc:A0A178UJY5]
TPS6	AT1G68020	1	25496928..25500584	8.52	-1.14	-2.21	8.26e-14	4.88e-12	2.09e-09	8.52	-0.47	-1.38	0.00205	0.02	1	8.52	-0.86	-1.82	1.49e-08	3.46e-07	0.000376	Enzyme	Alpha,alpha-trehalose-phosphate synthase [UDP-forming] 6 [Source:UniProtKB/Swiss-Prot;Acc:Q94AH8]
TRANS11	AT4G18270	4	complement(10098673..10102107)	6.28	-1.05	-2.07	1.09e-09	3.14e-08	2.75e-05	6.28	-0.25	-1.19	0.14	0.4	1	6.28	-0.81	-1.75	2.13e-06	2.85e-05	0.05	Enzyme	Phospho-N-acetylmuramoyl-pentapeptide-transferase homolog [Source:UniProtKB/Swiss-Prot;Acc:O49730]
TRP1	AT5G59430	5	23967217..23970996	34.45	-1.31	-2.49	3.33e-16	2.89e-14	8.44e-12	34.45	-0.89	-1.85	2.69e-08	1.88e-06	0.00068	34.45	-0.86	-1.82	7.01e-08	1.36e-06	0.00178	Other	Telomere repeat-binding protein 1 [Source:UniProtKB/Swiss-Prot;Acc:Q8L7L8]
TRP2	AT3G46590	3	17152460..17156240	35.14	-1.02	-2.03	1.39e-09	3.94e-08	3.52e-05	35.14	-0.79	-1.72	2.94e-06	9.93e-05	0.07	35.14	-0.91	-1.88	5.81e-08	1.15e-06	0.00147	Other	Telomere repeat-binding protein 2 [Source:UniProtKB/Swiss-Prot;Acc:Q9SNB9]
TSA1_1	AT1G52410	1	19520603..19525685	15.14	-1.69	-3.22	2.51e-08	5.36e-07	0.000636	15.14	-0.85	-1.8	0.00511	0.04	1	15.14	-0.96	-1.95	0.00146	0.00787	1	Other	TSK-associating protein 1 [Source:UniProtKB/Swiss-Prot;Acc:F4ICX9]
TZF5	AT5G44260	5	complement(17829618..17831336)	21.9	-2.27	-4.83	1.05e-09	3.05e-08	2.65e-05	21.9	-1.57	-2.98	2.26e-05	0.000516	0.57	21.9	-1.5	-2.84	4.96e-05	0.000441	1	Transcription factor	Zinc finger CCCH domain-containing protein 61 [Source:UniProtKB/Swiss-Prot;Acc:Q9FKW2]
UGT75D1	AT4G15550	4	complement(8877590..8879327)	43.92	1.05	2.06	5.05e-12	2.18e-10	1.28e-07	27.66	0.49	1.4	0.00139	0.01	1	32.24	0.52	1.44	0.000578	0.0036	1	Enzyme	UDP-glycosyltransferase 75D1 [Source:UniProtKB/Swiss-Prot;Acc:O23406]
UGT76D1	AT2G26480	2	11263889..11265855	1.13	2.51	5.7	1.4e-06	1.97e-05	0.04	0.19	0.04	1.03	0.94	0.99	1	1.01	2.28	4.87	1.18e-05	0.000128	0.3	Enzyme	UDP-glycosyltransferase 76D1 [Source:UniProtKB/Swiss-Prot;Acc:O48715]
UGT84A2	AT3G21560	3	7595680..7597607	11.44	1.15	2.21	1.65e-06	2.28e-05	0.04	7.31	0.62	1.54	0.01	0.06	1	6.76	0.31	1.24	0.19	0.38	1	Enzyme	UGT84A2 [Source:UniProtKB/TrEMBL;Acc:A0A384L2P1]
UGT89C1	AT1G06000	1	complement(1820308..1821894)	45.35	1.44	2.72	9.23e-11	3.3e-09	2.34e-06	18.56	0.28	1.21	0.22	0.51	1	29.16	0.74	1.67	0.000949	0.00545	1	Enzyme	Glycosyltransferase (Fragment) [Source:UniProtKB/TrEMBL;Acc:W8PVE7]
UNE15	AT4G13560	4	complement(7879558..7883926)	7.34	-1.13	-2.18	1.65e-10	5.6e-09	4.18e-06	7.34	-0.33	-1.26	0.06	0.22	1	7.34	-0.91	-1.88	2.08e-07	3.57e-06	0.00527	Other	UNE15 [Source:UniProtKB/TrEMBL;Acc:A0A384KL48]
UPS2	AT2G03530	2	1071453..1074016	16.6	-1.38	-2.6	2.38e-14	1.54e-12	6.02e-10	16.6	-0.77	-1.71	1.61e-05	0.00039	0.41	16.6	-1	-1.99	3.1e-08	6.63e-07	0.000785	Transporter	ureide permease 2 [Source:TAIR;Acc:AT2G03530]
URM1-1	AT2G45695	2	18825954..18826899	14.37	1.03	2.04	1.77e-07	3.09e-06	0.00448	9.37	0.53	1.44	0.00861	0.06	1	12.47	0.75	1.68	0.000147	0.00113	1	Other	Ubiquitin-related modifier 1 homolog [Source:UniProtKB/TrEMBL;Acc:A0A178VS32]
WAKL7	AT1G16090	1	5516259..5517822	5.19	1.52	2.86	2.09e-08	4.58e-07	0.00053	1.78	0.09	1.07	0.74	0.93	1	4.05	1.09	2.13	6.23e-05	0.000535	1	Receptor-like kinase	Wall associated kinase-like 7 [Source:UniProtKB/TrEMBL;Acc:F4I2T5]
XBAT31	AT2G28840	2	12378272..12380809	44.95	-1.18	-2.26	8.34e-10	2.47e-08	2.11e-05	44.95	-0.71	-1.64	0.000207	0.00312	1	44.95	-0.86	-1.81	7.25e-06	8.42e-05	0.18	RING/U-box superfamily protein	Putative E3 ubiquitin-protein ligase XBAT31 [Source:UniProtKB/Swiss-Prot;Acc:Q94B55]
XI-J	AT3G58160	3	21534064..21542127	2.46	-1.01	-2.01	1.32e-07	2.37e-06	0.00333	2.46	-0.13	-1.1	0.47	0.75	1	2.46	-0.78	-1.72	3.69e-05	0.000341	0.93	Other	Myosin-16 [Source:UniProtKB/Swiss-Prot;Acc:Q9M2K0]
ZFWD3	AT5G40880	5	16378893..16381352	5.59	1.06	2.09	1.03e-09	3e-08	2.6e-05	3.61	0.54	1.46	0.00214	0.02	1	5.24	0.9	1.86	2.82e-07	4.67e-06	0.00714	Transcription factor	Uncharacterized protein At5g40880 (Fragment) [Source:UniProtKB/TrEMBL;Acc:C0SVR8]

## Sheet: S3.2 flg22 only (GO)
Upregulated genes (flg22 only)
GO biological process complete	GO	Fold Enrichment	Bonferroni corrected P-value
cytoplasmic translation	GO:0002181	28.92	0.00028
response to heat	GO:0009408	10.69	0.0143
ribosome biogenesis	GO:0042254	9.52	0.00151
Downregulated genes (flg22 only)
GO biological process complete	GO	Fold Enrichment	Bonferroni corrected P-value
No statistically significant results.

## Sheet: S3.3 flg22 only (pathways)
Upregulated genes (flg22 only)
Pathways	p-values	Number of genes	Matches
Phenylpropanoid Derivative Biosynthesis	2.17952e-05	6	4CL3	UGT89C1	AT2G26480	FLS	SGT1	AT5G05270
Flavonoid Biosynthesis	1.81847e-05	5	UGT89C1	AT2G26480	FLS	AT5G05270	4CL3
flavonoid biosynthesis	4.1928e-05	3	FLS	AT5G05270	4CL3
quercetin glycoside biosynthesis (Arabidopsis)	0.00832976	2	UGT89C1	AT2G26480
Secondary Metabolite Degradation	0.042317	2	AT2G23620	AT4G15550
indole-3-acetate inactivation IX	0.0141801	1	AT4G15550
umbelliferone biosynthesis	0.0198013	1	4CL3
flavonol biosynthesis	0.0337284	1	FLS
Phenylpropanoid Derivative Degradation	0.0364923	1	AT2G23620
abscisic acid degradation by glucosylation	0.0392491	1	AT4G15550
methyl indole-3-acetate interconversion	0.0419988	1	AT2G23620
Downregulated genes (flg22 only)
Pathways	p-values	Number of genes	Matches
superpathway of L-lysine, L-threonine and L-methionine biosynthesis II	0.0111414	2	AT3G02020	AT4G23600
L-methionine Biosynthesis	0.0383591	2	AT4G23600	AT3G22740
ent-kaurene biosynthesis I	0.0125052	1	KS1
phenolic malonylglucosides biosynthesis	0.0248611	1	AT3G29670
salidroside biosynthesis	0.0248611	1	AT2G20340
S-methyl-L-methionine cycle	0.0248611	1	AT3G22740
cadmium transport I	0.0248611	1	HMA4
superpathway of gibberellin GA12 biosynthesis	0.0309835	1	KS1
L-nicotianamine biosynthesis	0.0309835	1	AT1G09240
mannitol biosynthesis	0.0370692	1	AT2G21250
homocysteine and cysteine interconversion	0.0431185	1	AT4G23600
L-homoserine biosynthesis	0.0431185	1	AT3G02020
lysine degradation II	0.0491315	1	AACT1
L-homomethionine biosynthesis	0.0491315	1	AT3G19710

## Sheet: S3.4 Put + flg22 (1395)
Name	gene_id	Chromosome	Region	Max group mean	Log₂ fold change	Fold change	P-value	FDR p-value	Bonferroni	description
PER69	AT5G64100	5	complement(25650567..25652247)	3.8	8.58	382.55	5.56e-10	1.74e-08	1.41e-05	Peroxidase [Source:UniProtKB/TrEMBL;Acc:A0A178U798]
gene:AT5G48430	AT5G48430	5	complement(19627634..19629167)	3.39	8.51	364.24	8.38e-10	2.55e-08	2.12e-05	At5g48430 [Source:UniProtKB/TrEMBL;Acc:Q9LV70]
gene:AT2G39530	AT2G39530	2	complement(16498364..16499524)	82.06	7.14	141.21	0	0	0	CASP-like protein 4D1 [Source:UniProtKB/Swiss-Prot;Acc:Q8GWD5]
gene:AT3G28550	AT3G28550	3	complement(10700562..10704018)	1.21	6.9	119.05	1.18e-11	5.31e-10	2.98e-07	Proline-rich extensin-like family protein [Source:UniProtKB/TrEMBL;Acc:F4J0B5]
SCPL14	AT3G12230	3	complement(3899364..3901879)	1.14	6.78	109.97	2.11e-07	3.62e-06	0.00535	Serine carboxypeptidase-like 14 [Source:UniProtKB/Swiss-Prot;Acc:Q9C7D3]
gene:AT4G12490	AT4G12490	4	complement(7409621..7410406)	3.409.06	6.77	109.11	0	0	0	pEARLI1-like lipid transfer protein 2 [Source:UniProtKB/Swiss-Prot;Acc:Q9SU34]
GDPD3	AT5G43300	5	complement(17376619..17379282)	0.75	6.52	91.77	3.1e-07	5.05e-06	0.00786	Glycerophosphodiester phosphodiesterase GDPD3 [Source:UniProtKB/Swiss-Prot;Acc:Q680A6]
gene:AT4G12500	AT4G12500	4	complement(7413990..7414955)	536.51	6.49	89.6	0	0	0	pEARLI1-like lipid transfer protein 3 [Source:UniProtKB/Swiss-Prot;Acc:Q9SU33]
gene:AT2G31335	AT2G31335	2	13360883..13361383	4.1	6.38	83.03	1.28e-10	4.59e-09	3.23e-06	Putative uncharacterized protein [Source:UniProtKB/TrEMBL;Acc:Q1G3B9]
gene:AT2G42060	AT2G42060	2	17548053..17549121	4.6	6.21	73.9	0	0	0	At2g42060 [Source:UniProtKB/TrEMBL;Acc:P93741]
WRKY49	AT5G43290	5	complement(17371808..17373221)	24.08	6.2	73.37	0	0	0	Probable WRKY transcription factor 49 [Source:UniProtKB/Swiss-Prot;Acc:Q9FHR7]
gene:AT5G36907	AT5G36907	5	complement(14550119..14550859)	15.49	6.19	72.83	0	0	0
NIP3-1	AT1G31885	1	11450315..11452068	8.59	6.09	68.09	0	0	0	Aquaporin NIP3-1 [Source:UniProtKB/Swiss-Prot;Acc:Q9C6T0]
ATL41	AT2G42360	2	17640546..17641790	23.31	6.09	68.05	0	0	0	E3 ubiquitin-protein ligase ATL41 [Source:UniProtKB/Swiss-Prot;Acc:Q9SLC3]
PER62	AT5G39580	5	complement(15847065..15849141)	14.62	6.07	66.97	0	0	0	Peroxidase 62 [Source:UniProtKB/Swiss-Prot;Acc:Q9FKA4]
gene:AT3G46280	AT3G46280	3	complement(17005423..17008528)	190.19	5.99	63.48	0	0	0	Kinase-like protein [Source:UniProtKB/TrEMBL;Acc:Q8GYH9]
ATEXO70H1	AT3G55150	3	complement(20440491..20442650)	4.78	5.92	60.51	0	0	0	Exocyst complex component EXO70H1 [Source:UniProtKB/Swiss-Prot;Acc:Q8VY27]
gene:AT5G22560	AT5G22560	5	complement(7491356..7493269)	0.75	5.86	57.95	3.46e-09	9.27e-08	8.75e-05	Emb [Source:UniProtKB/TrEMBL;Acc:Q9FK83]
gene:AT2G43620	AT2G43620	2	complement(18093694..18095093)	422.31	5.74	53.41	0	0	0	Endochitinase At2g43620 [Source:UniProtKB/Swiss-Prot;Acc:O22841]
DXPS1	AT3G21500	3	complement(7573560..7576721)	0.74	5.67	50.91	5.94e-09	1.52e-07	0.000151	1-deoxy-D-xylulose 5-phosphate synthase 1 [Source:UniProtKB/TrEMBL;Acc:A0A1I9LTC7]
GCS2	AT1G24320	1	complement(8626315..8631027)	1.21	5.56	47.04	0	0	0	Alpha-glucosidase 2 [Source:UniProtKB/Swiss-Prot;Acc:Q84M89]
gene:AT5G39000	AT5G39000	5	15611812..15614664	0.9	5.51	45.59	1.44e-13	8.94e-12	3.64e-09	Putative receptor-like protein kinase At5g39000 [Source:UniProtKB/Swiss-Prot;Acc:Q9FID8]
gene:AT5G44380	AT5G44380	5	complement(17878672..17881495)	13.2	5.43	43.23	0	0	0	FAD-binding Berberine family protein [Source:TAIR;Acc:AT5G44380]
IP5P8	AT2G37440	2	15718044..15722152	1.47	5.42	42.86	0	0	0	Type I inositol polyphosphate 5-phosphatase 8 [Source:UniProtKB/Swiss-Prot;Acc:Q0WT19]
ACS7	AT4G26200	4	13275200..13277188	11.1	5.36	40.97	0	0	0	1-aminocyclopropane-1-carboxylate synthase 7 [Source:UniProtKB/Swiss-Prot;Acc:Q9STR4]
gene:AT1G51820	AT1G51820	1	complement(19237219..19241965)	12	5.35	40.71	0	0	0	Probable LRR receptor-like serine/threonine-protein kinase At1g51820 [Source:UniProtKB/Swiss-Prot;Acc:C0LGG3]
PME17	AT2G45220	2	complement(18644061..18646606)	130.18	5.32	39.92	0	0	0	Probable pectinesterase/pectinesterase inhibitor 17 [Source:UniProtKB/Swiss-Prot;Acc:O22149]
gene:AT1G05700	AT1G05700	1	1709673..1713474	0.46	5.31	39.79	1.58e-08	3.66e-07	0.000401	Leucine-rich repeat transmembrane protein kinase protein [Source:TAIR;Acc:AT1G05700]
WRKY31	AT4G22070	4	complement(11691172..11694590)	0.8	5.26	38.31	2.87e-10	9.48e-09	7.26e-06	Probable WRKY transcription factor 31 [Source:UniProtKB/Swiss-Prot;Acc:Q93WT0]
NRT2.6	AT3G45060	3	complement(16477561..16479559)	19.13	5.26	38.21	0	0	0	High affinity nitrate transporter 2.6 [Source:UniProtKB/Swiss-Prot;Acc:Q9LXH0]
gene:AT3G51360	AT3G51360	3	complement(19064203..19066734)	1.33	5.23	37.57	0	0	0	Eukaryotic aspartyl protease family protein [Source:UniProtKB/TrEMBL;Acc:A0A1I9LQZ6]
UGT76B1	AT3G11340	3	3556554..3558361	64.99	5.22	37.37	0	0	0	UDP-glycosyltransferase 76B1 [Source:UniProtKB/Swiss-Prot;Acc:Q9C768]
PP2B6	AT2G02310	2	complement(608586..610283)	1.04	5.21	36.97	9.38e-10	2.83e-08	2.37e-05	Putative F-box protein PP2-B6 [Source:UniProtKB/Swiss-Prot;Acc:Q9ZVR0]
MLO12	AT2G39200	2	complement(16356041..16359943)	120.89	5.14	35.31	0	0	0	MLO-like protein [Source:UniProtKB/TrEMBL;Acc:A0A178VNS1]
gene:AT2G44370	AT2G44370	2	complement(18321951..18323121)	29.12	5.13	35.03	0	0	0	At2g44370 [Source:UniProtKB/TrEMBL;Acc:O64871]
gene:AT1G30700	AT1G30700	1	10892445..10894714	11.09	5.08	33.83	0	0	0	Berberine bridge enzyme-like 8 [Source:UniProtKB/Swiss-Prot;Acc:Q9SA85]
PER49	AT4G36430	4	complement(17204385..17206033)	15.67	5.05	33.03	0	0	0	Peroxidase 49 [Source:UniProtKB/Swiss-Prot;Acc:O23237]
NIT2	AT3G44300	3	15983199..15985535	9.66	5.01	32.2	4.11e-15	3.12e-13	1.04e-10	NIT2 [Source:UniProtKB/TrEMBL;Acc:A0A384LD03]
gene:AT3G28510	AT3G28510	3	10685470..10687429	140	4.96	31.22	0	0	0	AAA-ATPase At3g28510 [Source:UniProtKB/Swiss-Prot;Acc:Q9LH84]
PRXIIC	AT1G65970	1	complement(24557372..24558322)	8	4.93	30.58	0	0	0	TPX2 [Source:UniProtKB/TrEMBL;Acc:A0A178WKG0]
PER71	AT5G64120	5	complement(25659257..25661007)	601	4.93	30.51	0	0	0	Peroxidase [Source:UniProtKB/TrEMBL;Acc:A0A178UAR8]
gene:AT2G39518	AT2G39518	2	complement(16495819..16497145)	112.18	4.86	29.03	0	0	0	CASP-like protein 4D2 [Source:UniProtKB/Swiss-Prot;Acc:Q56X75]
ARD	AT2G26400	2	complement(11231770..11233388)	61.42	4.85	28.93	0	0	0	acireductone dioxygenase 3 [Source:TAIR;Acc:AT2G26400]
XTH10	AT2G14620	2	6244772..6246279	5.31	4.82	28.22	0	0	0	Probable xyloglucan endotransglucosylase/hydrolase protein 10 [Source:UniProtKB/Swiss-Prot;Acc:Q9ZVK1]
gene:AT1G13480	AT1G13480	1	complement(4622550..4624081)	6.67	4.78	27.46	0	0	0	At1g13480 [Source:UniProtKB/TrEMBL;Acc:Q56Y29]
gene:AT4G22230	AT4G22230	4	11762233..11762732	2.33	4.77	27.36	1.99e-07	3.43e-06	0.00504	Defensin-like protein 96 [Source:UniProtKB/Swiss-Prot;Acc:Q8L7G7]
gene:AT4G03460	AT4G03460	4	complement(1537118..1540713)	2.43	4.74	26.71	0	0	0	Ankyrin repeat family protein [Source:TAIR;Acc:AT4G03460]
MIZ1	AT2G41660	2	17367492..17369206	5.88	4.73	26.45	0	0	0	MIZ1 [Source:UniProtKB/TrEMBL;Acc:A0A178VY97]
gene:AT1G50040	AT1G50040	1	18542061..18544034	6.81	4.69	25.81	0	0	0	F2J10.8 protein [Source:UniProtKB/TrEMBL;Acc:Q9LPM5]
LHT7	AT4G35180	4	complement(16737835..16740601)	31.9	4.68	25.59	0	0	0	Lysine histidine transporter-like 7 [Source:UniProtKB/Swiss-Prot;Acc:Q84WE9]
PR1	AT2G14610	2	complement(6241640..6242541)	722.49	4.67	25.47	0	0	0	Pathogenesis-related protein 1 [Source:UniProtKB/Swiss-Prot;Acc:P33154]
gene:AT2G44240	AT2G44240	2	18289824..18292374	1.99	4.67	25.46	2.31e-14	1.59e-12	5.85e-10	At2g44240/F4I1.5 [Source:UniProtKB/TrEMBL;Acc:O64859]
BIA1	AT4G15400	4	complement(8811917..8813593)	2.02	4.6	24.32	1.11e-16	1.04e-14	2.81e-12	BAHD acyltransferase BIA1 [Source:UniProtKB/Swiss-Prot;Acc:O23393]
PHT1-4	AT2G38940	2	16257157..16260253	15.19	4.58	23.9	0	0	0	PHT1 [Source:UniProtKB/TrEMBL;Acc:A0A178VRB1]
ATRTL1	AT4G15417	4	8821651..8823076	11.97	4.58	23.9	0	0	0	RNAse II-like 1 [Source:TAIR;Acc:AT4G15417]
gene:AT2G44010	AT2G44010	2	18216574..18217453	0.92	4.53	23.11	4.89e-07	7.57e-06	0.01	At2g44010 [Source:UniProtKB/TrEMBL;Acc:O80571]
PPI2	AT3G15340	3	complement(5159698..5162945)	1.78	4.47	22.2	0	0	0	PPI2 [Source:UniProtKB/TrEMBL;Acc:A0A178VC28]
gene:AT3G47050	AT3G47050	3	complement(17327935..17330889)	6.5	4.47	22.16	0	0	0	Beta-D-glucan exohydrolase-like protein [Source:UniProtKB/TrEMBL;Acc:Q9SD68]
NRT2.5	AT1G12940	1	4416315..4418590	56.28	4.45	21.91	0	0	0	High affinity nitrate transporter 2.5 [Source:UniProtKB/Swiss-Prot;Acc:Q9LPV5]
KOR2	AT1G65610	1	complement(24391672..24395503)	9.73	4.45	21.88	0	0	0	Endoglucanase 7 [Source:UniProtKB/Swiss-Prot;Acc:O04478]
EARLI1	AT4G12480	4	complement(7406065..7406994)	843.31	4.39	21.03	0	0	0	PEARLI 1 [Source:UniProtKB/TrEMBL;Acc:A0A178V1J0]
ATARFD1B	AT1G02430	1	complement(495050..496332)	3.7	4.39	20.99	0	0	0	ADP-ribosylation factor D1B [Source:UniProtKB/TrEMBL;Acc:F4HXI4]
PER37	AT4G08770	4	complement(5598037..5600398)	1.13	4.36	20.56	5.65e-10	1.76e-08	1.43e-05	Peroxidase 37 [Source:UniProtKB/Swiss-Prot;Acc:Q9LDN9]
DTX8	AT1G66780	1	24909178..24911740	2.31	4.32	19.95	0	0	0	Protein DETOXIFICATION [Source:UniProtKB/TrEMBL;Acc:A0A178W985]
gene:AT4G16355	AT4G16355	4	9244066..9244654	1.19	4.31	19.89	8.59e-07	1.26e-05	0.02	other RNA [Source:TAIR;Acc:AT4G16355]
gene:AT2G17740	AT2G17740	2	complement(7706896..7707954)	62.74	4.3	19.69	0	0	0	At2g17740 [Source:UniProtKB/TrEMBL;Acc:Q6NQN8]
WRKY9	AT1G68150	1	25543949..25545791	1.4	4.25	19	5.34e-11	2.08e-09	1.35e-06	WRKY9 [Source:UniProtKB/TrEMBL;Acc:A0A178WJS2]
EXL1_1	AT1G35140	1	12851983..12853235	33.87	4.23	18.73	1.67e-15	1.33e-13	4.22e-11	Protein EXORDIUM-like 1 [Source:UniProtKB/Swiss-Prot;Acc:Q9C6E4]
YSL7	AT1G65730	1	24442388..24446291	9.11	4.22	18.64	0	0	0	Probable metal-nicotianamine transporter YSL7 [Source:UniProtKB/Swiss-Prot;Acc:Q9SHY2]
gene:AT3G21351	AT3G21351	3	7518784..7519477	10.22	4.22	18.61	0	0	0	Transmembrane protein [Source:UniProtKB/TrEMBL;Acc:F4IXJ9]
SIRK	AT2G19190	2	complement(8326049..8329944)	101.64	4.17	17.98	0	0	0	Senescence-induced receptor-like serine/threonine-protein kinase [Source:UniProtKB/Swiss-Prot;Acc:O64483]
UGT76E3	AT3G46700	3	complement(17200167..17202074)	2.59	4.16	17.93	9.99e-16	8.19e-14	2.53e-11	Glycosyltransferase (Fragment) [Source:UniProtKB/TrEMBL;Acc:W8Q6Q0]
gene:AT3G49130	AT3G49130	3	18210453..18211708	1.29	4.16	17.89	2.33e-09	6.49e-08	5.9e-05	SWAP (Suppressor-of-White-APricot)/surp RNA-binding domain-containing protein [Source:UniProtKB/TrEMBL;Acc:Q9SMU9]
gene:AT4G10860	AT4G10860	4	complement(6678666..6679508)	11.17	4.16	17.83	0	0	0	F8M12.2 protein [Source:UniProtKB/TrEMBL;Acc:O81627]
gene:AT4G25845	AT4G25845	4	13142088..13142821	4.38	4.15	17.7	0	0	0	Oxysterol-binding 4B-like protein [Source:UniProtKB/TrEMBL;Acc:Q2V3E8]
sks15	AT4G37160	4	complement(17494512..17497276)	0.71	4.14	17.66	8.72e-12	4.03e-10	2.21e-07	Sks15 [Source:UniProtKB/TrEMBL;Acc:A0A178UTS2]
WRKY72	AT5G15130	5	4904290..4907094	4.1	4.13	17.48	0	0	0	Probable WRKY transcription factor 72 [Source:UniProtKB/Swiss-Prot;Acc:Q9LXG8]
UGT73D1	AT3G53150	3	complement(19697607..19699392)	4.92	4.12	17.37	0	0	0	UDP-glucosyl transferase 73D1 [Source:TAIR;Acc:AT3G53150]
gene:AT2G40113	AT2G40113	2	16750035..16751314	1.01	4.11	17.32	3.21e-09	8.72e-08	8.14e-05	Pollen Ole e 1 allergen and extensin family protein [Source:UniProtKB/TrEMBL;Acc:Q58FY6]
gene:AT3G61198	AT3G61198	3	complement(22655884..22656599)	16.3	4.11	17.23	0	0	0	other RNA [Source:TAIR;Acc:AT3G61198]
gene:AT4G05540	AT4G05540	4	complement(2818521..2821065)	2.32	4.08	16.97	0	0	0	P-loop containing nucleoside triphosphate hydrolases superfamily protein [Source:UniProtKB/TrEMBL;Acc:F4JGH5]
2MMP	AT1G70170	1	26423874..26425356	1.56	4.04	16.48	1.47e-11	6.51e-10	3.73e-07	Metalloendoproteinase 2-MMP [Source:UniProtKB/Swiss-Prot;Acc:O04529]
PYL6	AT2G40330	2	complement(16844588..16846194)	1.11	4.03	16.35	4.55e-09	1.19e-07	0.000115	Abscisic acid receptor PYL6 [Source:UniProtKB/Swiss-Prot;Acc:Q8S8E3]
ERF013	AT1G77640	1	29178705..29179877	6.71	4.02	16.25	3.82e-13	2.23e-11	9.68e-09	Ethylene-responsive transcription factor ERF013 [Source:UniProtKB/Swiss-Prot;Acc:Q9CAP4]
gene:AT1G13540	AT1G13540	1	complement(4635463..4636805)	4.11	4.02	16.21	0	0	0	At1g13540 [Source:UniProtKB/TrEMBL;Acc:Q6NM24]
gene:AT1G51850	AT1G51850	1	complement(19252811..19256927)	57.36	4.02	16.21	0	0	0	Leucine-rich repeat protein kinase family protein [Source:TAIR;Acc:AT1G51850]
GLR2.5	AT5G11210	5	complement(3571020..3574817)	2.71	4.01	16.14	0	0	0	Glutamate receptor 2.5 [Source:UniProtKB/Swiss-Prot;Acc:Q9LFN5]
gene:AT4G24340	AT4G24340	4	12607371..12609252	1.29	4.01	16.08	6.06e-12	2.89e-10	1.54e-07	At4g24340 [Source:UniProtKB/TrEMBL;Acc:Q8GW53]
PME41	AT4G02330	4	1032350..1035055	125.92	4	15.99	0	0	0	Probable pectinesterase/pectinesterase inhibitor 41 [Source:UniProtKB/Swiss-Prot;Acc:Q8RXK7]
CRRSP57	AT5G41280	5	16509507..16511078	2.06	3.98	15.83	6.26e-13	3.51e-11	1.59e-08	Cysteine-rich repeat secretory protein 57 [Source:UniProtKB/Swiss-Prot;Acc:Q9FHD5]
WRKY62	AT5G01900	5	complement(350925..352095)	23.84	3.98	15.8	0	0	0	Uncharacterized protein At5g01900 (Fragment) [Source:UniProtKB/TrEMBL;Acc:C0SVM7]
ATGLR2.9	AT2G29100	2	complement(12501092..12504944)	2.73	3.98	15.78	0	0	0	Glutamate receptor [Source:UniProtKB/TrEMBL;Acc:A0A178VR79]
RBL17	AT1G74140	1	27876905..27879780	0.61	3.98	15.74	2.87e-07	4.72e-06	0.00726	Rhomboid-like protein 17, chloroplastic [Source:UniProtKB/Swiss-Prot;Acc:B3H707]
GLR1.3	AT5G48410	5	19620267..19623425	0.99	3.98	15.74	2.09e-14	1.44e-12	5.29e-10	Glutamate receptor 1.3 [Source:UniProtKB/Swiss-Prot;Acc:Q9FH75]
AtRLP21	AT2G25470	2	10838294..10842016	12.87	3.98	15.73	0	0	0	receptor like protein 21 [Source:TAIR;Acc:AT2G25470]
CAD8	AT4G37990	4	17855637..17857878	9.23	3.95	15.49	0	0	0	Cinnamyl alcohol dehydrogenase 8 [Source:UniProtKB/Swiss-Prot;Acc:Q02972]
gene:AT1G03850	AT1G03850	1	complement(975871..977911)	38.93	3.94	15.37	0	0	0	Glutaredoxin family protein [Source:TAIR;Acc:AT1G03850]
LYK2	AT3G01840	3	complement(296582..298648)	0.51	3.93	15.22	4.63e-08	9.39e-07	0.00117	Protein LYK2 [Source:UniProtKB/Swiss-Prot;Acc:Q9SGI7]
ATEXO70H2	AT2G39380	2	complement(16447006..16449083)	2.83	3.92	15.18	0	0	0	Exocyst subunit Exo70 family protein [Source:UniProtKB/TrEMBL;Acc:O80625]
ABCG37	AT3G53480	3	19825267..19831880	1.47	3.92	15.14	0	0	0	ABC transporter G family member 37 [Source:UniProtKB/Swiss-Prot;Acc:Q9LFH0]
KTI1	AT1G73260	1	complement(27547098..27548282)	1.1	3.91	15.04	9.96e-07	1.44e-05	0.03	Kunitz trypsin inhibitor 1 [Source:UniProtKB/Swiss-Prot;Acc:Q8RXD5]
gene:AT2G36690	AT2G36690	2	15379660..15382131	2.58	3.89	14.85	1.78e-15	1.41e-13	4.5e-11	2-oxoglutarate (2OG) and Fe(II)-dependent oxygenase superfamily protein [Source:UniProtKB/TrEMBL;Acc:F4INZ9]
ATEXT4	AT1G76930	1	complement(28895301..28897120)	425.51	3.89	14.77	0	0	0	extensin 4 [Source:TAIR;Acc:AT1G76930]
DTX30	AT5G38030	5	complement(15171143..15175566)	0.98	3.88	14.69	1.01e-11	4.63e-10	2.57e-07	Protein DETOXIFICATION 30 [Source:UniProtKB/Swiss-Prot;Acc:Q9LS19]
PME40	AT4G02320	4	complement(1022725..1026179)	0.6	3.87	14.62	8.57e-08	1.62e-06	0.00217	Pectinesterase [Source:UniProtKB/TrEMBL;Acc:A0A178V0A5]
gene:AT1G25460	AT1G25460	1	8942713..8944442	0.53	3.86	14.5	7.65e-07	1.13e-05	0.02	NAD(P)-binding Rossmann-fold superfamily protein [Source:TAIR;Acc:AT1G25460]
gene:AT2G39410	AT2G39410	2	16455569..16458363	1	3.86	14.48	5.86e-11	2.26e-09	1.48e-06	Alpha/beta-Hydrolases superfamily protein [Source:UniProtKB/TrEMBL;Acc:O80628]
GSTU8	AT3G09270	3	complement(2848183..2849686)	6.49	3.83	14.18	0	0	0	Glutathione S-transferase U8 [Source:UniProtKB/Swiss-Prot;Acc:Q9SR36]
gene:AT3G45660	AT3G45660	3	16761716..16764439	1.09	3.82	14.08	6e-15	4.47e-13	1.52e-10	Major facilitator superfamily protein [Source:UniProtKB/TrEMBL;Acc:A0A1I9LN67]
gene:AT2G27660	AT2G27660	2	complement(11798417..11800928)	46.46	3.79	13.82	0	0	0	Cysteine/Histidine-rich C1 domain family protein [Source:UniProtKB/TrEMBL;Acc:Q9ZUW8]
gene:AT5G36925	AT5G36925	5	complement(14565476..14566439)	13.96	3.75	13.46	0	0	0	Putative uncharacterized protein [Source:UniProtKB/TrEMBL;Acc:Q9FIW0]
gene:AT1G13530	AT1G13530	1	complement(4633590..4635129)	2.82	3.74	13.4	0	0	0	Protein of unknown function (DUF1262) [Source:TAIR;Acc:AT1G13530]
gene:AT5G19110	AT5G19110	5	complement(6411443..6413311)	0.89	3.74	13.39	6.53e-11	2.5e-09	1.65e-06	Eukaryotic aspartyl protease family protein [Source:TAIR;Acc:AT5G19110]
ERF014	AT1G44830	1	16933699..16934568	1.34	3.74	13.36	6.41e-09	1.62e-07	0.000162	Ethylene-responsive transcription factor ERF014 [Source:UniProtKB/Swiss-Prot;Acc:Q9LPE8]
UGT76E4	AT3G46690	3	complement(17197443..17199363)	5.2	3.74	13.33	1.11e-16	1.04e-14	2.81e-12	Glycosyltransferase (Fragment) [Source:UniProtKB/TrEMBL;Acc:W8Q337]
gene:AT5G24230	AT5G24230	5	8228829..8230964	4.34	3.74	13.32	0	0	0	At5g24230 [Source:UniProtKB/TrEMBL;Acc:Q8GW37]
ACS11	AT4G08040	4	4886962..4889224	4.78	3.73	13.26	7.77e-15	5.66e-13	1.97e-10	1-aminocyclopropane-1-carboxylate synthase 11 [Source:UniProtKB/Swiss-Prot;Acc:Q9S9U6]
gene:AT1G51620	AT1G51620	1	19140130..19141926	16.02	3.73	13.25	0	0	0	Protein kinase superfamily protein [Source:UniProtKB/TrEMBL;Acc:Q9C8H4]
gene:AT2G45360	AT2G45360	2	18698592..18699514	3.73	3.73	13.23	0	0	0	Ankyrin repeat/KH domain protein (DUF1442) [Source:UniProtKB/TrEMBL;Acc:O22136]
gene:AT5G44570	AT5G44570	5	17964416..17966496	10.96	3.72	13.21	0	0	0	unknown protein; FUNCTIONS IN: molecular_function unknown; INVOLVED IN: biological_process unknown; LOCATED IN: endomembrane system; EXPRESSED IN: leaf whorl, hypocotyl, sepal, flower, leaf; EXPRESSED DURING: petal differentiation and expansion stag /.../08 eight leaves visible; Ha. [Source:TAIR;Acc:AT5G44570]
FMO1	AT1G19250	1	complement(6650476..6653195)	3.62	3.71	13.09	2.03e-10	7.03e-09	5.14e-06	Probable flavin-containing monooxygenase 1 [Source:UniProtKB/Swiss-Prot;Acc:Q9LMA1]
gene:AT1G51860	AT1G51860	1	complement(19257403..19261794)	22.2	3.7	12.98	0	0	0	Probable LRR receptor-like serine/threonine-protein kinase At1g51860 [Source:UniProtKB/Swiss-Prot;Acc:C0LGG4]
CBL6	AT4G16350	4	complement(9242274..9243912)	2.8	3.68	12.81	8.88e-16	7.4e-14	2.25e-11	Calcineurin B-like protein 6 [Source:UniProtKB/Swiss-Prot;Acc:Q9C5P6]
gene:AT1G30720	AT1G30720	1	10897925..10899975	30.73	3.68	12.8	1.98e-13	1.19e-11	5.01e-09	Berberine bridge enzyme-like 10 [Source:UniProtKB/Swiss-Prot;Acc:Q9SA87]
RAX1	AT5G23000	5	7696135..7698022	0.51	3.66	12.65	9.3e-07	1.35e-05	0.02	Transcription factor RAX1 [Source:UniProtKB/Swiss-Prot;Acc:Q9FG68]
IAN7	AT1G33950	1	complement(12332834..12340409)	4.43	3.65	12.58	0	0	0	Immune-associated nucleotide-binding protein 7 [Source:UniProtKB/Swiss-Prot;Acc:Q9C8V2]
RSH4	AT1G30850	1	10985063..10986295	1.1	3.65	12.55	4.69e-10	1.49e-08	1.19e-05	Root hair specific 4 [Source:UniProtKB/TrEMBL;Acc:Q9SY31]
IOS1	AT1G51800	1	19214072..19218053	110.77	3.65	12.54	0	0	0	LRR receptor-like serine/threonine-protein kinase IOS1 [Source:UniProtKB/Swiss-Prot;Acc:Q9C8I6]
PER4	AT1G14540	1	complement(4974021..4975705)	3.45	3.65	12.52	1.42e-07	2.53e-06	0.0036	Peroxidase [Source:UniProtKB/TrEMBL;Acc:A0A178WND9]
PP2A7	AT5G45090	5	complement(18202617..18205000)	0.74	3.64	12.43	3.9e-07	6.19e-06	0.00987	Uncharacterized protein PHLOEM PROTEIN 2-LIKE A7 [Source:UniProtKB/Swiss-Prot;Acc:Q9FHE5]
LECRKA4.2	AT5G01550	5	complement(214373..216773)	7.29	3.6	12.17	0	0	0	lectin receptor kinase a4.1 [Source:TAIR;Acc:AT5G01550]
ABCB11	AT1G02520	1	523536..529069	1.16	3.6	12.15	0	0	0	ABC transporter B family member 11 [Source:UniProtKB/Swiss-Prot;Acc:Q9FWX7]
ANAC087	AT5G18270	5	complement(6040919..6043014)	5.45	3.59	12.05	0	0	0	NAC domain-containing protein 87 [Source:UniProtKB/Swiss-Prot;Acc:Q9FK44]
gene:AT5G53320	AT5G53320	5	complement(21636241..21638398)	2.3	3.58	11.94	0	0	0	At5g53320 [Source:UniProtKB/TrEMBL;Acc:B3LFA9]
AtRLP24	AT2G33020	2	complement(14013797..14016516)	8.08	3.57	11.86	0	0	0	Receptor like protein 24 [Source:UniProtKB/Swiss-Prot;Acc:O49329]
HSP17.7	AT5G12030	5	complement(3883957..3884838)	1.45	3.56	11.82	1e-09	3e-08	2.53e-05	17.7 kDa class II heat shock protein [Source:UniProtKB/Swiss-Prot;Acc:O81822]
gene:AT5G24206	AT5G24206	5	complement(8213626..8214689)	2.46	3.56	11.76	4.17e-09	1.1e-07	0.000106	other RNA [Source:TAIR;Acc:AT5G24206]
ATRLP40	AT3G24982	3	complement(9106000..9109971)	17.8	3.55	11.73	1.22e-15	9.91e-14	3.09e-11
gene:AT1G03660	AT1G03660	1	complement(911310..913808)	4.81	3.54	11.67	0	0	0	Ankyrin-repeat containing protein [Source:UniProtKB/TrEMBL;Acc:F4I2G0]
CYP82G1	AT3G25180	3	complement(9167138..9169301)	12.8	3.54	11.67	0	0	0	Cytochrome P450 82G1 [Source:UniProtKB/Swiss-Prot;Acc:Q9LSF8]
gene:AT3G47040	AT3G47040	3	complement(17324102..17327152)	0.29	3.54	11.63	1.19e-06	1.68e-05	0.03	Glycosyl hydrolase family protein [Source:UniProtKB/TrEMBL;Acc:F4JAB7]
ARL8D	AT3G49860	3	complement(18491084..18492241)	1.6	3.53	11.58	5.11e-09	1.32e-07	0.000129	ADP-ribosylation factor-like protein 8d [Source:UniProtKB/Swiss-Prot;Acc:F4IZ82]
SULTR1;2	AT1G78000	1	29327515..29333220	8.32	3.48	11.16	0	0	0	Sulfate transporter 1.2 [Source:UniProtKB/Swiss-Prot;Acc:Q9MAX3]
NHL10	AT2G35980	2	15110492..15111539	25.66	3.46	11.02	1.41e-13	8.81e-12	3.58e-09	NDR1/HIN1-like protein 10 [Source:UniProtKB/Swiss-Prot;Acc:Q9SJ52]
gene:AT1G13520	AT1G13520	1	complement(4631633..4633299)	1.12	3.44	10.88	8.72e-08	1.65e-06	0.00221	At1g13520 [Source:UniProtKB/TrEMBL;Acc:Q6NNH1]
gene:AT1G65240	AT1G65240	1	complement(24230867..24233523)	1.43	3.44	10.84	4.66e-13	2.68e-11	1.18e-08	Aspartic proteinase-like protein 2 [Source:UniProtKB/Swiss-Prot;Acc:Q9S9K4]
WRKY63	AT1G66600	1	24848320..24849543	1.71	3.44	10.84	1.88e-11	8.08e-10	4.77e-07	Probable WRKY transcription factor 63 [Source:UniProtKB/Swiss-Prot;Acc:Q9C6H5]
gene:AT3G12977	AT3G12977	3	4143524..4146037	1.21	3.43	10.81	2.47e-11	1.04e-09	6.25e-07	NAC (No Apical Meristem) domain transcriptional regulator superfamily protein [Source:UniProtKB/TrEMBL;Acc:Q9LSI1]
gene:AT4G10720	AT4G10720	4	6607797..6609559	0.58	3.43	10.8	6.19e-09	1.57e-07	0.000157	Ankyrin repeat family protein [Source:UniProtKB/TrEMBL;Acc:Q4V397]
gene:AT3G18250	AT3G18250	3	complement(6258060..6258426)	63.63	3.43	10.77	0	0	0	Putative membrane lipoprotein [Source:UniProtKB/TrEMBL;Acc:Q6E248]
PLL2	AT5G02400	5	513296..516075	2.88	3.42	10.72	0	0	0	Probable protein phosphatase 2C 66 [Source:UniProtKB/Swiss-Prot;Acc:Q9LZ86]
gene:AT3G14060	AT3G14060	3	complement(4656782..4657723)	16.8	3.39	10.52	0	0	0	At3g14060 [Source:UniProtKB/TrEMBL;Acc:Q9LVJ2]
LECRK11	AT3G45330	3	complement(16632261..16634569)	2.48	3.39	10.48	0	0	0	Putative L-type lectin-domain containing receptor kinase I.1 [Source:UniProtKB/Swiss-Prot;Acc:Q9M3E5]
gene:AT5G44572	AT5G44572	5	17968092..17970342	49.82	3.39	10.45	0	0	0	Transmembrane protein [Source:UniProtKB/TrEMBL;Acc:Q0WML3]
gene:AT1G65850	AT1G65850	1	24494678..24498826	0.34	3.38	10.44	4.09e-09	1.08e-07	0.000104	Disease resistance protein (TIR-NBS-LRR class) family [Source:UniProtKB/TrEMBL;Acc:F4IBL4]
gene:AT4G11170	AT4G11170	4	6811103..6817339	2.59	3.37	10.37	1.11e-16	1.04e-14	2.81e-12	Putative disease resistance protein At4g11170 [Source:UniProtKB/Swiss-Prot;Acc:O82500]
CYP76C2	AT2G45570	2	complement(18779321..18781973)	1.52	3.36	10.24	1.97e-10	6.84e-09	4.98e-06	Cytochrome P450 76C2 [Source:UniProtKB/Swiss-Prot;Acc:O64637]
GT-3B	AT2G38250	2	16018210..16020156	2.63	3.34	10.15	0	0	0	Trihelix transcription factor GT-3b [Source:UniProtKB/Swiss-Prot;Acc:O80450]
NUDT6	AT2G04450	2	1543320..1545535	104.18	3.34	10.14	0	0	0	Nudix hydrolase 6 [Source:UniProtKB/Swiss-Prot;Acc:Q9SJC4]
gene:AT5G03355	AT5G03355	5	817835..820008	8.73	3.31	9.94	0	0	0	Cysteine/histidine-rich C1 domain protein [Source:UniProtKB/TrEMBL;Acc:Q9LZF4]
gene:AT5G41730	AT5G41730	5	complement(16684606..16687706)	0.37	3.31	9.92	8.55e-09	2.11e-07	0.000217	Protein kinase family protein [Source:UniProtKB/TrEMBL;Acc:Q9FGG5]
gene:AT3G49340	AT3G49340	3	complement(18293173..18294621)	80.08	3.31	9.9	5.88e-13	3.32e-11	1.49e-08	Cysteine protease-like protein [Source:UniProtKB/TrEMBL;Acc:Q9SG15]
gene:AT2G37820	AT2G37820	2	15847450..15848659	0.88	3.3	9.86	5.21e-08	1.04e-06	0.00132	At2g37820 [Source:UniProtKB/TrEMBL;Acc:Q6NM27]
NUDT25	AT1G30110	1	10581735..10584152	7.43	3.3	9.82	0	0	0	Nudix hydrolase 25 [Source:UniProtKB/Swiss-Prot;Acc:Q9C6Z2]
ERF012	AT1G21910	1	7696427..7697831	27.1	3.29	9.79	1.01e-11	4.62e-10	2.55e-07	DREB26 [Source:UniProtKB/TrEMBL;Acc:A0A178W3Q9]
gene:AT4G22470	AT4G22470	4	complement(11840134..11841450)	94.27	3.29	9.76	2.4e-07	4.05e-06	0.00608	Protease inhibitor/seed storage/lipid transfer protein (LTP) family protein [Source:UniProtKB/TrEMBL;Acc:F4JLV4]
gene:AT3G27400	AT3G27400	3	10140200..10143249	65.87	3.27	9.66	0	0	0	Pectate lyase [Source:UniProtKB/TrEMBL;Acc:A0A1I9LNU6]
gene:AT1G36622	AT1G36622	1	complement(13835620..13836954)	9.88	3.27	9.62	0	0	0	Transmembrane protein [Source:UniProtKB/TrEMBL;Acc:Q1G3E7]
AZI1	AT4G12470	4	complement(7401087..7401951)	756.41	3.23	9.39	2.85e-08	6.15e-07	0.000721	pEARLI1-like lipid transfer protein 1 [Source:UniProtKB/Swiss-Prot;Acc:Q9SU35]
NRT3.1	AT5G50200	5	20436180..20437815	179.49	3.21	9.26	0	0	0	High-affinity nitrate transporter 3.1 [Source:UniProtKB/Swiss-Prot;Acc:Q9FGS5]
EXO	AT4G08950	4	5740219..5741591	37.86	3.2	9.2	1.47e-10	5.22e-09	3.72e-06	Protein EXORDIUM [Source:UniProtKB/Swiss-Prot;Acc:Q9ZPE7]
NIMIN-2	AT3G25882	3	complement(9470357..9471039)	53.8	3.2	9.16	0	0	0	NIMIN-2 [Source:UniProtKB/TrEMBL;Acc:A0A178VAB1]
DIR11	AT1G22900	1	complement(8103612..8104605)	13	3.19	9.15	0	0	0	Dirigent protein 11 [Source:UniProtKB/Swiss-Prot;Acc:Q67YM6]
gene:AT4G12735	AT4G12735	4	complement(7493716..7494234)	2.98	3.18	9.05	2.1e-10	7.21e-09	5.32e-06	At4g12735 [Source:UniProtKB/TrEMBL;Acc:Q8LCC1]
CHX16	AT1G64170	1	complement(23814984..23818481)	23.22	3.14	8.8	0	0	0	Cation/H(+) antiporter 16 [Source:UniProtKB/Swiss-Prot;Acc:Q1HDT3]
EP3	AT3G54420	3	20145905..20148266	17.16	3.13	8.78	0	0	0	EP3 [Source:UniProtKB/TrEMBL;Acc:A0A178VE44]
gene:AT5G35580	AT5G35580	5	13761823..13764106	1.08	3.13	8.75	1.48e-12	7.83e-11	3.76e-08	Protein kinase superfamily protein [Source:TAIR;Acc:AT5G35580]
gene:AT5G40510	AT5G40510	5	16228960..16231142	0.73	3.12	8.71	2.11e-10	7.22e-09	5.34e-06	Sucrase/ferredoxin-like family protein [Source:TAIR;Acc:AT5G40510]
gene:AT5G44390	AT5G44390	5	complement(17882079..17885012)	20.23	3.12	8.68	0	0	0	Berberine bridge enzyme-like 25 [Source:UniProtKB/Swiss-Prot;Acc:Q9FKU9]
gene:AT1G44130	AT1G44130	1	complement(16787508..16789436)	4.69	3.11	8.61	5.55e-16	4.8e-14	1.41e-11	Eukaryotic aspartyl protease family protein [Source:UniProtKB/TrEMBL;Acc:Q9C6Y5]
gene:AT5G61490	AT5G61490	5	24732597..24733824	1.21	3.1	8.58	5.29e-09	1.36e-07	0.000134	Transmembrane protein [Source:UniProtKB/TrEMBL;Acc:Q9FKH0]
NAC047	AT3G04070	3	complement(1061300..1063234)	16.5	3.1	8.55	1.25e-07	2.26e-06	0.00316	NAC transcription factor 47 [Source:UniProtKB/Swiss-Prot;Acc:Q84TD6]
CXE17	AT5G16080	5	complement(5252251..5253790)	1.64	3.09	8.5	4e-11	1.6e-09	1.01e-06	Probable carboxylesterase 17 [Source:UniProtKB/Swiss-Prot;Acc:Q9LFR7]
CWINV1	AT3G13790	3	complement(4532762..4535914)	105.4	3.09	8.49	0	0	0	Beta-fructofuranosidase, insoluble isoenzyme CWINV1 [Source:UniProtKB/Swiss-Prot;Acc:Q43866]
gene:AT1G51890	AT1G51890	1	complement(19274604..19278798)	38.26	3.08	8.46	0	0	0	Leucine-rich repeat protein kinase family protein [Source:TAIR;Acc:AT1G51890]
PER52	AT5G05340	5	complement(1578869..1580875)	9.47	3.08	8.46	0	0	0	Peroxidase 52 [Source:UniProtKB/Swiss-Prot;Acc:Q9FLC0]
BCB	AT5G20230	5	6826365..6827748	449.64	3.08	8.45	0	0	0	SAG14 [Source:UniProtKB/TrEMBL;Acc:A0A178UM84]
gene:AT1G53625	AT1G53625	1	complement(20014379..20015038)	15.52	3.08	8.43	1.57e-14	1.1e-12	3.96e-10	At1g53625 [Source:UniProtKB/TrEMBL;Acc:Q9LPH9]
PME20	AT2G47550	2	19508929..19511792	1.58	3.07	8.4	3.07e-13	1.82e-11	7.76e-09	Probable pectinesterase/pectinesterase inhibitor 20 [Source:UniProtKB/Swiss-Prot;Acc:O22256]
TOM7-2	AT1G64220	1	complement(23833088..23833393)	2.95	3.06	8.36	1.57e-07	2.77e-06	0.00399	Mitochondrial import receptor subunit TOM7-2 [Source:UniProtKB/Swiss-Prot;Acc:Q3ECI7]
GSTU11	AT1G69930	1	complement(26337481..26338818)	1.72	3.06	8.36	3.74e-12	1.86e-10	9.48e-08	Glutathione S-transferase U11 [Source:UniProtKB/Swiss-Prot;Acc:Q9CAS6]
AIG1	AT1G33960	1	12346138..12348733	113.41	3.06	8.34	0	0	0	P-loop containing nucleoside triphosphate hydrolases superfamily protein [Source:TAIR;Acc:AT1G33960]
NPF5.2	AT5G46050	5	complement(18674968..18679191)	44.63	3.05	8.29	0	0	0	Protein NRT1/ PTR FAMILY 5.2 [Source:UniProtKB/Swiss-Prot;Acc:Q9FNL7]
GRXC9	AT1G28480	1	complement(10013434..10014256)	15.27	3.04	8.24	0	0	0	Glutaredoxin-C9 [Source:UniProtKB/Swiss-Prot;Acc:Q9SGP6]
gene:AT4G01700	AT4G01700	4	complement(732313..733510)	169.92	3.02	8.1	0	0	0	At4g01700 [Source:UniProtKB/TrEMBL;Acc:Q9ZSI6]
gene:AT5G44575	AT5G44575	5	17973775..17975120	128.65	3.01	8.07	0	0	0	At5g44575 [Source:UniProtKB/TrEMBL;Acc:Q8GWN6]
GLR1.2	AT5G48400	5	19616066..19619508	2.56	3.01	8.06	1.11e-16	1.04e-14	2.81e-12	Glutamate receptor 1.2 [Source:UniProtKB/Swiss-Prot;Acc:Q9LV72]
ATL9	AT2G35000	2	complement(14751541..14753319)	1.48	3.01	8.04	2.78e-15	2.14e-13	7.03e-11	E3 ubiquitin-protein ligase ATL9 [Source:UniProtKB/Swiss-Prot;Acc:O64763]
gene:AT4G07820	AT4G07820	4	complement(4636624..4637450)	3.17	3	8.01	1.4e-12	7.39e-11	3.53e-08	At4g07820 [Source:UniProtKB/TrEMBL;Acc:Q9ZPG2]
gene:AT1G66465	AT1G66465	1	24788868..24790516	26.49	2.99	7.96	0	0	0	Transmembrane protein [Source:UniProtKB/TrEMBL;Acc:A0A1P8ASK0]
gene:AT3G44326	AT3G44326	3	complement(16000879..16002163)	0.73	2.99	7.95	1.07e-07	1.98e-06	0.00271	F-box protein At3g44326 [Source:UniProtKB/Swiss-Prot;Acc:Q2V3R1]
gene:AT2G44390	AT2G44390	2	complement(18325811..18326551)	1.36	2.99	7.94	2.32e-07	3.93e-06	0.00588	Cysteine/Histidine-rich C1 domain family protein [Source:UniProtKB/TrEMBL;Acc:O64873]
gene:AT5G53110	AT5G53110	5	21528950..21533159	20.79	2.98	7.89	0	0	0	RING/U-box superfamily protein [Source:UniProtKB/TrEMBL;Acc:F4KJ04]
gene:AT1G65481	AT1G65481	1	complement(24340736..24341919)	2.69	2.98	7.88	1.7e-11	7.37e-10	4.31e-07	unknown protein; FUNCTIONS IN: molecular_function unknown; INVOLVED IN: biological_process unknown; LOCATED IN: endomembrane system. [Source:TAIR;Acc:AT1G65481]
gene:AT4G40020	AT4G40020	4	complement(18553168..18555355)	1.33	2.98	7.87	1.2e-14	8.53e-13	3.04e-10	Myosin heavy chain-related protein [Source:UniProtKB/TrEMBL;Acc:Q9SMQ3]
gene:AT3G15357	AT3G15357	3	5187082..5187789	1.66	2.97	7.83	2.66e-08	5.81e-07	0.000673	At3g15357 [Source:UniProtKB/TrEMBL;Acc:Q8LDR8]
gene:AT5G38900	AT5G38900	5	complement(15573505..15575712)	17.74	2.96	7.79	0	0	0	Thioredoxin superfamily protein [Source:TAIR;Acc:AT5G38900]
gene:AT1G65845	AT1G65845	1	complement(24493011..24493923)	250.72	2.96	7.78	6.66e-16	5.64e-14	1.69e-11	At1g65844 [Source:UniProtKB/TrEMBL;Acc:Q9SHX3]
CAX3	AT3G51860	3	19239305..19242913	21.92	2.95	7.73	8.88e-16	7.4e-14	2.25e-11	Vacuolar cation/proton exchanger [Source:UniProtKB/TrEMBL;Acc:A0A1I9LSS9]
WRKY18	AT4G31800	4	15382777..15385100	71.48	2.95	7.71	0	0	0	WRKY like transcription factor [Source:UniProtKB/TrEMBL;Acc:Q0WTZ3]
gene:AT1G30730	AT1G30730	1	10900681..10902626	16.37	2.94	7.69	2.18e-08	4.87e-07	0.000553	Berberine bridge enzyme-like 11 [Source:UniProtKB/Swiss-Prot;Acc:Q9SA88]
AtRLP53	AT5G27060	5	complement(9521978..9525478)	13.17	2.94	7.69	0	0	0	receptor like protein 53 [Source:TAIR;Acc:AT5G27060]
WAKL4	AT1G16150	1	5532298..5535060	1.65	2.94	7.65	1.51e-13	9.36e-12	3.83e-09	Wall-associated receptor kinase-like 4 [Source:UniProtKB/Swiss-Prot;Acc:Q9S9M2]
ALD1	AT2G13810	2	5768417..5772266	6.99	2.94	7.65	2.6e-14	1.77e-12	6.58e-10	EDTS5 [Source:UniProtKB/TrEMBL;Acc:A0A178VQ02]
PI4KG3	AT5G24240	5	complement(8230916..8234150)	0.44	2.93	7.63	1.94e-08	4.39e-07	0.00049	Phosphatidylinositol 4-kinase gamma 3 [Source:UniProtKB/Swiss-Prot;Acc:Q9FNF8]
WRKY29	AT4G23550	4	12291632..12293367	1.96	2.92	7.59	3.28e-09	8.86e-08	8.32e-05	WRKY29 [Source:UniProtKB/TrEMBL;Acc:A0A178V2E9]
GAD1	AT5G17330	5	5710910..5715075	6.5	2.91	7.53	0	0	0	Glutamate decarboxylase 1 [Source:UniProtKB/Swiss-Prot;Acc:Q42521]
FAR5	AT3G44550	3	16137576..16142270	2.05	2.91	7.52	4.44e-16	3.92e-14	1.12e-11	Probable fatty acyl-CoA reductase 5 [Source:UniProtKB/Swiss-Prot;Acc:Q0WRB0]
IDA	AT1G68765	1	complement(25829917..25830781)	1.1	2.89	7.4	1.86e-06	2.53e-05	0.05	IDA [Source:UniProtKB/TrEMBL;Acc:A0A178WMB5]
KAT3	AT4G32650	4	complement(15751271..15755047)	9.7	2.89	7.39	0	0	0	KC1 [Source:UniProtKB/TrEMBL;Acc:A0A178UVX9]
GASA5	AT3G02885	3	complement(637921..639242)	10.37	2.88	7.35	5.54e-13	3.14e-11	1.4e-08	Gibberellin-regulated protein 5 [Source:UniProtKB/Swiss-Prot;Acc:Q84J95]
PER58	AT5G19880	5	complement(6720384..6722477)	1.99	2.88	7.34	1.2e-11	5.4e-10	3.03e-07	Peroxidase 58 [Source:UniProtKB/Swiss-Prot;Acc:P59120]
gene:AT1G33840	AT1G33840	1	complement(12283725..12285371)	1.64	2.87	7.33	1.93e-11	8.25e-10	4.89e-07	Protein of unknown function (DUF567) [Source:TAIR;Acc:AT1G33840]
RABA1E	AT4G18430	4	complement(10183671..10185383)	4.75	2.87	7.33	1.64e-11	7.13e-10	4.15e-07	Ras-related protein RABA1e [Source:UniProtKB/Swiss-Prot;Acc:O49513]
CHX18	AT5G41610	5	complement(16638302..16641933)	2.52	2.87	7.33	1.2e-12	6.43e-11	3.05e-08	Cation/H(+) antiporter 18 [Source:UniProtKB/Swiss-Prot;Acc:Q9FFR9]
gene:AT2G41800	AT2G41800	2	complement(17436443..17438168)	42.09	2.87	7.32	1.11e-16	1.04e-14	2.81e-12	At2g41800/T11A7.10 [Source:UniProtKB/TrEMBL;Acc:O22940]
EXLA1	AT3G45970	3	16896166..16897308	12.23	2.87	7.29	9.7e-10	2.91e-08	2.46e-05	Expansin-like A1 [Source:UniProtKB/Swiss-Prot;Acc:Q9LZT4]
NHL13	AT2G27080	2	11563933..11567504	20.52	2.86	7.25	6.55e-12	3.11e-10	1.66e-07	NDR1/HIN1-like protein 13 [Source:UniProtKB/Swiss-Prot;Acc:Q9ZVD2]
gene:AT2G38870	AT2G38870	2	complement(16236257..16237280)	88.27	2.86	7.25	0	0	0	Putative protease inhibitor [Source:UniProtKB/TrEMBL;Acc:Q9ZV18]
gene:AT3G59850	AT3G59850	3	complement(22109103..22111732)	0.98	2.86	7.25	2.6e-08	5.69e-07	0.000658	Pectin lyase-like superfamily protein [Source:UniProtKB/TrEMBL;Acc:A0A1I9LP65]
CRK20	AT4G23280	4	12174733..12177576	3.55	2.86	7.25	8.88e-16	7.4e-14	2.25e-11	Putative cysteine-rich receptor-like protein kinase 20 [Source:UniProtKB/Swiss-Prot;Acc:O65479]
ZAT7	AT3G46090	3	complement(16925881..16926883)	17.19	2.85	7.23	0	0	0	ZAT7 [Source:UniProtKB/TrEMBL;Acc:A0A178VI57]
gene:AT5G55050	AT5G55050	5	22337626..22340389	46.86	2.85	7.21	0	0	0	GDSL esterase/lipase At5g55050 [Source:UniProtKB/Swiss-Prot;Acc:Q9FIA1]
gene:AT4G09420	AT4G09420	4	complement(5961979..5964054)	8.52	2.85	7.19	0	0	0	Disease resistance protein (TIR-NBS class) [Source:UniProtKB/TrEMBL;Acc:Q9M0Q0]
CAT1_2	AT4G21120	4	11269985..11274007	25.44	2.84	7.17	0	0	0	CAT1 [Source:UniProtKB/TrEMBL;Acc:A0A178UYU0]
WRKY38	AT5G22570	5	complement(7495455..7496990)	35.74	2.84	7.17	0	0	0	Probable WRKY transcription factor 38 [Source:UniProtKB/Swiss-Prot;Acc:Q8GWF1]
gene:AT1G67520	AT1G67520	1	complement(25302628..25306357)	4.36	2.84	7.15	0	0	0	lectin protein kinase family protein [Source:TAIR;Acc:AT1G67520]
gene:AT1G13550	AT1G13550	1	complement(4636984..4638330)	3.02	2.83	7.12	3.77e-13	2.21e-11	9.56e-09	Putative uncharacterized protein [Source:UniProtKB/TrEMBL;Acc:Q3EDD3]
GRXS7	AT4G15670	4	8929031..8929813	5.79	2.82	7.07	3.98e-07	6.3e-06	0.01	Monothiol glutaredoxin-S7 [Source:UniProtKB/Swiss-Prot;Acc:Q6NLU2]
gene:AT5G51465	AT5G51465	5	complement(20904578..20905568)	18.37	2.82	7.05	0	0	0
gene:AT3G62280	AT3G62280	3	complement(23049324..23051309)	1.35	2.81	6.99	1.6e-11	6.99e-10	4.05e-07	GDSL esterase/lipase At3g62280 [Source:UniProtKB/Swiss-Prot;Acc:Q6NLP7]
SHM5	AT4G13890	4	complement(8031972..8033731)	3.79	2.8	6.97	0	0	0	Serine hydroxymethyltransferase 5 [Source:UniProtKB/Swiss-Prot;Acc:Q9SVM4]
PP2A5_1	AT1G65390	1	24292372..24294740	6.85	2.8	6.94	1.11e-15	9.04e-14	2.81e-11	Protein PHLOEM PROTEIN 2-LIKE A5 [Source:UniProtKB/Swiss-Prot;Acc:Q9C5Q9]
gene:AT1G33612	AT1G33612	1	12191133..12193270	1.95	2.79	6.93	3.33e-16	3.01e-14	8.44e-12	Leucine-rich repeat (LRR) family protein [Source:UniProtKB/TrEMBL;Acc:F4HR92]
gene:AT4G34380	AT4G34380	4	16438469..16440641	0.98	2.79	6.92	2.85e-10	9.46e-09	7.23e-06	At4g34380 [Source:UniProtKB/TrEMBL;Acc:Q9SZ03]
XTH23	AT4G25810	4	13128394..13129927	4.78	2.79	6.9	5.88e-08	1.16e-06	0.00149	Probable xyloglucan endotransglucosylase/hydrolase protein 23 [Source:UniProtKB/Swiss-Prot;Acc:Q38910]
gene:AT4G13860	AT4G13860	4	8022497..8023603	1.61	2.78	6.88	2.13e-07	3.64e-06	0.00539	At4g13860 [Source:UniProtKB/TrEMBL;Acc:Q6ID29]
FAD-OXR	AT4G20860	4	11172622..11174467	75.08	2.78	6.88	0	0	0	Berberine bridge enzyme-like 22 [Source:UniProtKB/Swiss-Prot;Acc:Q9SUC6]
NIMIN-1	AT1G02450	1	complement(497917..498539)	31.68	2.77	6.8	0	0	0	NIMIN1 [Source:UniProtKB/TrEMBL;Acc:A0A178WC43]
CRK13	AT4G23210	4	complement(12148673..12151638)	73.98	2.77	6.8	2.22e-16	2.05e-14	5.62e-12	Cysteine-rich receptor-like protein kinase 13 [Source:UniProtKB/Swiss-Prot;Acc:Q0PW40]
ATTI1	AT2G43510	2	18066960..18067860	126.23	2.76	6.77	0	0	0	TI1 [Source:UniProtKB/TrEMBL;Acc:A0A178VRC4]
gene:AT3G09960	AT3G09960	3	3061945..3063594	2.1	2.76	6.75	5.24e-10	1.64e-08	1.33e-05	Calcineurin-like metallo-phosphoesterase superfamily protein [Source:UniProtKB/TrEMBL;Acc:Q8LEC0]
ZAT8	AT3G46080	3	complement(16922514..16923299)	6.29	2.75	6.71	1.54e-12	8.06e-11	3.9e-08	Zinc finger protein ZAT8 [Source:UniProtKB/Swiss-Prot;Acc:Q9LX85]
FLOT2	AT5G25260	5	8752684..8754522	47.64	2.74	6.7	0	0	0	Flotillin-like protein 2 [Source:UniProtKB/Swiss-Prot;Acc:Q4V3D6]
CHI	AT2G43570	2	complement(18076166..18077517)	82.14	2.73	6.63	0	0	0	CHI [Source:UniProtKB/TrEMBL;Acc:A0A178W3M3]
gene:AT5G50560	AT5G50560	5	20579027..20579633	1.52	2.73	6.62	1.28e-07	2.31e-06	0.00324	At5g50660 [Source:UniProtKB/TrEMBL;Acc:Q9LUF5]
LECRK13	AT3G45410	3	complement(16653899..16656575)	2.25	2.72	6.59	0	0	0	L-type lectin-domain containing receptor kinase I.3 [Source:UniProtKB/Swiss-Prot;Acc:Q9M3D8]
gene:AT4G09430	AT4G09430	4	5970908..5973113	0.5	2.72	6.59	1.59e-06	2.19e-05	0.04	Disease resistance protein (TIR-NBS-LRR class) family [Source:TAIR;Acc:AT4G09430]
SDR3B	AT2G47140	2	complement(19350672..19352088)	1.02	2.71	6.57	3.73e-08	7.75e-07	0.000945	Short-chain dehydrogenase reductase 3b [Source:UniProtKB/Swiss-Prot;Acc:Q94K41]
AZF1	AT5G67450	5	complement(26918765..26920179)	39.38	2.71	6.55	0	0	0	ZF1 [Source:UniProtKB/TrEMBL;Acc:A0A178UTI6]
PCR2	AT1G14870	1	complement(5128344..5129731)	22.3	2.71	6.52	5.83e-14	3.84e-12	1.48e-09	PCR2 [Source:UniProtKB/TrEMBL;Acc:A0A178WDU8]
SAG13	AT2G29350	2	12600914..12602556	39.92	2.71	6.52	0	0	0	SAG13 [Source:UniProtKB/TrEMBL;Acc:A0A178VTS8]
MYB15	AT3G23250	3	8309209..8310910	9.26	2.7	6.49	0	0	0	Transcription factor MYB15 [Source:UniProtKB/Swiss-Prot;Acc:Q9LTC4]
PCR1	AT1G14880	1	complement(5132506..5133860)	1.439.55	2.69	6.47	1.11e-16	1.04e-14	2.81e-12	Protein PLANT CADMIUM RESISTANCE 1 [Source:UniProtKB/Swiss-Prot;Acc:Q9LQU2]
gene:AT3G21080	AT3G21080	3	complement(7388258..7390031)	43.8	2.67	6.37	2.56e-12	1.29e-10	6.48e-08	ABC transporter-like protein [Source:UniProtKB/TrEMBL;Acc:Q9LJC4]
CHX17	AT4G23700	4	complement(12342376..12346051)	3.42	2.66	6.32	8.93e-07	1.31e-05	0.02	Cation/H(+) antiporter 17 [Source:UniProtKB/Swiss-Prot;Acc:Q9SUQ7]
MED37D	AT5G02490	5	complement(550035..552827)	53.96	2.65	6.3	0	0	0	Probable mediator of RNA polymerase II transcription subunit 37c [Source:UniProtKB/Swiss-Prot;Acc:P22954]
F6'H1	AT3G13610	3	4449259..4450811	2.57	2.65	6.27	2.95e-09	8.07e-08	7.48e-05	Feruloyl CoA ortho-hydroxylase 1 [Source:UniProtKB/Swiss-Prot;Acc:Q9LHN8]
HSP17.6	AT5G12020	5	complement(3882231..3883111)	1.14	2.64	6.24	1.78e-06	2.42e-05	0.04	17.6 kDa class II heat shock protein [Source:UniProtKB/Swiss-Prot;Acc:P29830]
gene:AT5G62770	AT5G62770	5	25210301..25211665	33.05	2.64	6.22	0	0	0	At5g62770 [Source:UniProtKB/TrEMBL;Acc:Q9FM16]
gene:AT4G03540	AT4G03540	4	1569937..1571737	1.39	2.63	6.19	2.73e-08	5.94e-07	0.000691	CASP-like protein [Source:UniProtKB/TrEMBL;Acc:A0A178V2N5]
SDR4	AT3G29250	3	complement(11193389..11195171)	1.09	2.63	6.17	9.08e-07	1.33e-05	0.02	Short-chain dehydrogenase reductase 4 [Source:UniProtKB/Swiss-Prot;Acc:F4J2Z7]
gene:AT3G51350	AT3G51350	3	complement(19060261..19063538)	4.26	2.63	6.17	0	0	0	Eukaryotic aspartyl protease family protein [Source:UniProtKB/TrEMBL;Acc:F4J3C0]
ATGLR2.8	AT2G29110	2	complement(12506795..12510624)	6.05	2.62	6.14	1.01e-12	5.44e-11	2.55e-08	Glutamate receptor [Source:UniProtKB/TrEMBL;Acc:A0A178VW76]
NHL6	AT1G65690	1	complement(24431417..24433165)	28.38	2.61	6.11	0	0	0	NDR1/HIN1-like protein 6 [Source:UniProtKB/Swiss-Prot;Acc:Q8LD98]
ERF113	AT5G13330	5	4271730..4274674	1.91	2.61	6.1	9.62e-08	1.8e-06	0.00244	Rap2.6L [Source:UniProtKB/TrEMBL;Acc:A0A178UKL8]
gene:AT3G19680	AT3G19680	3	6840281..6842320	84.9	2.6	6.08	2.06e-11	8.74e-10	5.21e-07	Uncharacterized protein At3g19680 [Source:UniProtKB/TrEMBL;Acc:Q9LJM6]
gene:AT4G09770	AT4G09770	4	complement(6154259..6155953)	2.71	2.6	6.08	4.3e-14	2.87e-12	1.09e-09	TRAF-like family protein [Source:TAIR;Acc:AT4G09770]
gene:AT4G20460	AT4G20460	4	complement(11029736..11032677)	7.86	2.6	6.06	0	0	0	Probable UDP-arabinose 4-epimerase 3 [Source:UniProtKB/Swiss-Prot;Acc:Q9SUN3]
ChiC	AT4G19810	4	complement(10763206..10765795)	1.25	2.6	6.05	1.17e-09	3.44e-08	2.96e-05	Class V chitinase [Source:UniProtKB/Swiss-Prot;Acc:O81862]
PME32	AT3G43270	3	complement(15222125..15225495)	45.14	2.6	6.04	0	0	0	Probable pectinesterase/pectinesterase inhibitor 32 [Source:UniProtKB/Swiss-Prot;Acc:Q9LXK7]
gene:AT5G38350	AT5G38350	5	15328569..15331528	0.56	2.59	6	7.65e-08	1.47e-06	0.00194	Disease resistance protein (NBS-LRR class) family [Source:UniProtKB/TrEMBL;Acc:Q9FF28]
PUB22	AT3G52450	3	complement(19440617..19442427)	8.72	2.58	5.97	7.59e-12	3.55e-10	1.92e-07	RING-type E3 ubiquitin transferase [Source:UniProtKB/TrEMBL;Acc:A0A178VML4]
CYP71A12	AT2G30750	2	complement(13099486..13101371)	4.41	2.58	5.96	5.39e-07	8.28e-06	0.01	Cytochrome P450 71A12 [Source:UniProtKB/Swiss-Prot;Acc:O49340]
gene:AT4G39830	AT4G39830	4	18478890..18481343	14.5	2.58	5.96	0	0	0	At4g39830 [Source:UniProtKB/TrEMBL;Acc:O65670]
ATL70	AT2G35910	2	complement(15072887..15074140)	11.46	2.57	5.93	0	0	0	RING-H2 finger protein ATL70 [Source:UniProtKB/Swiss-Prot;Acc:Q8RX29]
SAUR36	AT2G45210	2	18641563..18642739	8.13	2.57	5.93	2.78e-14	1.88e-12	7.03e-10	Auxin-responsive protein SAUR36 [Source:UniProtKB/Swiss-Prot;Acc:O22150]
AGP5	AT1G35230	1	12917070..12917829	109.41	2.57	5.92	0	0	0	Classical arabinogalactan protein 5 [Source:UniProtKB/Swiss-Prot;Acc:Q8LCE4]
LHT1	AT5G40780	5	16323567..16327382	138.01	2.57	5.92	0	0	0	Lysine histidine transporter 1 [Source:UniProtKB/Swiss-Prot;Acc:Q9FKS8]
gene:AT3G51330	AT3G51330	3	complement(19053272..19056447)	82.17	2.56	5.91	4.44e-16	3.92e-14	1.12e-11	Eukaryotic aspartyl protease family protein [Source:UniProtKB/TrEMBL;Acc:Q84WU7]
gene:AT1G65486	AT1G65486	1	24349399..24350524	79.7	2.56	5.88	0	0	0	unknown protein; FUNCTIONS IN: molecular_function unknown; INVOLVED IN: biological_process unknown; LOCATED IN: endomembrane system; BEST Arabidopsis thaliana protein match is: unknown protein (TAIR:AT1G65490.1); Ha. [Source:TAIR;Acc:AT1G65486]
GLP4	AT1G09560	1	3093644..3094954	344.4	2.55	5.87	0	0	0	Germin-like protein subfamily 2 member 1 [Source:UniProtKB/Swiss-Prot;Acc:P94014]
gene:AT5G50660	AT5G50660	5	20612369..20612975	1.45	2.55	5.85	1.97e-07	3.4e-06	0.00499	At5g50660 [Source:UniProtKB/TrEMBL;Acc:Q9LUF5]
FH8	AT1G70140	1	complement(26412500..26415258)	6.26	2.54	5.81	0	0	0	Formin-like protein 8 [Source:UniProtKB/Swiss-Prot;Acc:O04532]
PDF1.4	AT1G19610	1	complement(6781483..6782216)	58.25	2.54	5.8	1.49e-09	4.3e-08	3.78e-05	Defensin-like protein 19 [Source:UniProtKB/Swiss-Prot;Acc:P82787]
gene:AT5G44568	AT5G44568	5	complement(17961019..17962276)	290.46	2.53	5.76	0	0	0	Transmembrane protein [Source:UniProtKB/TrEMBL;Acc:Q570K8]
ATL40	AT2G42350	2	17639001..17640300	4.44	2.52	5.74	5.22e-15	3.9e-13	1.32e-10	RING-H2 finger protein ATL40 [Source:UniProtKB/Swiss-Prot;Acc:Q9SLC4]
AtRLP11	AT1G71390	1	26906401..26908975	2.06	2.51	5.69	1.47e-11	6.51e-10	3.73e-07	receptor like protein 11 [Source:TAIR;Acc:AT1G71390]
ZAT12	AT5G59820	5	24102814..24103794	23.15	2.51	5.69	1.11e-16	1.04e-14	2.81e-12	Zinc finger protein ZAT12 [Source:UniProtKB/Swiss-Prot;Acc:Q42410]
LRX3	AT4G13340	4	7758275..7761362	83.18	2.51	5.68	1.64e-14	1.15e-12	4.16e-10	Leucine-rich repeat extensin-like protein 3 [Source:UniProtKB/Swiss-Prot;Acc:Q9T0K5]
HA2	AT4G30190	4	complement(14770395..14776247)	182.26	2.49	5.62	0	0	0	Plasma membrane ATPase [Source:UniProtKB/TrEMBL;Acc:F4JPJ7]
gene:AT5G24205	AT5G24205	5	complement(8210822..8213086)	1.17	2.48	5.59	1.14e-06	1.63e-05	0.03	other RNA [Source:TAIR;Acc:AT5G24205]
WRKY22	AT4G01250	4	complement(522530..524249)	23.86	2.48	5.57	0	0	0	WRKY transcription factor 22 [Source:UniProtKB/Swiss-Prot;Acc:O04609]
gene:AT5G07150	AT5G07150	5	2215627..2218171	3.56	2.47	5.55	0	0	0	Leucine-rich repeat protein kinase family protein [Source:TAIR;Acc:AT5G07150]
LLP	AT5G03350	5	complement(815610..816670)	1.488.58	2.47	5.54	1.01e-13	6.39e-12	2.56e-09	Lectin-like protein [Source:UniProtKB/Swiss-Prot;Acc:Q9LZF5]
gene:AT1G65500	AT1G65500	1	24357749..24358732	53.04	2.46	5.51	0	0	0	F5I14.4 protein [Source:UniProtKB/TrEMBL;Acc:O04468]
ATY1	AT1G76760	1	complement(28811685..28813164)	4.08	2.46	5.5	8.5e-14	5.47e-12	2.15e-09	TY1 [Source:UniProtKB/TrEMBL;Acc:A0A178WE50]
HSFA2	AT2G26150	2	11135624..11137792	1.57	2.45	5.46	9.57e-11	3.52e-09	2.42e-06	Heat stress transcription factor A-2 [Source:UniProtKB/Swiss-Prot;Acc:O80982]
gene:AT1G20310	AT1G20310	1	7032070..7033329	2.59	2.44	5.44	7.02e-09	1.76e-07	0.000178	Syringolide-induced protein [Source:UniProtKB/TrEMBL;Acc:Q8L956]
gene:AT1G55775	AT1G55775	1	complement(20852491..20853395)	2.57	2.44	5.42	7.29e-07	1.09e-05	0.02
HSP17.8	AT1G07400	1	2274926..2275783	1.41	2.43	5.4	1.3e-06	1.83e-05	0.03	17.8 kDa class I heat shock protein [Source:UniProtKB/Swiss-Prot;Acc:Q9LNW0]
AAP3	AT1G77380	1	complement(29074879..29077390)	1.68	2.43	5.4	8.38e-12	3.89e-10	2.12e-07	ATAAP3 [Source:UniProtKB/TrEMBL;Acc:A0A178W3U1]
gene:AT3G13433	AT3G13433	3	4374214..4374784	4.63	2.43	5.38	2.84e-07	4.68e-06	0.00719	Transmembrane protein [Source:UniProtKB/TrEMBL;Acc:F4JDB5]
UGT73B3	AT4G34131	4	complement(16343057..16344818)	3.26	2.43	5.38	1.33e-15	1.08e-13	3.37e-11	UDP-glycosyltransferase 73B3 [Source:UniProtKB/Swiss-Prot;Acc:Q8W491]
XTH22	AT5G57560	5	complement(23307006..23308680)	71.97	2.42	5.34	1.34e-06	1.87e-05	0.03	Xyloglucan endotransglucosylase/hydrolase [Source:UniProtKB/TrEMBL;Acc:A0A178UQX4]
PHO1-H4	AT4G25350	4	complement(12962965..12966629)	2.91	2.41	5.32	6.66e-16	5.64e-14	1.69e-11	Phosphate transporter PHO1 homolog 4 [Source:UniProtKB/Swiss-Prot;Acc:Q6R8G6]
VSR6	AT1G30900	1	10996870..11000809	60.93	2.4	5.28	0	0	0	Vacuolar-sorting receptor 6 [Source:UniProtKB/Swiss-Prot;Acc:Q9FYH7]
CHIB1	AT5G24090	5	complement(8143545..8145252)	1.44	2.4	5.28	1.17e-06	1.67e-05	0.03	Acidic endochitinase [Source:UniProtKB/Swiss-Prot;Acc:P19172]
gene:AT4G18630	AT4G18630	4	10256777..10258957	6.5	2.4	5.27	2.78e-15	2.14e-13	7.03e-11	Uncharacterized protein At4g18630/F28A21_40 [Source:UniProtKB/TrEMBL;Acc:Q8GYP4]
BAP1	AT3G61190	3	complement(22650159..22651636)	16.63	2.39	5.26	8.88e-16	7.4e-14	2.25e-11	BON1-associated protein 1 [Source:UniProtKB/Swiss-Prot;Acc:Q941L2]
ACA13	AT3G22910	3	complement(8116292..8119490)	9.64	2.39	5.25	0	0	0	Putative calcium-transporting ATPase 13, plasma membrane-type [Source:UniProtKB/Swiss-Prot;Acc:Q9LIK7]
EXL5	AT2G17230	2	complement(7494536..7496292)	25.77	2.39	5.24	5.01e-10	1.58e-08	1.27e-05	Protein EXORDIUM-like 5 [Source:UniProtKB/Swiss-Prot;Acc:Q9SII5]
gene:AT2G46150	AT2G46150	2	18961283..18962423	8.7	2.39	5.24	0	0	0	Late embryogenesis abundant (LEA) hydroxyproline-rich glycoprotein family [Source:UniProtKB/TrEMBL;Acc:O82354]
gene:AT5G26700	AT5G26700	5	complement(9308290..9309625)	3.49	2.39	5.24	9.71e-13	5.25e-11	2.46e-08	Probable germin-like protein subfamily 2 member 5 [Source:UniProtKB/Swiss-Prot;Acc:O65252]
EXT3	AT1G21310	1	complement(7453245..7455009)	146.03	2.39	5.23	6.66e-16	5.64e-14	1.69e-11	Extensin-3 [Source:UniProtKB/Swiss-Prot;Acc:Q9FS16]
gene:AT5G46871	AT5G46871	5	19017942..19018710	1.75	2.38	5.19	4.86e-07	7.53e-06	0.01	Defensin-like protein 308 [Source:UniProtKB/Swiss-Prot;Acc:Q4VP04]
AMC8	AT1G16420	1	complement(5612150..5614020)	3.31	2.37	5.17	7.44e-15	5.45e-13	1.88e-10	Metacaspase-8 [Source:UniProtKB/Swiss-Prot;Acc:Q9SA41]
CWINV6	AT5G11920	5	3839316..3842409	13.73	2.37	5.16	6.66e-15	4.9e-13	1.69e-10	Beta-fructofuranosidase, insoluble isoenzyme CWINV6 [Source:UniProtKB/Swiss-Prot;Acc:Q8W4S6]
gene:AT5G44585	AT5G44585	5	17984527..17986431	3.93	2.36	5.15	9.3e-08	1.75e-06	0.00236	unknown protein; FUNCTIONS IN: molecular_function unknown; INVOLVED IN: biological_process unknown; LOCATED IN: endomembrane system; Ha. [Source:TAIR;Acc:AT5G44585]
OPT1	AT5G55930	5	22652715..22656106	44.1	2.35	5.1	0	0	0	Oligopeptide transporter 1 [Source:UniProtKB/Swiss-Prot;Acc:Q9FG72]
gene:AT5G24200	AT5G24200	5	8202919..8205824	30.18	2.35	5.09	0	0	0	alpha/beta-Hydrolases superfamily protein [Source:TAIR;Acc:AT5G24200]
FOX4	AT1G26410	1	complement(9138604..9140439)	2.65	2.35	5.08	2.37e-07	4.01e-06	0.00601	Berberine bridge enzyme-like 6 [Source:UniProtKB/Swiss-Prot;Acc:Q9FZC7]
GES	AT1G61120	1	22523635..22528836	9.88	2.35	5.08	1.86e-12	9.59e-11	4.72e-08	(E,E)-geranyllinalool synthase [Source:UniProtKB/Swiss-Prot;Acc:Q93YV0]
PER53	AT5G06720	5	complement(2077382..2079005)	4.08	2.34	5.08	3.16e-11	1.29e-09	8e-07	Peroxidase 53 [Source:UniProtKB/Swiss-Prot;Acc:Q42578]
gene:AT1G13830	AT1G13830	1	complement(4739693..4741189)	8.13	2.34	5.07	0	0	0	Carbohydrate-binding X8 domain superfamily protein [Source:TAIR;Acc:AT1G13830]
gene:AT3G13950	AT3G13950	3	4603885..4605513	22.77	2.34	5.07	1.11e-16	1.04e-14	2.81e-12	AT3G13950 protein [Source:UniProtKB/TrEMBL;Acc:B9DG91]
PUB20	AT1G66160	1	24637196..24638608	9.12	2.34	5.06	3.76e-13	2.21e-11	9.53e-09	U-box domain-containing protein 20 [Source:UniProtKB/Swiss-Prot;Acc:Q9C8D1]
gene:AT3G22600	AT3G22600	3	complement(8006249..8007836)	34.99	2.34	5.06	0	0	0	AT3g22600/F16J14_17 [Source:UniProtKB/TrEMBL;Acc:Q9LJ86]
PSK3	AT3G49780	3	18465318..18467224	40.18	2.34	5.06	0	0	0	Phytosulfokines 3 [Source:UniProtKB/Swiss-Prot;Acc:Q9M2Y0]
CRK38	AT4G04510	4	2242072..2244930	5.79	2.34	5.06	0	0	0	cysteine-rich RLK (RECEPTOR-like protein kinase) 38 [Source:TAIR;Acc:AT4G04510]
SAP12	AT3G28210	3	10520443..10521796	2.6	2.33	5.04	1.27e-08	3.02e-07	0.000321	Zinc finger AN1 domain-containing stress-associated protein 12 [Source:UniProtKB/Swiss-Prot;Acc:Q67YE6]
gene:AT3G52748	AT3G52748	3	19548972..19549589	9.84	2.33	5.04	1.66e-13	1.02e-11	4.21e-09	other RNA [Source:TAIR;Acc:AT3G52748]
CML43	AT5G44460	5	17916993..17918001	2.1	2.33	5.04	1.85e-07	3.22e-06	0.00469	Probable calcium-binding protein CML43 [Source:UniProtKB/Swiss-Prot;Acc:Q9FI19]
NRT2.1	AT1G08090	1	2524023..2526322	6.66	2.33	5.03	8.89e-08	1.67e-06	0.00225	High-affinity nitrate transporter 2.1 [Source:UniProtKB/Swiss-Prot;Acc:O82811]
SSL6	AT3G51440	3	19089026..19090662	36.93	2.33	5.03	0	0	0	Protein STRICTOSIDINE SYNTHASE-LIKE 6 [Source:UniProtKB/Swiss-Prot;Acc:Q9SD05]
gene:AT5G62150	AT5G62150	5	24958125..24958813	1.93	2.33	5.03	8.63e-07	1.27e-05	0.02	At5g62150 [Source:UniProtKB/TrEMBL;Acc:Q9FIS3]
gene:AT1G24530	AT1G24530	1	8692630..8694705	10.78	2.33	5.02	1.82e-11	7.85e-10	4.61e-07	F21J9.19 [Source:UniProtKB/TrEMBL;Acc:Q9FYL1]
ATARFD1A	AT1G02440	1	complement(496372..497555)	2.41	2.3	4.93	5.86e-10	1.82e-08	1.48e-05	ADP-ribosylation factor D1A [Source:UniProtKB/TrEMBL;Acc:F4HXI5]
PAP10_1	AT2G16430	2	complement(7120372..7123079)	124.16	2.3	4.93	0	0	0	Purple acid phosphatase [Source:UniProtKB/TrEMBL;Acc:A0A178VZQ7]
MPT2	AT3G48850	3	complement(18114526..18116569)	3.04	2.3	4.92	1.75e-09	4.96e-08	4.42e-05	Mitochondrial phosphate carrier protein 2, mitochondrial [Source:UniProtKB/Swiss-Prot;Acc:Q9M2Z8]
SBT3.5	AT1G32940	1	11937183..11941116	21.4	2.29	4.9	0	0	0	Subtilisin-like protease SBT3.5 [Source:UniProtKB/Swiss-Prot;Acc:Q9MAP7]
gene:AT1G56060	AT1G56060	1	complement(20966528..20967180)	7.37	2.29	4.9	1.4e-06	1.95e-05	0.04	unknown protein; BEST Arabidopsis thaliana protein match is: unknown protein (TAIR:AT2G32210.1); Ha. [Source:TAIR;Acc:AT1G56060]
GRDP2	AT4G37900	4	complement(17821482..17824748)	3.39	2.28	4.87	3.33e-16	3.01e-14	8.44e-12	Glycine-rich domain-containing protein 2 [Source:UniProtKB/Swiss-Prot;Acc:Q9SZJ2]
gene:AT1G74010	AT1G74010	1	complement(27832095..27834207)	8.54	2.28	4.86	0	0	0	At1g74010 [Source:UniProtKB/TrEMBL;Acc:Q9C9C2]
CRF3	AT5G53290	5	complement(21617714..21619281)	1.69	2.28	4.86	1.43e-07	2.54e-06	0.00362	Ethylene-responsive transcription factor CRF3 [Source:UniProtKB/Swiss-Prot;Acc:Q9FK12]
LRK10L-2.3	AT5G38250	5	complement(15280467..15282769)	6.03	2.28	4.85	4.11e-15	3.12e-13	1.04e-10	LEAF RUST 10 DISEASE-RESISTANCE LOCUS RECEPTOR-LIKE PROTEIN KINASE-like 2.3 [Source:UniProtKB/Swiss-Prot;Acc:F4KA51]
gene:AT1G05710	AT1G05710	1	1714818..1717290	5.49	2.27	4.84	0	0	0
gene:AT2G39210	AT2G39210	2	complement(16366102..16368570)	140.59	2.27	4.82	0	0	0	At2g39210/T16B24.15 [Source:UniProtKB/TrEMBL;Acc:O80960]
gene:AT3G11402	AT3G11402	3	3573319..3575803	6.03	2.27	4.81	0	0	0	Cysteine/Histidine-rich C1 domain family protein [Source:UniProtKB/TrEMBL;Acc:Q3EB86]
CKX4	AT4G29740	4	14566183..14569380	27.33	2.27	4.81	0	0	0	Cytokinin dehydrogenase 4 [Source:UniProtKB/Swiss-Prot;Acc:Q9FUJ2]
QCR7-2	AT5G25450	5	8856917..8858476	2.39	2.27	4.81	1.02e-12	5.46e-11	2.57e-08	Cytochrome b-c1 complex subunit 7 [Source:UniProtKB/TrEMBL;Acc:A0A178UDJ6]
gene:AT5G57480	AT5G57480	5	complement(23279139..23281271)	5.94	2.27	4.81	2.11e-15	1.66e-13	5.34e-11	AAA-ATPase At5g57480 [Source:UniProtKB/Swiss-Prot;Acc:Q9FKM3]
gene:AT2G16660	AT2G16660	2	complement(7218654..7221890)	72.31	2.26	4.79	0	0	0	At2g16660/T24I21.7 [Source:UniProtKB/TrEMBL;Acc:Q9SLF1]
HSP90-1	AT5G52640	5	21352557..21355147	23.98	2.26	4.79	0	0	0	Heat shock protein 90-1 [Source:UniProtKB/Swiss-Prot;Acc:P27323]
IRX7	AT2G28110	2	complement(11977865..11980003)	7.66	2.25	4.76	1.15e-10	4.16e-09	2.91e-06	Glycosyltransferase (Fragment) [Source:UniProtKB/TrEMBL;Acc:W8Q712]
gene:AT2G32210	AT2G32210	2	13677986..13678906	6.14	2.25	4.75	7.48e-09	1.87e-07	0.00019	Cysteine-rich/transmembrane domain A-like protein [Source:UniProtKB/TrEMBL;Acc:Q9SKX9]
gene:AT3G29034	AT3G29034	3	complement(11030035..11030906)	15.31	2.24	4.74	4.97e-10	1.57e-08	1.26e-05	At3g29034 [Source:UniProtKB/TrEMBL;Acc:Q8GX70]
gene:AT5G01732	AT5G01732	5	272839..276426	0.42	2.24	4.72	7.39e-07	1.1e-05	0.02	other RNA [Source:TAIR;Acc:AT5G01732]
PME2	AT1G53830	1	20098522..20100978	6.34	2.24	4.71	6.68e-12	3.16e-10	1.69e-07	Pectinesterase 2 [Source:UniProtKB/Swiss-Prot;Acc:Q42534]
CDC48D	AT3G53230	3	19723350..19727128	11.94	2.23	4.7	0	0	0	Cell division control protein 48 homolog D [Source:UniProtKB/Swiss-Prot;Acc:Q9SCN8]
PER51	AT4G37530	4	17634696..17636401	36.76	2.23	4.7	1.23e-14	8.69e-13	3.12e-10	Peroxidase 51 [Source:UniProtKB/Swiss-Prot;Acc:Q9SZE7]
gene:AT5G07650	AT5G07650	5	complement(2416200..2422073)	0.46	2.23	4.68	2.52e-07	4.21e-06	0.00638	Actin-binding FH2 protein [Source:TAIR;Acc:AT5G07650]
gene:AT1G13310	AT1G13310	1	complement(4561028..4563160)	1.09	2.22	4.66	4.84e-07	7.51e-06	0.01	Endosomal targeting BRO1-like domain-containing protein [Source:UniProtKB/TrEMBL;Acc:Q9FX66]
BHLH154	AT2G31730	2	complement(13487550..13489679)	2.78	2.22	4.66	1.21e-09	3.52e-08	3.05e-05	Transcription factor bHLH154 [Source:UniProtKB/Swiss-Prot;Acc:Q7XJU1]
GLP9	AT4G14630	4	8392825..8393860	10.57	2.22	4.65	5.74e-08	1.14e-06	0.00145	At4g14630 [Source:UniProtKB/TrEMBL;Acc:Q56XY5]
gene:AT4G25070	AT4G25070	4	12872379..12876734	17.89	2.22	4.64	0	0	0	Caldesmon-like protein [Source:UniProtKB/TrEMBL;Acc:A0MFT2]
gene:AT2G32190	AT2G32190	2	13674255..13675356	3.71	2.19	4.57	1.3e-09	3.79e-08	3.31e-05	Cysteine-rich/transmembrane domain A-like protein [Source:UniProtKB/TrEMBL;Acc:Q9SKY1]
gene:AT5G44910	AT5G44910	5	18137349..18138757	2.62	2.18	4.55	1.38e-08	3.24e-07	0.000351	Similarity to disease resistance protein [Source:UniProtKB/TrEMBL;Acc:Q9FLA7]
gene:AT5G03700	AT5G03700	5	complement(965562..967432)	3.95	2.18	4.54	5.55e-16	4.8e-14	1.41e-11	PAN domain-containing protein At5g03700 [Source:UniProtKB/Swiss-Prot;Acc:Q9LZR8]
gene:AT1G51790	AT1G51790	1	complement(19206615..19211971)	31.56	2.18	4.53	0	0	0	Leucine-rich repeat protein kinase family protein [Source:TAIR;Acc:AT1G51790]
SUC5	AT1G71890	1	27058381..27060786	3.64	2.17	4.51	4.04e-10	1.3e-08	1.02e-05	Sucrose transport protein SUC5 [Source:UniProtKB/Swiss-Prot;Acc:Q9C8X2]
gene:AT1G26200	AT1G26200	1	complement(9063306..9065320)	4.62	2.17	4.5	1.9e-13	1.15e-11	4.81e-09	TRAM, LAG1 and CLN8 (TLC) lipid-sensing domain containing protein [Source:TAIR;Acc:AT1G26200]
gene:AT1G11100	AT1G11100	1	complement(3703672..3709586)	0.5	2.17	4.49	1.75e-08	4.01e-07	0.000443	SNF2 domain-containing protein / helicase domain-containing protein / zinc finger protein-like protein (Fragment) [Source:UniProtKB/TrEMBL;Acc:C0SUU4]
gene:AT1G63530	AT1G63530	1	23563315..23565586	1.97	2.17	4.49	8.74e-10	2.66e-08	2.21e-05	BEST Arabidopsis thaliana protein match is: hydroxyproline-rich glycoprotein family protein (TAIR:AT1G63540.1); Ha. [Source:TAIR;Acc:AT1G63530]
RGXT3	AT1G56550	1	complement(21185592..21188369)	6.96	2.16	4.48	0	0	0	UDP-D-xylose:L-fucose alpha-1,3-D-xylosyltransferase 3 [Source:UniProtKB/Swiss-Prot;Acc:Q9FXA7]
gene:AT5G04860	AT5G04860	5	complement(1411549..1414722)	6.6	2.15	4.45	0	0	0	Splicing factor 3A subunit [Source:UniProtKB/TrEMBL;Acc:Q9FMC4]
CEN2	AT4G37010	4	17444129..17445615	4.32	2.15	4.44	2.7e-08	5.88e-07	0.000683	Centrin 2 [Source:UniProtKB/TrEMBL;Acc:B6EUB9]
DUR	AT5G44480	5	17920456..17923802	1.11	2.15	4.44	3.24e-07	5.25e-06	0.0082	Putative UDP-arabinose 4-epimerase 4 [Source:UniProtKB/Swiss-Prot;Acc:Q9FI17]
BGLU25	AT3G03640	3	880988..884157	44.25	2.15	4.43	0	0	0	Probable inactive beta-glucosidase 25 [Source:UniProtKB/Swiss-Prot;Acc:O82772]
XTH25	AT5G57550	5	complement(23304782..23306440)	7.59	2.15	4.43	3.47e-08	7.3e-07	0.00088	Probable xyloglucan endotransglucosylase/hydrolase protein 25 [Source:UniProtKB/Swiss-Prot;Acc:Q38907]
LOJ	AT2G39230	2	16381565..16384730	1.63	2.14	4.41	3.33e-16	3.01e-14	8.44e-12	Pentatricopeptide repeat-containing protein At2g39230, mitochondrial [Source:UniProtKB/Swiss-Prot;Acc:O80958]
CML47	AT3G47480	3	complement(17496085..17497164)	68.97	2.14	4.4	6.66e-16	5.64e-14	1.69e-11	Probable calcium-binding protein CML47 [Source:UniProtKB/Swiss-Prot;Acc:Q9SN89]
DMR6	AT5G24530	5	8378759..8383401	244.16	2.14	4.4	0	0	0	Protein DOWNY MILDEW RESISTANCE 6 [Source:UniProtKB/Swiss-Prot;Acc:Q9FLV0]
gene:AT5G37540	AT5G37540	5	14912659..14914449	18.18	2.13	4.39	0	0	0	AT5g37540/mpa22_p_70 [Source:UniProtKB/TrEMBL;Acc:Q9FGI3]
MED36A	AT4G25630	4	13074090..13076432	26.25	2.13	4.38	6.88e-15	5.05e-13	1.74e-10	Mediator of RNA polymerase II transcription subunit 36a [Source:UniProtKB/Swiss-Prot;Acc:Q94AH9]
gene:AT1G69900	AT1G69900	1	complement(26326216..26327965)	7.14	2.1	4.28	5.55e-16	4.8e-14	1.41e-11	Actin cross-linking protein [Source:UniProtKB/TrEMBL;Acc:Q4PSX0]
RGXT2	AT4G01750	4	756348..758725	20.33	2.1	4.28	0	0	0	UDP-D-xylose:L-fucose alpha-1,3-D-xylosyltransferase [Source:UniProtKB/Swiss-Prot;Acc:Q9ZSJ0]
CML40	AT3G01830	3	296024..299263	7.18	2.1	4.27	9.39e-07	1.36e-05	0.02	Probable calcium-binding protein CML40 [Source:UniProtKB/Swiss-Prot;Acc:Q9SGI8]
gene:AT1G56660	AT1G56660	1	21237839..21241014	13.58	2.09	4.26	0	0	0	F25P12.91 protein [Source:UniProtKB/TrEMBL;Acc:Q9FXB5]
GSTU6	AT2G29440	2	complement(12619630..12621231)	3.65	2.08	4.24	2.22e-09	6.21e-08	5.62e-05	GSTU6 [Source:UniProtKB/TrEMBL;Acc:A0A178VUQ0]
gene:AT4G39320	AT4G39320	4	18288770..18290010	8.85	2.08	4.24	3.52e-13	2.07e-11	8.92e-09	AT4g39320/T22F8_220 [Source:UniProtKB/TrEMBL;Acc:Q9T038]
GSTU9	AT5G62480	5	complement(25088527..25089626)	2.98	2.09	4.24	1.02e-08	2.48e-07	0.000259	Glutathione S-transferase U9 [Source:UniProtKB/Swiss-Prot;Acc:Q9FUT0]
gene:AT3G22620	AT3G22620	3	8008534..8009590	9.1	2.08	4.22	6.13e-07	9.29e-06	0.02	Bifunctional inhibitor/lipid-transfer protein/seed storage 2S albumin superfamily protein [Source:UniProtKB/TrEMBL;Acc:Q9LJ85]
DTX50	AT5G52050	5	21138703..21140876	7.6	2.08	4.22	6.41e-11	2.46e-09	1.62e-06	Protein DETOXIFICATION 50 [Source:UniProtKB/Swiss-Prot;Acc:Q9FJ87]
gene:AT1G14780	AT1G14780	1	5090809..5094152	11.38	2.07	4.21	1.02e-11	4.63e-10	2.58e-07	MACPF domain-containing protein At1g14780 [Source:UniProtKB/Swiss-Prot;Acc:Q8L612]
gene:AT5G64080	AT5G64080	5	complement(25645209..25646845)	21.19	2.07	4.21	0	0	0	Non-specific lipid-transfer protein-like protein At5g64080 [Source:UniProtKB/Swiss-Prot;Acc:Q8VYI9]
gene:AT1G08050	AT1G08050	1	complement(2498794..2501581)	23.19	2.07	4.2	0	0	0	T6D22.13 [Source:UniProtKB/TrEMBL;Acc:Q9LN03]
CCR2_1	AT1G80820	1	30370474..30372799	7.4	2.07	4.2	0	0	0	Cinnamoyl-CoA reductase 2 [Source:UniProtKB/Swiss-Prot;Acc:Q9SAH9]
SCPL16	AT3G12220	3	complement(3896207..3899019)	12.51	2.07	4.2	1.55e-09	4.45e-08	3.93e-05	Serine carboxypeptidase-like 16 [Source:UniProtKB/Swiss-Prot;Acc:Q9C7D4]
gene:AT4G04745	AT4G04745	4	complement(2412618..2413447)	2.13	2.07	4.2	3.2e-07	5.19e-06	0.0081	At4g04745 [Source:UniProtKB/TrEMBL;Acc:Q6NL28]
gene:AT4G11890	AT4G11890	4	7147865..7149942	120.23	2.05	4.15	1.52e-13	9.36e-12	3.84e-09	Protein kinase superfamily protein [Source:UniProtKB/TrEMBL;Acc:F4JPT7]
gene:AT3G24929	AT3G24929	3	9103981..9109606	11.58	2.05	4.14	4.66e-13	2.68e-11	1.18e-08	unknown protein; FUNCTIONS IN: molecular_function unknown; INVOLVED IN: biological_process unknown; LOCATED IN: cellular_component unknown; Ha. [Source:TAIR;Acc:AT3G24929]
MES9	AT4G37150	4	complement(17492871..17494279)	6.87	2.05	4.14	9.99e-16	8.19e-14	2.53e-11	MES9 [Source:UniProtKB/TrEMBL;Acc:A0A178V387]
gene:AT1G28390	AT1G28390	1	complement(9966186..9968495)	2.04	2.04	4.12	4.55e-11	1.8e-09	1.15e-06	Protein kinase superfamily protein [Source:UniProtKB/TrEMBL;Acc:F4HWL9]
gene:AT5G19230	AT5G19230	5	6467193..6468848	24.78	2.04	4.11	2.86e-10	9.48e-09	7.25e-06	Uncharacterized GPI-anchored protein At5g19230 [Source:UniProtKB/Swiss-Prot;Acc:Q8GUL8]
gene:AT2G04515	AT2G04515	2	1573637..1574508	4.49	2.03	4.1	2.39e-10	8.09e-09	6.04e-06	Transmembrane protein [Source:UniProtKB/TrEMBL;Acc:Q5S4Y8]
AMT1-1	AT4G13510	4	7858183..7860288	3.7	2.03	4.1	1.89e-15	1.49e-13	4.78e-11	Ammonium transporter [Source:UniProtKB/TrEMBL;Acc:A0A178V540]
gene:AT1G02360	AT1G02360	1	complement(471883..473336)	23.04	2.03	4.09	3.03e-11	1.25e-09	7.68e-07	Chitinase family protein [Source:TAIR;Acc:AT1G02360]
PYL5	AT5G05440	5	1608988..1610527	10.61	2.03	4.09	3.17e-08	6.73e-07	0.000802	Abscisic acid receptor PYL5 [Source:UniProtKB/Swiss-Prot;Acc:Q9FLB1]
gene:AT5G10695	AT5G10695	5	3377652..3378221	7.61	2.03	4.09	1.69e-08	3.89e-07	0.000429	Methionyl-tRNA synthetase [Source:UniProtKB/TrEMBL;Acc:Q8RXY3]
NANA	AT3G12700	3	4036945..4039185	7.41	2.03	4.08	0	0	0	Aspartic proteinase NANA, chloroplast [Source:UniProtKB/Swiss-Prot;Acc:Q9LTW4]
PER34	AT3G49120	3	18207651..18210333	606.34	2.03	4.08	0	0	0	Peroxidase 34 [Source:UniProtKB/Swiss-Prot;Acc:Q9SMU8]
gene:AT4G14390	AT4G14390	4	8289610..8292203	13.89	2.02	4.06	0	0	0	Ankyrin repeat family protein [Source:UniProtKB/TrEMBL;Acc:F4JVF4]
gene:AT4G39670	AT4G39670	4	18409846..18411069	5.68	2.02	4.06	5.02e-08	1.01e-06	0.00127	ACD11 homolog protein [Source:UniProtKB/Swiss-Prot;Acc:Q8L7U7]
gene:AT4G21920	AT4G21920	4	complement(11635877..11636720)	5.76	2.02	4.05	1.78e-08	4.06e-07	0.000451	Uncharacterized protein AT4g21920 [Source:UniProtKB/TrEMBL;Acc:O49715]
gene:AT5G17760	AT5G17760	5	complement(5860350..5862475)	19.69	2.02	4.04	0	0	0	AAA-ATPase At5g17760 [Source:UniProtKB/Swiss-Prot;Acc:Q9FN75]
WRKY46	AT2G46400	2	complement(19043411..19044955)	55.91	2.01	4.03	0	0	0	Probable WRKY transcription factor 46 [Source:UniProtKB/Swiss-Prot;Acc:Q9SKD9]
FRB1	AT5G01100	5	complement(34538..37999)	13.22	2.01	4.03	0	0	0	FRB1 [Source:UniProtKB/TrEMBL;Acc:A0A178U817]
HIPP02	AT5G26690	5	9310797..9311572	63.38	2.01	4.03	4.44e-16	3.92e-14	1.12e-11	Heavy metal-associated isoprenylated plant protein 2 [Source:UniProtKB/Swiss-Prot;Acc:Q8GWS3]
TAT3	AT2G24850	2	complement(10582074..10585216)	100.85	2.01	4.02	0	0	0	Probable aminotransferase TAT3 [Source:UniProtKB/Swiss-Prot;Acc:Q9SK47]
GATA8	AT3G54810	3	20296130..20298827	45.74	2	4	4.83e-11	1.9e-09	1.22e-06	GATA transcription factor [Source:UniProtKB/TrEMBL;Acc:B9DHF1]
gene:AT3G60470	AT3G60470	3	22344758..22347121	2.26	2	4	1.49e-09	4.3e-08	3.78e-05	Transmembrane protein, putative (DUF247) [Source:UniProtKB/TrEMBL;Acc:Q9M212]
AtRLP7	AT1G47890	1	17643976..17647107	2.47	2	3.99	2.28e-08	5.04e-07	0.000577
CLE14	AT1G63245	1	complement(23460198..23460884)	2.69	2	3.99	1.78e-06	2.43e-05	0.05	CLE14 [Source:UniProtKB/TrEMBL;Acc:A0A178WFK0]
WRKY8	AT5G46350	5	complement(18801164..18804056)	15.31	2	3.99	0	0	0	WRKY transcription factor 8 [Source:UniProtKB/Swiss-Prot;Acc:Q9FL26]
gene:AT1G05000	AT1G05000	1	1425539..1428869	0.72	1.99	3.98	3.25e-07	5.26e-06	0.00823	Phosphotyrosine protein phosphatases superfamily protein [Source:UniProtKB/TrEMBL;Acc:F4I780]
NUDT4	AT1G18300	1	6299669..6301139	18.21	1.98	3.96	3.25e-11	1.33e-09	8.22e-07	Nudix hydrolase 4 [Source:UniProtKB/Swiss-Prot;Acc:Q9LE73]
PMEI11	AT3G47380	3	17457614..17458599	13.49	1.98	3.94	1.11e-16	1.04e-14	2.81e-12	Pectinesterase inhibitor 11 [Source:UniProtKB/Swiss-Prot;Acc:Q9STY5]
LBD11	AT2G28500	2	complement(12186274..12188293)	8.79	1.97	3.92	2.44e-15	1.9e-13	6.19e-11	LOB domain-containing protein 11 [Source:UniProtKB/Swiss-Prot;Acc:Q9SK08]
LRK10L-2.7	AT1G66930	1	24969937..24973320	0.82	1.96	3.9	1.4e-07	2.5e-06	0.00355	Protein kinase superfamily protein [Source:TAIR;Acc:AT1G66930]
ALIS5	AT1G79450	1	29887616..29890211	5.3	1.96	3.9	4.05e-10	1.3e-08	1.03e-05	ALA-interacting subunit 5 [Source:UniProtKB/Swiss-Prot;Acc:Q8L8W0]
UBQ8	AT3G09790	3	complement(3003862..3006250)	0.93	1.96	3.9	4.99e-08	1e-06	0.00126	Polyubiquitin 8 [Source:UniProtKB/Swiss-Prot;Acc:Q39256]
PIRL2	AT3G26500	3	complement(9707912..9710100)	20.69	1.96	3.9	2.55e-10	8.56e-09	6.46e-06	Plant intracellular Ras-group-related LRR protein 2 [Source:UniProtKB/Swiss-Prot;Acc:Q9LRV8]
AAO1	AT5G20960	5	7116455..7122774	7.03	1.96	3.9	1.11e-16	1.04e-14	2.81e-12	Indole-3-acetaldehyde oxidase [Source:UniProtKB/Swiss-Prot;Acc:Q7G193]
WRKY51	AT5G64810	5	25908247..25909881	14.98	1.96	3.9	6.33e-15	4.67e-13	1.6e-10	Probable WRKY transcription factor 51 [Source:UniProtKB/Swiss-Prot;Acc:Q93WU9]
LBD39	AT4G37540	4	complement(17639393..17640925)	18.36	1.96	3.89	1.92e-09	5.41e-08	4.86e-05	LOB domain-containing protein 39 [Source:UniProtKB/Swiss-Prot;Acc:Q9SZE8]
GGCT2;1	AT5G26220	5	complement(9162969..9164884)	10.7	1.96	3.89	9.9e-14	6.27e-12	2.51e-09	Gamma-glutamylcyclotransferase 2-1 [Source:UniProtKB/Swiss-Prot;Acc:Q8GY54]
gene:AT2G41905	AT2G41905	2	17495506..17496187	8.79	1.96	3.88	5.26e-13	3.01e-11	1.33e-08	At2g41905 [Source:UniProtKB/TrEMBL;Acc:Q3EBI2]
HR4	AT3G50480	3	18733021..18734420	497.73	1.95	3.87	0	0	0	RPW8-like protein 4 [Source:UniProtKB/Swiss-Prot;Acc:Q9SCS6]
gene:AT4G14370	AT4G14370	4	complement(8279634..8283535)	3.35	1.95	3.87	6.61e-10	2.04e-08	1.67e-05	Disease resistance protein (TIR-NBS-LRR class) family [Source:TAIR;Acc:AT4G14370]
AtRLP1	AT1G07390	1	2269622..2274901	7.89	1.95	3.86	0	0	0	Receptor like protein 1 [Source:UniProtKB/TrEMBL;Acc:F4HQM4]
gene:AT4G32870	AT4G32870	4	15862117..15862814	25.19	1.95	3.86	0	0	0	At4g32870 [Source:UniProtKB/TrEMBL;Acc:Q9M073]
gene:AT4G33420	AT4G33420	4	16084713..16086388	2.22	1.94	3.84	1.53e-07	2.7e-06	0.00388	Peroxidase superfamily protein [Source:TAIR;Acc:AT4G33420]
AGP17	AT2G23130	2	9844134..9845385	41	1.94	3.83	4.73e-11	1.86e-09	1.2e-06	Lysine-rich arabinogalactan protein 17 [Source:UniProtKB/Swiss-Prot;Acc:O22194]
BAP2	AT2G45760	2	complement(18846944..18847835)	3.87	1.93	3.82	1.42e-10	5.05e-09	3.59e-06	BON1-associated protein 2 [Source:UniProtKB/Swiss-Prot;Acc:Q58FX0]
gene:AT1G10417	AT1G10417	1	complement(3424186..3427531)	1.3	1.93	3.81	2.98e-09	8.14e-08	7.56e-05	Encodes protein with unknown function whose expression is repressed by inoculation with Agrobacterium tumerifaciens. [Source:TAIR;Acc:AT1G10417]
AKR4C9	AT2G37770	2	15834766..15837001	7.9	1.93	3.81	7.14e-11	2.71e-09	1.81e-06	NADPH-dependent aldo-keto reductase, chloroplastic [Source:UniProtKB/Swiss-Prot;Acc:Q0PGJ6]
gene:AT5G56050	AT5G56050	5	complement(22700919..22702200)	2.44	1.93	3.81	2.12e-09	5.93e-08	5.36e-05	Late embryogenesis abundant (LEA) hydroxyproline-rich glycoprotein family protein [Source:UniProtKB/TrEMBL;Acc:Q9FKU2]
gene:AT3G11580	AT3G11580	3	complement(3648902..3651726)	8.32	1.93	3.8	0	0	0	AP2/B3-like transcriptional factor family protein [Source:UniProtKB/TrEMBL;Acc:A0A1I9LT60]
gene:AT2G43590	AT2G43590	2	complement(18081304..18082776)	4.93	1.92	3.79	1.52e-06	2.1e-05	0.04	Endochitinase At2g43590 [Source:UniProtKB/Swiss-Prot;Acc:O24658]
gene:AT5G46230	AT5G46230	5	complement(18742272..18743077)	24.8	1.92	3.79	0	0	0	At5g46230 [Source:UniProtKB/TrEMBL;Acc:Q9FL37]
FOX5	AT1G26420	1	complement(9141519..9143336)	14.57	1.92	3.78	4.68e-07	7.29e-06	0.01	Berberine bridge enzyme-like 7 [Source:UniProtKB/Swiss-Prot;Acc:Q9FZC8]
PARG2	AT2G31865	2	complement(13546544..13549571)	26.84	1.92	3.77	0	0	0	poly(ADP-ribose) glycohydrolase 2 [Source:TAIR;Acc:AT2G31865]
ERF114	AT5G61890	5	complement(24852322..24853941)	4.82	1.91	3.77	1.34e-09	3.88e-08	3.39e-05	Ethylene-responsive transcription factor ERF114 [Source:UniProtKB/Swiss-Prot;Acc:Q9FH54]
WRKY54	AT2G40750	2	complement(17000419..17002528)	75.47	1.9	3.73	7.58e-14	4.94e-12	1.92e-09	Probable WRKY transcription factor 54 [Source:UniProtKB/Swiss-Prot;Acc:Q93WU8]
gene:AT3G05500	AT3G05500	3	1593182..1595099	65.53	1.9	3.72	0	0	0	REF/SRPP-like protein At3g05500 [Source:UniProtKB/Swiss-Prot;Acc:Q9MA63]
AAC2	AT5G13490	5	4335272..4337730	26.17	1.89	3.71	0	0	0	ADP,ATP carrier protein 2, mitochondrial [Source:UniProtKB/Swiss-Prot;Acc:P40941]
gene:AT2G18690	AT2G18690	2	8097420..8099393	85.06	1.89	3.7	7.61e-07	1.13e-05	0.02	Expressed protein [Source:UniProtKB/TrEMBL;Acc:Q9ZV49]
KTI2	AT1G17860	1	6149178..6150038	33.04	1.88	3.69	7.06e-08	1.37e-06	0.00179	Kunitz trypsin inhibitor 2 [Source:UniProtKB/Swiss-Prot;Acc:Q9LMU2]
GATL9	AT1G70090	1	26400694..26402815	12.05	1.88	3.67	1.35e-11	6.03e-10	3.42e-07	Probable galacturonosyltransferase-like 9 [Source:UniProtKB/Swiss-Prot;Acc:O04536]
GLN1-1	AT5G37600	5	complement(14933286..14935885)	372.24	1.88	3.67	1.34e-10	4.81e-09	3.4e-06	Glutamine synthetase cytosolic isozyme 1-1 [Source:UniProtKB/Swiss-Prot;Acc:Q56WN1]
AATP1_2	AT5G40010	5	complement(16020058..16021916)	3.44	1.87	3.65	2.29e-08	5.08e-07	0.000581	AAA-ATPase ASD, mitochondrial [Source:UniProtKB/Swiss-Prot;Acc:Q9FLD5]
gene:AT1G43910	AT1G43910	1	complement(16655884..16657686)	13.99	1.86	3.63	0	0	0	AAA-ATPase At1g43910 [Source:UniProtKB/Swiss-Prot;Acc:Q9LP11]
AMC2	AT4G25110	4	complement(12887474..12890262)	32.05	1.85	3.62	4.31e-09	1.13e-07	0.000109	Metacaspase-2 [Source:UniProtKB/Swiss-Prot;Acc:Q7XJE5]
AtRLP6	AT1G45616	1	complement(17183347..17186602)	2.13	1.84	3.59	5.49e-08	1.09e-06	0.00139	Receptor-like protein 6 [Source:UniProtKB/Swiss-Prot;Acc:Q9C637]
ABCA7	AT3G47780	3	17624340..17629285	6.41	1.84	3.59	3.77e-15	2.88e-13	9.56e-11	ABC transporter A family member 7 [Source:UniProtKB/Swiss-Prot;Acc:Q9STT5]
GATL10	AT3G28340	3	complement(10588947..10590685)	4.68	1.83	3.56	1.32e-08	3.12e-07	0.000335	Hexosyltransferase (Fragment) [Source:UniProtKB/TrEMBL;Acc:W8QNM3]
gene:AT3G06890	AT3G06890	3	2176788..2177616	4.9	1.82	3.54	6.56e-09	1.65e-07	0.000166	At3g06890 [Source:UniProtKB/TrEMBL;Acc:Q9M910]
LECRK62	AT5G01540	5	complement(210979..213472)	18.64	1.82	3.53	3.97e-10	1.28e-08	1.01e-05	L-type lectin-domain containing receptor kinase VI.2 [Source:UniProtKB/Swiss-Prot;Acc:Q9M021]
gene:AT2G44400	AT2G44400	2	18326954..18327888	4.67	1.82	3.52	4.14e-09	1.1e-07	0.000105	Cysteine/Histidine-rich C1 domain family protein [Source:UniProtKB/TrEMBL;Acc:O64874]
PHO1-H1	AT1G68740	1	complement(25812449..25816983)	1.5	1.81	3.51	6.45e-08	1.26e-06	0.00163	Phosphate transporter PHO1 homolog 1 [Source:UniProtKB/Swiss-Prot;Acc:Q93ZF5]
PUB54	AT1G01680	1	complement(246262..248440)	15.95	1.81	3.5	1.75e-11	7.59e-10	4.44e-07	U-box domain-containing protein 54 [Source:UniProtKB/Swiss-Prot;Acc:Q9LQ92]
gene:AT1G57630	AT1G57630	1	21345445..21346157	22.51	1.8	3.49	3.55e-10	1.15e-08	8.98e-06	Disease resistance protein RPP1-WsB, putative [Source:UniProtKB/TrEMBL;Acc:Q9FVT9]
COBL1	AT3G02210	3	complement(409193..411873)	2.77	1.8	3.48	2.76e-11	1.15e-09	7e-07	COBRA-like protein [Source:UniProtKB/TrEMBL;Acc:A0A178VHK7]
NAC003	AT1G02220	1	complement(428650..430720)	8.65	1.79	3.47	1.32e-13	8.26e-12	3.34e-09	NAC domain-containing protein 3 [Source:UniProtKB/Swiss-Prot;Acc:Q5PP28]
PSK2	AT2G22860	2	9737583..9738384	4.9	1.79	3.47	1.55e-06	2.14e-05	0.04	Phytosulfokines 2 [Source:UniProtKB/Swiss-Prot;Acc:O81003]
gene:AT5G01815	AT5G01815	5	complement(3377666..3378106)	25.8	1.78	3.44	8.32e-07	1.23e-05	0.02
ATPUP12	AT5G41160	5	16477119..16478436	4.25	1.78	3.44	1.69e-09	4.8e-08	4.27e-05	purine permease 12 [Source:TAIR;Acc:AT5G41160]
gene:AT1G13340	AT1G13340	1	complement(4569448..4571229)	20.58	1.78	3.43	1.98e-12	1.01e-10	5.02e-08	Regulator of Vps4 activity in the MVB pathway protein [Source:UniProtKB/TrEMBL;Acc:Q9FX63]
gene:AT5G19240	AT5G19240	5	6470072..6471636	520.43	1.78	3.43	0	0	0	Uncharacterized GPI-anchored protein At5g19240 [Source:UniProtKB/Swiss-Prot;Acc:Q84VZ5]
NAC001	AT1G01010	1	3631..5899	12.15	1.77	3.42	0	0	0	NAC domain-containing protein 1 [Source:UniProtKB/Swiss-Prot;Acc:Q0WV96]
NAXT1	AT3G45650	3	16758877..16761430	9.96	1.77	3.42	3.33e-16	3.01e-14	8.44e-12	Nitrate excretion transporter1 [Source:UniProtKB/TrEMBL;Acc:A0A1I9LSG9]
gene:AT5G22930	AT5G22930	5	complement(7667630..7669410)	3.66	1.77	3.42	6.78e-08	1.32e-06	0.00172	Protein of unknown function (DUF1635) [Source:TAIR;Acc:AT5G22930]
CBP60G	AT5G26920	5	9475679..9478777	65.32	1.78	3.42	3.25e-10	1.07e-08	8.24e-06	Calmodulin-binding protein 60 G [Source:UniProtKB/Swiss-Prot;Acc:F4K2R6]
gene:AT3G51340	AT3G51340	3	complement(19056766..19060087)	9.64	1.77	3.41	3.22e-15	2.46e-13	8.15e-11	Eukaryotic aspartyl protease family protein [Source:UniProtKB/TrEMBL;Acc:F4J3B9]
UGT85A1	AT1G22400	1	complement(7903660..7906969)	13.37	1.76	3.39	2.92e-11	1.21e-09	7.39e-07	UDP-glycosyltransferase 85A1 [Source:UniProtKB/Swiss-Prot;Acc:Q9SK82]
PME12	AT2G26440	2	11247160..11249620	111.45	1.76	3.38	5.55e-16	4.8e-14	1.41e-11	Probable pectinesterase/pectinesterase inhibitor 12 [Source:UniProtKB/Swiss-Prot;Acc:O48711]
gene:AT1G13470	AT1G13470	1	complement(4620101..4621585)	131.12	1.75	3.37	3.02e-12	1.52e-10	7.66e-08	Protein of unknown function (DUF1262) [Source:TAIR;Acc:AT1G13470]
AGP2	AT2G22470	2	complement(9538127..9538963)	13.35	1.75	3.37	3.16e-11	1.29e-09	8e-07	Classical arabinogalactan protein 2 [Source:UniProtKB/Swiss-Prot;Acc:Q9SJY7]
WRKY50	AT5G26170	5	complement(9146879..9148391)	13.56	1.75	3.37	1.07e-13	6.72e-12	2.7e-09	Probable WRKY transcription factor 50 [Source:UniProtKB/Swiss-Prot;Acc:Q8VWQ5]
EDR4	AT5G05190	5	1541218..1544137	22.38	1.75	3.36	0	0	0	Protein ENHANCED DISEASE RESISTANCE 4 [Source:UniProtKB/Swiss-Prot;Acc:Q9FHK4]
CRRSP55	AT5G48540	5	complement(19668964..19669920)	140.53	1.75	3.36	0	0	0	Cysteine-rich repeat secretory protein 55 [Source:UniProtKB/Swiss-Prot;Acc:Q9LV60]
DLO1	AT4G10500	4	6491017..6492578	46.19	1.74	3.34	2.7e-10	9.03e-09	6.84e-06	Protein DMR6-LIKE OXYGENASE 1 [Source:UniProtKB/Swiss-Prot;Acc:Q9ZSA8]
HOP3	AT4G12400	4	complement(7338018..7341363)	0.99	1.74	3.34	1.22e-07	2.21e-06	0.00308	Hsp70-Hsp90 organizing protein 3 [Source:UniProtKB/Swiss-Prot;Acc:Q9STH1]
gene:AT5G40230	AT5G40230	5	complement(16079648..16081893)	2.51	1.74	3.34	6.63e-07	9.96e-06	0.02	WAT1-related protein At5g40230 [Source:UniProtKB/Swiss-Prot;Acc:F4KHA8]
PUB23	AT2G35930	2	complement(15082855..15084559)	41.15	1.73	3.33	1.66e-07	2.92e-06	0.00422	E3 ubiquitin-protein ligase PUB23 [Source:UniProtKB/Swiss-Prot;Acc:Q84TG3]
gene:AT1G03820	AT1G03820	1	complement(959790..960916)	36.87	1.73	3.31	4.68e-11	1.85e-09	1.19e-06	At1g03820 [Source:UniProtKB/TrEMBL;Acc:Q9ZWA4]
4CL4	AT3G21230	3	complement(7448040..7452106)	13.95	1.73	3.31	1.11e-16	1.04e-14	2.81e-12	4-coumarate--CoA ligase 4 [Source:UniProtKB/Swiss-Prot;Acc:Q9LU36]
gene:AT3G23510	AT3G23510	3	8427557..8433340	2.95	1.73	3.31	4.24e-07	6.67e-06	0.01	Cyclopropane-fatty-acyl-phospholipid synthase [Source:UniProtKB/TrEMBL;Acc:Q8GZ28]
HSP70-3	AT3G09440	3	complement(2902355..2905947)	267.91	1.72	3.3	0	0	0	Heat shock protein 70 (Hsp 70) family protein [Source:UniProtKB/TrEMBL;Acc:A0A178VI76]
MED37C	AT3G12580	3	complement(3991117..3993886)	19.1	1.72	3.3	0	0	0	Probable mediator of RNA polymerase II transcription subunit 37c [Source:UniProtKB/Swiss-Prot;Acc:Q9LHA8]
EMB1796	AT3G49240	3	18255961..18258203	6.59	1.71	3.27	1.49e-09	4.3e-08	3.78e-05	Pentatricopeptide repeat-containing protein At3g49240, mitochondrial [Source:UniProtKB/Swiss-Prot;Acc:Q9M3A8]
CRK7_2	AT4G23150	4	12125664..12128490	21.14	1.7	3.24	4.22e-15	3.19e-13	1.07e-10	Cysteine-rich receptor-like protein kinase 7 [Source:UniProtKB/Swiss-Prot;Acc:Q8L7G3]
ZIP5	AT1G05300	1	complement(1544927..1547849)	8.7	1.69	3.23	1.35e-09	3.91e-08	3.42e-05	Zinc transporter 5 [Source:UniProtKB/Swiss-Prot;Acc:O23039]
gene:AT3G59880	AT3G59880	3	22120876..22121957	15.58	1.69	3.23	0	0	0	Expressed protein [Source:UniProtKB/TrEMBL;Acc:Q5BPM7]
BHLH78	AT5G48560	5	19683809..19687187	2.03	1.69	3.23	3.98e-08	8.21e-07	0.00101	Transcription factor bHLH78 [Source:UniProtKB/Swiss-Prot;Acc:Q9FJL4]
gene:AT3G13150	AT3G13150	3	complement(4227737..4229752)	2.95	1.69	3.22	1.94e-08	4.41e-07	0.000493	Pentatricopeptide repeat-containing protein At3g13150 [Source:UniProtKB/Swiss-Prot;Acc:Q9LK58]
BRL3	AT3G13380	3	4346330..4350939	3.78	1.69	3.22	4.73e-14	3.14e-12	1.2e-09	Receptor-like protein kinase BRI1-like 3 [Source:UniProtKB/Swiss-Prot;Acc:Q9LJF3]
gene:AT5G42010	AT5G42010	5	16801707..16805242	4.84	1.68	3.22	6.48e-14	4.24e-12	1.64e-09	Similarity to unknown protein [Source:UniProtKB/TrEMBL;Acc:Q9FHY2]
gene:AT5G45000	AT5G45000	5	18165336..18167533	12.66	1.68	3.22	4.72e-13	2.71e-11	1.19e-08	Disease resistance protein (TIR-NBS-LRR class) family [Source:UniProtKB/TrEMBL;Acc:Q56XU3]
IP5P5	AT5G65090	5	26003882..26006851	1.81	1.69	3.22	2.2e-07	3.75e-06	0.00558	Type I inositol polyphosphate 5-phosphatase 5 [Source:UniProtKB/Swiss-Prot;Acc:Q66GQ6]
GLIP5	AT1G53920	1	20137537..20139716	11.3	1.68	3.2	2.78e-15	2.14e-13	7.03e-11	GLIP5 [Source:UniProtKB/TrEMBL;Acc:A0A178WKF5]
WRKY53	AT4G23810	4	complement(12392370..12393982)	84.09	1.68	3.2	3.13e-07	5.09e-06	0.00794	Probable WRKY transcription factor 53 [Source:UniProtKB/Swiss-Prot;Acc:Q9SUP6]
gene:AT3G15536	AT3G15536	3	5260723..5261322	37.83	1.67	3.19	4.44e-11	1.76e-09	1.12e-06	Unknown gene [Source:TAIR;Acc:AT3G15536]
gene:AT4G14746	AT4G14746	4	complement(8462437..8464485)	29.97	1.67	3.19	2.22e-16	2.05e-14	5.62e-12	CONTAINS InterPro DOMAIN/s: EGF-like (InterPro:IPR006210); Ha. [Source:TAIR;Acc:AT4G14746]
WAK3	AT1G21240	1	7434235..7436830	20.91	1.67	3.18	1.18e-09	3.47e-08	2.99e-05	Wall-associated receptor kinase 3 [Source:UniProtKB/Swiss-Prot;Acc:Q9LMN8]
gene:AT5G48657	AT5G48657	5	complement(19733882..19735726)	24.78	1.67	3.18	1.23e-11	5.51e-10	3.11e-07	defense protein-related [Source:TAIR;Acc:AT5G48657]
gene:AT1G50180	AT1G50180	1	18583964..18587136	4.86	1.67	3.17	0	0	0	Putative disease resistance protein At1g50180 [Source:UniProtKB/Swiss-Prot;Acc:Q9SX38]
gene:AT2G33847	AT2G33847	2	complement(14318964..14320714)	1.57	1.65	3.15	9.48e-08	1.77e-06	0.0024	Putative uncharacterized protein [Source:UniProtKB/TrEMBL;Acc:Q1G3S4]
AtRLP52	AT5G25910	5	9038860..9041377	4.06	1.65	3.14	1.66e-06	2.27e-05	0.04	Receptor-like protein 52 [Source:UniProtKB/Swiss-Prot;Acc:Q7FZR1]
gene:AT3G28540	AT3G28540	3	10694175..10696249	158.93	1.65	3.13	5.64e-13	3.2e-11	1.43e-08	AAA-ATPase At3g28540 [Source:UniProtKB/Swiss-Prot;Acc:Q9LH82]
gene:AT4G01870	AT4G01870	4	complement(808376..810611)	9.82	1.65	3.13	4.23e-13	2.45e-11	1.07e-08	tolB protein-related [Source:TAIR;Acc:AT4G01870]
SARD4	AT5G52810	5	21399331..21400686	83.29	1.65	3.13	0	0	0	Protein SAR DEFICIENT 4 [Source:UniProtKB/Swiss-Prot;Acc:Q9FLY0]
AGP1	AT5G64310	5	25721733..25722678	21.95	1.64	3.13	7.87e-11	2.96e-09	1.99e-06	Classical arabinogalactan protein 1 [Source:UniProtKB/Swiss-Prot;Acc:Q8LCN5]
PGL1_1	AT1G13700	1	complement(4694372..4696023)	22.28	1.64	3.12	1.67e-15	1.33e-13	4.22e-11	Probable 6-phosphogluconolactonase 1 [Source:UniProtKB/Swiss-Prot;Acc:Q9LMX8]
AtMYB70	AT2G23290	2	complement(9904506..9906032)	13.94	1.64	3.12	1.04e-08	2.52e-07	0.000263	At2g23280 [Source:UniProtKB/TrEMBL;Acc:O22179]
WRKY70	AT3G56400	3	complement(20908711..20910623)	369.17	1.64	3.12	6.66e-16	5.64e-14	1.69e-11	Probable WRKY transcription factor 70 [Source:UniProtKB/Swiss-Prot;Acc:Q9LY00]
gene:AT4G13505	AT4G13505	4	complement(7858000..7859891)	324.21	1.63	3.1	0	0	0	other RNA [Source:TAIR;Acc:AT4G13505]
anac016	AT1G34180	1	12448543..12451287	3.13	1.63	3.09	3.43e-09	9.23e-08	8.69e-05	NAC domain containing protein 16 [Source:TAIR;Acc:AT1G34180]
gene:AT5G42830	AT5G42830	5	17176293..17178130	31.07	1.63	3.09	7.28e-13	4.01e-11	1.84e-08	HXXXD-type acyl-transferase family protein [Source:UniProtKB/TrEMBL;Acc:Q9FMN6]
gene:AT4G00700	AT4G00700	4	285876..289575	20.54	1.62	3.08	8.21e-08	1.56e-06	0.00208	C2 calcium/lipid-binding plant phosphoribosyltransferase family protein [Source:UniProtKB/TrEMBL;Acc:Q8RXU9]
OPT6	AT4G27730	4	complement(13833807..13836661)	9.28	1.62	3.08	6.87e-13	3.81e-11	1.74e-08	Oligopeptide transporter 6 [Source:UniProtKB/Swiss-Prot;Acc:Q9T095]
ORP1A	AT2G31020	2	13201350..13204948	6.34	1.62	3.07	5.77e-08	1.14e-06	0.00146	ORP1A [Source:UniProtKB/TrEMBL;Acc:A0A384KLT5]
OFUT20	AT2G44500	2	18374162..18376799	24.25	1.62	3.07	2.31e-08	5.1e-07	0.000584	O-fucosyltransferase 20 [Source:UniProtKB/Swiss-Prot;Acc:O64884]
NUDT5	AT2G04430	2	1538472..1541375	8.95	1.61	3.06	0	0	0	Nudix hydrolase 5 [Source:UniProtKB/Swiss-Prot;Acc:Q9SJC6]
gene:AT3G07195	AT3G07195	3	2288732..2290515	25.55	1.61	3.05	1.95e-13	1.18e-11	4.95e-09	RPM1-interacting protein 4 (RIN4) family protein [Source:UniProtKB/TrEMBL;Acc:A0A1I9LSZ8]
gene:AT5G65660	AT5G65660	5	complement(26245134..26246960)	42.59	1.61	3.05	4.44e-16	3.92e-14	1.12e-11	Uncharacterized protein At5g65660 [Source:UniProtKB/Swiss-Prot;Acc:Q9LSK9]
gene:AT1G24090	AT1G24090	1	8520443..8523193	1.47	1.61	3.04	9.96e-07	1.44e-05	0.03	RNase H domain-containing protein [Source:UniProtKB/TrEMBL;Acc:F4I7R5]
ERDJ3A	AT3G08970	3	2737297..2740549	6.19	1.6	3.04	7.44e-10	2.28e-08	1.88e-05	TMS1 [Source:UniProtKB/TrEMBL;Acc:A0A178VJB6]
HDT4	AT2G27840	2	11861806..11863908	9.68	1.6	3.03	1.71e-10	6.02e-09	4.33e-06	Histone deacetylase HDT4 [Source:UniProtKB/Swiss-Prot;Acc:Q9M4T3]
NAC004	AT1G02230	1	complement(434965..436922)	7.96	1.59	3.02	5.57e-07	8.52e-06	0.01	NAC domain-containing protein 4 [Source:UniProtKB/Swiss-Prot;Acc:O81913]
SDI1	AT5G48850	5	complement(19805437..19807853)	18.67	1.59	3.02	2.93e-11	1.21e-09	7.42e-07	ATSDI1 [Source:UniProtKB/TrEMBL;Acc:A0A178UKA2]
HYH	AT3G17609	3	6023844..6024710	20.99	1.59	3	1.78e-15	1.41e-13	4.5e-11	HYH [Source:UniProtKB/TrEMBL;Acc:A0A178VIU6]
WRKY47	AT4G01720	4	744804..748554	21.25	1.58	2.99	1.07e-09	3.19e-08	2.72e-05	Probable WRKY transcription factor 47 [Source:UniProtKB/Swiss-Prot;Acc:Q9ZSI7]
gene:AT5G24210	AT5G24210	5	8217191..8219720	302.91	1.58	2.99	0	0	0	Alpha/beta-Hydrolases superfamily protein [Source:UniProtKB/TrEMBL;Acc:Q9FNG1]
gene:AT1G31835	AT1G31835	1	complement(11422636..11423684)	2.57	1.58	2.98	4.92e-07	7.62e-06	0.01	unknown protein; FUNCTIONS IN: molecular_function unknown; INVOLVED IN: biological_process unknown; LOCATED IN: endomembrane system; Ha. [Source:TAIR;Acc:AT1G31835]
TIF4A-3	AT1G72730	1	complement(27377759..27380182)	4.76	1.58	2.98	2.49e-11	1.05e-09	6.31e-07	Eukaryotic initiation factor 4A-3 [Source:UniProtKB/Swiss-Prot;Acc:Q9CAI7]
RACK1C	AT3G18130	3	complement(6210878..6212551)	46.28	1.58	2.98	2.76e-10	9.19e-09	7e-06	Receptor for activated C kinase 1C [Source:UniProtKB/Swiss-Prot;Acc:Q9LV28]
gene:AT5G06330	AT5G06330	5	complement(1933890..1935840)	1.43	1.58	2.98	7.35e-07	1.09e-05	0.02	At5g06330 [Source:UniProtKB/TrEMBL;Acc:Q9FNH5]
gene:AT5G19875	AT5G19875	5	6718206..6719303	25.24	1.57	2.97	0	0	0	At5g19875 [Source:UniProtKB/TrEMBL;Acc:Q8L9M7]
gene:AT4G18250	AT4G18250	4	complement(10087205..10090276)	13.82	1.57	2.96	1.33e-07	2.39e-06	0.00338	receptor serine/threonine kinase, putative [Source:TAIR;Acc:AT4G18250]
CAD5	AT4G34230	4	complement(16386631..16388940)	65.03	1.56	2.96	8.82e-14	5.62e-12	2.23e-09	Cinnamyl alcohol dehydrogenase 5 [Source:UniProtKB/Swiss-Prot;Acc:O49482]
gene:AT1G69520	AT1G69520	1	26128288..26129602	8.3	1.56	2.95	1.27e-10	4.59e-09	3.22e-06	S-adenosyl-L-methionine-dependent methyltransferases superfamily protein [Source:TAIR;Acc:AT1G69520]
HMT-1	AT3G25900	3	9480746..9482962	1.65	1.56	2.95	1.8e-07	3.15e-06	0.00457	Homocysteine S-methyltransferase 1 [Source:UniProtKB/Swiss-Prot;Acc:Q9SDL7]
NAC104	AT5G64530	5	25794957..25797031	7.05	1.56	2.95	1.83e-12	9.45e-11	4.63e-08	NAC domain-containing protein 104 [Source:UniProtKB/Swiss-Prot;Acc:Q8GWK6]
gene:AT5G15870	AT5G15870	5	complement(5182367..5184948)	32.23	1.56	2.94	3.11e-15	2.39e-13	7.87e-11	Glycosyl hydrolase family 81 protein [Source:UniProtKB/TrEMBL;Acc:Q9LFT3]
SYN2	AT5G40840	5	complement(16359331..16363878)	0.96	1.56	2.94	1.07e-07	1.98e-06	0.00271	Sister chromatid cohesion 1 protein 2 [Source:UniProtKB/Swiss-Prot;Acc:Q9FQ20]
gene:AT1G19380	AT1G19380	1	6697874..6698858	33.65	1.55	2.93	7.22e-11	2.73e-09	1.83e-06	At1g19380 [Source:UniProtKB/TrEMBL;Acc:Q9LN60]
DTX4	AT2G04070	2	complement(1353755..1355883)	4.95	1.55	2.93	9.56e-10	2.88e-08	2.42e-05	Protein DETOXIFICATION 4 [Source:UniProtKB/Swiss-Prot;Acc:Q9SIA3]
WRKY28	AT4G18170	4	10061214..10062893	10.26	1.55	2.93	3.6e-08	7.53e-07	0.000913	WRKY transcription factor [Source:UniProtKB/TrEMBL;Acc:A0A178V3M3]
gene:AT4G18253	AT4G18253	4	complement(10091101..10092224)	46.21	1.55	2.93	7.77e-14	5.05e-12	1.97e-09	Receptor Serine/Threonine kinase-like protein [Source:UniProtKB/TrEMBL;Acc:A0A1P8B6P8]
LECRK41	AT2G37710	2	complement(15814531..15817088)	286.39	1.55	2.92	0	0	0	L-type lectin-domain containing receptor kinase IV.1 [Source:UniProtKB/Swiss-Prot;Acc:O80939]
ATL16	AT5G43420	5	17451488..17453124	5.14	1.54	2.92	5.04e-11	1.97e-09	1.28e-06	RING-H2 finger protein ATL16 [Source:UniProtKB/Swiss-Prot;Acc:Q9LSW9]
gene:AT2G30550	AT2G30550	2	13014530..13017329	81.6	1.54	2.91	0	0	0	Phospholipase A1-Igamma2, chloroplastic [Source:UniProtKB/Swiss-Prot;Acc:Q3EBR6]
AERO1	AT1G72280	1	complement(27211821..27214688)	8.83	1.54	2.9	2.75e-13	1.64e-11	6.96e-09	Like disulfide bond formation protein [Source:UniProtKB/TrEMBL;Acc:Q0WSW0]
EGC2	AT2G18660	2	complement(8089411..8091736)	12.68	1.54	2.9	9.08e-09	2.22e-07	0.00023	EG45-like domain containing protein 2 [Source:UniProtKB/Swiss-Prot;Acc:Q9ZV52]
gene:AT3G57460	AT3G57460	3	complement(21262986..21265827)	14.19	1.53	2.9	5.78e-13	3.27e-11	1.46e-08	Catalytic/ metal ion binding / metalloendopeptidase/ zinc ion binding protein [Source:UniProtKB/TrEMBL;Acc:F4J3D6]
FPP5	AT4G36120	4	complement(17093074..17097301)	2.32	1.53	2.9	2.02e-11	8.58e-10	5.1e-07	Filament-like plant protein 5 [Source:UniProtKB/Swiss-Prot;Acc:O65649]
PMAT1	AT5G39050	5	15634444..15636480	41.06	1.54	2.9	1.11e-16	1.04e-14	2.81e-12	Phenolic glucoside malonyltransferase 1 [Source:UniProtKB/Swiss-Prot;Acc:Q940Z5]
gene:AT5G12420	AT5G12420	5	complement(4024286..4026849)	10.97	1.53	2.89	7.54e-08	1.45e-06	0.00191	O-acyltransferase (WSD1-like) family protein [Source:UniProtKB/TrEMBL;Acc:Q94CK0]
MPK11	AT1G01560	1	202103..204440	15.46	1.52	2.88	5.35e-13	3.05e-11	1.36e-08	Mitogen-activated protein kinase 11 [Source:UniProtKB/Swiss-Prot;Acc:Q9LMM5]
SARD1	AT1G73805	1	complement(27744790..27749248)	40.03	1.52	2.87	8.34e-14	5.4e-12	2.11e-09	Protein SAR DEFICIENT 1 [Source:UniProtKB/Swiss-Prot;Acc:Q9C9T2]
OM64	AT5G09420	5	2928173..2932021	7.62	1.52	2.87	8.77e-15	6.37e-13	2.22e-10	Outer envelope protein 64, mitochondrial [Source:UniProtKB/Swiss-Prot;Acc:F4KCL7]
HDT1	AT3G44750	3	16297656..16299876	18.84	1.52	2.86	3.47e-09	9.3e-08	8.79e-05	Histone deacetylase HDT1 [Source:UniProtKB/Swiss-Prot;Acc:Q9FVE6]
RH51	AT3G18600	3	complement(6399532..6403392)	13.83	1.51	2.85	3.99e-12	1.97e-10	1.01e-07	DEAD-box ATP-dependent RNA helicase 51 [Source:UniProtKB/Swiss-Prot;Acc:Q9LIH9]
gene:AT1G28400	AT1G28400	1	complement(9972185..9973942)	78.96	1.5	2.84	1.01e-11	4.62e-10	2.56e-07	F3M18.16 [Source:UniProtKB/TrEMBL;Acc:Q9SGN8]
gene:AT3G22235	AT3G22235	3	complement(7854419..7855814)	2.739.73	1.5	2.84	8.89e-10	2.7e-08	2.25e-05	Cysteine-rich TM module stress tolerance protein [Source:UniProtKB/TrEMBL;Acc:Q8W472]
PHF1	AT3G52190	3	complement(19353867..19357261)	14.4	1.5	2.84	0	0	0	SEC12-like protein 1 [Source:UniProtKB/Swiss-Prot;Acc:Q8GYE0]
gene:AT4G04940	AT4G04940	4	complement(2511028..2517217)	6.71	1.5	2.84	7.93e-12	3.7e-10	2.01e-07	Putative WD-repeat membrane protein [Source:UniProtKB/TrEMBL;Acc:Q93YS7]
gene:AT4G23610	AT4G23610	4	12314025..12314829	15.57	1.51	2.84	1.17e-09	3.43e-08	2.95e-05	AT4g23610/F9D16_80 [Source:UniProtKB/TrEMBL;Acc:Q9SUR5]
WRKY48	AT5G49520	5	20090648..20093346	9.73	1.51	2.84	2.86e-07	4.72e-06	0.00726	Probable WRKY transcription factor 48 [Source:UniProtKB/Swiss-Prot;Acc:Q9FGZ4]
RNS1	AT2G02990	2	873506..874886	10.88	1.5	2.83	1.24e-06	1.75e-05	0.03	Ribonuclease 1 [Source:UniProtKB/Swiss-Prot;Acc:P42813]
gene:AT3G57450	AT3G57450	3	21261046..21262763	12.18	1.49	2.81	3.58e-09	9.57e-08	9.06e-05	At3g57450 [Source:UniProtKB/TrEMBL;Acc:Q9SCM7]
NAC68	AT4G01540	4	complement(670483..672789)	4.73	1.49	2.81	1.62e-08	3.74e-07	0.000411	NAC domain-containing protein 68 [Source:UniProtKB/Swiss-Prot;Acc:A8MQY1]
gene:AT5G44820	AT5G44820	5	complement(18095614..18097611)	28.54	1.49	2.81	0	0	0	At5g44820 [Source:UniProtKB/TrEMBL;Acc:Q147R7]
gene:AT1G74360	AT1G74360	1	27954129..27958114	11.78	1.48	2.8	2.33e-10	7.94e-09	5.9e-06	Probable LRR receptor-like serine/threonine-protein kinase At1g74360 [Source:UniProtKB/Swiss-Prot;Acc:C0LGJ1]
AtRLP33	AT3G05660	3	complement(1648843..1652149)	9.27	1.49	2.8	0	0	0	Receptor-like protein 33 [Source:UniProtKB/Swiss-Prot;Acc:F4J8G2]
THE1	AT5G54380	5	complement(22077040..22080341)	22.17	1.49	2.8	3.52e-10	1.15e-08	8.92e-06	Receptor-like protein kinase THESEUS 1 [Source:UniProtKB/Swiss-Prot;Acc:Q9LK35]
gene:AT4G02360	AT4G02360	4	1041086..1041802	4.98	1.48	2.79	1.24e-06	1.75e-05	0.03	T14P8.17 [Source:UniProtKB/TrEMBL;Acc:O81297]
ZIP11	AT1G55910	1	20905914..20907414	73.35	1.48	2.78	0	0	0	Zinc transporter 11 [Source:UniProtKB/Swiss-Prot;Acc:Q94EG9]
KIP	AT5G49680	5	20176080..20188567	3.05	1.46	2.76	3.37e-11	1.37e-09	8.52e-07	Protein KINKY POLLEN [Source:UniProtKB/Swiss-Prot;Acc:Q6IMT0]
BHLH137	AT5G50915	5	complement(20710103..20712473)	7.44	1.47	2.76	1.2e-06	1.7e-05	0.03	Transcription factor bHLH137 [Source:UniProtKB/Swiss-Prot;Acc:Q93W88]
OLI2	AT5G55920	5	complement(22645448..22649517)	19.98	1.46	2.76	1.94e-13	1.17e-11	4.9e-09	Nucleolar protein-like [Source:UniProtKB/TrEMBL;Acc:Q9FG73]
RACK1B	AT1G48630	1	complement(17981636..17983377)	31.93	1.46	2.75	5.64e-12	2.71e-10	1.43e-07	RACK1B_AT [Source:UniProtKB/TrEMBL;Acc:A0A178W908]
PYL4	AT2G38310	2	16049918..16051356	31.81	1.46	2.75	9.83e-12	4.51e-10	2.49e-07	Abscisic acid receptor PYL4 [Source:UniProtKB/Swiss-Prot;Acc:O80920]
gene:AT2G44380	AT2G44380	2	complement(18323366..18324561)	27.13	1.46	2.75	1.64e-06	2.25e-05	0.04	At2g44380 [Source:UniProtKB/TrEMBL;Acc:O64872]
AGP10	AT4G09030	4	5792137..5792966	10.77	1.46	2.75	3.88e-09	1.03e-07	9.83e-05	Classical arabinogalactan protein 10 [Source:UniProtKB/Swiss-Prot;Acc:Q9M0S4]
LECRK17	AT5G60270	5	24257723..24260043	6.41	1.46	2.75	3.72e-07	5.94e-06	0.00943	L-type lectin-domain containing receptor kinase I.7 [Source:UniProtKB/Swiss-Prot;Acc:Q9LSS0]
IP5P11	AT1G47510	1	complement(17435525..17438490)	1.79	1.46	2.74	1.17e-06	1.66e-05	0.03	Type IV inositol polyphosphate 5-phosphatase 11 [Source:UniProtKB/Swiss-Prot;Acc:Q5EAF2]
gene:AT1G67850	AT1G67850	1	25437900..25442221	19.57	1.45	2.73	0	0	0	AT1G67850 protein [Source:UniProtKB/TrEMBL;Acc:Q94F37]
GSTU10	AT1G74590	1	complement(28023627..28024860)	4.17	1.45	2.73	4.42e-08	9.03e-07	0.00112	Glutathione S-transferase U10 [Source:UniProtKB/Swiss-Prot;Acc:Q9CA57]
CBF5	AT3G57150	3	complement(21153815..21156075)	35.54	1.45	2.73	7.58e-11	2.85e-09	1.92e-06	Uncharacterized protein At3g57150 (Fragment) [Source:UniProtKB/TrEMBL;Acc:C0SVF3]
YSL8	AT1G48370	1	17874436..17877462	1.88	1.45	2.72	2.89e-07	4.75e-06	0.00733	Probable metal-nicotianamine transporter YSL8 [Source:UniProtKB/Swiss-Prot;Acc:Q6R3K4]
gene:AT4G23885	AT4G23885	4	12419394..12420467	20.05	1.44	2.72	4.87e-12	2.37e-10	1.23e-07	At4g23885 [Source:UniProtKB/TrEMBL;Acc:Q2HIQ5]
gene:AT1G34750	AT1G34750	1	complement(12736000..12738196)	45.05	1.44	2.71	9.99e-16	8.19e-14	2.53e-11	Probable protein phosphatase 2C 10 [Source:UniProtKB/Swiss-Prot;Acc:Q9S9Z7]
gene:AT3G48640	AT3G48640	3	complement(18021356..18022648)	10.9	1.44	2.71	1.18e-06	1.68e-05	0.03	Transmembrane protein [Source:UniProtKB/TrEMBL;Acc:Q9SMN5]
gene:AT1G48210	AT1G48210	1	17798431..17802330	7.03	1.43	2.7	1.31e-08	3.11e-07	0.000332	Protein kinase superfamily protein [Source:UniProtKB/TrEMBL;Acc:F4HWU0]
gene:AT1G76600	AT1G76600	1	28746833..28747848	40.29	1.44	2.7	1.45e-11	6.44e-10	3.67e-07	Poly polymerase [Source:UniProtKB/TrEMBL;Acc:Q9C9J8]
gene:AT2G21850	AT2G21850	2	9315204..9318238	7.25	1.43	2.7	1.77e-12	9.18e-11	4.48e-08	Cysteine/Histidine-rich C1 domain family protein [Source:UniProtKB/TrEMBL;Acc:F4III1]
gene:AT2G43110	AT2G43110	2	17922019..17924542	7.48	1.43	2.7	4.37e-10	1.4e-08	1.11e-05	At2g43110 [Source:UniProtKB/TrEMBL;Acc:Q8GWB4]
gene:AT3G28480	AT3G28480	3	complement(10675986..10678388)	45.35	1.43	2.7	0	0	0	Oxoglutarate/iron-dependent oxygenase [Source:UniProtKB/TrEMBL;Acc:F4J0A6]
IP5P2	AT4G18010	4	complement(9990988..9994524)	20.98	1.43	2.7	8.48e-08	1.6e-06	0.00215	Type I inositol polyphosphate 5-phosphatase 2 [Source:UniProtKB/Swiss-Prot;Acc:Q9FUR2]
gene:AT5G19750	AT5G19750	5	6677016..6679384	38.29	1.43	2.7	1.94e-11	8.29e-10	4.93e-07	Peroxisomal membrane 22 kDa (Mpv17/PMP22) family protein [Source:UniProtKB/TrEMBL;Acc:F4K2L8]
gene:AT3G03060	AT3G03060	3	691934..695675	2.77	1.43	2.69	8.48e-08	1.6e-06	0.00215	P-loop containing nucleoside triphosphate hydrolases superfamily protein [Source:UniProtKB/TrEMBL;Acc:Q0WVF7]
PCC1	AT3G22231	3	complement(7845823..7846833)	2.240.81	1.43	2.69	2.44e-07	4.1e-06	0.00619	Cysteine-rich and transmembrane domain-containing protein PCC1 [Source:UniProtKB/Swiss-Prot;Acc:Q94C26]
gene:AT3G25510	AT3G25510	3	complement(9263795..9268972)	4.57	1.43	2.69	4.66e-14	3.1e-12	1.18e-09	Disease resistance protein (TIR-NBS-LRR class) family protein [Source:UniProtKB/TrEMBL;Acc:F4J910]
VSR7	AT4G20110	4	10875233..10878730	45.09	1.43	2.69	3.52e-08	7.37e-07	0.000891	VACUOLAR SORTING RECEPTOR 7 [Source:UniProtKB/TrEMBL;Acc:F4JUS0]
DSP2	AT2G32960	2	13987669..13990994	3.45	1.42	2.68	1.19e-07	2.17e-06	0.00302	Tyrosine-protein phosphatase DSP2 [Source:UniProtKB/Swiss-Prot;Acc:Q84MD6]
PAL1	AT2G37040	2	complement(15557367..15560755)	63.01	1.42	2.68	1.19e-09	3.47e-08	3e-05	Phenylalanine ammonia-lyase 1 [Source:UniProtKB/Swiss-Prot;Acc:P35510]
gene:AT4G21903	AT4G21903	4	complement(11620889..11624459)	5.32	1.42	2.68	4.09e-10	1.31e-08	1.04e-05	Protein DETOXIFICATION [Source:UniProtKB/TrEMBL;Acc:F4JKB8]
PER50	AT4G37520	4	17631500..17633249	41.08	1.42	2.68	2.64e-07	4.4e-06	0.00669	Peroxidase 50 [Source:UniProtKB/Swiss-Prot;Acc:Q43731]
ACR8	AT1G12420	1	complement(4226239..4229211)	4.52	1.42	2.67	8.47e-13	4.63e-11	2.15e-08	ACT domain-containing protein ACR8 [Source:UniProtKB/Swiss-Prot;Acc:Q9LNA5]
TRX5	AT1G45145	1	complement(17074942..17076417)	99.04	1.42	2.67	2.21e-10	7.54e-09	5.59e-06	Thioredoxin H5 [Source:UniProtKB/Swiss-Prot;Acc:Q39241]
NOP56	AT1G56110	1	complement(20984273..20986952)	64.03	1.42	2.67	8.7e-14	5.57e-12	2.2e-09	At1g56110/T6H22_9 [Source:UniProtKB/TrEMBL;Acc:Q9SGT7]
gene:AT3G27540	AT3G27540	3	10205074..10207423	3.95	1.42	2.67	1.13e-08	2.72e-07	0.000286	Beta-1,4-N-acetylglucosaminyltransferase family protein [Source:UniProtKB/TrEMBL;Acc:Q9LT58]
NHL3	AT5G06320	5	complement(1930793..1931782)	408.64	1.42	2.67	1.02e-09	3.05e-08	2.58e-05	NHL3 [Source:UniProtKB/TrEMBL;Acc:A0A178UB58]
PUB2	AT5G67340	5	26864395..26867847	14.1	1.42	2.67	2.24e-12	1.13e-10	5.66e-08	U-box domain-containing protein 2 [Source:UniProtKB/Swiss-Prot;Acc:Q5XEZ8]
gene:AT2G28570	AT2G28570	2	12241766..12242778	5.9	1.41	2.66	9.98e-07	1.44e-05	0.03	At2g28570 [Source:UniProtKB/TrEMBL;Acc:Q9SK01]
gene:AT1G18850	AT1G18850	1	complement(6504677..6506542)	11.15	1.4	2.65	2.83e-14	1.92e-12	7.17e-10	F6A14.6 protein [Source:UniProtKB/TrEMBL;Acc:Q9M9V4]
PSY3	AT2G29995	2	complement(12796503..12799441)	4.51	1.4	2.65	1.04e-07	1.93e-06	0.00264	Protein PSY3 [Source:UniProtKB/Swiss-Prot;Acc:Q8S8P7]
ATCP1	AT5G49480	5	20070489..20071682	55.8	1.41	2.65	1.67e-10	5.89e-09	4.23e-06	Calcium-binding protein CP1 [Source:UniProtKB/Swiss-Prot;Acc:Q9FDX6]
PDIL2-2	AT1G04980	1	complement(1413644..1416218)	13.46	1.4	2.64	2.14e-07	3.66e-06	0.00543	Protein disulfide-isomerase like 2-2 [Source:UniProtKB/Swiss-Prot;Acc:Q9MAU6]
gene:AT4G26810	AT4G26810	4	complement(13492078..13493015)	6.06	1.4	2.64	4.07e-08	8.35e-07	0.00103	At4g26810 [Source:UniProtKB/TrEMBL;Acc:Q9SZ21]
gene:AT5G08760	AT5G08760	5	2854857..2855617	196.26	1.4	2.64	7.77e-15	5.66e-13	1.97e-10	unknown protein; FUNCTIONS IN: molecular_function unknown; INVOLVED IN: biological_process unknown; LOCATED IN: endomembrane system; Ha. [Source:TAIR;Acc:AT5G08760]
AGAL1	AT5G08380	5	complement(2694669..2697781)	29.75	1.4	2.63	1.22e-14	8.66e-13	3.09e-10	Alpha-galactosidase 1 [Source:UniProtKB/Swiss-Prot;Acc:Q9FT97]
ATMRP13	AT1G30410	1	10738683..10747563	18.75	1.39	2.62	0	0	0	multidrug resistance-associated protein 13 [Source:TAIR;Acc:AT1G30410]
OFUT23	AT3G05320	3	complement(1513062..1515568)	3.75	1.39	2.62	4.94e-09	1.28e-07	0.000125	O-fucosyltransferase 23 [Source:UniProtKB/Swiss-Prot;Acc:Q9MA87]
gene:AT3G58660	AT3G58660	3	21701520..21703114	17.4	1.39	2.62	3.42e-13	2.02e-11	8.66e-09	Ribosomal protein L1p/L10e family [Source:UniProtKB/TrEMBL;Acc:Q9LXT5]
PBS3	AT5G13320	5	4267456..4271064	16.28	1.38	2.61	6.66e-13	3.71e-11	1.69e-08	Auxin-responsive GH3 family protein [Source:TAIR;Acc:AT5G13320]
SAUR78	AT1G72430	1	complement(27264602..27265806)	66.28	1.38	2.6	2.55e-07	4.26e-06	0.00646	Auxin-responsive protein SAUR78 [Source:UniProtKB/Swiss-Prot;Acc:Q9C9E1]
SD129	AT1G61380	1	complement(22645923..22650072)	24.18	1.37	2.59	3.69e-12	1.83e-10	9.34e-08	G-type lectin S-receptor-like serine/threonine-protein kinase SD1-29 [Source:UniProtKB/Swiss-Prot;Acc:O64782]
CYP73A5	AT2G30490	2	complement(12993625..12996012)	164.76	1.37	2.59	9.66e-15	6.97e-13	2.45e-10	Cinnamate-4-hydroxylase [Source:UniProtKB/TrEMBL;Acc:B1GV49]
EBP2	AT3G22660	3	complement(8016051..8017508)	16.81	1.37	2.59	2.57e-09	7.08e-08	6.5e-05	Probable rRNA-processing protein EBP2 homolog [Source:UniProtKB/Swiss-Prot;Acc:Q9LUJ5]
RPL19B	AT3G16780	3	5708826..5710579	27.32	1.37	2.58	1.48e-11	6.51e-10	3.74e-07	60S ribosomal protein L19-2 [Source:UniProtKB/Swiss-Prot;Acc:Q9LUQ6]
LOL2	AT4G21610	4	11488976..11490423	5.22	1.37	2.58	4.52e-08	9.19e-07	0.00114	Protein LOL2 [Source:UniProtKB/Swiss-Prot;Acc:O65426]
gene:AT2G44510	AT2G44510	2	18377048..18379265	5.32	1.36	2.57	2.36e-09	6.55e-08	5.97e-05	Protein BCCIP homolog [Source:UniProtKB/TrEMBL;Acc:A0A178VXZ2]
gene:AT3G29240	AT3G29240	3	11191263..11193044	341.73	1.36	2.57	6.66e-16	5.64e-14	1.69e-11	AT3g29240/MXO21_9 [Source:UniProtKB/TrEMBL;Acc:Q9LS71]
gene:AT5G06550	AT5G06550	5	complement(2001071..2003112)	3.95	1.36	2.57	1.18e-06	1.67e-05	0.03	F-box protein At5g06550 [Source:UniProtKB/Swiss-Prot;Acc:Q67XX3]
RID2	AT5G57280	5	23204377..23206663	12.46	1.36	2.57	7.27e-12	3.41e-10	1.84e-07	RID2 [Source:UniProtKB/TrEMBL;Acc:A0A178UNY0]
gene:AT2G20560	AT2G20560	2	complement(8848130..8850111)	6.24	1.36	2.56	7.8e-10	2.38e-08	1.98e-05	At2g20560/T13C7.15 [Source:UniProtKB/TrEMBL;Acc:Q9SIL3]
gene:AT5G58620	AT5G58620	5	23693259..23696222	10.91	1.36	2.56	2.31e-13	1.38e-11	5.85e-09	Zinc finger CCCH domain-containing protein 66 [Source:UniProtKB/Swiss-Prot;Acc:Q9LUZ4]
gene:AT5G66540	AT5G66540	5	complement(26556275..26559452)	10.01	1.36	2.56	4.96e-12	2.41e-10	1.26e-07	U3 small nucleolar ribonucleoprotein protein MPP10 [Source:UniProtKB/TrEMBL;Acc:Q9FJY5]
CAD1_2	AT1G72680	1	complement(27359109..27361024)	28.21	1.35	2.55	5.52e-11	2.14e-09	1.4e-06	CAD1 [Source:UniProtKB/TrEMBL;Acc:A0A178WLT3]
CRK6_1	AT3G49370	3	complement(18304637..18308091)	4.5	1.35	2.55	1.16e-08	2.78e-07	0.000293	CDPK-related kinase 6 [Source:UniProtKB/Swiss-Prot;Acc:Q9SG12]
RPS2D	AT3G57490	3	complement(21279596..21281064)	15.32	1.35	2.55	8.67e-10	2.64e-08	2.2e-05	40S ribosomal protein S2-4 [Source:UniProtKB/Swiss-Prot;Acc:Q9SCM3]
gene:AT1G31660	AT1G31660	1	complement(11330924..11333540)	20.71	1.35	2.54	1.32e-13	8.25e-12	3.33e-09	Bystin-like protein [Source:UniProtKB/TrEMBL;Acc:Q8RWS4]
gene:AT1G63840	AT1G63840	1	complement(23689603..23690807)	13.52	1.34	2.54	1.17e-09	3.44e-08	2.96e-05	At1g63840/T12P18_14 [Source:UniProtKB/TrEMBL;Acc:Q9CAJ8]
LRK10L-2.4	AT1G66920	1	complement(24965134..24967586)	25.93	1.34	2.54	9.33e-11	3.46e-09	2.36e-06	LEAF RUST 10 DISEASE-RESISTANCE LOCUS RECEPTOR-LIKE PROTEIN KINASE-like 2.4 [Source:UniProtKB/Swiss-Prot;Acc:F4HQ22]
BZIP53	AT3G62420	3	complement(23091586..23092850)	81.94	1.34	2.54	1.1e-10	4e-09	2.79e-06	bZIP transcription factor 53 [Source:UniProtKB/Swiss-Prot;Acc:Q9LZP8]
gene:AT5G41740	AT5G41740	5	16688626..16693119	22.14	1.35	2.54	2.88e-11	1.19e-09	7.3e-07	Disease resistance protein (TIR-NBS-LRR class) family [Source:UniProtKB/TrEMBL;Acc:F4JYI4]
PUB11	AT1G23030	1	8156504..8159185	17.22	1.34	2.53	3.92e-08	8.08e-07	0.000992	RING-type E3 ubiquitin transferase [Source:UniProtKB/TrEMBL;Acc:A0A178WCR1]
BIK1	AT2G39660	2	16531527..16533986	12.43	1.34	2.53	3.04e-08	6.51e-07	0.000769	BIK1 [Source:UniProtKB/TrEMBL;Acc:A0A178VYW0]
gene:AT1G60640	AT1G60640	1	complement(22337253..22339736)	10.34	1.33	2.52	1.23e-10	4.45e-09	3.13e-06	unknown protein; Ha. [Source:TAIR;Acc:AT1G60640]
RPS6A	AT4G31700	4	complement(15345979..15347804)	144.86	1.33	2.52	1.3e-08	3.08e-07	0.000328	40S ribosomal protein S6-1 [Source:UniProtKB/Swiss-Prot;Acc:O48549]
gene:AT5G37740	AT5G37740	5	14991880..14993781	9.28	1.33	2.52	1.19e-08	2.86e-07	0.000302	Calcium-dependent lipid-binding (CaLB domain) family protein [Source:UniProtKB/TrEMBL;Acc:F4K8L6]
gene:AT1G12990	AT1G12990	1	4433605..4436102	37.27	1.33	2.51	2.22e-16	2.05e-14	5.62e-12	Beta-1,4-N-acetylglucosaminyltransferase family protein [Source:UniProtKB/TrEMBL;Acc:F4HP06]
gene:AT1G61370	AT1G61370	1	complement(22641843..22645922)	1.73	1.33	2.51	1.93e-08	4.39e-07	0.00049	G-type lectin S-receptor-like serine/threonine-protein kinase At1g61370 [Source:UniProtKB/Swiss-Prot;Acc:O64783]
CSLB3	AT2G32530	2	13809019..13813572	24.52	1.33	2.51	9.54e-13	5.17e-11	2.42e-08	Cellulose synthase-like protein B3 [Source:UniProtKB/Swiss-Prot;Acc:Q8RX83]
RPS20B	AT3G47370	3	complement(17453423..17454730)	59.48	1.33	2.51	2.29e-11	9.68e-10	5.8e-07	40S ribosomal protein S20-2 [Source:UniProtKB/Swiss-Prot;Acc:Q9STY6]
gene:AT1G62790	AT1G62790	1	23252140..23253743	35.01	1.32	2.5	3.37e-13	2e-11	8.54e-09	At1g62790 [Source:UniProtKB/TrEMBL;Acc:Q6NLF7]
gene:AT1G76980	AT1G76980	1	complement(28925708..28927391)	6.22	1.32	2.5	3.37e-09	9.07e-08	8.53e-05	At1g76980 [Source:UniProtKB/TrEMBL;Acc:O49284]
NOP5-2	AT3G05060	3	complement(1412867..1416056)	24.38	1.32	2.5	4.48e-12	2.2e-10	1.13e-07	Probable nucleolar protein 5-2 [Source:UniProtKB/Swiss-Prot;Acc:Q9MAB3]
gene:AT4G03450	AT4G03450	4	complement(1529372..1531819)	40.1	1.32	2.5	5.8e-12	2.77e-10	1.47e-07	Ankyrin repeat family protein [Source:UniProtKB/TrEMBL;Acc:Q9ZT73]
gene:AT5G25440	AT5G25440	5	complement(8854507..8856809)	33.58	1.32	2.5	1.14e-09	3.36e-08	2.88e-05	Protein kinase superfamily protein [Source:TAIR;Acc:AT5G25440]
HIR4	AT5G51570	5	20949291..20951512	10.1	1.32	2.5	9.55e-11	3.52e-09	2.42e-06	Hypersensitive-induced response protein 4 [Source:UniProtKB/Swiss-Prot;Acc:Q9FHM7]
AtRLP38	AT3G23120	3	complement(8227222..8229619)	38	1.32	2.49	8.59e-14	5.51e-12	2.18e-09	Receptor-like protein 38 [Source:UniProtKB/Swiss-Prot;Acc:Q9LS79]
CRK9	AT4G23170	4	12134973..12136796	99.96	1.32	2.49	1.5e-12	7.9e-11	3.81e-08	Putative cysteine-rich receptor-like protein kinase 9 [Source:UniProtKB/Swiss-Prot;Acc:O65469]
gene:AT1G10020	AT1G10020	1	complement(3269539..3272110)	12.12	1.31	2.48	4.34e-09	1.14e-07	0.00011	At1g10020 [Source:UniProtKB/TrEMBL;Acc:O80593]
emb2170	AT1G21390	1	complement(7489046..7490803)	8.22	1.31	2.48	1.82e-09	5.14e-08	4.6e-05	Emb2170 [Source:UniProtKB/TrEMBL;Acc:A0A178W1S8]
RPSAb	AT3G04770	3	complement(1309273..1311129)	3.61	1.31	2.48	2.83e-07	4.67e-06	0.00716	40S ribosomal protein SA [Source:UniProtKB/TrEMBL;Acc:F4J4W3]
NSN1	AT3G07050	3	complement(2229355..2232361)	19.77	1.31	2.48	1.77e-11	7.64e-10	4.48e-07	Guanine nucleotide-binding protein-like NSN1 [Source:UniProtKB/Swiss-Prot;Acc:Q9M8Z5]
PSD1	AT4G16700	4	complement(9395621..9398439)	3.65	1.31	2.48	6.72e-07	1.01e-05	0.02	Phosphatidylserine decarboxylase proenzyme 1, mitochondrial [Source:UniProtKB/Swiss-Prot;Acc:Q84V22]
AED1	AT5G10760	5	complement(3400322..3402389)	285.75	1.31	2.48	1.88e-08	4.27e-07	0.000476	Aspartyl protease AED1 [Source:UniProtKB/Swiss-Prot;Acc:Q9LEW3]
ANTR5	AT5G44370	5	complement(17874734..17877658)	5.45	1.31	2.48	2.48e-10	8.36e-09	6.29e-06	PHT4 [Source:UniProtKB/TrEMBL;Acc:A0A178U9F1]
gene:AT5G48530	AT5G48530	5	complement(19666790..19668830)	13.08	1.31	2.48	1.04e-11	4.73e-10	2.64e-07	unknown protein; FUNCTIONS IN: molecular_function unknown; INVOLVED IN: biological_process unknown; LOCATED IN: mitochondrion; BEST Arabidopsis thaliana protein match is: unknown protein (TAIR:AT3G07440.1); Ha. [Source:TAIR;Acc:AT5G48530]
WRKY17	AT2G24570	2	complement(10437353..10439469)	9.42	1.31	2.47	2.75e-07	4.56e-06	0.00696	WRKY transcription factor 17 [Source:UniProtKB/TrEMBL;Acc:Q0WTF3]
TRM11	AT3G26410	3	complement(9669415..9671348)	7.42	1.3	2.47	8.12e-11	3.05e-09	2.06e-06	tRNA modification 11 protein [Source:UniProtKB/TrEMBL;Acc:Q9LIN4]
gene:AT3G59670	AT3G59670	3	22039476..22042726	8.48	1.3	2.47	5.29e-09	1.36e-07	0.000134	Elongation factor [Source:UniProtKB/TrEMBL;Acc:Q56XZ5]
YAO	AT4G05410	4	complement(2742932..2745635)	5.57	1.3	2.47	4.66e-11	1.84e-09	1.18e-06	U3 snoRNP-associated protein-like YAO [Source:UniProtKB/Swiss-Prot;Acc:Q9M0V4]
gene:AT1G12290	AT1G12290	1	complement(4177917..4182593)	3.61	1.3	2.46	9.5e-12	4.37e-10	2.41e-07	Probable disease resistance protein At1g12290 [Source:UniProtKB/Swiss-Prot;Acc:P60839]
gene:AT1G14060	AT1G14060	1	complement(4816928..4818112)	9.31	1.3	2.46	1.78e-10	6.25e-09	4.5e-06	F7A19.14 protein [Source:UniProtKB/TrEMBL;Acc:Q9XI82]
gene:AT4G00955	AT4G00955	4	412107..413810	20.48	1.3	2.46	1.72e-14	1.2e-12	4.36e-10	FUNCTIONS IN: molecular_function unknown; INVOLVED IN: biological_process unknown; LOCATED IN: endomembrane system; EXPRESSED IN: 14 plant structures; EXPRESSED DURING: 9 growth stages; CONTAINS InterPro DOMAIN/s: EGF-like (InterPro:IPR006210); BEST /.../dopsis thaliana protein match is: Protein kinase superfamily protein (TAIR:AT2G23450.1); Ha. [Source:TAIR;Acc:AT4G00955]
TIM13	AT1G61570	1	complement(22718462..22719535)	29.81	1.29	2.45	1.92e-11	8.21e-10	4.86e-07	Mitochondrial import inner membrane translocase subunit TIM13 [Source:UniProtKB/Swiss-Prot;Acc:Q9XH48]
LURP1	AT2G14560	2	6213617..6215932	474.01	1.29	2.45	3.68e-08	7.67e-07	0.000933	Protein of unknown function (DUF567) [Source:TAIR;Acc:AT2G14560]
WDR55	AT2G34260	2	14465516..14468547	10.2	1.29	2.45	6.44e-10	1.99e-08	1.63e-05	WD repeat-containing protein 55 [Source:UniProtKB/Swiss-Prot;Acc:O80775]
RH9	AT3G22310	3	7887276..7890153	12.21	1.29	2.45	1.5e-10	5.31e-09	3.79e-06	DEAD-box ATP-dependent RNA helicase 9, mitochondrial [Source:UniProtKB/Swiss-Prot;Acc:Q9LUW6]
MIK2	AT4G08850	4	complement(5636479..5640952)	142.42	1.29	2.45	1.88e-12	9.64e-11	4.75e-08	MDIS1-interacting receptor like kinase 2 [Source:UniProtKB/Swiss-Prot;Acc:Q8VZG8]
gene:AT4G31790	AT4G31790	4	15377158..15379025	12.96	1.29	2.44	5.23e-12	2.52e-10	1.33e-07	Probable diphthine methyl ester synthase [Source:UniProtKB/Swiss-Prot;Acc:O81769]
P4H5	AT2G17720	2	7697311..7699630	42.79	1.28	2.43	7.06e-13	3.9e-11	1.79e-08	Prolyl 4-hydroxylase 5 [Source:UniProtKB/Swiss-Prot;Acc:Q24JN5]
TOZ	AT5G16750	5	complement(5504242..5509361)	9.65	1.28	2.43	3.83e-12	1.9e-10	9.71e-08	Transducin family protein / WD-40 repeat family protein [Source:UniProtKB/TrEMBL;Acc:Q9LFE2]
gene:AT5G22100	AT5G22100	5	7328870..7330930	8.45	1.28	2.43	1.29e-10	4.63e-09	3.26e-06	RNA 3'-terminal phosphate cyclase-like protein [Source:UniProtKB/TrEMBL;Acc:Q67XN9]
CAMBP25	AT2G41010	2	complement(17113798..17115047)	15.55	1.28	2.42	9.76e-11	3.58e-09	2.47e-06	Calmodulin-binding protein 25 [Source:UniProtKB/Swiss-Prot;Acc:O80683]
gene:AT2G41250	AT2G41250	2	complement(17200657..17202848)	78.27	1.27	2.42	1.04e-14	7.49e-13	2.64e-10	Haloacid dehalogenase-like hydrolase (HAD) superfamily protein [Source:UniProtKB/TrEMBL;Acc:Q9ZVB6]
SSL12	AT1G74020	1	complement(27835123..27837443)	14.8	1.27	2.41	3.84e-10	1.24e-08	9.72e-06	Protein STRICTOSIDINE SYNTHASE-LIKE 12 [Source:UniProtKB/Swiss-Prot;Acc:P94111]
gene:AT2G36580	AT2G36580	2	15339122..15343086	49.58	1.27	2.41	2.33e-15	1.83e-13	5.91e-11	Pyruvate kinase [Source:UniProtKB/TrEMBL;Acc:A0A178VX82]
CAM2	AT2G41110	2	17140183..17141431	46.57	1.27	2.41	1.57e-11	6.89e-10	3.98e-07	Calmodulin 2 [Source:UniProtKB/TrEMBL;Acc:F4IJ46]
gene:AT3G09010	AT3G09010	3	2749908..2752390	13.34	1.27	2.41	4.14e-13	2.4e-11	1.05e-08	Protein kinase superfamily protein [Source:UniProtKB/TrEMBL;Acc:Q8LF75]
gene:AT3G10530	AT3G10530	3	3285832..3288880	6.28	1.27	2.41	1.96e-09	5.5e-08	4.95e-05	F18K10.11 protein [Source:UniProtKB/TrEMBL;Acc:Q9LPP3]
RPL9D	AT4G10450	4	complement(6462918..6464558)	21.64	1.27	2.41	1.02e-09	3.06e-08	2.59e-05	60S ribosomal protein L9-2 [Source:UniProtKB/Swiss-Prot;Acc:Q9SZX9]
NOP5-1	AT5G27120	5	9540861..9544065	30.1	1.27	2.41	7.52e-08	1.45e-06	0.0019	Probable nucleolar protein 5-1 [Source:UniProtKB/Swiss-Prot;Acc:O04658]
HSP81-2	AT5G56030	5	22686473..22689671	119.27	1.27	2.41	1.15e-11	5.2e-10	2.91e-07	Heat shock protein 81-2 [Source:UniProtKB/TrEMBL;Acc:F4K6B6]
PWP2	AT1G15440	1	complement(5306027..5309558)	8.61	1.26	2.4	8.37e-12	3.89e-10	2.12e-07	Periodic tryptophan protein 2 [Source:UniProtKB/Swiss-Prot;Acc:Q8VYZ5]
gene:AT1G61260	AT1G61260	1	complement(22593465..22595338)	5.32	1.26	2.4	3.3e-07	5.32e-06	0.00836	Protein of unknown function (DUF761) [Source:TAIR;Acc:AT1G61260]
gene:AT1G65030	AT1G65030	1	24156672..24158675	10.38	1.26	2.4	8.91e-11	3.32e-09	2.26e-06	At1g65030 [Source:UniProtKB/TrEMBL;Acc:Q5XEV4]
RGP1	AT3G02230	3	415389..417723	58.74	1.26	2.4	4.25e-11	1.69e-09	1.08e-06	RGP1 [Source:UniProtKB/TrEMBL;Acc:A0A178VK37]
gene:AT5G48240	AT5G48240	5	19559201..19561374	5.99	1.26	2.4	2.4e-09	6.67e-08	6.09e-05	unknown protein; FUNCTIONS IN: molecular_function unknown; INVOLVED IN: biological_process unknown; LOCATED IN: nucleolus; EXPRESSED IN: cultured cell; CONTAINS InterPro DOMAIN/s: Protein of unknown function DUF1665 (InterPro:IPR012459); Has 402 Bla /.../s to 382 proteins in 162 species: Archae - 0; Bacteria - 4; Metazoa - 139; Fungi - 111; Plants - 54; Viruses - 1; Other Eukaryotes - 93 (source:…
HR3	AT3G50470	3	18728935..18730497	21.34	1.26	2.39	9.86e-11	3.61e-09	2.5e-06	MLA10 [Source:UniProtKB/TrEMBL;Acc:A0A178VJG9]
gene:AT5G01850	AT5G01850	5	332330..334543	23.74	1.25	2.39	6.36e-14	4.17e-12	1.61e-09	Protein kinase superfamily protein [Source:TAIR;Acc:AT5G01850]
gene:AT5G08180	AT5G08180	5	complement(2631516..2633890)	32.55	1.26	2.39	1.68e-11	7.28e-10	4.25e-07	H/ACA ribonucleoprotein complex subunit 2-like protein [Source:UniProtKB/Swiss-Prot;Acc:Q9LEY9]
CER1	AT1G02205	1	418416..422579	26.74	1.25	2.38	1.04e-08	2.53e-07	0.000265	Fatty acid hydroxylase superfamily [Source:TAIR;Acc:AT1G02205]
YLS3	AT2G44290	2	complement(18305080..18306395)	87.13	1.25	2.38	7.29e-13	4.01e-11	1.85e-08	Protein YLS3 [Source:UniProtKB/Swiss-Prot;Acc:O64864]
Fes1A	AT3G09350	3	2870970..2873332	13.04	1.25	2.38	9.49e-14	6.04e-12	2.4e-09	Fes1A [Source:UniProtKB/TrEMBL;Acc:Q84J81]
AtRLP46	AT4G04220	4	2033168..2035946	15.67	1.25	2.38	6.46e-11	2.47e-09	1.64e-06	Receptor-like protein 46 [Source:UniProtKB/Swiss-Prot;Acc:F4JGB6]
BIP	AT5G42020	5	complement(16807342..16810693)	99.35	1.25	2.38	2.8e-11	1.16e-09	7.1e-07	Heat shock protein 70 (Hsp 70) family protein [Source:TAIR;Acc:AT5G42020]
gene:AT1G60890	AT1G60890	1	complement(22412188..22417312)	8.87	1.24	2.37	2.44e-14	1.67e-12	6.19e-10	Phosphatidylinositol 4-phosphate 5-kinase [Source:UniProtKB/TrEMBL;Acc:F4HRM3]
NRAMP1	AT1G80830	1	complement(30372668..30376072)	9.8	1.24	2.37	1.24e-12	6.62e-11	3.14e-08	Metal transporter Nramp1 [Source:UniProtKB/Swiss-Prot;Acc:Q9SAH8]
SOBER1_2	AT4G22305	4	complement(11789327..11791207)	41.37	1.24	2.37	1.58e-09	4.53e-08	4e-05	Carboxylesterase SOBER1 [Source:UniProtKB/Swiss-Prot;Acc:Q84WK4]
gene:AT1G09932	AT1G09932	1	complement(3230450..3233259)	25.53	1.24	2.36	2.44e-08	5.38e-07	0.000618	Phosphoglycerate mutase family protein [Source:UniProtKB/TrEMBL;Acc:Q8GWG7]
BRIX1-2	AT1G52930	1	19711179..19713308	18.94	1.24	2.36	8.64e-09	2.13e-07	0.000219	Ribosome biogenesis protein BRX1 homolog 2 [Source:UniProtKB/Swiss-Prot;Acc:Q9C928]
ARP2_1	AT1G61580	1	complement(22720560..22723152)	15.17	1.24	2.36	2.67e-10	8.93e-09	6.76e-06	60S ribosomal protein L3-2 [Source:UniProtKB/Swiss-Prot;Acc:P22738]
VSR5	AT2G34940	2	14740348..14743417	7.98	1.24	2.36	2.83e-07	4.67e-06	0.00717	VSR5 [Source:UniProtKB/TrEMBL;Acc:A0A384KPH5]
gene:AT3G13230	AT3G13230	3	4269943..4271375	18.37	1.24	2.36	1.31e-10	4.69e-09	3.31e-06	At3g13230 [Source:UniProtKB/TrEMBL;Acc:Q9LTU6]
ATGPAT3	AT4G01950	4	complement(844342..846814)	43.31	1.24	2.36	1.86e-08	4.25e-07	0.000472	glycerol-3-phosphate acyltransferase 3 [Source:TAIR;Acc:AT4G01950]
gene:AT4G11000	AT4G11000	4	6730928..6732599	12.27	1.24	2.36	9.34e-11	3.46e-09	2.37e-06	Ankyrin repeat family protein [Source:TAIR;Acc:AT4G11000]
CRK12	AT4G23200	4	complement(12145035..12148041)	16.06	1.24	2.36	2.5e-11	1.05e-09	6.32e-07	cysteine-rich RLK (RECEPTOR-like protein kinase) 12 [Source:TAIR;Acc:AT4G23200]
LYM2	AT2G17120	2	7458930..7460819	126.68	1.24	2.35	8.3e-11	3.11e-09	2.1e-06	LysM domain-containing GPI-anchored protein 2 [Source:UniProtKB/Swiss-Prot;Acc:O23006]
LYK5	AT2G33580	2	complement(14219481..14222254)	18.32	1.23	2.35	1.42e-12	7.49e-11	3.59e-08	Protein LYK5 [Source:UniProtKB/Swiss-Prot;Acc:O22808]
CPN60	AT3G23990	3	8668772..8672578	37.14	1.23	2.35	1.61e-10	5.71e-09	4.08e-06	Chaperonin CPN60, mitochondrial [Source:UniProtKB/Swiss-Prot;Acc:P29197]
gene:AT5G01835	AT5G01835	5	3424931..3425529	24.06	1.23	2.35	4.06e-08	8.33e-07	0.00103
gene:AT2G18900	AT2G18900	2	complement(8188237..8192536)	10.84	1.23	2.34	3.27e-10	1.07e-08	8.27e-06	Transducin/WD40 repeat-like superfamily protein [Source:UniProtKB/TrEMBL;Acc:F4IRI1]
RPS5A	AT2G37270	2	complement(15647677..15649471)	81.83	1.22	2.34	3.7e-11	1.49e-09	9.38e-07	40S ribosomal protein S5-1 [Source:UniProtKB/Swiss-Prot;Acc:Q9ZUT9]
gene:AT4G22530	AT4G22530	4	complement(11858444..11860426)	12.17	1.22	2.34	2.45e-10	8.28e-09	6.2e-06	S-adenosyl-L-methionine-dependent methyltransferases superfamily protein [Source:UniProtKB/TrEMBL;Acc:Q9SUW6]
CBP60F	AT4G31000	4	15103120..15105979	3.47	1.23	2.34	1.21e-06	1.71e-05	0.03	Calmodulin-binding protein 60 F [Source:UniProtKB/Swiss-Prot;Acc:F4JR57]
NIP2	AT2G17730	2	7703805..7705831	12.43	1.22	2.33	3.19e-10	1.05e-08	8.07e-06	NEP-interacting protein 2 [Source:UniProtKB/TrEMBL;Acc:F4INM3]
SDR3A	AT2G47130	2	complement(19349348..19350650)	60.08	1.22	2.33	3.14e-08	6.68e-07	0.000795	Short-chain dehydrogenase reductase 3a [Source:UniProtKB/Swiss-Prot;Acc:O80713]
WRKY7	AT4G24240	4	12571538..12573783	9.08	1.22	2.33	1.09e-10	3.95e-09	2.75e-06	Probable WRKY transcription factor 7 [Source:UniProtKB/Swiss-Prot;Acc:Q9STX0]
gene:AT5G13420	AT5G13420	5	complement(4301792..4304315)	54.13	1.22	2.33	3.9e-12	1.93e-10	9.88e-08	Aldolase-type TIM barrel family protein [Source:UniProtKB/TrEMBL;Acc:Q9LYR4]
DIR21	AT1G65870	1	24503315..24504390	9.76	1.22	2.32	5.15e-07	7.94e-06	0.01	Dirigent protein 21 [Source:UniProtKB/Swiss-Prot;Acc:Q9SS03]
RPL14A	AT2G20450	2	8813832..8815379	45.56	1.21	2.32	4.7e-09	1.23e-07	0.000119	60S ribosomal protein L14-1 [Source:UniProtKB/Swiss-Prot;Acc:Q9SIM4]
gene:AT3G02880	AT3G02880	3	634465..637284	31.3	1.21	2.32	4.56e-14	3.04e-12	1.16e-09	Probable inactive receptor kinase At3g02880 [Source:UniProtKB/Swiss-Prot;Acc:Q9M8T0]
CYP85A2	AT3G30180	3	11810726..11813883	23.24	1.21	2.32	1.19e-07	2.17e-06	0.00301	Cytochrome P450 85A2 [Source:UniProtKB/Swiss-Prot;Acc:Q940V4]
gene:AT1G30070	AT1G30070	1	complement(10546511..10548236)	13.66	1.21	2.31	5.28e-13	3.02e-11	1.34e-08	SGS domain-containing protein [Source:UniProtKB/TrEMBL;Acc:F4I4Q9]
GFT1	AT5G19980	5	complement(6749613..6751152)	56.98	1.21	2.31	6.9e-13	3.83e-11	1.75e-08	GONST4 [Source:UniProtKB/TrEMBL;Acc:A0A384LHD5]
gene:AT1G07590	AT1G07590	1	complement(2336477..2339391)	320.44	1.2	2.3	9.48e-11	3.5e-09	2.4e-06	Pentatricopeptide repeat-containing protein At1g07590, mitochondrial [Source:UniProtKB/Swiss-Prot;Acc:Q940Q2]
RPL18AA_1	AT1G29965	1	complement(10498310..10499462)	18.21	1.2	2.3	3.13e-08	6.67e-07	0.000793	60S ribosomal protein L18a-1 [Source:UniProtKB/Swiss-Prot;Acc:Q8L7K0]
WRKY60	AT2G25000	2	10629662..10631413	52.13	1.2	2.3	4.83e-10	1.52e-08	1.22e-05	Probable WRKY transcription factor 60 [Source:UniProtKB/Swiss-Prot;Acc:Q9SK33]
EDA7	AT3G56990	3	complement(21088027..21092169)	8.56	1.2	2.3	9.03e-11	3.36e-09	2.29e-06	AT3g56990/F24I3_70 [Source:UniProtKB/TrEMBL;Acc:Q9M1J9]
gene:AT5G21900	AT5G21900	5	7238174..7240535	4.87	1.2	2.3	2.48e-09	6.87e-08	6.28e-05	At5g21900 [Source:UniProtKB/TrEMBL;Acc:Q9C597]
NPR3	AT5G45110	5	18228768..18231588	42.42	1.2	2.29	3.67e-11	1.48e-09	9.3e-07	NPR3 [Source:UniProtKB/TrEMBL;Acc:A0A178UGU4]
SAL3	AT5G63990	5	25613096..25615901	4.13	1.2	2.29	2.68e-07	4.46e-06	0.0068	Probable SAL3 phosphatase [Source:UniProtKB/Swiss-Prot;Acc:Q8GY63]
RRP4	AT1G03360	1	824517..826399	6.69	1.19	2.28	8.17e-08	1.56e-06	0.00207	RRP4 [Source:UniProtKB/TrEMBL;Acc:A0A178W3N1]
EDA14	AT3G60360	3	complement(22312258..22314427)	10.78	1.19	2.28	2.45e-09	6.79e-08	6.2e-05	U3 small nucleolar RNA-associated protein 11 [Source:UniProtKB/TrEMBL;Acc:A0A178V8J4]
FLDH	AT4G33360	4	complement(16067672..16069374)	30.76	1.19	2.28	4.15e-14	2.78e-12	1.05e-09	NAD(P)-binding Rossmann-fold superfamily protein [Source:UniProtKB/TrEMBL;Acc:Q9SZB3]
gene:AT4G36090	AT4G36090	4	complement(17078114..17080789)	19.78	1.19	2.28	8.49e-12	3.93e-10	2.15e-07	At4g36090 [Source:UniProtKB/TrEMBL;Acc:Q5RJC7]
WDR12	AT5G15550	5	complement(5058672..5062144)	14.55	1.19	2.28	1.61e-11	7.03e-10	4.08e-07	Ribosome biogenesis protein WDR12 homolog [Source:UniProtKB/TrEMBL;Acc:A0A178UL95]
BAD1	AT5G54610	5	complement(22184545..22186633)	193.42	1.19	2.28	5.49e-09	1.41e-07	0.000139	Ankyrin repeat-containing protein BDA1 [Source:UniProtKB/Swiss-Prot;Acc:Q8GYH5]
gene:AT1G23280	AT1G23280	1	complement(8260608..8262795)	14.39	1.18	2.27	2.45e-08	5.4e-07	0.000621	Protein MAK16 homolog [Source:UniProtKB/TrEMBL;Acc:F4I4Q1]
gene:AT1G62730	AT1G62730	1	complement(23229059..23230818)	7.76	1.18	2.27	1.31e-07	2.35e-06	0.00331	At1g62730 [Source:UniProtKB/TrEMBL;Acc:Q9SI77]
gene:AT4G02220	AT4G02220	4	976246..979163	24.02	1.18	2.27	6.24e-12	2.96e-10	1.58e-07	Putative zinc finger protein [Source:UniProtKB/TrEMBL;Acc:Q93VB4]
RPS4D	AT5G58420	5	23619459..23621094	118.3	1.18	2.27	2.07e-10	7.14e-09	5.25e-06	40S ribosomal protein S4-3 [Source:UniProtKB/Swiss-Prot;Acc:Q8VYK6]
gene:AT1G61100	AT1G61100	1	complement(22508524..22512333)	35.29	1.18	2.26	1.6e-09	4.58e-08	4.06e-05	CSL1 [Source:UniProtKB/TrEMBL;Acc:F4HRR0]
UTR1	AT2G02810	2	801527..803521	19.61	1.17	2.26	3.7e-08	7.69e-07	0.000936	UDP-galactose/UDP-glucose transporter 1 [Source:UniProtKB/Swiss-Prot;Acc:O64503]
gene:AT3G09490	AT3G09490	3	2915550..2916870	12.92	1.18	2.26	1.22e-09	3.57e-08	3.1e-05	At3g09490 [Source:UniProtKB/TrEMBL;Acc:Q9SF54]
RPP2D	AT3G44590	3	16163709..16164997	11.07	1.18	2.26	2.17e-08	4.85e-07	0.000549	Acidic ribosomal protein P2-like [Source:UniProtKB/TrEMBL;Acc:Q0WRF9]
gene:AT1G28510	AT1G28510	1	10023817..10026311	25.53	1.17	2.25	7.47e-12	3.5e-10	1.89e-07	At1g28510/F3M18_5 [Source:UniProtKB/TrEMBL;Acc:Q9SGP9]
RPS12C_1	AT2G32060	2	complement(13638762..13640431)	66.4	1.17	2.25	1.18e-09	3.47e-08	3e-05	40S ribosomal protein S12 [Source:UniProtKB/TrEMBL;Acc:A0A178VU31]
gene:AT3G13940	AT3G13940	3	complement(4600422..4602582)	10.39	1.17	2.25	1.38e-09	3.98e-08	3.48e-05	DNA binding / DNA-directed RNA polymerase [Source:UniProtKB/TrEMBL;Acc:Q9LVK6]
PUR5	AT3G55010	3	20386597..20388860	21.8	1.17	2.25	1.11e-09	3.28e-08	2.81e-05	Phosphoribosylformylglycinamidine cyclo-ligase, chloroplastic [Source:UniProtKB/Swiss-Prot;Acc:Q05728]
RPS2A	AT1G58380	1	21688935..21690290	21.42	1.16	2.24	7.43e-11	2.8e-09	1.88e-06	At1g59359 [Source:UniProtKB/TrEMBL;Acc:G1JSI6]
ELF5A-3	AT1G69410	1	26089030..26090734	84.67	1.17	2.24	1.6e-11	6.99e-10	4.05e-07	Eukaryotic translation initiation factor 5A-3 [Source:UniProtKB/Swiss-Prot;Acc:Q9C505]
PP2B1	AT2G02230	2	complement(589945..591689)	9.32	1.16	2.24	2.43e-07	4.08e-06	0.00615	F-box protein PP2-B1 [Source:UniProtKB/Swiss-Prot;Acc:Q6NPT8]
gene:AT4G14420	AT4G14420	4	complement(8301851..8303996)	41.57	1.16	2.24	2.6e-12	1.31e-10	6.59e-08	AT4g14420/dl3250c [Source:UniProtKB/TrEMBL;Acc:O23298]
gene:AT4G15070	AT4G15070	4	complement(8603424..8606141)	4.05	1.17	2.24	4.69e-09	1.23e-07	0.000119	Cysteine/Histidine-rich C1 domain family protein [Source:UniProtKB/TrEMBL;Acc:O23361]
RH28	AT4G16630	4	complement(9361952..9366748)	11.3	1.17	2.24	2.15e-10	7.37e-09	5.45e-06	DEAD-box ATP-dependent RNA helicase 28 [Source:UniProtKB/Swiss-Prot;Acc:Q9ZRZ8]
PRMT10	AT1G04870	1	complement(1373234..1375821)	32.19	1.16	2.23	1.05e-10	3.82e-09	2.65e-06	PRMT10 [Source:UniProtKB/TrEMBL;Acc:A0A178WKU5]
gene:AT2G40520	AT2G40520	2	16922337..16925961	15.31	1.16	2.23	3.14e-12	1.57e-10	7.96e-08	Nucleotidyltransferase family protein [Source:UniProtKB/TrEMBL;Acc:Q5BPR8]
ABCC4	AT2G47800	2	19574666..19580615	19.8	1.15	2.23	1.52e-13	9.39e-12	3.86e-09	ABC transporter C family member 4 [Source:UniProtKB/Swiss-Prot;Acc:Q7DM58]
CYP71B36	AT3G26320	3	complement(9644319..9646093)	11.72	1.16	2.23	9.47e-11	3.5e-09	2.4e-06	Cytochrome P450 71B36 [Source:UniProtKB/Swiss-Prot;Acc:Q9LIP4]
SGT1A	AT4G23570	4	12299749..12302935	79.23	1.16	2.23	6.11e-12	2.91e-10	1.55e-07	phosphatase-related [Source:TAIR;Acc:AT4G23570]
gene:AT4G28450	AT4G28450	4	complement(14061403..14064708)	12.67	1.16	2.23	4.2e-10	1.35e-08	1.06e-05	AT4g28450/F20O9_130 [Source:UniProtKB/TrEMBL;Acc:Q93VK1]
ATJ2	AT5G22060	5	complement(7303506..7305870)	74.45	1.16	2.23	6.25e-13	3.51e-11	1.58e-08	At5g22060 [Source:UniProtKB/TrEMBL;Acc:Q0V7U1]
BIR1	AT5G48380	5	complement(19604089..19607147)	64.43	1.16	2.23	9.45e-08	1.77e-06	0.00239	Probably inactive leucine-rich repeat receptor-like protein kinase At5g48380 [Source:UniProtKB/Swiss-Prot;Acc:Q9ASS4]
APT1	AT1G27450	1	9531809..9534141	71	1.15	2.22	2.88e-13	1.71e-11	7.29e-09	Adenine phosphoribosyl transferase 1 [Source:UniProtKB/TrEMBL;Acc:F4HSX1]
PPR336	AT1G61870	1	complement(22864951..22866666)	18.34	1.15	2.22	8.5e-13	4.64e-11	2.15e-08	Pentatricopeptide repeat-containing protein At1g61870, mitochondrial [Source:UniProtKB/Swiss-Prot;Acc:Q8LE47]
PIP2-3	AT2G37180	2	15617635..15619155	112.35	1.15	2.22	7.84e-10	2.39e-08	1.99e-05	Aquaporin PIP2-3 [Source:UniProtKB/Swiss-Prot;Acc:P30302]
TPR10	AT3G04710	3	1276668..1281170	5.41	1.15	2.22	1.21e-10	4.39e-09	3.08e-06	Ankyrin repeat family protein [Source:UniProtKB/TrEMBL;Acc:F4J4V1]
CURT1D	AT4G38100	4	complement(17886869..17888237)	18.37	1.15	2.22	3.2e-08	6.77e-07	0.000809	Protein CURVATURE THYLAKOID 1D, chloroplastic [Source:UniProtKB/Swiss-Prot;Acc:Q8LDD3]
gene:AT5G11230	AT5G11230	5	3580396..3582090	11.45	1.15	2.22	2.47e-10	8.33e-09	6.26e-06	Probable sugar phosphate/phosphate translocator At5g11230 [Source:UniProtKB/Swiss-Prot;Acc:Q9LFN3]
gene:AT5G11240	AT5G11240	5	3582506..3587076	9.85	1.15	2.22	1.4e-10	4.99e-09	3.54e-06	At5g11240 [Source:UniProtKB/TrEMBL;Acc:B5X503]
gene:AT5G20160	AT5G20160	5	complement(6803694..6805226)	47.43	1.15	2.22	3.96e-12	1.95e-10	1e-07	Ribosomal protein L7Ae/L30e/S12e/Gadd45 family protein [Source:UniProtKB/TrEMBL;Acc:F4K455]
BI-1	AT5G47120	5	19135952..19138025	168.79	1.15	2.22	7e-09	1.76e-07	0.000177	Bax inhibitor 1 [Source:UniProtKB/Swiss-Prot;Acc:Q9LD45]
SWA1	AT2G47990	2	complement(19636867..19638678)	7.12	1.14	2.21	2.76e-09	7.57e-08	6.99e-05	Protein SLOW WALKER 1 [Source:UniProtKB/Swiss-Prot;Acc:O82266]
gene:AT4G20830	AT4G20830	4	11155453..11157806	79.66	1.15	2.21	2.36e-07	3.99e-06	0.00597	Berberine bridge enzyme-like 19 [Source:UniProtKB/Swiss-Prot;Acc:Q9SVG4]
EFR	AT5G20480	5	6921509..6925901	6.44	1.14	2.21	1.29e-11	5.79e-10	3.27e-07	LRR receptor-like serine/threonine-protein kinase EFR [Source:UniProtKB/Swiss-Prot;Acc:C0LGT6]
LECRK18	AT5G60280	5	24260225..24262536	5.49	1.14	2.21	2.75e-10	9.17e-09	6.97e-06	L-type lectin-domain containing receptor kinase I.8 [Source:UniProtKB/Swiss-Prot;Acc:Q9LSR9]
ADR1	AT1G33560	1	12168768..12172119	13.74	1.14	2.2	8.49e-14	5.47e-12	2.15e-09	Disease resistance protein ADR1 [Source:UniProtKB/Swiss-Prot;Acc:Q9FW44]
SOBIR1	AT2G31880	2	13554870..13556977	342.47	1.14	2.2	5.9e-09	1.51e-07	0.00015	Leucine-rich repeat receptor-like serine/threonine/tyrosine-protein kinase SOBIR1 [Source:UniProtKB/Swiss-Prot;Acc:Q9SKB2]
gene:AT3G06530	AT3G06530	3	2022433..2033912	9.9	1.14	2.2	1.21e-09	3.53e-08	3.06e-05	ARM repeat superfamily protein [Source:UniProtKB/TrEMBL;Acc:A0A1I9LP28]
IDH6	AT3G09810	3	3008499..3011465	29.89	1.14	2.2	1.19e-14	8.48e-13	3.01e-10	Isocitrate dehydrogenase [NAD] subunit, mitochondrial [Source:UniProtKB/TrEMBL;Acc:A0A178V9M1]
RPS17C	AT3G10610	3	3318975..3320187	26.55	1.14	2.2	3.81e-08	7.91e-07	0.000966	40S ribosomal protein S17-3 [Source:UniProtKB/Swiss-Prot;Acc:Q9SQZ1]
gene:AT5G06750	AT5G06750	5	complement(2086266..2088997)	12.86	1.14	2.2	2.23e-10	7.61e-09	5.65e-06	Probable protein phosphatase 2C 68 [Source:UniProtKB/Swiss-Prot;Acc:Q84JD5]
gene:AT5G54860	AT5G54860	5	22284425..22287206	19.35	1.14	2.2	6.1e-09	1.55e-07	0.000155	Probable folate-biopterin transporter 4 [Source:UniProtKB/Swiss-Prot;Acc:Q8RWQ5]
PUB44	AT1G20780	1	7217021..7220842	21.52	1.13	2.19	5.2e-12	2.51e-10	1.32e-07	RING-type E3 ubiquitin transferase [Source:UniProtKB/TrEMBL;Acc:A0A178W875]
ADF5	AT2G16700	2	7244500..7246069	8.69	1.13	2.19	1.96e-10	6.81e-09	4.96e-06	ATADF5 [Source:UniProtKB/TrEMBL;Acc:A0A178VPY9]
CRRSP38	AT3G22060	3	7770899..7772357	84.5	1.13	2.19	2.12e-07	3.63e-06	0.00537	Cysteine-rich repeat secretory protein 38 [Source:UniProtKB/Swiss-Prot;Acc:Q9LRJ9]
gene:AT3G24090	AT3G24090	3	complement(8697685..8701052)	5.61	1.13	2.19	1.22e-07	2.21e-06	0.00309	GFAT [Source:UniProtKB/TrEMBL;Acc:A0A384L621]
gene:AT4G23540	AT4G23540	4	complement(12280413..12286486)	14.72	1.13	2.19	5.41e-11	2.1e-09	1.37e-06	ARM repeat superfamily protein [Source:UniProtKB/TrEMBL;Acc:F4JNL5]
gene:AT4G25730	AT4G25730	4	complement(13102662..13106864)	23.08	1.13	2.19	2.34e-10	7.96e-09	5.93e-06	Putative rRNA methyltransferase [Source:UniProtKB/TrEMBL;Acc:F4JTD2]
gene:AT4G29520	AT4G29520	4	complement(14493911..14495789)	17.85	1.13	2.19	1.11e-08	2.68e-07	0.000282	Nucleophosmin [Source:UniProtKB/TrEMBL;Acc:Q9SU93]
gene:AT5G43910	AT5G43910	5	complement(17667310..17670292)	11.61	1.13	2.19	1.3e-08	3.08e-07	0.000328	PfkB-like carbohydrate kinase family protein [Source:UniProtKB/TrEMBL;Acc:F4K7C7]
TRZ3	AT1G52160	1	complement(19420715..19424474)	8.11	1.12	2.18	2.46e-10	8.3e-09	6.22e-06	tRNase Z TRZ3, mitochondrial [Source:UniProtKB/Swiss-Prot;Acc:Q8VYS2]
BOP1	AT2G40360	2	complement(16852880..16856771)	28.17	1.13	2.18	7.48e-11	2.82e-09	1.89e-06	Ribosome biogenesis protein BOP1 homolog [Source:UniProtKB/Swiss-Prot;Acc:F4IH25]
gene:AT2G44120	AT2G44120	2	complement(18248830..18251156)	64.47	1.13	2.18	1.01e-08	2.46e-07	0.000256	Ribosomal protein L30/L7 family protein [Source:UniProtKB/TrEMBL;Acc:F4IT48]
gene:AT3G23620	AT3G23620	3	8480025..8482222	16.91	1.12	2.18	4.72e-10	1.49e-08	1.19e-05	Ribosome production factor 2 homolog [Source:UniProtKB/Swiss-Prot;Acc:Q9LUG5]
PER31	AT3G28200	3	10517977..10519516	34.73	1.12	2.18	6.9e-11	2.63e-09	1.75e-06	Peroxidase 31 [Source:UniProtKB/Swiss-Prot;Acc:Q9LHA7]
RPL34C	AT3G28900	3	complement(10902003..10904458)	20.15	1.12	2.18	2.86e-07	4.71e-06	0.00724	60S ribosomal protein L34-3 [Source:UniProtKB/Swiss-Prot;Acc:Q9LJW6]
gene:AT5G54710	AT5G54710	5	complement(22227483..22230663)	48.69	1.13	2.18	3.43e-10	1.12e-08	8.68e-06	Ankyrin repeat family protein [Source:TAIR;Acc:AT5G54710]
MLO2	AT1G11310	1	complement(3800500..3804233)	169.23	1.12	2.17	1.31e-08	3.11e-07	0.000333	MLO-like protein 2 [Source:UniProtKB/Swiss-Prot;Acc:Q9SXB6]
WAK1	AT1G21250	1	7439171..7442113	386.87	1.12	2.17	3.26e-09	8.81e-08	8.25e-05	Wall-associated receptor kinase 1 [Source:UniProtKB/Swiss-Prot;Acc:Q39191]
TCP9	AT2G45680	2	complement(18820242..18821889)	8.04	1.12	2.17	1.25e-08	2.99e-07	0.000317	Transcription factor TCP9 [Source:UniProtKB/Swiss-Prot;Acc:O64647]
APUM24	AT3G16810	3	complement(5723222..5727664)	10.03	1.12	2.17	2.92e-10	9.63e-09	7.39e-06	Pumilio homolog 24 [Source:UniProtKB/Swiss-Prot;Acc:Q9LRZ3]
FAX6	AT3G20510	3	7160677..7162395	27.89	1.12	2.17	4.69e-12	2.29e-10	1.19e-07	Protein FATTY ACID EXPORT 6 [Source:UniProtKB/Swiss-Prot;Acc:Q9LJU6]
FKBP53	AT4G25340	4	complement(12959349..12962771)	20.3	1.12	2.17	7.27e-09	1.82e-07	0.000184	Peptidyl-prolyl cis-trans isomerase FKBP53 [Source:UniProtKB/Swiss-Prot;Acc:Q93ZG9]
gene:AT1G10490	AT1G10490	1	3453191..3460620	12.93	1.11	2.16	7.81e-10	2.38e-08	1.98e-05	RNA cytidine acetyltransferase 1 [Source:UniProtKB/Swiss-Prot;Acc:Q9XIK4]
gene:AT1G21520	AT1G21520	1	complement(7534019..7534927)	43.29	1.11	2.16	4.93e-08	9.94e-07	0.00125	Uncharacterized protein At1g21520/F24J8_4 [Source:UniProtKB/TrEMBL;Acc:Q8GYE6]
ABCG42	AT4G15233	4	8687354..8694733	11.84	1.11	2.16	1.03e-07	1.91e-06	0.0026	ABC transporter G family member 42 [Source:UniProtKB/Swiss-Prot;Acc:Q7PC82]
gene:AT5G17640	AT5G17640	5	complement(5810935..5813316)	12.39	1.11	2.16	3.72e-09	9.91e-08	9.41e-05	At5g17640 [Source:UniProtKB/TrEMBL;Acc:Q9LF60]
CRCK1	AT5G58940	5	23797446..23800954	9.86	1.11	2.16	2.85e-08	6.15e-07	0.000721	Calmodulin-binding receptor-like cytoplasmic kinase 1 [Source:UniProtKB/Swiss-Prot;Acc:Q9FIL7]
RPL26B	AT5G67510	5	complement(26937621..26938498)	44.83	1.11	2.16	4.12e-11	1.65e-09	1.04e-06	60S ribosomal protein L26-2 [Source:UniProtKB/Swiss-Prot;Acc:Q9FJX2]
gene:AT1G29320	AT1G29320	1	10255250..10258343	6.83	1.1	2.15	4.97e-08	1e-06	0.00126	Transducin/WD40 repeat-like superfamily protein [Source:TAIR;Acc:AT1G29320]
gene:AT2G19385	AT2G19385	2	8386933..8388790	6.55	1.1	2.15	3.66e-07	5.85e-06	0.00927	At2g19385 [Source:UniProtKB/TrEMBL;Acc:Q8S8S8]
gene:AT2G32380	AT2G32380	2	complement(13746566..13747810)	14.93	1.1	2.15	1.06e-08	2.55e-07	0.000268	At2g32380 [Source:UniProtKB/TrEMBL;Acc:Q9ZV66]
gene:AT3G07110	AT3G07110	3	2251946..2253597	97.23	1.11	2.15	5.21e-09	1.34e-07	0.000132	Ribosomal protein L13 family protein [Source:UniProtKB/TrEMBL;Acc:F4JD96]
PA200	AT3G13330	3	complement(4319490..4330218)	70.96	1.11	2.15	6.97e-10	2.15e-08	1.77e-05	PA200 [Source:UniProtKB/TrEMBL;Acc:A0A178VC52]
RBL4	AT3G53780	3	complement(19924538..19927026)	27.85	1.1	2.15	3.55e-11	1.44e-09	9e-07	RHOMBOID-like protein 4 [Source:UniProtKB/Swiss-Prot;Acc:F4JBM4]
gene:AT4G06744	AT4G06744	4	complement(4070549..4072470)	4.98	1.11	2.15	9.44e-08	1.77e-06	0.00239	Uncharacterized protein At4g06744 [Source:UniProtKB/Swiss-Prot;Acc:Q8W3M4]
SUC1	AT1G71880	1	27054030..27056464	173.52	1.1	2.14	5.13e-11	2.01e-09	1.3e-06	Sucrose transport protein SUC1 [Source:UniProtKB/Swiss-Prot;Acc:Q39232]
EMB2762	AT2G17250	2	7499472..7503195	9.96	1.1	2.14	3.59e-09	9.59e-08	9.09e-05	CCAAT-binding factor [Source:UniProtKB/TrEMBL;Acc:F4IMH3]
gene:AT2G24990	AT2G24990	2	10625163..10628598	8.9	1.1	2.14	1.33e-08	3.13e-07	0.000336	Serine/threonine-protein kinase RIO1 [Source:UniProtKB/TrEMBL;Acc:Q9SK34]
PLL4	AT2G28890	2	complement(12405391..12408239)	40.65	1.1	2.14	5.38e-11	2.09e-09	1.36e-06	Probable protein phosphatase 2C 23 [Source:UniProtKB/Swiss-Prot;Acc:Q9ZV25]
MED16	AT4G04920	4	2497598..2505554	13.42	1.1	2.14	1.64e-12	8.55e-11	4.16e-08	Mediator of RNA polymerase II transcription subunit 16 [Source:UniProtKB/Swiss-Prot;Acc:F4JGZ1]
P58IPK	AT5G03160	5	750101..752805	29.01	1.1	2.14	1.6e-10	5.68e-09	4.05e-06	DnaJ protein P58IPK homolog [Source:UniProtKB/Swiss-Prot;Acc:Q9LYW9]
BSK7	AT1G63500	1	23555399..23558917	30.73	1.09	2.13	1.33e-11	5.94e-10	3.36e-07	BSK7 [Source:UniProtKB/TrEMBL;Acc:A0A178WJ26]
NLE1	AT5G52820	5	21401312..21404470	28.73	1.09	2.13	3.31e-11	1.35e-09	8.38e-07	NLE [Source:UniProtKB/TrEMBL;Acc:A0A178UNZ3]
GPK1	AT3G17420	3	complement(5959174..5962289)	5.99	1.09	2.12	3.31e-09	8.92e-08	8.38e-05	Probable receptor-like protein kinase At3g17420 [Source:UniProtKB/Swiss-Prot;Acc:Q9LRP3]
TOM40-1	AT3G20000	3	6967462..6970652	34.54	1.08	2.12	1.1e-09	3.26e-08	2.79e-05	TOM40 [Source:UniProtKB/TrEMBL;Acc:A0A178V9B1]
SEC61G3	AT3G48570	3	complement(18003818..18005272)	20.33	1.08	2.12	6.31e-10	1.95e-08	1.6e-05	At3g48570 [Source:UniProtKB/TrEMBL;Acc:Q2HIR4]
gene:AT4G16146	AT4G16146	4	complement(9142072..9144583)	12.34	1.08	2.12	1.77e-08	4.05e-07	0.000448	cAMP-regulated phosphoprotein 19-related protein [Source:UniProtKB/TrEMBL;Acc:F4JLP3]
LAC13	AT5G07130	5	2209717..2212665	4.55	1.08	2.12	5.58e-08	1.11e-06	0.00141	Laccase-13 [Source:UniProtKB/Swiss-Prot;Acc:Q9LYQ2]
COBL5	AT5G60950	5	complement(24526847..24528151)	19.72	1.08	2.12	5.82e-08	1.15e-06	0.00147	COBRA-like protein 5 [Source:UniProtKB/Swiss-Prot;Acc:Q9FME5]
OSB4	AT1G31010	1	complement(11054731..11056959)	6.72	1.08	2.11	1.8e-07	3.14e-06	0.00455	Protein OSB4, chloroplastic [Source:UniProtKB/Swiss-Prot;Acc:Q9FYJ2]
UGT87A2	AT2G30140	2	12871984..12873866	52.06	1.08	2.11	2.69e-09	7.4e-08	6.81e-05	UDP-glycosyltransferase 87A2 [Source:UniProtKB/Swiss-Prot;Acc:O64733]
NDB2	AT4G05020	4	2572427..2576599	20.52	1.07	2.11	5.92e-11	2.28e-09	1.5e-06	NAD(P)H dehydrogenase B2 [Source:UniProtKB/TrEMBL;Acc:F4JGL5]
gene:AT4G23470	AT4G23470	4	12248842..12251396	127.15	1.08	2.11	7.82e-08	1.5e-06	0.00198	PLAC8 family protein [Source:UniProtKB/TrEMBL;Acc:Q8W458]
RPL10AC	AT5G22440	5	complement(7435065..7436769)	48.32	1.08	2.11	3.11e-08	6.63e-07	0.000787	60S ribosomal protein L10a-3 [Source:UniProtKB/Swiss-Prot;Acc:P59231]
gene:AT5G54720	AT5G54720	5	complement(22231448..22232949)	13.91	1.08	2.11	1.37e-08	3.23e-07	0.000348	Ankyrin repeat family protein [Source:UniProtKB/TrEMBL;Acc:Q9FH33]
ECT3	AT5G61020	5	complement(24556994..24559936)	41.21	1.08	2.11	2.26e-09	6.3e-08	5.73e-05	ECT3 [Source:UniProtKB/TrEMBL;Acc:A0A178UM32]
gene:AT5G66910	AT5G66910	5	complement(26718130..26721377)	15.87	1.08	2.11	2.01e-10	6.96e-09	5.09e-06	Probable disease resistance protein At5g66910 [Source:UniProtKB/Swiss-Prot;Acc:Q9FKZ0]
ALG9	AT1G16900	1	complement(5779008..5782433)	10.28	1.07	2.1	1.04e-09	3.09e-08	2.62e-05	Dol-P-Man:Man(6)GlcNAc(2)-PP-Dol alpha-1,2-mannosyltransferase [Source:UniProtKB/Swiss-Prot;Acc:Q9FZ49]
gene:AT1G48280	AT1G48280	1	17835032..17837781	6.84	1.07	2.1	1.88e-08	4.27e-07	0.000475	F11A17.16 [Source:UniProtKB/TrEMBL;Acc:Q9SX62]
RPL7A	AT1G80750	1	30348670..30350564	22.56	1.07	2.1	2.73e-09	7.49e-08	6.91e-05	60S ribosomal protein L7-1 [Source:UniProtKB/Swiss-Prot;Acc:Q9SAI5]
SERK4	AT2G13790	2	5741592..5746833	70.69	1.07	2.1	1.36e-07	2.43e-06	0.00344	Somatic embryogenesis receptor kinase 4 [Source:UniProtKB/Swiss-Prot;Acc:Q9SKG5]
gene:AT2G25210	AT2G25210	2	10739855..10740552	48.19	1.07	2.1	1.16e-07	2.13e-06	0.00295	Ribosomal protein L39 family protein [Source:TAIR;Acc:AT2G25210]
CPK31	AT4G04695	4	complement(2381348..2384121)	14.18	1.07	2.1	8.4e-08	1.59e-06	0.00213	Calcium-dependent protein kinase 31 [Source:UniProtKB/Swiss-Prot;Acc:Q9S9V0]
RPS19C	AT5G61170	5	24611032..24612564	91.44	1.07	2.1	4.68e-08	9.48e-07	0.00119	40S ribosomal protein S19-3 [Source:UniProtKB/Swiss-Prot;Acc:Q9FNP8]
gene:AT5G66070	AT5G66070	5	26421610..26423240	14.95	1.07	2.1	1.02e-06	1.46e-05	0.03	RING/U-box superfamily protein [Source:UniProtKB/TrEMBL;Acc:F4JZ26]
gene:AT1G14330	AT1G14330	1	complement(4890069..4892332)	7.97	1.06	2.09	4.21e-07	6.63e-06	0.01	At1g14330/F14L17_7 [Source:UniProtKB/TrEMBL;Acc:Q9M9S9]
RPS2B_2	AT1G58983	1	complement(21805932..21807496)	229.33	1.06	2.09	1e-08	2.44e-07	0.000254	40S ribosomal protein S2-2 [Source:UniProtKB/Swiss-Prot;Acc:Q93VB8]
PDIL1-2	AT1G77510	1	29126648..29129700	75.86	1.06	2.09	1.17e-07	2.13e-06	0.00295	Protein disulfide isomerase-like 1-2 [Source:UniProtKB/Swiss-Prot;Acc:Q9SRG3]
gene:AT2G16530	AT2G16530	2	complement(7162931..7165410)	9.91	1.06	2.09	2.69e-08	5.87e-07	0.000682	3-oxo-5-alpha-steroid 4-dehydrogenase family protein [Source:TAIR;Acc:AT2G16530]
DTX29	AT3G26590	3	complement(9761672..9765570)	33.48	1.06	2.09	9.29e-12	4.28e-10	2.35e-07	Protein DETOXIFICATION 29 [Source:UniProtKB/Swiss-Prot;Acc:Q38956]
ATG2_2	AT3G51800	3	complement(19210914..19213776)	69.65	1.06	2.09	1.06e-08	2.56e-07	0.000269	metallopeptidase M24 family protein [Source:TAIR;Acc:AT3G51800]
gene:AT3G59570	AT3G59570	3	complement(22000804..22006132)	4.23	1.06	2.09	1.5e-07	2.65e-06	0.00379	Ypt/Rab-GAP domain of gyp1p superfamily protein [Source:UniProtKB/TrEMBL;Acc:A0A1I9LM99]
BOB1	AT5G53400	5	21661444..21663843	19.31	1.06	2.09	1.49e-11	6.58e-10	3.78e-07	Protein BOBBER 1 [Source:UniProtKB/Swiss-Prot;Acc:Q9LV09]
ILL3	AT5G54140	5	21965667..21968061	6.21	1.06	2.09	3.27e-07	5.3e-06	0.00829	IAA-amino acid hydrolase ILR1-like 3 [Source:UniProtKB/Swiss-Prot;Acc:O81641]
RPS15AF_2	AT5G59850	5	complement(24112156..24113617)	125.74	1.06	2.09	1.46e-07	2.58e-06	0.00369	40S ribosomal protein S15a-1 [Source:UniProtKB/Swiss-Prot;Acc:P42798]
gene:AT1G30755	AT1G30755	1	complement(10905731..10909760)	12.95	1.06	2.08	1.23e-06	1.74e-05	0.03	Elongation factor G, putative (DUF668) [Source:UniProtKB/TrEMBL;Acc:Q8L5Y3]
gene:AT1G66880	AT1G66880	1	24946928..24955694	40.32	1.06	2.08	7.6e-09	1.89e-07	0.000192	Protein kinase superfamily protein [Source:TAIR;Acc:AT1G66880]
gene:AT1G75670	AT1G75670	1	complement(28415152..28416961)	5.9	1.06	2.08	4.72e-07	7.35e-06	0.01	DNA-directed RNA polymerase [Source:UniProtKB/TrEMBL;Acc:Q8H1F8]
RBL_2	AT3G55510	3	20578922..20582505	7.94	1.06	2.08	3.84e-08	7.95e-07	0.000972	Noc2p family [Source:UniProtKB/TrEMBL;Acc:Q0WVH0]
gene:AT4G15770	AT4G15770	4	8977895..8978944	36.62	1.05	2.08	6.59e-09	1.66e-07	0.000167	60S ribosome subunit biogenesis protein NIP7 homolog [Source:UniProtKB/TrEMBL;Acc:Q6NM52]
RPS10C	AT5G52650	5	complement(21355541..21357219)	138.67	1.06	2.08	3.91e-08	8.07e-07	0.00099	40S ribosomal protein S10-3 [Source:UniProtKB/Swiss-Prot;Acc:Q9LTF2]
HSP90-3	AT5G56010	5	22681238..22684252	133.27	1.06	2.08	3.73e-09	9.93e-08	9.45e-05	Heat shock protein 90-3 [Source:UniProtKB/Swiss-Prot;Acc:P51818]
gene:AT1G17600	AT1G17600	1	complement(6052936..6058114)	6.21	1.05	2.07	4.85e-11	1.9e-09	1.23e-06	Disease resistance protein (TIR-NBS-LRR class) family [Source:UniProtKB/TrEMBL;Acc:F4I901]
GNT2	AT2G05320	2	1935540..1937464	14.81	1.05	2.07	2.48e-10	8.36e-09	6.29e-06	Alpha-1,6-mannosyl-glycoprotein 2-beta-N-acetylglucosaminyltransferase [Source:UniProtKB/Swiss-Prot;Acc:Q9FT88]
gene:AT2G31740	AT2G31740	2	complement(13490794..13495267)	21.17	1.05	2.07	1.9e-12	9.73e-11	4.82e-08	S-adenosyl-L-methionine-dependent methyltransferases superfamily protein [Source:UniProtKB/TrEMBL;Acc:Q8VYT6]
AIR12	AT3G07390	3	2365301..2366496	225.76	1.05	2.07	3.01e-08	6.47e-07	0.000762	AIR12 [Source:UniProtKB/TrEMBL;Acc:A0A178VEI7]
gene:AT4G13180	AT4G13180	4	complement(7657094..7658302)	29.74	1.05	2.07	6.96e-11	2.65e-09	1.76e-06	AT4g13180/F17N18_70 [Source:UniProtKB/TrEMBL;Acc:Q9SVQ9]
CRK22	AT4G23300	4	12181625..12184774	50.13	1.05	2.07	3.53e-10	1.15e-08	8.94e-06	Cysteine-rich receptor-like protein kinase 22 [Source:UniProtKB/Swiss-Prot;Acc:Q6NQ87]
ENODL17	AT5G15350	5	complement(4984919..4986377)	62.11	1.05	2.07	5.93e-08	1.17e-06	0.0015	Lamin-like protein [Source:UniProtKB/Swiss-Prot;Acc:Q39131]
PPAN	AT5G61770	5	24815541..24817728	10.3	1.05	2.07	6.51e-09	1.64e-07	0.000165	PETER PAN-like protein [Source:UniProtKB/TrEMBL;Acc:F4K3M1]
gene:AT1G07220	AT1G07220	1	complement(2216925..2219649)	15.63	1.04	2.06	1.03e-10	3.74e-09	2.6e-06	F10K1.7 protein [Source:UniProtKB/TrEMBL;Acc:Q9LML4]
gene:AT1G34420	AT1G34420	1	12584345..12587778	7.2	1.04	2.06	3.97e-07	6.3e-06	0.01	F12K21.25 [Source:UniProtKB/TrEMBL;Acc:Q9LNK3]
RH29	AT1G77030	1	complement(28947743..28951655)	12.2	1.04	2.06	5.81e-09	1.49e-07	0.000147	Putative DEAD-box ATP-dependent RNA helicase 29 [Source:UniProtKB/Swiss-Prot;Acc:O49289]
APF1	AT2G17760	2	7713234..7716505	38.46	1.05	2.06	2.81e-09	7.7e-08	7.11e-05	Aspartyl protease family protein 1 [Source:UniProtKB/Swiss-Prot;Acc:Q8VYV9]
EDA35	AT4G05440	4	2757163..2758585	6.73	1.04	2.06	1.12e-06	1.6e-05	0.03	Cell division cycle protein 123 homolog [Source:UniProtKB/TrEMBL;Acc:Q9M0V1]
gene:AT4G18950	AT4G18950	4	10375244..10378416	25.02	1.04	2.06	1.59e-12	8.33e-11	4.04e-08	AT4g18950/F13C5_120 [Source:UniProtKB/TrEMBL;Acc:Q93Z30]
CRK15	AT4G23230	4	complement(12157827..12160279)	14.56	1.04	2.06	1.3e-07	2.35e-06	0.0033	Cysteine-rich receptor-like protein kinase 15 [Source:UniProtKB/Swiss-Prot;Acc:Q8W4G6]
PFK3	AT4G26270	4	complement(13300778..13304440)	11.85	1.04	2.06	6.03e-07	9.16e-06	0.02	ATP-dependent 6-phosphofructokinase 3 [Source:UniProtKB/Swiss-Prot;Acc:Q94AA4]
CB5-A	AT1G26340	1	9113864..9114977	14.99	1.04	2.05	4.72e-09	1.23e-07	0.000119	CB5-A [Source:UniProtKB/TrEMBL;Acc:A0A178WMK3]
gene:AT2G18220	AT2G18220	2	7928015..7931953	7.11	1.03	2.05	1.06e-07	1.96e-06	0.00268	Nucleolar complex protein 2 homolog [Source:UniProtKB/Swiss-Prot;Acc:Q9ZPV5]
MEE49	AT4G01560	4	complement(676982..679276)	17.7	1.04	2.05	2.51e-09	6.94e-08	6.36e-05	AT4g01560/F11O4_6 [Source:UniProtKB/TrEMBL;Acc:Q9M125]
gene:AT4G10480	AT4G10480	4	complement(6477876..6479171)	86.63	1.04	2.05	5.79e-07	8.82e-06	0.01	Putative alpha NAC [Source:UniProtKB/TrEMBL;Acc:Q0WWN5]
RPL23A_1	AT1G04480	1	1215925..1217471	87.07	1.03	2.04	1.4e-08	3.28e-07	0.000355	60S ribosomal protein L23 [Source:UniProtKB/Swiss-Prot;Acc:P49690]
WHY1	AT1G14410	1	complement(4928921..4931080)	18.29	1.03	2.04	3.37e-11	1.37e-09	8.54e-07	Single-stranded DNA-binding protein WHY1, chloroplastic [Source:UniProtKB/Swiss-Prot;Acc:Q9M9S3]
IMP4	AT1G63780	1	complement(23664830..23667372)	16.67	1.03	2.04	1.66e-08	3.82e-07	0.00042	IMP4 [Source:UniProtKB/TrEMBL;Acc:A0A178WDJ3]
gene:AT1G71210	AT1G71210	1	complement(26838289..26841507)	6.31	1.03	2.04	6.59e-09	1.66e-07	0.000167	Pentatricopeptide repeat-containing protein At1g71210, mitochondrial [Source:UniProtKB/Swiss-Prot;Acc:Q8GZA6]
gene:AT1G79150	AT1G79150	1	complement(29772510..29778016)	8.06	1.03	2.04	1.84e-06	2.49e-05	0.05	Binding protein [Source:UniProtKB/TrEMBL;Acc:F4IDJ0]
RPL35B	AT2G39390	2	complement(16450554..16451878)	38.51	1.03	2.04	1.61e-07	2.84e-06	0.00409	60S ribosomal protein L35-2 [Source:UniProtKB/Swiss-Prot;Acc:O80626]
gene:AT3G13910	AT3G13910	3	complement(4590684..4591541)	18.29	1.03	2.04	3.95e-07	6.26e-06	0.01	Protein of unknown function (DUF3511) [Source:TAIR;Acc:AT3G13910]
gene:AT3G57940	AT3G57940	3	21449254..21456026	4.92	1.03	2.04	5.2e-08	1.04e-06	0.00132	RNA cytidine acetyltransferase 2 [Source:UniProtKB/Swiss-Prot;Acc:Q9M2Q4]
gene:AT5G18310	AT5G18310	5	6061298..6063372	32.01	1.03	2.04	6.61e-09	1.66e-07	0.000167	AT5G18310 protein [Source:UniProtKB/TrEMBL;Acc:B9DGJ0]
gene:AT5G42150	AT5G42150	5	16846150..16848568	14.5	1.03	2.04	2.38e-10	8.07e-09	6.02e-06	Glutathione S-transferase family protein [Source:UniProtKB/TrEMBL;Acc:Q9FHX0]
gene:AT5G45470	AT5G45470	5	complement(18421985..18425042)	42.31	1.03	2.04	6.15e-09	1.56e-07	0.000156	Transmembrane protein, putative (DUF594) [Source:UniProtKB/TrEMBL;Acc:Q9FHI9]
gene:AT1G56140	AT1G56140	1	complement(21001269..21007855)	8.69	1.02	2.03	9.04e-08	1.7e-06	0.00229	Probable LRR receptor-like serine/threonine-protein kinase At1g56140 [Source:UniProtKB/Swiss-Prot;Acc:C0LGH3]
PSKR1	AT2G02220	2	complement(583797..587401)	19.33	1.02	2.03	1.1e-07	2.03e-06	0.00278	Phytosulfokine receptor 1 [Source:UniProtKB/Swiss-Prot;Acc:Q9ZVR7]
GLR2.7	AT2G29120	2	complement(12511246..12515947)	42.9	1.02	2.03	1.54e-08	3.58e-07	0.00039	Glutamate receptor 2.7 [Source:UniProtKB/Swiss-Prot;Acc:Q8LGN0]
gene:AT2G40700	AT2G40700	2	16976636..16979650	6.97	1.02	2.03	2.68e-08	5.84e-07	0.000678	P-loop containing nucleoside triphosphate hydrolases superfamily protein [Source:TAIR;Acc:AT2G40700]
CML5	AT2G43290	2	complement(17991052..17992047)	61.85	1.02	2.03	8.66e-09	2.13e-07	0.000219	MSS3 [Source:UniProtKB/TrEMBL;Acc:A0A178VP84]
RPL37C	AT3G16080	3	5454762..5455942	46.33	1.02	2.03	1.65e-08	3.79e-07	0.000417	60S ribosomal protein L37-3 [Source:UniProtKB/Swiss-Prot;Acc:Q8LEM8]
STP4	AT3G19930	3	6934568..6937197	66.31	1.02	2.03	2.32e-08	5.13e-07	0.000588	STP4 [Source:UniProtKB/TrEMBL;Acc:A0A178V5Z0]
TUFA_1	AT4G02930	4	complement(1295375..1298500)	35.63	1.02	2.03	4.53e-08	9.22e-07	0.00115	Elongation factor Tu, mitochondrial [Source:UniProtKB/Swiss-Prot;Acc:Q9ZT91]
DTX47	AT4G39030	4	18185437..18189224	12.14	1.02	2.03	1.37e-08	3.22e-07	0.000347	Protein DETOXIFICATION 47, chloroplastic [Source:UniProtKB/Swiss-Prot;Acc:Q945F0]
OST4B	AT5G02502	5	complement(558285..559235)	26.07	1.02	2.03	1.5e-08	3.48e-07	0.000379	Dolichyl-diphosphooligosaccharide--protein glycosyltransferase subunit 4B [Source:UniProtKB/Swiss-Prot;Acc:Q8L986]
AO	AT5G14760	5	4768263..4772153	15.92	1.02	2.03	1.06e-09	3.14e-08	2.68e-05	L-aspartate oxidase, chloroplastic [Source:UniProtKB/Swiss-Prot;Acc:Q94AY1]
HDT2	AT5G22650	5	7533946..7536496	75.42	1.02	2.03	1.55e-08	3.59e-07	0.000392	Histone deacetylase HDT2 [Source:UniProtKB/Swiss-Prot;Acc:Q56WH4]
gene:AT5G54920	AT5G54920	5	22302000..22305795	13.54	1.02	2.03	1.23e-11	5.51e-10	3.11e-07	unknown protein; BEST Arabidopsis thaliana protein match is: unknown protein (TAIR:AT4G26990.1); Ha. [Source:TAIR;Acc:AT5G54920]
gene:AT1G06790	AT1G06790	1	2087182..2089786	5.4	1.01	2.02	1.43e-07	2.54e-06	0.00362	F4H5.12 protein [Source:UniProtKB/TrEMBL;Acc:Q9M9Y6]
NRPA2	AT1G29940	1	complement(10479007..10486824)	12.22	1.01	2.02	3.2e-09	8.68e-08	8.1e-05	DNA-directed RNA polymerase subunit beta [Source:UniProtKB/TrEMBL;Acc:A0A178W5B4]
gene:AT1G71850	AT1G71850	1	complement(27024731..27026363)	4.76	1.01	2.02	1.54e-06	2.13e-05	0.04	F14O23.23 protein [Source:UniProtKB/TrEMBL;Acc:Q9M9G1]
ATL5_1	AT3G25520	3	complement(9269277..9271465)	214.6	1.01	2.02	9.03e-07	1.32e-05	0.02	RPL5A [Source:UniProtKB/TrEMBL;Acc:A0A178V891]
gene:AT3G45620	AT3G45620	3	16745873..16748156	47.6	1.02	2.02	1.31e-08	3.11e-07	0.000332	Transducin/WD40 repeat-like superfamily protein [Source:UniProtKB/TrEMBL;Acc:F4J6P6]
PDIL1-3	AT3G54960	3	complement(20363260..20366874)	34.69	1.01	2.02	2.5e-08	5.5e-07	0.000634	PDIL1-3 [Source:UniProtKB/TrEMBL;Acc:A0A178VF09]
gene:AT4G24920	AT4G24920	4	complement(12819164..12820968)	69.52	1.02	2.02	3.82e-10	1.24e-08	9.68e-06	secE/sec61-gamma protein transport protein [Source:TAIR;Acc:AT4G24920]
CNGC10	AT1G01340	1	complement(132270..135924)	5.7	1.01	2.01	7.07e-07	1.06e-05	0.02	Probable cyclic nucleotide-gated ion channel 10 [Source:UniProtKB/Swiss-Prot;Acc:Q9LNJ0]
gene:AT1G27470	AT1G27470	1	complement(9540049..9544303)	7.45	1.01	2.01	1.73e-08	3.96e-07	0.000437	Transducin family protein / WD-40 repeat family protein [Source:UniProtKB/TrEMBL;Acc:Q8VYS4]
CPK29	AT1G76040	1	28537593..28540707	8.55	1.01	2.01	8.67e-09	2.13e-07	0.00022	calcium-dependent protein kinase 29 [Source:TAIR;Acc:AT1G76040]
IDH2	AT2G17130	2	complement(7460814..7462607)	31.93	1	2.01	2.15e-09	6.04e-08	5.46e-05	Isocitrate dehydrogenase [NAD] regulatory subunit 2, mitochondrial [Source:UniProtKB/Swiss-Prot;Acc:P93032]
RPS11A	AT3G48930	3	complement(18140771..18142281)	169.45	1.01	2.01	4e-08	8.24e-07	0.00101	40S ribosomal protein S11-1 [Source:UniProtKB/Swiss-Prot;Acc:P16181]
NHX6	AT1G79610	1	complement(29952873..29957201)	14.75	1	2	3.46e-10	1.13e-08	8.77e-06	Sodium/hydrogen exchanger 6 [Source:UniProtKB/Swiss-Prot;Acc:Q8RWU6]
TIM22-3	AT5G55510	5	complement(22486297..22488015)	10.27	1	2	1.28e-06	1.79e-05	0.03	Mitochondrial import inner membrane translocase subunit TIM22-3 [Source:UniProtKB/Swiss-Prot;Acc:Q6NKU9]
gene:AT5G67630	AT5G67630	5	complement(26967378..26969400)	12.66	1	2	1.62e-09	4.63e-08	4.1e-05	RuvB-like helicase [Source:UniProtKB/TrEMBL;Acc:Q9FJW0]
FLZ6	AT1G78020	1	29338530..29339760	154.69	-1	-2	5.8e-09	1.49e-07	0.000147	FCS-Like Zinc finger 6 [Source:UniProtKB/Swiss-Prot;Acc:Q9SGZ8]
GUT15	AT2G18440	2	complement(7994941..7997239)	87.51	-1	-2	2.3e-08	5.09e-07	0.000583	GUT15 (GENE WITH UNSTABLE TRANSCRIPT 15); other RNA [Source:TAIR;Acc:AT2G18440]
REM4.2	AT2G41870	2	complement(17470865..17472984)	78.17	-1	-2	2.77e-10	9.21e-09	7.02e-06	Remorin 4.2 [Source:UniProtKB/Swiss-Prot;Acc:P93758]
TRP3	AT3G12560	3	complement(3981880..3985625)	7.58	-1	-2	1.54e-06	2.13e-05	0.04	Telomere repeat-binding protein 3 [Source:UniProtKB/Swiss-Prot;Acc:Q9C7B1]
LAX1	AT5G01240	5	97536..101835	21.12	-1	-2	7.86e-09	1.96e-07	0.000199	Auxin transporter-like protein 1 [Source:UniProtKB/Swiss-Prot;Acc:Q9LFB2]
MSSP1	AT1G20840	1	complement(7244939..7248494)	11.99	-1.01	-2.01	1.1e-06	1.58e-05	0.03	TMT1 [Source:UniProtKB/TrEMBL;Acc:A0A178W059]
gene:AT1G34340	AT1G34340	1	12530815..12534306	13.39	-1.01	-2.01	4.76e-09	1.24e-07	0.000121	Alpha/beta-Hydrolases superfamily protein [Source:UniProtKB/TrEMBL;Acc:Q9XID7]
gene:AT1G61240	AT1G61240	1	22581336..22585225	4.4	-1.01	-2.01	1.07e-08	2.58e-07	0.000271	At1g61240 [Source:UniProtKB/TrEMBL;Acc:Q8GYU5]
HEXO3	AT1G65590	1	24385552..24391208	21.56	-1	-2.01	4.76e-11	1.87e-09	1.21e-06	Beta-hexosaminidase 3 [Source:UniProtKB/Swiss-Prot;Acc:Q8L7S6]
CYP706A6	AT4G12320	4	complement(7313779..7316871)	44.05	-1.01	-2.01	4.72e-07	7.35e-06	0.01	At4g12320 [Source:UniProtKB/TrEMBL;Acc:Q66GJ1]
PU1	AT5G04360	5	1221448..1228841	9.64	-1.01	-2.01	7.23e-12	3.4e-10	1.83e-07	Pullulanase 1, chloroplastic [Source:UniProtKB/Swiss-Prot;Acc:Q8GTR4]
NFYC4	AT5G63470	5	complement(25415600..25417199)	23.94	-1.01	-2.01	1.15e-10	4.16e-09	2.91e-06	NF-YC4 [Source:UniProtKB/TrEMBL;Acc:A0A384KX14]
PBL21	AT1G20650	1	complement(7157826..7160590)	39.64	-1.02	-2.02	1.79e-10	6.29e-09	4.54e-06	ASG5 [Source:UniProtKB/TrEMBL;Acc:A0A178W8H8]
GLY3	AT1G53580	1	complement(19991271..19993458)	63.31	-1.01	-2.02	2.08e-08	4.67e-07	0.000527	Persulfide dioxygenase ETHE1 homolog, mitochondrial [Source:UniProtKB/Swiss-Prot;Acc:Q9C8L4]
ATDI19	AT1G56280	1	complement(21072855..21074877)	266.91	-1.01	-2.02	8.83e-08	1.66e-06	0.00224	drought-induced 19 [Source:TAIR;Acc:AT1G56280]
gene:AT1G63240	AT1G63240	1	complement(23455711..23458928)	4.18	-1.02	-2.02	1.27e-07	2.29e-06	0.00321	Uncharacterized protein At1g63240 [Source:UniProtKB/TrEMBL;Acc:Q949Y1]
gene:AT1G78265	AT1G78265	1	29450551..29452415	10.41	-1.01	-2.02	7.91e-08	1.52e-06	0.002	other RNA [Source:TAIR;Acc:AT1G78265]
AIR9	AT2G34680	2	complement(14616601..14629207)	8.25	-1.02	-2.02	1.84e-09	5.21e-08	4.67e-05	Outer arm dynein light chain 1 protein [Source:TAIR;Acc:AT2G34680]
gene:AT2G38820	AT2G38820	2	16221815..16223746	13.13	-1.02	-2.02	2.59e-08	5.67e-07	0.000655	Protein of unknown function (DUF506) [Source:TAIR;Acc:AT2G38820]
ROPGAP3	AT2G46710	2	19191247..19195093	13.71	-1.01	-2.02	5.13e-09	1.32e-07	0.00013	Rho GTPase-activating protein 3 [Source:UniProtKB/Swiss-Prot;Acc:Q8GYY5]
KIN8B	AT3G49650	3	complement(18404842..18409784)	3.38	-1.02	-2.02	2.52e-07	4.21e-06	0.00638	Kinesin-like protein KIN-8B [Source:UniProtKB/Swiss-Prot;Acc:Q9SCJ4]
gene:AT3G52060	AT3G52060	3	complement(19310531..19312281)	97.12	-1.01	-2.02	6.15e-07	9.3e-06	0.02	GnTL [Source:UniProtKB/TrEMBL;Acc:A0A384L2P4]
gene:AT4G09760	AT4G09760	4	complement(6148758..6151399)	77.69	-1.02	-2.02	3.15e-08	6.7e-07	0.000798	Probable choline kinase 3 [Source:UniProtKB/Swiss-Prot;Acc:Q9SZ92]
AKT2	AT4G22200	4	complement(11746490..11750698)	23.84	-1.01	-2.02	9.65e-10	2.9e-08	2.44e-05	Potassium channel AKT2/3 [Source:UniProtKB/Swiss-Prot;Acc:Q38898]
RABC2A	AT5G03530	5	complement(885437..887700)	5.98	-1.02	-2.02	3.56e-08	7.44e-07	0.000901	RABC2A [Source:UniProtKB/TrEMBL;Acc:A0A178UJG3]
AGAL2	AT5G08370	5	complement(2690879..2693585)	13.24	-1.01	-2.02	3.47e-08	7.29e-07	0.000878	Alpha-galactosidase 2 [Source:UniProtKB/Swiss-Prot;Acc:Q8RX86]
gene:AT5G18640	AT5G18640	5	6212773..6215863	13.26	-1.01	-2.02	9.46e-08	1.77e-06	0.0024	alpha/beta-Hydrolases superfamily protein [Source:TAIR;Acc:AT5G18640]
RGF9	AT5G64770	5	complement(25897321..25898171)	195.64	-1.02	-2.02	2.77e-08	6.01e-07	0.0007	RGF9 [Source:UniProtKB/TrEMBL;Acc:A0A178UIJ2]
GRDP1	AT2G22660	2	9627342..9631283	25.05	-1.02	-2.03	1.62e-07	2.85e-06	0.00411	Glycine-rich domain-containing protein 1 [Source:UniProtKB/Swiss-Prot;Acc:Q9ZQ47]
gene:AT4G06534	AT4G06534	4	3356535..3358162	11.54	-1.02	-2.03	1.46e-07	2.58e-06	0.00369	unknown protein; FUNCTIONS IN: molecular_function unknown; INVOLVED IN: biological_process unknown; LOCATED IN: endomembrane system; Ha. [Source:TAIR;Acc:AT4G06534]
gene:AT4G24800	AT4G24800	4	12781762..12785238	41.08	-1.02	-2.03	1.73e-10	6.1e-09	4.39e-06	ECIP1 [Source:UniProtKB/TrEMBL;Acc:A0A384KU64]
gene:AT1G76460	AT1G76460	1	complement(28686181..28689208)	15.72	-1.03	-2.04	9.5e-10	2.86e-08	2.41e-05	RNA-binding (RRM/RBD/RNP motifs) family protein [Source:UniProtKB/TrEMBL;Acc:F4I2E4]
gene:AT1G78070	AT1G78070	1	29354944..29359032	35.96	-1.03	-2.04	3.86e-09	1.03e-07	9.77e-05	At1g78070/F28K19_28 [Source:UniProtKB/TrEMBL;Acc:Q94JT6]
GSTF9	AT2G30860	2	13138882..13140392	419.79	-1.03	-2.04	2.12e-08	4.76e-07	0.000538	GSTF9 [Source:UniProtKB/TrEMBL;Acc:A0A178VP05]
NMT1_1	AT3G18000	3	6154363..6157552	6.71	-1.03	-2.04	1.43e-08	3.35e-07	0.000363	XPL1 [Source:UniProtKB/TrEMBL;Acc:A0A178VHS8]
gene:AT3G21950	AT3G21950	3	7734219..7736493	11.99	-1.03	-2.04	1.28e-07	2.32e-06	0.00325	S-adenosyl-L-methionine-dependent methyltransferases superfamily protein [Source:UniProtKB/TrEMBL;Acc:A0A1I9LSP4]
PCMP-A2	AT4G18520	4	complement(10215096..10217214)	4.44	-1.03	-2.04	2.83e-08	6.13e-07	0.000717	Pentatricopeptide repeat-containing protein At4g18520, chloroplastic [Source:UniProtKB/Swiss-Prot;Acc:Q0WNP3]
gene:AT4G23670	AT4G23670	4	complement(12332429..12333904)	430.31	-1.03	-2.04	5.21e-08	1.04e-06	0.00132	AT4G23670 protein [Source:UniProtKB/TrEMBL;Acc:Q9SUR0]
BAT1_1	AT2G01170	2	complement(102156..104574)	9.35	-1.03	-2.05	3.58e-09	9.57e-08	9.06e-05	Amino-acid permease BAT1 [Source:UniProtKB/Swiss-Prot;Acc:Q9ZU50]
gene:AT4G00755	AT4G00755	4	324925..327008	7.88	-1.03	-2.05	1.05e-08	2.54e-07	0.000266	F-box protein At4g00755 [Source:UniProtKB/Swiss-Prot;Acc:Q8LG03]
OSCA1	AT4G04340	4	2122507..2126910	74.52	-1.03	-2.05	1.13e-08	2.71e-07	0.000285	Protein OSCA1 [Source:UniProtKB/Swiss-Prot;Acc:Q9XEA1]
gene:AT4G19160	AT4G19160	4	10477184..10480212	38.02	-1.03	-2.05	3.05e-09	8.29e-08	7.71e-05	unknown protein; Ha. [Source:TAIR;Acc:AT4G19160]
HMA2	AT4G30110	4	complement(14720062..14725311)	11.39	-1.04	-2.05	1.33e-08	3.14e-07	0.000337	Cadmium/zinc-transporting ATPase HMA2 [Source:UniProtKB/Swiss-Prot;Acc:Q9SZW4]
gene:AT5G03180	AT5G03180	5	complement(753840..756646)	4.05	-1.03	-2.05	1.22e-07	2.22e-06	0.0031	RING/U-box superfamily protein [Source:UniProtKB/TrEMBL;Acc:F4KF77]
B'ALPHA	AT5G03470	5	866339..869252	7.69	-1.04	-2.05	1.78e-07	3.11e-06	0.0045	Serine/threonine protein phosphatase 2A regulatory subunit [Source:UniProtKB/TrEMBL;Acc:A0A178UNX1]
BGAL10	AT5G63810	5	25537074..25541529	4.45	-1.04	-2.05	7.22e-08	1.39e-06	0.00183	Beta-galactosidase 10 [Source:UniProtKB/Swiss-Prot;Acc:Q9FN08]
ATG18G	AT1G03380	1	835767..841373	20.85	-1.04	-2.06	1.79e-09	5.07e-08	4.53e-05	Autophagy-related protein 18g [Source:UniProtKB/Swiss-Prot;Acc:Q8GUL1]
gene:AT1G21440	AT1G21440	1	complement(7502082..7504275)	44.11	-1.04	-2.06	1.78e-08	4.06e-07	0.00045	At1g21440 [Source:UniProtKB/TrEMBL;Acc:Q501F7]
gene:AT1G64710	AT1G64710	1	24044686..24046621	48.28	-1.04	-2.06	8.4e-09	2.08e-07	0.000213	Alcohol dehydrogenase-like 4 [Source:UniProtKB/Swiss-Prot;Acc:Q8VZ49]
PER12	AT1G71695	1	26964087..26966688	91.85	-1.05	-2.06	3.99e-11	1.6e-09	1.01e-06	Peroxidase [Source:UniProtKB/TrEMBL;Acc:A0A178WB34]
GGH2	AT1G78680	1	29593756..29596308	119.39	-1.04	-2.06	6.1e-09	1.55e-07	0.000155	Gamma-glutamyl hydrolase 2 [Source:UniProtKB/Swiss-Prot;Acc:O65355]
gene:AT3G01310	AT3G01310	3	complement(93995..102010)	24.94	-1.04	-2.06	5.23e-11	2.04e-09	1.32e-06	Phosphoglycerate mutase-like family protein [Source:UniProtKB/TrEMBL;Acc:F4J8C7]
AKINBETA1	AT5G21170	5	7205477..7208613	40.08	-1.05	-2.06	5.02e-07	7.75e-06	0.01	5'-AMP-activated protein kinase beta-2 subunit protein [Source:UniProtKB/TrEMBL;Acc:Q2V357]
gene:AT5G23750	AT5G23750	5	complement(8009657..8011709)	18.37	-1.04	-2.06	2.83e-07	4.67e-06	0.00716	Remorin family protein [Source:TAIR;Acc:AT5G23750]
gene:AT5G24735	AT5G24735	5	complement(8468331..8469262)	51.76	-1.04	-2.06	2.26e-07	3.82e-06	0.00571	other RNA [Source:TAIR;Acc:AT5G24735]
gene:AT5G53020	AT5G53020	5	21498379..21502500	4.17	-1.05	-2.06	2.93e-08	6.32e-07	0.000743	Ribonuclease P protein subunit P38-related [Source:TAIR;Acc:AT5G53020]
gene:AT1G21920	AT1G21920	1	complement(7704173..7706254)	51.33	-1.05	-2.07	3.17e-07	5.16e-06	0.00804	Histone H3 K4-specific methyltransferase SET7/9 family protein [Source:UniProtKB/TrEMBL;Acc:Q9SFE3]
ZW9	AT1G58270	1	complement(21611803..21614169)	39.38	-1.05	-2.07	4.92e-07	7.62e-06	0.01	At1g58270/F19C14_8 [Source:UniProtKB/TrEMBL;Acc:Q9SLV3]
gene:AT1G69160	AT1G69160	1	25999837..26001614	23.97	-1.05	-2.07	2.43e-09	6.75e-08	6.16e-05	Protein BIG GRAIN 1-like E [Source:UniProtKB/Swiss-Prot;Acc:Q93Z37]
KDSA1	AT1G79500	1	29903353..29906653	5.67	-1.05	-2.07	6.48e-08	1.26e-06	0.00164	2-dehydro-3-deoxyphosphooctonate aldolase 1 [Source:UniProtKB/Swiss-Prot;Acc:Q9AV97]
COL14	AT2G33500	2	complement(14187914..14190278)	5.12	-1.05	-2.07	1.03e-07	1.92e-06	0.00261	Zinc finger protein CONSTANS-LIKE 14 [Source:UniProtKB/Swiss-Prot;Acc:O22800]
YAB1	AT2G45190	2	complement(18628252..18630779)	23.15	-1.05	-2.07	5.09e-09	1.32e-07	0.000129	Axial regulator YABBY 1 [Source:UniProtKB/Swiss-Prot;Acc:O22152]
SCPL34	AT5G23210	5	7810645..7815089	8.47	-1.05	-2.07	7.93e-08	1.52e-06	0.00201	Serine carboxypeptidase-like 34 [Source:UniProtKB/Swiss-Prot;Acc:Q0WPR4]
MYB28	AT5G61420	5	complement(24689069..24691187)	37.11	-1.05	-2.07	1.16e-09	3.42e-08	2.93e-05	PMG1 [Source:UniProtKB/TrEMBL;Acc:A0A178UN88]
TLP1_1	AT2G02710	2	complement(758693..761064)	30.53	-1.06	-2.08	4.03e-08	8.29e-07	0.00102	Protein TWIN LOV 1 [Source:UniProtKB/Swiss-Prot;Acc:O64511]
gene:AT3G05160	AT3G05160	3	complement(1453072..1457295)	14.07	-1.06	-2.08	1.6e-08	3.69e-07	0.000404	Sugar transporter ERD6-like 10 [Source:UniProtKB/Swiss-Prot;Acc:Q93Z80]
gene:AT3G26580	AT3G26580	3	9758797..9760548	52.9	-1.06	-2.08	1.07e-09	3.18e-08	2.71e-05	Orf03 protein [Source:UniProtKB/TrEMBL;Acc:Q38955]
DRB3	AT3G26932	3	complement(9929996..9932249)	6.88	-1.06	-2.08	4e-09	1.06e-07	0.000101	Double-stranded RNA-binding protein 3 [Source:UniProtKB/Swiss-Prot;Acc:Q9LJF5]
gene:AT3G55760	AT3G55760	3	20700314..20703130	15.06	-1.06	-2.08	1.36e-10	4.87e-09	3.45e-06	At3g55760 [Source:UniProtKB/TrEMBL;Acc:Q5EAH9]
IAN9	AT1G33970	1	complement(12349304..12351318)	31.64	-1.06	-2.09	2.21e-08	4.92e-07	0.00056	Immune-associated nucleotide-binding protein 9 [Source:UniProtKB/Swiss-Prot;Acc:F4HT21]
gene:AT2G21560	AT2G21560	2	complement(9230208..9231580)	6.84	-1.06	-2.09	6.82e-07	1.02e-05	0.02	Nucleolar-like protein [Source:UniProtKB/TrEMBL;Acc:Q9SIK3]
SAC8	AT3G51830	3	19220116..19225280	17.41	-1.06	-2.09	1.91e-09	5.39e-08	4.83e-05	Phosphoinositide phosphatase SAC8 [Source:UniProtKB/Swiss-Prot;Acc:Q96328]
PUP21	AT4G18220	4	10078638..10080362	21.87	-1.06	-2.09	4.28e-10	1.37e-08	1.08e-05	Purine permease 21 [Source:UniProtKB/Swiss-Prot;Acc:O49726]
CYP96A12	AT4G39510	4	complement(18368685..18370698)	22.25	-1.06	-2.09	2.41e-07	4.06e-06	0.0061	CYP96A12 [Source:UniProtKB/TrEMBL;Acc:A0A178V036]
gene:AT5G44530	AT5G44530	5	17937622..17941292	33.14	-1.07	-2.09	5.91e-09	1.51e-07	0.00015	Subtilase family protein [Source:TAIR;Acc:AT5G44530]
ACD32.1	AT1G06460	1	complement(1967087..1969656)	115.94	-1.07	-2.1	6.04e-10	1.87e-08	1.53e-05	Alpha-crystallin domain 32.1 [Source:UniProtKB/TrEMBL;Acc:Q208N7]
gene:AT1G11175	AT1G11175	1	3744858..3745655	20.53	-1.07	-2.1	7.07e-08	1.37e-06	0.00179	other RNA [Source:TAIR;Acc:AT1G11175]
gene:AT1G30820	AT1G30820	1	complement(10944908..10949482)	15.44	-1.07	-2.1	1.72e-09	4.88e-08	4.35e-05	CTP synthase [Source:UniProtKB/TrEMBL;Acc:F4I6G9]
gene:AT1G56220	AT1G56220	1	21042951..21044998	260.39	-1.07	-2.1	1.11e-07	2.05e-06	0.00281	Dormancy/auxin associated family protein [Source:TAIR;Acc:AT1G56220]
VDE1	AT1G08550	1	2706868..2709988	26.65	-1.08	-2.11	2.85e-11	1.18e-09	7.23e-07	NPQ1 [Source:UniProtKB/TrEMBL;Acc:A0A384K8V4]
gene:AT1G28100	AT1G28100	1	9801082..9804394	5.97	-1.08	-2.11	5.98e-09	1.52e-07	0.000151	unknown protein; Ha. [Source:TAIR;Acc:AT1G28100]
SPPL2	AT1G63690	1	23618012..23622396	28.18	-1.08	-2.11	1.48e-11	6.51e-10	3.74e-07	Signal peptide peptidase-like 2 [Source:UniProtKB/Swiss-Prot;Acc:Q8W469]
LTP7	AT2G15050	2	6518749..6521549	39.52	-1.07	-2.11	1.84e-10	6.43e-09	4.65e-06	Non-specific lipid-transfer protein [Source:UniProtKB/TrEMBL;Acc:A0A178VZ65]
KING1	AT3G48530	3	17987378..17989763	42.98	-1.08	-2.11	4.58e-08	9.3e-07	0.00116	SNF1-related protein kinase regulatory subunit gamma-1 [Source:UniProtKB/Swiss-Prot;Acc:Q8LBB2]
gene:AT1G01240	AT1G01240	1	99865..101987	27.29	-1.08	-2.12	4.84e-09	1.26e-07	0.000123	At1g01240/F6F3_11 [Source:UniProtKB/TrEMBL;Acc:Q9LNJ7]
gene:AT1G62030	AT1G62030	1	complement(22924039..22926625)	3.69	-1.08	-2.12	9.03e-08	1.7e-06	0.00229	Cysteine/Histidine-rich C1 domain family protein [Source:UniProtKB/TrEMBL;Acc:O80707]
gene:AT4G38932	AT4G38932	4	complement(18151827..18152597)	44.85	-1.08	-2.12	5.46e-09	1.4e-07	0.000138	Potential natural antisense gene, locus overlaps with AT4G38930 [Source:TAIR;Acc:AT4G38932]
MGD2	AT5G20410	5	6896463..6898783	3.78	-1.08	-2.12	1.34e-06	1.87e-05	0.03	Monogalactosyldiacylglycerol synthase 2, chloroplastic [Source:UniProtKB/Swiss-Prot;Acc:O82730]
gene:AT1G17970	AT1G17970	1	6184717..6187499	13.62	-1.09	-2.13	2.26e-09	6.29e-08	5.71e-05	At1g17970/F2H15_16 [Source:UniProtKB/TrEMBL;Acc:Q944L9]
gene:AT1G27150	AT1G27150	1	9429008..9432310	17	-1.09	-2.13	3.36e-10	1.1e-08	8.5e-06	T7N9.21 [Source:UniProtKB/TrEMBL;Acc:Q9LFX3]
PSBP2	AT2G30790	2	complement(13118937..13120199)	13.99	-1.09	-2.13	5.98e-10	1.86e-08	1.51e-05	Putative oxygen-evolving enhancer protein 2-2 [Source:UniProtKB/Swiss-Prot;Acc:O49344]
SBT4.1	AT2G39850	2	16630411..16634253	25.09	-1.09	-2.13	3.89e-08	8.05e-07	0.000986	Subtilisin-like protease SBT4.1 [Source:UniProtKB/Swiss-Prot;Acc:F4IG09]
ARF18	AT3G61830	3	22887889..22891455	8.03	-1.09	-2.13	1.66e-09	4.73e-08	4.2e-05	Auxin response factor 18 [Source:UniProtKB/Swiss-Prot;Acc:Q9C5W9]
HIPP26	AT4G38580	4	18034131..18035922	10.16	-1.09	-2.13	4.98e-08	1e-06	0.00126	HIPP26 [Source:UniProtKB/TrEMBL;Acc:A0A178V1F5]
gene:AT1G67050	AT1G67050	1	complement(25028538..25029857)	18.32	-1.1	-2.14	1.01e-09	3.03e-08	2.56e-05	F1O19.11 protein [Source:UniProtKB/TrEMBL;Acc:Q9FZH6]
gene:AT3G09275	AT3G09275	3	complement(22142893..22144281)	208.19	-1.1	-2.14	3.25e-08	6.88e-07	0.000824
MCCB	AT4G34030	4	16301027..16304099	18.99	-1.1	-2.14	5.22e-12	2.52e-10	1.32e-07	Methylcrotonoyl-CoA carboxylase beta chain, mitochondrial [Source:UniProtKB/Swiss-Prot;Acc:Q9LDD8]
AGO10	AT5G43810	5	17610744..17616907	5.12	-1.1	-2.14	1.86e-11	8.01e-10	4.71e-07	Protein argonaute 10 [Source:UniProtKB/Swiss-Prot;Acc:Q9XGW1]
gene:AT1G56720	AT1G56720	1	complement(21263344..21266469)	5.27	-1.1	-2.15	4.03e-08	8.29e-07	0.00102	At1g56720 [Source:UniProtKB/TrEMBL;Acc:Q7Y229]
THIC	AT2G29630	2	12666935..12671055	77.45	-1.11	-2.16	2.84e-08	6.15e-07	0.00072	Phosphomethylpyrimidine synthase, chloroplastic [Source:UniProtKB/Swiss-Prot;Acc:O82392]
gene:AT3G26890	AT3G26890	3	complement(9907150..9911933)	17.65	-1.11	-2.16	3.4e-11	1.38e-09	8.62e-07	AT3G26890 protein [Source:UniProtKB/TrEMBL;Acc:Q949N7]
TOE3	AT5G67180	5	complement(26801949..26804271)	7.38	-1.11	-2.16	3.51e-08	7.37e-07	0.00089	AP2-like ethylene-responsive transcription factor TOE3 [Source:UniProtKB/Swiss-Prot;Acc:Q9FH95]
MCCA	AT1G03090	1	739544..744184	10.36	-1.12	-2.17	3.1e-08	6.63e-07	0.000786	Methylcrotonoyl-CoA carboxylase subunit alpha, mitochondrial [Source:UniProtKB/Swiss-Prot;Acc:Q42523]
CYP79F1	AT1G16410	1	5608682..5612064	85.84	-1.12	-2.17	3.8e-07	6.04e-06	0.00962	Dihomomethionine N-hydroxylase [Source:UniProtKB/Swiss-Prot;Acc:Q949U1]
FPP1	AT1G77580	1	complement(29144025..29147646)	6.41	-1.12	-2.17	1.38e-08	3.24e-07	0.00035	Filament-like plant protein 1 [Source:UniProtKB/Swiss-Prot;Acc:Q9CAP9]
MYB59	AT5G59780	5	complement(24081868..24083562)	26.45	-1.12	-2.17	1.27e-07	2.3e-06	0.00323	Transcription factor MYB59 [Source:UniProtKB/Swiss-Prot;Acc:Q4JL84]
gene:AT1G15740	AT1G15740	1	5410908..5414919	67.13	-1.13	-2.18	7.5e-09	1.87e-07	0.00019	Leucine-rich repeat family protein [Source:UniProtKB/TrEMBL;Acc:Q8H1Q4]
gene:AT1G54730	AT1G54730	1	20424332..20430194	4.95	-1.12	-2.18	1.02e-10	3.73e-09	2.58e-06	Sugar transporter ERD6-like 5 [Source:UniProtKB/Swiss-Prot;Acc:Q3ECP7]
gene:AT3G08670	AT3G08670	3	2633663..2637056	9.36	-1.12	-2.18	3.76e-10	1.22e-08	9.52e-06	At3g08670 [Source:UniProtKB/TrEMBL;Acc:Q9C9Y9]
MPK5	AT4G11330	4	6891926..6894283	16.37	-1.12	-2.18	2.08e-10	7.14e-09	5.26e-06	Mitogen-activated protein kinase 5 [Source:UniProtKB/Swiss-Prot;Acc:Q39025]
NPY1	AT4G31820	4	complement(15390519..15394626)	16.23	-1.12	-2.18	3.31e-08	6.99e-07	0.000838	BTB/POZ domain-containing protein NPY1 [Source:UniProtKB/Swiss-Prot;Acc:Q8H1D3]
PIF4	AT2G43010	2	17886101..17889087	81.55	-1.13	-2.19	4.88e-10	1.54e-08	1.23e-05	phytochrome interacting factor 4 [Source:TAIR;Acc:AT2G43010]
gene:AT3G01690	AT3G01690	3	256295..258696	65.62	-1.13	-2.19	5.79e-11	2.24e-09	1.47e-06	Alpha/beta-Hydrolases superfamily protein [Source:UniProtKB/TrEMBL;Acc:Q9S7U7]
RHA1B	AT4G11360	4	6905848..6906856	38.37	-1.13	-2.19	1.2e-07	2.19e-06	0.00305	E3 ubiquitin-protein ligase RHA1B [Source:UniProtKB/Swiss-Prot;Acc:Q9SUS5]
RS40	AT4G25500	4	13024498..13027484	11.17	-1.13	-2.19	7.48e-10	2.29e-08	1.9e-05	Serine/arginine-rich splicing factor RS40 [Source:UniProtKB/Swiss-Prot;Acc:P92965]
TCP7	AT5G23280	5	7842607..7844649	17.72	-1.13	-2.19	1.56e-11	6.84e-10	3.95e-07	Transcription factor TCP7 [Source:UniProtKB/Swiss-Prot;Acc:Q9FMX2]
gene:AT1G01830	AT1G01830	1	complement(298451..302310)	13.36	-1.14	-2.2	9.26e-11	3.44e-09	2.34e-06	ARM repeat superfamily protein [Source:UniProtKB/TrEMBL;Acc:Q93YW3]
BCDH BETA1	AT1G55510	1	20723279..20725747	4.73	-1.14	-2.2	1.3e-06	1.83e-05	0.03	2-oxoisovalerate dehydrogenase subunit beta 1, mitochondrial [Source:UniProtKB/Swiss-Prot;Acc:Q9SAV3]
gene:AT2G31560	AT2G31560	2	13436485..13438011	11.71	-1.14	-2.2	1.88e-10	6.56e-09	4.75e-06	AT2G31560 protein [Source:UniProtKB/TrEMBL;Acc:Q8VZ71]
SBE2.1	AT2G36390	2	15264211..15270092	13.31	-1.14	-2.2	6.76e-12	3.18e-10	1.71e-07	SBE2.1 [Source:UniProtKB/TrEMBL;Acc:A0A178VXI8]
MYBC1	AT2G40970	2	complement(17097550..17098731)	14.57	-1.14	-2.2	1.92e-10	6.7e-09	4.86e-06	MYBC1 [Source:UniProtKB/TrEMBL;Acc:A0A178VYV1]
FUM2	AT5G50950	5	20729431..20733941	201.1	-1.14	-2.2	2.05e-09	5.77e-08	5.2e-05	AT5G50950 protein [Source:UniProtKB/TrEMBL;Acc:B9DFR5]
ERF4	AT3G15210	3	5121303..5122562	45.18	-1.15	-2.21	1.97e-09	5.54e-08	5e-05	Ethylene-responsive transcription factor 4 [Source:UniProtKB/Swiss-Prot;Acc:O80340]
HIPP33	AT5G19090	5	6387341..6390179	7.01	-1.14	-2.21	7.84e-08	1.5e-06	0.00199	Heavy metal-associated isoprenylated plant protein 33 [Source:UniProtKB/Swiss-Prot;Acc:F4JZL7]
gene:AT5G59350	AT5G59350	5	23940745..23943625	6.78	-1.14	-2.21	2.79e-08	6.06e-07	0.000707	Transmembrane protein [Source:UniProtKB/TrEMBL;Acc:Q9LTJ3]
gene:AT1G72030	AT1G72030	1	27110832..27111932	48.16	-1.15	-2.22	8.74e-13	4.76e-11	2.21e-08	Acyl-CoA N-acyltransferases (NAT) superfamily protein [Source:UniProtKB/TrEMBL;Acc:Q9C7G6]
SGR5	AT2G01940	2	432195..435100	3.48	-1.15	-2.22	1.19e-06	1.68e-05	0.03	C2H2-like zinc finger protein [Source:TAIR;Acc:AT2G01940]
HAT9	AT2G22800	2	complement(9704632..9706217)	8.98	-1.15	-2.22	1.2e-07	2.19e-06	0.00305	HAT9 [Source:UniProtKB/TrEMBL;Acc:A0A178VZE8]
IF3-4	AT4G30690	4	14960594..14962466	33.7	-1.15	-2.22	8.94e-12	4.13e-10	2.26e-07	Translation initiation factor IF3-4, chloroplastic [Source:UniProtKB/Swiss-Prot;Acc:Q94B52]
gene:AT1G13930	AT1G13930	1	4760957..4762666	479.2	-1.15	-2.23	4.5e-10	1.43e-08	1.14e-05	At1g13930/F16A14.27 [Source:UniProtKB/TrEMBL;Acc:Q9XI93]
NFYA6	AT3G14020	3	4641930..4644571	4.54	-1.16	-2.23	1.87e-06	2.53e-05	0.05	Nuclear transcription factor Y subunit A-6 [Source:UniProtKB/Swiss-Prot;Acc:Q9LVJ7]
RTFL16	AT3G25717	3	complement(9375102..9375671)	40.62	-1.16	-2.23	8.01e-07	1.18e-05	0.02	DVL6 [Source:UniProtKB/TrEMBL;Acc:Q6IM95]
gene:AT5G45840	AT5G45840	5	complement(18593917..18597907)	2.6	-1.16	-2.24	5.27e-07	8.1e-06	0.01
AUX1	AT2G38120	2	15972876..15977180	24.74	-1.17	-2.25	2.73e-10	9.12e-09	6.92e-06	Auxin transporter protein 1 [Source:UniProtKB/Swiss-Prot;Acc:Q96247]
ISA1	AT2G39930	2	16665851..16672494	35.62	-1.17	-2.25	3.23e-12	1.61e-10	8.18e-08	ISA1 [Source:UniProtKB/TrEMBL;Acc:A0A178VW25]
ATHB-12	AT3G61890	3	complement(22914154..22915393)	38.98	-1.17	-2.25	9.22e-09	2.25e-07	0.000233	HB-12 [Source:UniProtKB/TrEMBL;Acc:A0A178VND2]
MLP43	AT1G70890	1	complement(26725521..26726652)	73.74	-1.18	-2.26	2.25e-12	1.14e-10	5.69e-08	MLP-like protein 43 [Source:UniProtKB/Swiss-Prot;Acc:Q9SSK5]
XERICO	AT2G04240	2	complement(1461548..1462944)	22.41	-1.18	-2.26	8.66e-09	2.13e-07	0.000219	Probable E3 ubiquitin-protein ligase XERICO [Source:UniProtKB/Swiss-Prot;Acc:Q9SI09]
gene:AT2G16750	AT2G16750	2	7271012..7274754	4.18	-1.18	-2.26	3.06e-08	6.57e-07	0.000776	At2g16750 [Source:UniProtKB/TrEMBL;Acc:B5X4Z9]
gene:AT2G32150	AT2G32150	2	13658888..13660948	39.52	-1.18	-2.26	1.05e-09	3.13e-08	2.66e-05	At2g32150/F22D22.10 [Source:UniProtKB/TrEMBL;Acc:Q9SKY5]
SPL9	AT2G42200	2	17587169..17589671	3.53	-1.17	-2.26	2e-07	3.45e-06	0.00507	Squamosa promoter-binding-like protein 9 [Source:UniProtKB/Swiss-Prot;Acc:Q700W2]
CYP76C1	AT2G45560	2	complement(18776015..18778676)	21.71	-1.18	-2.26	1.81e-12	9.38e-11	4.58e-08	CYP76C1 [Source:UniProtKB/TrEMBL;Acc:A0A178VLJ2]
KIN14M	AT4G27180	4	complement(13614822..13619312)	16.59	-1.18	-2.26	7.35e-13	4.03e-11	1.86e-08	Kinesin-like protein KIN-14M [Source:UniProtKB/Swiss-Prot;Acc:P46864]
gene:AT2G20210	AT2G20210	2	complement(8721325..8725127)	4.4	-1.19	-2.28	4.6e-07	7.17e-06	0.01	RNI-like superfamily protein [Source:UniProtKB/TrEMBL;Acc:F4IUG1]
HSFC1	AT3G24520	3	8941066..8942874	12.24	-1.19	-2.28	3.21e-08	6.8e-07	0.000814	Heat stress transcription factor C-1 [Source:UniProtKB/Swiss-Prot;Acc:Q9LV52]
CKX6	AT3G63440	3	23424157..23426536	4.15	-1.19	-2.28	1.79e-07	3.14e-06	0.00454	Cytokinin dehydrogenase 6 [Source:UniProtKB/Swiss-Prot;Acc:Q9LY71]
gene:AT4G20930	AT4G20930	4	complement(11198251..11201106)	7.09	-1.19	-2.28	2.41e-08	5.32e-07	0.000612	Probable 3-hydroxyisobutyrate dehydrogenase, mitochondrial [Source:UniProtKB/Swiss-Prot;Acc:Q9SUC0]
gene:AT1G55360	AT1G55360	1	complement(20666180..20668817)	37.66	-1.2	-2.29	2.26e-13	1.36e-11	5.74e-09	At1g55360 [Source:UniProtKB/TrEMBL;Acc:Q9C8A7]
CBSX3	AT5G10860	5	complement(3428842..3430492)	83.79	-1.2	-2.29	5e-07	7.73e-06	0.01	CBSX3 [Source:UniProtKB/TrEMBL;Acc:A0A178UNP9]
SAMDC4	AT5G18930	5	complement(6311725..6313372)	2.49	-1.2	-2.29	1.51e-06	2.09e-05	0.04	S-adenosylmethionine decarboxylase proenzyme 4 [Source:UniProtKB/Swiss-Prot;Acc:Q3E9D5]
BAH1	AT1G02860	1	635144..637262	7.6	-1.2	-2.3	1.15e-07	2.11e-06	0.00291	E3 ubiquitin-protein ligase BAH1 [Source:UniProtKB/Swiss-Prot;Acc:Q9SRX9]
gene:AT1G30250	AT1G30250	1	complement(10646842..10647650)	45.92	-1.2	-2.3	1.46e-11	6.48e-10	3.7e-07	At1g30250 [Source:UniProtKB/TrEMBL;Acc:Q66GS7]
gene:AT1G79160	AT1G79160	1	complement(29779517..29780876)	11.05	-1.2	-2.3	2.07e-10	7.12e-09	5.23e-06	Filamentous hemagglutinin transporter [Source:UniProtKB/TrEMBL;Acc:Q84JL6]
gene:AT1G80180	AT1G80180	1	complement(30156682..30157808)	90.66	-1.2	-2.3	5.2e-10	1.63e-08	1.32e-05	MAPK kinase substrate protein At1g80180 [Source:UniProtKB/Swiss-Prot;Acc:Q9SSC1]
CYP90A1	AT5G05690	5	complement(1702640..1706948)	116.02	-1.2	-2.3	8.3e-08	1.58e-06	0.0021	DWF3 [Source:UniProtKB/TrEMBL;Acc:A0A178UQC4]
gene:AT1G01770	AT1G01770	1	278600..282891	6.58	-1.21	-2.31	3.37e-12	1.68e-10	8.53e-08	Propionyl-CoA carboxylase [Source:UniProtKB/TrEMBL;Acc:Q8GZ85]
gene:AT1G49490	AT1G49490	1	complement(18317259..18320210)	2.31	-1.21	-2.31	1.54e-06	2.13e-05	0.04	Leucine-rich repeat (LRR) family protein [Source:TAIR;Acc:AT1G49490]
gene:AT1G78995	AT1G78995	1	complement(29715072..29716255)	14.18	-1.21	-2.31	5.57e-12	2.68e-10	1.41e-07	At1g78995 [Source:UniProtKB/TrEMBL;Acc:Q8L5A1]
gene:AT2G29170	AT2G29170	2	complement(12541650..12542465)	13.91	-1.21	-2.31	3.72e-10	1.21e-08	9.42e-06	NAD(P)-binding Rossmann-fold superfamily protein [Source:TAIR;Acc:AT2G29170]
2008-08-01	AT4G30710	4	complement(14965143..14969763)	3.49	-1.21	-2.31	4.48e-10	1.43e-08	1.14e-05	AUGMIN subunit 8 [Source:UniProtKB/Swiss-Prot;Acc:Q9SUH5]
MAM1	AT5G23010	5	7703041..7706973	144.04	-1.21	-2.31	1.19e-06	1.69e-05	0.03	methylthioalkylmalate synthase 1 [Source:TAIR;Acc:AT5G23010]
gene:AT1G07440	AT1G07440	1	complement(2286185..2287791)	39.16	-1.21	-2.32	7.07e-11	2.68e-09	1.79e-06	Tropinone reductase homolog At1g07440 [Source:UniProtKB/Swiss-Prot;Acc:P0DKI3]
gene:AT1G10090	AT1G10090	1	complement(3290311..3296198)	20.91	-1.21	-2.32	8.47e-14	5.47e-12	2.15e-09	Hyperosmolality-gated Ca2+ permeable channel 2.2 [Source:UniProtKB/TrEMBL;Acc:A0A097NUS5]
gene:AT1G25275	AT1G25275	1	8860527..8861522	74.64	-1.21	-2.32	6.68e-12	3.16e-10	1.69e-07	AT1G25275 protein [Source:UniProtKB/TrEMBL;Acc:B9DG55]
gene:AT1G80980	AT1G80980	1	complement(30422050..30424152)	5.35	-1.22	-2.32	1.95e-07	3.38e-06	0.00495	At1g80980 [Source:UniProtKB/TrEMBL;Acc:Q9SAG2]
gene:AT5G48412	AT5G48412	5	complement(19623516..19624232)	53.82	-1.21	-2.32	2.66e-09	7.31e-08	6.73e-05
SMG7L	AT1G28260	1	complement(9875527..9879433)	8.52	-1.23	-2.34	1.92e-10	6.69e-09	4.85e-06	Protein SMG7L [Source:UniProtKB/Swiss-Prot;Acc:Q9FZ99]
RTFL8	AT2G39705	2	16556801..16558268	7.92	-1.23	-2.34	1.57e-06	2.17e-05	0.04	RTFL8 [Source:UniProtKB/TrEMBL;Acc:A0A178VQG8]
CIPK6	AT4G30960	4	15067028..15069183	274.26	-1.22	-2.34	1.04e-11	4.71e-10	2.63e-07	CBL-interacting serine/threonine-protein kinase 6 [Source:UniProtKB/Swiss-Prot;Acc:O65554]
gene:AT3G23480	AT3G23480	3	8418778..8422975	12.22	-1.23	-2.35	7.06e-13	3.9e-11	1.79e-08	Cyclopropane-fatty-acyl-phospholipid synthase [Source:UniProtKB/TrEMBL;Acc:F4J434]
SBT1.6	AT4G34980	4	complement(16656622..16659486)	69.13	-1.24	-2.35	9.52e-13	5.17e-11	2.41e-08	Subtilisin-like protease SBT1.6 [Source:UniProtKB/Swiss-Prot;Acc:O49607]
ACL5	AT5G19530	5	complement(6588771..6591363)	12.97	-1.23	-2.35	1.76e-13	1.08e-11	4.47e-09	Thermospermine synthase ACAULIS5 [Source:UniProtKB/Swiss-Prot;Acc:Q9S7X6]
KO	AT5G25900	5	9035817..9038423	19.18	-1.23	-2.35	5.04e-08	1.01e-06	0.00128	Ent-kaurene oxidase, chloroplastic [Source:UniProtKB/Swiss-Prot;Acc:Q93ZB2]
EXPA11	AT1G20190	1	complement(6998335..6999839)	25.18	-1.24	-2.36	4.67e-10	1.48e-08	1.18e-05	Expansin-A11 [Source:UniProtKB/Swiss-Prot;Acc:Q9LNU3]
AAE2	AT2G17650	2	7670878..7673152	3.94	-1.24	-2.36	3.46e-10	1.13e-08	8.77e-06	Probable acyl-activating enzyme 2 [Source:UniProtKB/Swiss-Prot;Acc:Q9SEY5]
gene:AT2G40475	AT2G40475	2	complement(16906899..16908152)	36.56	-1.24	-2.36	4.73e-12	2.3e-10	1.2e-07	Expressed protein [Source:UniProtKB/TrEMBL;Acc:Q8RYE6]
CYP706A5	AT4G12310	4	complement(7309898..7312684)	15.28	-1.24	-2.36	1.54e-12	8.06e-11	3.9e-08	CYP706A5 [Source:UniProtKB/TrEMBL;Acc:A0A178UVW4]
gene:AT5G11580	AT5G11580	5	3718804..3721425	12.51	-1.24	-2.36	9.55e-15	6.91e-13	2.42e-10	AT5g11580/F15N18_170 [Source:UniProtKB/TrEMBL;Acc:Q93Z10]
HGL1	AT3G23640	3	8501556..8509649	22.81	-1.25	-2.37	3.38e-10	1.11e-08	8.57e-06	Heteroglycan glucosidase 1 [Source:UniProtKB/TrEMBL;Acc:A0A1I9LTS6]
ORP2A	AT4G22540	4	complement(11860409..11866475)	16.06	-1.25	-2.37	1.89e-15	1.49e-13	4.78e-11	ORP2A [Source:UniProtKB/TrEMBL;Acc:A0A178UYT2]
gene:AT4G29190	AT4G29190	4	complement(14391849..14393381)	203.9	-1.24	-2.37	1.33e-06	1.86e-05	0.03	Zinc finger CCCH domain-containing protein 49 [Source:UniProtKB/Swiss-Prot;Acc:Q9M0G2]
gene:AT5G11610	AT5G11610	5	complement(3735350..3738230)	22.04	-1.24	-2.37	2.51e-10	8.43e-09	6.36e-06	Exostosin family protein [Source:UniProtKB/TrEMBL;Acc:Q9LYD1]
gene:AT5G40450	AT5G40450	5	complement(16184650..16195888)	21.4	-1.24	-2.37	9.32e-09	2.27e-07	0.000236	unknown protein; FUNCTIONS IN: molecular_function unknown; INVOLVED IN: biological_process unknown; LOCATED IN: chloroplast, plasma membrane; EXPRESSED IN: 24 plant structures; EXPRESSED DURING: 13 growth stages; Ha. [Source:TAIR;Acc:AT5G40450]
gene:AT4G32340	AT4G32340	4	complement(15612337..15614544)	14.94	-1.25	-2.38	9.31e-07	1.35e-05	0.02	Tetratricopeptide repeat (TPR)-like superfamily protein [Source:UniProtKB/TrEMBL;Acc:O49358]
HGO	AT5G54080	5	21945865..21948913	22.09	-1.25	-2.38	8.39e-08	1.59e-06	0.00213	Homogentisate 1,2-dioxygenase [Source:UniProtKB/Swiss-Prot;Acc:Q9ZRA2]
MYB3	AT1G22640	1	8006064..8007465	21.43	-1.26	-2.39	6.5e-10	2.01e-08	1.65e-05	MYB3 [Source:UniProtKB/TrEMBL;Acc:A0A178WFN1]
gene:AT1G73600	AT1G73600	1	27669152..27673572	931.88	-1.26	-2.39	6.7e-09	1.68e-07	0.00017	S-adenosyl-L-methionine-dependent methyltransferases superfamily protein [Source:TAIR;Acc:AT1G73600]
LNG1	AT5G15580	5	complement(5068237..5072492)	4.11	-1.26	-2.39	6.38e-08	1.25e-06	0.00162	Protein LONGIFOLIA 1 [Source:UniProtKB/Swiss-Prot;Acc:Q9LF24]
gene:AT2G28720	AT2G28720	2	12326808..12327808	23.16	-1.26	-2.4	1.65e-10	5.85e-09	4.19e-06	Histone H2B.3 [Source:UniProtKB/Swiss-Prot;Acc:Q9SI96]
gene:AT3G17640	AT3G17640	3	6032072..6033861	15.92	-1.26	-2.4	3.01e-11	1.24e-09	7.63e-07	Leucine-rich repeat (LRR) family protein [Source:UniProtKB/TrEMBL;Acc:Q9LUN3]
gene:AT4G15450	AT4G15450	4	8839256..8841575	11.59	-1.26	-2.4	6.35e-13	3.55e-11	1.61e-08	At4g15450 [Source:UniProtKB/TrEMBL;Acc:Q8GY71]
CCD4	AT4G19170	4	10481619..10483879	465.85	-1.27	-2.4	6.01e-09	1.53e-07	0.000152	Probable carotenoid cleavage dioxygenase 4, chloroplastic [Source:UniProtKB/Swiss-Prot;Acc:O49675]
gene:AT1G76820	AT1G76820	1	28837573..28842566	1.61	-1.27	-2.41	1e-06	1.45e-05	0.03	eukaryotic translation initiation factor 2 (eIF-2) family protein [Source:TAIR;Acc:AT1G76820]
Y-3	AT3G17950	3	6146015..6147354	4.97	-1.27	-2.41	2.68e-07	4.45e-06	0.00678	Uncharacterized protein At3g17950 [Source:UniProtKB/Swiss-Prot;Acc:Q6DR24]
gene:AT3G22970	AT3G22970	3	8152038..8154149	77.26	-1.27	-2.41	1.5e-12	7.9e-11	3.8e-08	At3g22970 [Source:UniProtKB/TrEMBL;Acc:Q9LIJ8]
OEP161	AT2G28900	2	complement(12414108..12415661)	18.68	-1.27	-2.42	1.88e-12	9.65e-11	4.77e-08	Outer envelope pore protein 16-1, chloroplastic [Source:UniProtKB/Swiss-Prot;Acc:Q9ZV24]
BHLH71	AT5G46690	5	18945543..18947637	3.91	-1.27	-2.42	5.81e-08	1.15e-06	0.00147	Transcription factor bHLH71 [Source:UniProtKB/Swiss-Prot;Acc:Q56XR0]
BGAL6	AT5G63800	5	25530055..25535889	113.98	-1.27	-2.42	2.45e-10	8.29e-09	6.21e-06	Beta-galactosidase 6 [Source:UniProtKB/Swiss-Prot;Acc:Q9FFN4]
gene:AT1G75800	AT1G75800	1	28458691..28460961	51.32	-1.28	-2.43	2.98e-14	2e-12	7.54e-10	At1g75800/T4O12_2 [Source:UniProtKB/TrEMBL;Acc:Q9LQT4]
RL2	AT2G21650	2	9259511..9260697	18.38	-1.28	-2.43	1.85e-08	4.23e-07	0.00047	RSM1 [Source:UniProtKB/TrEMBL;Acc:A0A178VZA8]
BRXL2	AT3G14000	3	complement(4630865..4634081)	3	-1.28	-2.43	8.02e-09	1.99e-07	0.000203	BRX-LIKE2 [Source:UniProtKB/TrEMBL;Acc:A0A178VEV0]
MES10	AT3G50440	3	complement(18717392..18718396)	30.74	-1.28	-2.43	1.23e-14	8.69e-13	3.12e-10	Methylesterase 10 [Source:UniProtKB/Swiss-Prot;Acc:Q8S9K8]
GAF1	AT3G50700	3	18840411..18843053	7.35	-1.28	-2.43	3.61e-09	9.63e-08	9.14e-05	Protein indeterminate-domain 2 [Source:UniProtKB/Swiss-Prot;Acc:Q9SCQ6]
gene:AT4G34220	AT4G34220	4	complement(16381473..16384468)	22.82	-1.28	-2.43	1.13e-12	6.04e-11	2.86e-08	Receptor protein kinase-like protein At4g34220 [Source:UniProtKB/Swiss-Prot;Acc:Q94C77]
ARF19	AT1G19220	1	complement(6627683..6633133)	5.89	-1.29	-2.44	1.85e-12	9.55e-11	4.69e-08	Auxin response factor 19 [Source:UniProtKB/Swiss-Prot;Acc:Q8RYC8]
gene:AT2G19810	AT2G19810	2	8550253..8551979	37.13	-1.29	-2.44	3.27e-09	8.83e-08	8.27e-05	TZF2 [Source:UniProtKB/TrEMBL;Acc:A0A178VX61]
ATH1	AT4G32980	4	complement(15914670..15918153)	15.42	-1.29	-2.44	3.45e-09	9.26e-08	8.73e-05	Homeobox protein ATH1 [Source:UniProtKB/Swiss-Prot;Acc:P48731]
gene:AT1G77960	AT1G77960	1	complement(29310021..29313571)	11.31	-1.29	-2.45	3.56e-08	7.44e-07	0.000902	Repressor ROX1-like protein [Source:UniProtKB/TrEMBL;Acc:Q5BPU6]
ABCB19	AT3G28860	3	complement(10870005..10877578)	20.12	-1.3	-2.45	1.85e-13	1.13e-11	4.69e-09	ABC transporter B family member 19 [Source:UniProtKB/Swiss-Prot;Acc:Q9LJX0]
BGAL2	AT3G52840	3	19581049..19586354	34.11	-1.3	-2.45	6.22e-15	4.62e-13	1.57e-10	Beta-galactosidase [Source:UniProtKB/TrEMBL;Acc:A0A1I9LM56]
gene:AT1G45165	AT1G45165	1	17090807..17091338	6.64	-1.3	-2.46	1.01e-06	1.46e-05	0.03	At1g45165 [Source:UniProtKB/TrEMBL;Acc:Q058G8]
gene:AT3G05936	AT3G05936	3	complement(1773812..1774594)	13.28	-1.3	-2.46	1.27e-09	3.7e-08	3.22e-05	Putative uncharacterized protein [Source:UniProtKB/TrEMBL;Acc:Q1G3B3]
PKS4	AT5G04190	5	1150886..1152627	9.6	-1.3	-2.46	2.69e-11	1.13e-09	6.82e-07	Protein PHYTOCHROME KINASE SUBSTRATE 4 [Source:UniProtKB/Swiss-Prot;Acc:Q9FYE2]
GWD1	AT1G10760	1	complement(3580830..3590928)	45.79	-1.31	-2.47	1.34e-12	7.13e-11	3.39e-08	Alpha-glucan water dikinase 1, chloroplastic [Source:UniProtKB/Swiss-Prot;Acc:Q9SAC6]
BFRUCT4	AT1G12240	1	4153641..4157653	101.01	-1.31	-2.47	1.1e-12	5.89e-11	2.78e-08	Acid beta-fructofuranosidase 4, vacuolar [Source:UniProtKB/Swiss-Prot;Acc:Q39041]
gene:AT1G70820	AT1G70820	1	26705420..26708265	64.95	-1.31	-2.47	1.55e-15	1.25e-13	3.94e-11	At1g70820 [Source:UniProtKB/TrEMBL;Acc:Q9SSL0]
gene:AT5G66580	AT5G66580	5	26572265..26573426	7.31	-1.3	-2.47	1.43e-06	1.98e-05	0.04	Uncharacterized protein At5g66580 [Source:UniProtKB/TrEMBL;Acc:Q9FJY2]
gene:AT1G56230	AT1G56230	1	complement(21045993..21049241)	6.9	-1.31	-2.48	1.61e-14	1.13e-12	4.08e-10	Enolase (DUF1399) [Source:UniProtKB/TrEMBL;Acc:Q9C7J8]
ATHB-6	AT2G22430	2	complement(9525988..9527845)	214.13	-1.31	-2.48	6.19e-11	2.38e-09	1.57e-06	Homeobox-leucine zipper protein ATHB-6 [Source:UniProtKB/Swiss-Prot;Acc:P46668]
PUP1	AT1G28230	1	complement(9862041..9864779)	16.03	-1.32	-2.49	2.26e-10	7.69e-09	5.72e-06	Purine permease 1 [Source:UniProtKB/Swiss-Prot;Acc:Q9FZ96]
DPE2	AT2G40840	2	17044932..17051062	95.64	-1.32	-2.49	6.19e-13	3.48e-11	1.57e-08	4-alpha-glucanotransferase DPE2 [Source:UniProtKB/Swiss-Prot;Acc:Q8RXD9]
gene:AT3G15095	AT3G15095	3	5081780..5084240	17.47	-1.32	-2.49	0	0	0	HCF243 [Source:UniProtKB/TrEMBL;Acc:A0A384K8R0]
MLP423	AT1G24020	1	complement(8500119..8502065)	15.59	-1.32	-2.5	1.94e-07	3.36e-06	0.00492	MLP-like protein 423 [Source:UniProtKB/Swiss-Prot;Acc:Q93VR4]
AOC1	AT3G25760	3	9403779..9405338	99.98	-1.32	-2.5	8.32e-08	1.58e-06	0.00211	At3g25760 [Source:UniProtKB/TrEMBL;Acc:Q2HIV2]
gene:AT1G18620	AT1G18620	1	6409655..6414569	26.55	-1.33	-2.51	6.58e-14	4.3e-12	1.67e-09	unknown protein; BEST Arabidopsis thaliana protein match is: unknown protein (TAIR:AT1G74160.1); Ha. [Source:TAIR;Acc:AT1G18620]
gene:AT1G77660	AT1G77660	1	complement(29185838..29187932)	4.41	-1.33	-2.51	5.24e-07	8.07e-06	0.01	Histone H3 K4-specific methyltransferase SET7/9 family protein [Source:UniProtKB/TrEMBL;Acc:Q9CAP2]
GGH3	AT1G78670	1	29590904..29593544	74.01	-1.32	-2.51	3.19e-08	6.77e-07	0.000809	Probable gamma-glutamyl hydrolase 3 [Source:UniProtKB/Swiss-Prot;Acc:Q9ZV85]
gene:AT4G28240	AT4G28240	4	complement(13997292..13998604)	116.9	-1.33	-2.51	8.44e-08	1.6e-06	0.00214	AT4g28240/F26K10_120 [Source:UniProtKB/TrEMBL;Acc:Q94A22]
gene:AT5G11550	AT5G11550	5	complement(3707961..3709403)	7.05	-1.33	-2.51	9.4e-09	2.29e-07	0.000238	ARM repeat superfamily protein [Source:UniProtKB/TrEMBL;Acc:Q9LYD7]
CYP71B4	AT3G26280	3	complement(9630128..9632145)	56.57	-1.34	-2.52	1.88e-07	3.26e-06	0.00476	Cytochrome P450, family 71, subfamily B, polypeptide 4 [Source:UniProtKB/TrEMBL;Acc:A0A1I9LMQ2]
PHOT1	AT3G45780	3	16816721..16824210	123.41	-1.33	-2.52	2.08e-14	1.44e-12	5.26e-10	RPT1 [Source:UniProtKB/TrEMBL;Acc:A0A178VFT4]
gene:AT4G15620	AT4G15620	4	8913653..8915663	21.98	-1.33	-2.52	1.2e-06	1.69e-05	0.03	CASP-like protein 1E2 [Source:UniProtKB/Swiss-Prot;Acc:O23413]
GLO3	AT3G14150	3	complement(4690415..4693133)	8.17	-1.35	-2.55	2.66e-15	2.07e-13	6.75e-11	HAOX2 [Source:UniProtKB/TrEMBL;Acc:A0A178VKC7]
gene:AT1G78450	AT1G78450	1	complement(29516989..29518028)	8.58	-1.36	-2.56	3.81e-08	7.91e-07	0.000966	F3F9.4 [Source:UniProtKB/TrEMBL;Acc:Q9SYN6]
RPT3_2	AT5G64330	5	25727126..25730358	12.12	-1.36	-2.56	9.99e-16	8.19e-14	2.53e-11	Root phototropism protein 3 [Source:UniProtKB/Swiss-Prot;Acc:Q9FMF5]
PHYA	AT1G09570	1	complement(3095160..3100819)	20.65	-1.36	-2.57	2.16e-12	1.1e-10	5.47e-08	phytochrome A [Source:TAIR;Acc:AT1G09570]
gene:AT1G25230	AT1G25230	1	complement(8840203..8842445)	9.04	-1.36	-2.57	7.31e-11	2.76e-09	1.85e-06	Calcineurin-like metallo-phosphoesterase superfamily protein [Source:TAIR;Acc:AT1G25230]
LYK3	AT1G51940	1	complement(19295820..19299169)	4.78	-1.36	-2.57	2.67e-08	5.83e-07	0.000676	LysM domain receptor-like kinase 3 [Source:UniProtKB/Swiss-Prot;Acc:F4IB81]
P5CSA	AT2G39800	2	complement(16598072..16603319)	175.01	-1.36	-2.57	5.63e-11	2.18e-09	1.43e-06	Delta-1-pyrroline-5-carboxylate synthase A [Source:UniProtKB/Swiss-Prot;Acc:P54887]
gene:AT3G07500	AT3G07500	3	2392216..2393778	3.16	-1.36	-2.57	6.88e-07	1.03e-05	0.02	Far-red impaired responsive (FAR1) family protein [Source:UniProtKB/TrEMBL;Acc:Q84JA7]
CYP74B2	AT4G15440	4	8835368..8838676	10.69	-1.36	-2.57	2.96e-10	9.76e-09	7.5e-06	Probable inactive linolenate hydroperoxide lyase [Source:UniProtKB/Swiss-Prot;Acc:B3LF83]
gene:AT5G44005	AT5G44005	5	complement(17704843..17705793)	9.16	-1.36	-2.57	1.06e-07	1.96e-06	0.00267	At5g44005 [Source:UniProtKB/TrEMBL;Acc:Q84WM1]
GLTP3	AT3G21260	3	complement(7463834..7465975)	5.06	-1.37	-2.58	1.29e-09	3.76e-08	3.27e-05	Glycolipid transfer protein 3 [Source:UniProtKB/Swiss-Prot;Acc:Q9LU33]
CLE16	AT2G01505	2	complement(228577..229899)	7.43	-1.37	-2.59	4.04e-10	1.3e-08	1.02e-05	CLAVATA3/ESR (CLE)-related protein 16 [Source:UniProtKB/Swiss-Prot;Acc:Q8S8M2]
gene:AT2G40435	AT2G40435	2	16886767..16889243	7.32	-1.38	-2.6	4.37e-09	1.15e-07	0.000111	Transcription factor SCREAM-like protein [Source:UniProtKB/TrEMBL;Acc:Q8RUZ5]
HSD3	AT3G47360	3	17450852..17452949	3.29	-1.38	-2.6	5.56e-07	8.52e-06	0.01	11-beta-hydroxysteroid dehydrogenase-like 3 [Source:UniProtKB/Swiss-Prot;Acc:Q9STY7]
FLZ5	AT1G22160	1	7823066..7823971	46.92	-1.38	-2.61	1.03e-11	4.69e-10	2.61e-07	FCS-Like Zinc finger 5 [Source:UniProtKB/Swiss-Prot;Acc:Q8VY80]
gene:AT1G67590	AT1G67590	1	complement(25333058..25335025)	4.58	-1.39	-2.61	1.31e-09	3.81e-08	3.33e-05	F12A21.28 [Source:UniProtKB/TrEMBL;Acc:Q9SR48]
ARF11	AT2G46530	2	19104632..19108486	9.24	-1.39	-2.62	2.53e-14	1.73e-12	6.41e-10	Auxin response factor 11 [Source:UniProtKB/Swiss-Prot;Acc:Q9ZPY6]
RABG3B	AT1G22740	1	8049090..8050784	10.25	-1.4	-2.64	5.83e-08	1.15e-06	0.00148	Ras-related protein RABG3b [Source:UniProtKB/Swiss-Prot;Acc:O04157]
MOT2	AT1G80310	1	30194618..30196554	24.69	-1.4	-2.64	9.99e-15	7.19e-13	2.53e-10	MOT2 [Source:UniProtKB/TrEMBL;Acc:A0A178WGR3]
gene:AT3G27250	AT3G27250	3	10061009..10062870	22.34	-1.4	-2.64	2.81e-08	6.1e-07	0.000713	At3g27250 [Source:UniProtKB/TrEMBL;Acc:Q9LK28]
PORB	AT4G27440	4	13725546..13727440	234.13	-1.4	-2.64	2.1e-11	8.9e-10	5.31e-07	Protochlorophyllide reductase B, chloroplastic [Source:UniProtKB/Swiss-Prot;Acc:P21218]
gene:AT1G15410	AT1G15410	1	5298324..5300927	17.19	-1.41	-2.65	1.57e-13	9.66e-12	3.98e-09	Aspartate-glutamate racemase family [Source:UniProtKB/TrEMBL;Acc:Q9XI28]
UGT85A4	AT1G78270	1	complement(29450563..29452417)	9.74	-1.41	-2.65	6.72e-08	1.31e-06	0.0017	UDP-glycosyltransferase 85A4 [Source:UniProtKB/Swiss-Prot;Acc:Q9M9E7]
AAP2	AT5G09220	5	2866222..2869156	48.96	-1.41	-2.65	1.84e-06	2.49e-05	0.05	Amino acid permease 2 [Source:UniProtKB/Swiss-Prot;Acc:Q38967]
gene:AT3G21755	AT3G21755	3	complement(7666298..7669480)	3.81	-1.41	-2.66	2.05e-10	7.09e-09	5.19e-06	other RNA [Source:TAIR;Acc:AT3G21755]
SKP2B	AT1G77000	1	28940147..28942639	4.69	-1.42	-2.68	1.31e-07	2.35e-06	0.00331	F-box protein SKP2B [Source:UniProtKB/Swiss-Prot;Acc:O49286]
PHS1_2	AT3G29320	3	11252807..11257814	57.96	-1.42	-2.68	4.44e-16	3.92e-14	1.12e-11	Alpha-glucan phosphorylase 1 [Source:UniProtKB/Swiss-Prot;Acc:Q9LIB2]
gene:AT5G06270	AT5G06270	5	1912013..1913728	5.66	-1.43	-2.69	6.73e-12	3.17e-10	1.7e-07	Gb [Source:UniProtKB/TrEMBL;Acc:Q9FNI1]
PHS2	AT3G46970	3	complement(17301394..17306633)	70.86	-1.44	-2.71	4.44e-16	3.92e-14	1.12e-11	Alpha-glucan phosphorylase 2, cytosolic [Source:UniProtKB/Swiss-Prot;Acc:Q9SD76]
gene:AT5G12950	AT5G12950	5	4092519..4097059	21.22	-1.44	-2.71	1.72e-14	1.2e-12	4.36e-10	Proline-tRNA ligase (DUF1680) [Source:UniProtKB/TrEMBL;Acc:Q9LXU4]
gene:AT5G66590	AT5G66590	5	26573964..26574959	21.08	-1.45	-2.72	5.7e-12	2.73e-10	1.44e-07	CAP (Cysteine-rich secretory proteins, Antigen 5, and Pathogenesis-related 1 protein) superfamily protein [Source:UniProtKB/TrEMBL;Acc:Q9FJY1]
RMA1	AT4G03510	4	complement(1557120..1559437)	12.04	-1.45	-2.73	9.92e-08	1.85e-06	0.00251	E3 ubiquitin-protein ligase RMA1 [Source:UniProtKB/Swiss-Prot;Acc:O64425]
gene:AT4G12690	AT4G12690	4	7480556..7482150	3.29	-1.45	-2.73	7e-09	1.76e-07	0.000177	At4g12690 [Source:UniProtKB/TrEMBL;Acc:Q9SU17]
SUGTL4	AT1G08890	1	2848149..2852270	6.95	-1.46	-2.75	1.04e-06	1.5e-05	0.03	Sugar transporter ERD6-like 1 [Source:UniProtKB/Swiss-Prot;Acc:Q9SCW7]
UGT79B7	AT4G09500	4	6018021..6019759	6.05	-1.47	-2.76	1e-10	3.68e-09	2.54e-06	Glycosyltransferase (Fragment) [Source:UniProtKB/TrEMBL;Acc:W8Q6L4]
MAKR1	AT5G26230	5	complement(9172911..9174598)	5.39	-1.46	-2.76	5.72e-10	1.78e-08	1.45e-05	Probable membrane-associated kinase regulator 1 [Source:UniProtKB/Swiss-Prot;Acc:Q3E936]
FLZ13	AT1G74940	1	28145978..28147485	42.93	-1.47	-2.77	1.88e-11	8.06e-10	4.75e-07	FCS-Like Zinc finger 13 [Source:UniProtKB/Swiss-Prot;Acc:Q8GRN0]
gene:AT1G73480	AT1G73480	1	27628678..27632840	115.07	-1.48	-2.78	9.16e-11	3.41e-09	2.32e-06	Alpha/beta-Hydrolases superfamily protein [Source:UniProtKB/TrEMBL;Acc:Q94AM5]
gene:AT2G27385	AT2G27385	2	complement(11716001..11717437)	120.29	-1.48	-2.79	2.92e-14	1.97e-12	7.4e-10	Pollen Ole e 1 allergen and extensin family protein [Source:UniProtKB/TrEMBL;Acc:F4IFT4]
CXE8	AT2G45600	2	18789489..18791015	26.43	-1.49	-2.8	5.11e-15	3.83e-13	1.29e-10	Probable carboxylesterase 8 [Source:UniProtKB/Swiss-Prot;Acc:O64640]
DSP4_1	AT3G52180	3	complement(19349600..19353728)	29.9	-1.49	-2.8	2.07e-13	1.24e-11	5.25e-09	SEX4 [Source:UniProtKB/TrEMBL;Acc:A0A178VES0]
CIPK17	AT1G48260	1	complement(17813886..17817441)	5.62	-1.5	-2.82	9.71e-11	3.57e-09	2.46e-06	CBL-interacting serine/threonine-protein kinase 17 [Source:UniProtKB/Swiss-Prot;Acc:Q94C40]
gene:AT3G47160	AT3G47160	3	complement(17359758..17362240)	6.53	-1.5	-2.82	1.89e-07	3.28e-06	0.00478	RING/U-box superfamily protein [Source:UniProtKB/TrEMBL;Acc:F4JAD0]
TBL38	AT1G29050	1	complement(10136246..10139228)	12.6	-1.5	-2.83	8.49e-09	2.1e-07	0.000215	Protein trichome birefringence-like 38 [Source:UniProtKB/Swiss-Prot;Acc:Q8VY22]
gene:AT1G66890	AT1G66890	1	24957362..24958293	13.28	-1.5	-2.83	1.26e-13	7.93e-12	3.2e-09	50S ribosomal-like protein [Source:UniProtKB/TrEMBL;Acc:Q9C618]
gene:AT1G68190	AT1G68190	1	25558794..25561248	24.44	-1.5	-2.83	0	0	0	B-box zinc finger family protein [Source:TAIR;Acc:AT1G68190]
UGT86A1	AT2G36970	2	15528877..15530779	4.57	-1.5	-2.83	1.59e-06	2.19e-05	0.04	Glycosyltransferase (Fragment) [Source:UniProtKB/TrEMBL;Acc:W8Q6X6]
gene:AT5G54585	AT5G54585	5	22175461..22176735	49.79	-1.51	-2.84	3.34e-11	1.36e-09	8.47e-07	Uncharacterized protein At5g54585 [Source:UniProtKB/TrEMBL;Acc:Q8VZU6]
SKIP27	AT4G21510	4	complement(11445849..11447429)	4.49	-1.51	-2.85	4.32e-08	8.84e-07	0.00109	F-box protein SKIP27 [Source:UniProtKB/Swiss-Prot;Acc:O65416]
FRO6	AT5G49730	5	complement(20201037..20204595)	290.05	-1.51	-2.85	3.82e-13	2.23e-11	9.66e-09	Ferric reduction oxidase 6 [Source:UniProtKB/Swiss-Prot;Acc:Q8RWS6]
FLZ10	AT5G11460	5	complement(3656582..3659025)	2.3	-1.52	-2.87	5.27e-07	8.1e-06	0.01	FCS-Like Zinc finger 10 [Source:UniProtKB/Swiss-Prot;Acc:Q9LYE4]
ACR9	AT2G39570	2	16507882..16510264	38.42	-1.54	-2.9	2.22e-16	2.05e-14	5.62e-12	ACT domain-containing protein ACR9 [Source:UniProtKB/Swiss-Prot;Acc:O80644]
gene:AT2G30600	AT2G30600	2	13036814..13041684	15.28	-1.54	-2.91	3.52e-13	2.07e-11	8.93e-09	BTB/POZ domain-containing protein [Source:UniProtKB/TrEMBL;Acc:F4INV5]
WNK1	AT3G04910	3	1354536..1358235	34.57	-1.54	-2.92	0	0	0	Serine/threonine-protein kinase WNK1 [Source:UniProtKB/Swiss-Prot;Acc:Q9CAV6]
gene:AT3G55290	AT3G55290	3	20502443..20503868	4.48	-1.54	-2.92	9.19e-09	2.25e-07	0.000233	NAD(P)-binding Rossmann-fold superfamily protein [Source:UniProtKB/TrEMBL;Acc:Q94AL3]
gene:AT5G54530	AT5G54530	5	22152724..22154466	8.14	-1.55	-2.92	4.28e-09	1.13e-07	0.000108	Uncharacterized protein At5g54530/MRB17_3 [Source:UniProtKB/TrEMBL;Acc:Q8GYV1]
GRXC6	AT4G33040	4	complement(15940228..15941493)	8.55	-1.55	-2.93	4.38e-07	6.87e-06	0.01	Glutaredoxin-C6 [Source:UniProtKB/Swiss-Prot;Acc:Q8L9S3]
UBC5	AT1G63800	1	complement(23667592..23669145)	33	-1.56	-2.95	6.33e-15	4.67e-13	1.6e-10	UBC5 [Source:UniProtKB/TrEMBL;Acc:A0A178WDU0]
gene:AT3G19850	AT3G19850	3	complement(6898163..6901334)	17.57	-1.57	-2.96	2e-15	1.58e-13	5.06e-11	BTB/POZ domain-containing protein At3g19850 [Source:UniProtKB/Swiss-Prot;Acc:Q9LT24]
UGT76C5	AT5G05890	5	1772415..1774187	7.77	-1.57	-2.97	2.06e-10	7.1e-09	5.21e-06	Glycosyltransferase (Fragment) [Source:UniProtKB/TrEMBL;Acc:W8PV16]
gene:AT4G30660	AT4G30660	4	14955373..14956171	38.87	-1.58	-2.99	0	0	0	UPF0057 membrane protein At4g30660 [Source:UniProtKB/Swiss-Prot;Acc:Q9SUI0]
AGT3	AT2G38400	2	16083645..16086453	12.46	-1.59	-3.02	5.55e-16	4.8e-14	1.41e-11	Alanine:glyoxylate aminotransferase 3 [Source:UniProtKB/TrEMBL;Acc:F4ISY3]
PME3	AT3G14310	3	complement(4771833..4775258)	61.5	-1.59	-3.02	0	0	0	Pectinesterase/pectinesterase inhibitor 3 [Source:UniProtKB/Swiss-Prot;Acc:O49006]
AMI1	AT1G08980	1	2884351..2886621	32.64	-1.61	-3.06	2.71e-11	1.13e-09	6.87e-07	Amidase 1 [Source:UniProtKB/Swiss-Prot;Acc:Q9FR37]
GSTU26	AT1G17190	1	5875295..5876620	2.22	-1.61	-3.06	8.7e-07	1.27e-05	0.02	Glutathione S-transferase U26 [Source:UniProtKB/Swiss-Prot;Acc:Q9SHH8]
gene:AT3G03870	AT3G03870	3	995062..997410	41.61	-1.61	-3.06	6.27e-11	2.41e-09	1.59e-06	F20H23.8 protein [Source:UniProtKB/TrEMBL;Acc:Q9SRW4]
BHLH61	AT5G10570	5	3341200..3343079	3.71	-1.61	-3.06	4.98e-08	1e-06	0.00126	Transcription factor bHLH61 [Source:UniProtKB/Swiss-Prot;Acc:Q9LXA9]
gene:AT4G33490	AT4G33490	4	complement(16108643..16110877)	5.62	-1.62	-3.07	7.45e-10	2.28e-08	1.89e-05	Eukaryotic aspartyl protease family protein [Source:UniProtKB/TrEMBL;Acc:Q8LCW1]
BGLU8	AT3G62750	3	23214247..23217084	60.51	-1.62	-3.08	0	0	0	Beta glucosidase 8 [Source:UniProtKB/TrEMBL;Acc:A0A1I9LTV6]
BHLH150	AT3G05800	3	1727151..1728365	2.03	-1.63	-3.09	6.15e-07	9.31e-06	0.02	Transcription factor bHLH150 [Source:UniProtKB/Swiss-Prot;Acc:Q9M9L6]
AIRP2	AT5G01520	5	206432..208611	28.62	-1.64	-3.11	3.89e-13	2.26e-11	9.84e-09	AtAIRP2 [Source:UniProtKB/TrEMBL;Acc:A0A178U9T4]
gene:AT4G12900	AT4G12900	4	7548765..7550333	5.49	-1.64	-3.12	6.49e-13	3.62e-11	1.64e-08	Gamma interferon responsive lysosomal thiol (GILT) reductase family protein [Source:UniProtKB/TrEMBL;Acc:Q9SV79]
NPF1.2	AT1G52190	1	19434480..19439031	23.56	-1.65	-3.13	1.01e-12	5.44e-11	2.56e-08	Protein NRT1/ PTR FAMILY 1.2 [Source:UniProtKB/Swiss-Prot;Acc:Q9M817]
PER42	AT4G21960	4	complement(11646109..11648644)	2.574.41	-1.65	-3.15	0	0	0	Peroxidase 42 [Source:UniProtKB/Swiss-Prot;Acc:Q9SB81]
gene:AT1G06473	AT1G06473	1	complement(11471861..11472650)	3.16	-1.66	-3.16	1.89e-06	2.56e-05	0.05
gene:AT1G48100	AT1G48100	1	17766738..17769951	11.85	-1.66	-3.16	8.37e-11	3.13e-09	2.12e-06	Polygalacturonase At1g48100 [Source:UniProtKB/Swiss-Prot;Acc:Q949Z1]
gene:AT4G23870	AT4G23870	4	12414058..12415063	12.24	-1.66	-3.17	1.24e-08	2.96e-07	0.000313	Uncharacterized protein At4g23870; T32A16.40 [Source:UniProtKB/TrEMBL;Acc:Q9T0A2]
KRP2	AT3G50630	3	18800306..18801595	4.04	-1.67	-3.18	4.97e-09	1.29e-07	0.000126	Cyclin-dependent kinase inhibitor 2 [Source:UniProtKB/Swiss-Prot;Acc:Q9SCR2]
LAMP1	AT5G19740	5	6673874..6676931	4.49	-1.67	-3.18	4.55e-11	1.8e-09	1.15e-06	Probable glutamate carboxypeptidase LAMP1 [Source:UniProtKB/Swiss-Prot;Acc:Q7Y228]
gene:AT5G03230	AT5G03230	5	769438..770563	48.26	-1.68	-3.19	1.37e-11	6.11e-10	3.47e-07	Arabidopsis thaliana genomic DNA, chromosome 5, P1 clone:MOK16 [Source:UniProtKB/TrEMBL;Acc:Q9LYW2]
RGL1	AT1G66350	1	24748105..24750186	3.42	-1.68	-3.2	1.99e-10	6.9e-09	5.04e-06	DELLA protein RGL1 [Source:UniProtKB/Swiss-Prot;Acc:Q9C8Y3]
gene:AT2G08665	AT2G08665	2	14522522..14523568	3.642.73	-1.68	-3.2	5.34e-10	1.67e-08	1.35e-05
LUP1	AT1G78970	1	29703055..29708175	1.97	-1.68	-3.21	4.5e-09	1.18e-07	0.000114	Lupeol synthase 1 [Source:UniProtKB/Swiss-Prot;Acc:Q9C5M3]
gene:AT5G16030	AT5G16030	5	5237970..5240748	154.98	-1.68	-3.21	1.11e-16	1.04e-14	2.81e-12	unknown protein; BEST Arabidopsis thaliana protein match is: unknown protein (TAIR:AT3G02500.1); Ha. [Source:TAIR;Acc:AT5G16030]
RZPF34	AT5G22920	5	7664871..7667288	25.69	-1.69	-3.23	4.53e-12	2.22e-10	1.15e-07	E3 ubiquitin-protein ligase RZFP34 [Source:UniProtKB/Swiss-Prot;Acc:Q9FFB6]
ALN	AT4G04955	4	complement(2522034..2525352)	14.63	-1.7	-3.24	0	0	0	Allantoinase [Source:UniProtKB/Swiss-Prot;Acc:Q94AP0]
gene:AT5G55970	AT5G55970	5	22667220..22669631	13.25	-1.69	-3.24	2.78e-10	9.22e-09	7.03e-06	RING/U-box superfamily protein [Source:UniProtKB/TrEMBL;Acc:Q8LES9]
ABF1	AT1G49720	1	18400003..18402628	6.07	-1.7	-3.25	9.56e-14	6.07e-12	2.42e-09	Abscisic acid responsive element-binding factor 1 [Source:UniProtKB/TrEMBL;Acc:F4I3C9]
PUB63	AT2G40640	2	complement(16960964..16963215)	3.01	-1.7	-3.25	1.92e-11	8.21e-10	4.85e-07	U-box domain-containing protein 63 [Source:UniProtKB/Swiss-Prot;Acc:Q58FY4]
gene:AT4G35750	AT4G35750	4	complement(16940462..16942060)	120.12	-1.7	-3.25	2.21e-11	9.35e-10	5.59e-07	At4g35750 [Source:UniProtKB/TrEMBL;Acc:O81806]
gene:AT5G02515	AT5G02515	5	complement(5239271..5240333)	12.18	-1.7	-3.25	6.05e-14	3.98e-12	1.53e-09
FD	AT4G35900	4	17004382..17006462	2.09	-1.7	-3.26	1.21e-07	2.2e-06	0.00307	Protein FD [Source:UniProtKB/Swiss-Prot;Acc:Q84JK2]
gene:AT1G46554	AT1G46554	1	17252952..17253903	10.39	-1.71	-3.28	3.96e-11	1.59e-09	1e-06	other RNA [Source:TAIR;Acc:AT1G46554]
RHA2B	AT2G01150	2	100484..101566	3.4	-1.71	-3.28	8.25e-07	1.22e-05	0.02	RING-H2 finger protein 2B [Source:TAIR;Acc:AT2G01150]
gene:AT4G01130	AT4G01130	4	485743..488226	2.11	-1.72	-3.29	4.24e-11	1.69e-09	1.07e-06	GDSL esterase/lipase At4g01130 [Source:UniProtKB/Swiss-Prot;Acc:Q9M153]
RD19A	AT4G39090	4	complement(18215542..18217616)	327.18	-1.72	-3.29	6.78e-11	2.59e-09	1.72e-06	RD19A [Source:UniProtKB/TrEMBL;Acc:A0A178V006]
ALMT5	AT1G68600	1	25759736..25762982	114.45	-1.72	-3.31	2.3e-14	1.58e-12	5.82e-10	Aluminum-activated malate transporter 5 [Source:UniProtKB/Swiss-Prot;Acc:Q93Z29]
gene:AT1G18265	AT1G18265	1	complement(6282233..6283348)	1.71	-1.73	-3.32	4.11e-07	6.49e-06	0.01	Protein FLOURY 1-like [Source:UniProtKB/Swiss-Prot;Acc:Q9LM24]
COR47	AT1G20440	1	complement(7084409..7086873)	76.76	-1.73	-3.32	1.8e-13	1.1e-11	4.56e-09	RD17 [Source:UniProtKB/TrEMBL;Acc:A0A384KK16]
gene:AT1G48330	AT1G48330	1	17863660..17864558	3.25	-1.74	-3.33	3.46e-08	7.27e-07	0.000876	At1g48330 [Source:UniProtKB/TrEMBL;Acc:Q9SX67]
DTA2	AT2G45830	2	18865923..18868542	1.35	-1.74	-3.34	5.98e-07	9.1e-06	0.02	Downstream target of AGL15 2 [Source:UniProtKB/TrEMBL;Acc:F4IH50]
RBCX1	AT4G04330	4	complement(2116553..2118617)	15.71	-1.74	-3.34	2.44e-15	1.9e-13	6.19e-11	Chaperonin-like RBCX protein 1, chloroplastic [Source:UniProtKB/Swiss-Prot;Acc:Q94AU9]
CIPK21	AT5G57630	5	complement(23340746..23343489)	13.13	-1.74	-3.35	1.11e-16	1.04e-14	2.81e-12	CBL-interacting serine/threonine-protein kinase 21 [Source:UniProtKB/Swiss-Prot;Acc:Q94CG0]
gene:AT5G54470	AT5G54470	5	complement(22114304..22115539)	3.66	-1.75	-3.37	4.82e-08	9.74e-07	0.00122	BBX29 [Source:UniProtKB/TrEMBL;Acc:A0A178UJV0]
gene:AT3G01490	AT3G01490	3	complement(190831..193721)	16.28	-1.76	-3.38	3.33e-16	3.01e-14	8.44e-12	AT3g01490/F4P13_4 [Source:UniProtKB/TrEMBL;Acc:Q9SSA4]
IGMT4	AT1G21130	1	complement(7398814..7400736)	172.53	-1.76	-3.39	1.5e-11	6.61e-10	3.81e-07	Indole glucosinolate O-methyltransferase 4 [Source:UniProtKB/Swiss-Prot;Acc:Q9LPU8]
gene:AT3G50840	AT3G50840	3	complement(18896129..18898680)	36.22	-1.76	-3.39	2.79e-11	1.16e-09	7.07e-07	BTB/POZ domain-containing protein At3g50840 [Source:UniProtKB/Swiss-Prot;Acc:Q8LPQ3]
TUBB5	AT1G20010	1	complement(6937719..6940832)	55.99	-1.77	-3.4	0	0	0	Tubulin beta-5 chain [Source:UniProtKB/Swiss-Prot;Acc:P29513]
CID2	AT4G14270	4	8218083..8219322	28.38	-1.79	-3.45	7.77e-16	6.56e-14	1.97e-11	Polyadenylate-binding protein-interacting protein 2 [Source:UniProtKB/Swiss-Prot;Acc:Q94AR4]
FBA5	AT4G26530	4	13390754..13393265	307.87	-1.79	-3.46	2.33e-11	9.83e-10	5.9e-07	Fructose-bisphosphate aldolase [Source:UniProtKB/TrEMBL;Acc:A0A178V385]
SAUR22	AT5G18050	5	complement(5974341..5975087)	6.67	-1.8	-3.47	1.12e-06	1.6e-05	0.03	Auxin-responsive protein SAUR22 [Source:UniProtKB/Swiss-Prot;Acc:Q9FJF7]
At17.1	AT2G01340	2	163954..165290	7.25	-1.8	-3.48	3.88e-08	8.02e-07	0.000982	At2g01340 [Source:UniProtKB/TrEMBL;Acc:Q52K81]
gene:AT4G04630	AT4G04630	4	complement(2331677..2332814)	11.7	-1.8	-3.48	2.91e-14	1.96e-12	7.37e-10	Putative uncharacterized protein [Source:UniProtKB/TrEMBL;Acc:Q8LFI5]
gene:AT5G45310	AT5G45310	5	complement(18359275..18361213)	3.29	-1.8	-3.49	4.27e-09	1.12e-07	0.000108	AT5g45310/K9E15_9 [Source:UniProtKB/TrEMBL;Acc:Q94JR2]
CCL	AT3G26740	3	9827682..9828917	642.46	-1.81	-3.5	4.22e-08	8.65e-07	0.00107	Light-regulated protein 1, chloroplastic [Source:UniProtKB/Swiss-Prot;Acc:Q96500]
gene:AT1G52270	AT1G52270	1	complement(19463675..19464434)	3.42	-1.84	-3.58	3.98e-07	6.3e-06	0.01	Uncharacterized protein F19K6.11 [Source:UniProtKB/TrEMBL;Acc:Q9C819]
ATHB-5	AT5G65310	5	complement(26101818..26104614)	18.59	-1.84	-3.58	0	0	0	Homeobox-leucine zipper protein ATHB-5 [Source:UniProtKB/Swiss-Prot;Acc:P46667]
gene:AT1G79700	AT1G79700	1	complement(29990336..29993766)	4.77	-1.85	-3.6	9.02e-09	2.21e-07	0.000228	Integrase-type DNA-binding superfamily protein [Source:UniProtKB/TrEMBL;Acc:A8MQS2]
gene:AT5G50450	AT5G50450	5	complement(20543225..20544857)	4.03	-1.86	-3.63	3.46e-07	5.55e-06	0.00876	F-box protein At5g50450 [Source:UniProtKB/Swiss-Prot;Acc:Q9FK27]
gene:AT1G22250	AT1G22250	1	7858864..7859766	4.27	-1.86	-3.64	1.67e-07	2.93e-06	0.00423	F16L1.2 protein [Source:UniProtKB/TrEMBL;Acc:Q9LM21]
HAT4	AT4G16780	4	9449114..9450905	46.27	-1.86	-3.64	1.16e-09	3.43e-08	2.94e-05	Homeobox-leucine zipper protein HAT4 [Source:UniProtKB/Swiss-Prot;Acc:Q05466]
CIPK5	AT5G10930	5	complement(3445029..3447278)	24.98	-1.88	-3.69	1.11e-15	9.04e-14	2.81e-11	CBL-interacting serine/threonine-protein kinase 5 [Source:UniProtKB/Swiss-Prot;Acc:Q9LEU7]
gene:AT5G49015	AT5G49015	5	19868926..19870410	3.05	-1.9	-3.72	7.12e-08	1.38e-06	0.0018	Expressed protein [Source:TAIR;Acc:AT5G49015]
gene:AT3G52070	AT3G52070	3	19312718..19313466	13.9	-1.9	-3.74	2.17e-12	1.1e-10	5.5e-08	At3g52070 [Source:UniProtKB/TrEMBL;Acc:Q9SUZ7]
BGLU44	AT3G18080	3	6191461..6194452	83.27	-1.92	-3.77	0	0	0	Beta-glucosidase 44 [Source:UniProtKB/Swiss-Prot;Acc:Q9LV33]
gene:AT5G18130	AT5G18130	5	5995323..5997498	51.13	-1.92	-3.78	2.45e-07	4.1e-06	0.00621	Gb [Source:UniProtKB/TrEMBL;Acc:Q9FK57]
BXL1	AT5G49360	5	complement(20011812..20016857)	105.51	-1.92	-3.78	2.45e-07	4.1e-06	0.0062	Beta-D-xylosidase 1 [Source:UniProtKB/Swiss-Prot;Acc:Q9FGY1]
gene:AT1G20030	AT1G20030	1	6945425..6947344	3.46	-1.93	-3.81	1.51e-13	9.35e-12	3.81e-09	Pathogenesis-related thaumatin superfamily protein [Source:UniProtKB/TrEMBL;Acc:Q9LNT0]
ICS2	AT1G18870	1	6515373..6519395	7.57	-1.94	-3.84	2.21e-14	1.52e-12	5.6e-10	Isochorismate synthase 2, chloroplastic [Source:UniProtKB/Swiss-Prot;Acc:Q9M9V6]
gene:AT1G76590	AT1G76590	1	28740540..28742231	18.01	-1.96	-3.88	1.09e-10	3.95e-09	2.75e-06	At1g76590 [Source:UniProtKB/TrEMBL;Acc:Q2HIW3]
RFS2	AT3G57520	3	complement(21288742..21293171)	15.75	-1.96	-3.89	4.08e-11	1.63e-09	1.03e-06	Probable galactinol--sucrose galactosyltransferase 2 [Source:UniProtKB/Swiss-Prot;Acc:Q94A08]
ISA3	AT4G09020	4	5783909..5789100	8.4	-1.96	-3.89	0	0	0	Isoamylase 3, chloroplastic [Source:UniProtKB/Swiss-Prot;Acc:Q9M0S5]
Fes1B	AT3G53800	3	19930798..19932961	15.38	-1.98	-3.95	0	0	0	Fes1B [Source:UniProtKB/TrEMBL;Acc:Q9M346]
CTPA3	AT3G57680	3	21380648..21383807	3.19	-1.98	-3.95	6.84e-08	1.33e-06	0.00173	Carboxyl-terminal-processing peptidase 3, chloroplastic [Source:UniProtKB/Swiss-Prot;Acc:F4J3G5]
gene:AT3G19230	AT3G19230	3	complement(6660800..6663558)	0.88	-1.99	-3.96	4.84e-07	7.51e-06	0.01	Leucine-rich repeat (LRR) family protein [Source:UniProtKB/TrEMBL;Acc:F4JB46]
gene:AT1G78460	AT1G78460	1	complement(29518184..29519323)	96.22	-1.99	-3.97	4.11e-12	2.02e-10	1.04e-07	AT1G78460 protein [Source:UniProtKB/TrEMBL;Acc:Q9SYN5]
CAT3_1	AT1G20620	1	7142972..7146540	1.027.32	-2	-3.99	5.55e-16	4.8e-14	1.41e-11	catalase 3 [Source:TAIR;Acc:AT1G20620]
gene:AT5G57340	AT5G57340	5	23225951..23229298	9.15	-2	-4	1.15e-14	8.26e-13	2.92e-10	Ras guanine nucleotide exchange factor Q-like protein [Source:UniProtKB/TrEMBL;Acc:Q9LVC4]
GIS	AT3G58070	3	complement(21506572..21507739)	3.97	-2.02	-4.05	2.01e-08	4.53e-07	0.000508	GIS [Source:UniProtKB/TrEMBL;Acc:A0A178V7D1]
gene:AT5G16410	AT5G16410	5	complement(5365597..5367612)	2.57	-2.02	-4.05	2.23e-07	3.79e-06	0.00566	HXXXD-type acyl-transferase family protein [Source:UniProtKB/TrEMBL;Acc:Q9FFE4]
XYL2	AT3G45940	3	complement(16886226..16889171)	0.54	-2.02	-4.06	5.28e-08	1.05e-06	0.00134	Putative alpha-xylosidase 2 [Source:UniProtKB/Swiss-Prot;Acc:F4J6T7]
atnudt8	AT5G47240	5	19183523..19185644	20.87	-2.02	-4.06	0	0	0	nudix hydrolase homolog 8 [Source:TAIR;Acc:AT5G47240]
gene:AT1G12010	AT1G12010	1	4056165..4057968	2.68	-2.03	-4.1	3.83e-10	1.24e-08	9.7e-06	1-aminocyclopropane-1-carboxylate oxidase 3 [Source:UniProtKB/Swiss-Prot;Acc:O65378]
gene:AT3G16800	AT3G16800	3	5720941..5723185	21.32	-2.04	-4.11	5.11e-15	3.83e-13	1.29e-10	Probable protein phosphatase 2C 41 [Source:UniProtKB/Swiss-Prot;Acc:Q9LRZ4]
ATY13	AT1G74650	1	28041146..28043022	0.93	-2.06	-4.16	1.53e-06	2.12e-05	0.04	At1g74650 [Source:UniProtKB/TrEMBL;Acc:Q9CA52]
NCED3	AT3G14440	3	complement(4831286..4834015)	10.67	-2.06	-4.17	0	0	0	9-cis-epoxycarotenoid dioxygenase NCED3, chloroplastic [Source:UniProtKB/Swiss-Prot;Acc:Q9LRR7]
MARD1	AT3G63210	3	complement(23353514..23355480)	45.18	-2.06	-4.17	9.99e-16	8.19e-14	2.53e-11	Protein MARD1 [Source:UniProtKB/Swiss-Prot;Acc:Q8LGS1]
gene:AT1G64360	AT1G64360	1	23887809..23888615	62.2	-2.07	-4.19	9.21e-10	2.78e-08	2.33e-05	At1g64360 [Source:UniProtKB/TrEMBL;Acc:Q9C7W0]
FLZ17_2	AT1G53903	1	20132071..20133045	5.45	-2.09	-4.27	3.29e-07	5.31e-06	0.00833	FCS-Like Zinc finger 18 [Source:UniProtKB/Swiss-Prot;Acc:P0DO12]
gene:AT1G11700	AT1G11700	1	3945584..3946757	14.31	-2.11	-4.32	1.11e-16	1.04e-14	2.81e-12	At1g11700 [Source:UniProtKB/TrEMBL;Acc:Q9SAA7]
MEE14	AT2G15890	2	complement(6920369..6922161)	55.2	-2.11	-4.32	5.14e-09	1.33e-07	0.00013	CCG-binding protein 1 [Source:UniProtKB/Swiss-Prot;Acc:Q9XIM0]
GOLS2	AT1G56600	1	21207537..21209635	78.67	-2.13	-4.38	3.05e-09	8.29e-08	7.71e-05	Galactinol synthase 2 [Source:UniProtKB/Swiss-Prot;Acc:Q9FXB2]
SCPL13	AT2G22980	2	9778759..9783310	10.58	-2.15	-4.42	0	0	0	Serine carboxypeptidase-like 13 [Source:UniProtKB/TrEMBL;Acc:A8MQS0]
gene:AT1G70260	AT1G70260	1	complement(26456774..26459570)	25.27	-2.15	-4.43	4.93e-09	1.28e-07	0.000125	WAT1-related protein At1g70260 [Source:UniProtKB/Swiss-Prot;Acc:F4I5D5]
BXL4	AT5G64570	5	complement(25809975..25813648)	11.56	-2.15	-4.43	5.72e-07	8.73e-06	0.01	Beta-D-xylosidase 4 [Source:UniProtKB/Swiss-Prot;Acc:Q9FLG1]
gene:AT1G12845	AT1G12845	1	complement(4378832..4379607)	4.92	-2.16	-4.45	2.25e-12	1.14e-10	5.69e-08	At1g12845 [Source:UniProtKB/TrEMBL;Acc:Q0IGM1]
gene:AT2G15960	AT2G15960	2	6947096..6947866	51.23	-2.15	-4.45	3.34e-10	1.09e-08	8.45e-06	Expressed protein [Source:UniProtKB/TrEMBL;Acc:Q9XIM6]
gene:AT3G63450	AT3G63450	3	complement(23426556..23429356)	1.5	-2.17	-4.5	3.38e-11	1.37e-09	8.56e-07	RNA-binding (RRM/RBD/RNP motifs) family protein [Source:UniProtKB/TrEMBL;Acc:F4J108]
gene:AT5G64572	AT5G64572	5	25810298..25811733	2.82	-2.21	-4.61	1.18e-06	1.68e-05	0.03	other RNA [Source:TAIR;Acc:AT5G64572]
GOLS3	AT1G09350	1	3019639..3021443	4.02	-2.22	-4.65	4.44e-16	3.92e-14	1.12e-11	Hexosyltransferase (Fragment) [Source:UniProtKB/TrEMBL;Acc:W8PVD7]
gene:AT1G78170	AT1G78170	1	29413874..29415197	17.14	-2.22	-4.65	0	0	0	E3 ubiquitin-protein ligase [Source:UniProtKB/TrEMBL;Acc:Q84JP5]
AtMYB47	AT1G18710	1	6450585..6453263	4.28	-2.24	-4.72	7.58e-07	1.13e-05	0.02	MYB transcription factor [Source:UniProtKB/TrEMBL;Acc:Q9M9U2]
gene:AT1G55760	AT1G55760	1	complement(20846872..20849054)	6.5	-2.24	-4.72	2.62e-11	1.1e-09	6.64e-07	BTB/POZ domain-containing protein At1g55760 [Source:UniProtKB/Swiss-Prot;Acc:Q680K8]
FLZ17_1	AT1G53885	1	20119506..20120480	5.71	-2.25	-4.76	8.38e-08	1.59e-06	0.00212	FCS-Like Zinc finger 18 [Source:UniProtKB/Swiss-Prot;Acc:P0DO12]
XDH2	AT4G34900	4	complement(16625517..16631370)	3.38	-2.25	-4.76	0	0	0	Xanthine dehydrogenase 2 [Source:UniProtKB/Swiss-Prot;Acc:F4JLI5]
HIS1-3	AT2G18050	2	7845923..7847031	6.81	-2.27	-4.82	3.07e-08	6.57e-07	0.000777	HIS1-3 [Source:UniProtKB/TrEMBL;Acc:A0A178VX64]
WCRKC1	AT5G06690	5	complement(2060435..2062081)	9.55	-2.29	-4.9	0	0	0	WCRKC thioredoxin 1 [Source:UniProtKB/TrEMBL;Acc:F4K3Y1]
UGT85A5	AT1G22370	1	complement(7897915..7900335)	9.06	-2.3	-4.93	0	0	0	UDP-glycosyltransferase 85A5 [Source:UniProtKB/Swiss-Prot;Acc:Q9LMF0]
BGAL1	AT3G13750	3	4510965..4516478	151.45	-2.32	-4.99	0	0	0	Beta-galactosidase 1 [Source:UniProtKB/Swiss-Prot;Acc:Q9SCW1]
STP14	AT1G77210	1	complement(29008901..29012096)	14.42	-2.39	-5.25	0	0	0	Sugar transport protein 14 [Source:UniProtKB/Swiss-Prot;Acc:Q8GW61]
AtPP2-A13	AT3G61060	3	22602816..22604582	57.11	-2.4	-5.29	1.68e-13	1.03e-11	4.25e-09	Phloem protein 2-A13 [Source:UniProtKB/TrEMBL;Acc:F4JD33]
PUB19	AT1G60190	1	22198266..22200687	11.31	-2.43	-5.38	1.35e-12	7.18e-11	3.42e-08	U-box domain-containing protein 19 [Source:UniProtKB/Swiss-Prot;Acc:O80742]
DPE1	AT5G64860	5	complement(25925173..25928879)	9.39	-2.43	-5.39	0	0	0	4-alpha-glucanotransferase DPE1, chloroplastic/amyloplastic [Source:UniProtKB/Swiss-Prot;Acc:Q9LV91]
gene:AT1G13448	AT1G13448	1	4612243..4612929	9.03	-2.44	-5.42	2.55e-10	8.56e-09	6.47e-06	other RNA [Source:TAIR;Acc:AT1G13448]
ERF094	AT1G06160	1	1882907..1883992	2.15	-2.51	-5.68	5.56e-07	8.51e-06	0.01	Ethylene-responsive transcription factor ERF094 [Source:UniProtKB/Swiss-Prot;Acc:Q9LND1]
AIP1	AT1G07430	1	complement(2280746..2282828)	4.73	-2.53	-5.76	2.31e-12	1.17e-10	5.85e-08	Protein phosphatase 2C 3 [Source:UniProtKB/Swiss-Prot;Acc:Q9LNW3]
gene:AT3G62550	AT3G62550	3	23135630..23137173	83.86	-2.62	-6.15	5.34e-14	3.53e-12	1.35e-09	Adenine nucleotide alpha hydrolases-like superfamily protein [Source:UniProtKB/TrEMBL;Acc:Q93W91]
SMXL8	AT2G40130	2	16765709..16769279	5.94	-2.65	-6.28	0	0	0	Protein SMAX1-LIKE 8 [Source:UniProtKB/Swiss-Prot;Acc:F4IGZ2]
gene:AT1G56300	AT1G56300	1	complement(21078023..21080423)	1.94	-2.68	-6.4	6.6e-11	2.52e-09	1.67e-06	At1g56300 [Source:UniProtKB/TrEMBL;Acc:Q8L7R1]
FRO4	AT5G23980	5	complement(8097978..8101330)	6.34	-2.74	-6.66	3.41e-11	1.38e-09	8.63e-07	Ferric reduction oxidase 4 [Source:UniProtKB/Swiss-Prot;Acc:Q8W110]
gene:AT5G51850	AT5G51850	5	21079106..21081632	0.99	-2.74	-6.67	1.33e-09	3.86e-08	3.37e-05	TRM24 [Source:UniProtKB/TrEMBL;Acc:A0A178UFN7]
gene:AT1G15125	AT1G15125	1	5204312..5205964	69.95	-2.76	-6.78	8.38e-12	3.89e-10	2.12e-07	F9L1.6 [Source:UniProtKB/TrEMBL;Acc:Q9XI57]
DRM1_1	AT1G28330	1	complement(9933786..9935440)	16.63	-2.79	-6.89	5.46e-13	3.11e-11	1.38e-08	Dormancy-associated protein 1 [Source:UniProtKB/Swiss-Prot;Acc:B9DGG8]
TAR4	AT1G34060	1	complement(12396397..12398418)	15.45	-2.82	-7.05	2.41e-08	5.31e-07	0.000609	Tryptophan aminotransferase-related protein 4 [Source:UniProtKB/Swiss-Prot;Acc:Q93Z38]
COR413IM1	AT1G29395	1	complement(10288129..10289666)	141.27	-2.82	-7.06	0	0	0	Cold-regulated 413 inner membrane protein 1, chloroplastic [Source:UniProtKB/Swiss-Prot;Acc:Q94AL8]
DRMH1	AT2G33830	2	complement(14308754..14310608)	25.35	-2.9	-7.47	2.87e-07	4.72e-06	0.00727	DRM2 [Source:UniProtKB/TrEMBL;Acc:A0A178VR62]
gene:AT2G39920	AT2G39920	2	complement(16663017..16664539)	6.04	-2.95	-7.74	0	0	0	Uncharacterized protein At2g39920 [Source:UniProtKB/Swiss-Prot;Acc:O04195]
gene:AT4G21970	AT4G21970	4	11653234..11654462	1.07	-3.03	-8.14	6.29e-10	1.95e-08	1.59e-05	Protein of unknown function, DUF584 [Source:TAIR;Acc:AT4G21970]
gene:AT3G55240	AT3G55240	3	complement(20473335..20475332)	95.28	-3.11	-8.62	0	0	0	Uncharacterized protein At3g55240 [Source:UniProtKB/TrEMBL;Acc:Q9M3C7]
gene:AT1G11210	AT1G11210	1	complement(3755668..3756998)	11	-3.47	-11.1	1.72e-12	8.95e-11	4.36e-08	At1g11210/T28P6_5 [Source:UniProtKB/TrEMBL;Acc:Q9SXA7]
gene:AT4G26095	AT4G26095	4	complement(13224204..13227622)	3.59	-3.51	-11.39	1.6e-09	4.57e-08	4.04e-05	other RNA [Source:TAIR;Acc:AT4G26095]
HFR1	AT1G02340	1	complement(465616..467880)	10.02	-3.53	-11.54	1.44e-07	2.56e-06	0.00365	Transcription factor HFR1 [Source:UniProtKB/Swiss-Prot;Acc:Q9FE22]
NLP3_1	AT4G38340	4	17954710..17958063	7.74	-3.53	-11.59	1.38e-10	4.94e-09	3.5e-06	Protein NLP3 [Source:UniProtKB/Swiss-Prot;Acc:Q9SVF1]
SHN3	AT5G25390	5	8820458..8822062	2.15	-3.63	-12.42	2.7e-11	1.13e-09	6.85e-07	SHN3 [Source:UniProtKB/TrEMBL;Acc:A0A178USD7]
STR15	AT4G35770	4	16944878..16946266	109.63	-3.68	-12.83	1.44e-09	4.15e-08	3.64e-05	SEN1 [Source:UniProtKB/TrEMBL;Acc:A0A178UYD5]
DREB1A	AT4G25480	4	complement(13018010..13019400)	4.47	-3.86	-14.51	0	0	0	Dehydration-responsive element-binding protein 1A [Source:UniProtKB/Swiss-Prot;Acc:Q9M0L0]
YUC9	AT1G04180	1	1104493..1106241	0.76	-3.95	-15.51	2.23e-09	6.24e-08	5.65e-05	Flavin-containing monooxygenase [Source:UniProtKB/TrEMBL;Acc:A0A178WB22]
gene:AT5G56840	AT5G56840	5	22980638..22982425	2.04	-4.55	-23.35	1.11e-16	1.04e-14	2.81e-12	At5g56840 [Source:UniProtKB/TrEMBL;Acc:Q9FJS9]
CIPK25	AT5G25110	5	complement(8657604..8659352)	0.56	-4.7	-25.92	8.64e-07	1.27e-05	0.02	CBL-interacting serine/threonine-protein kinase 25 [Source:UniProtKB/Swiss-Prot;Acc:Q8W1D5]
AHP4	AT3G16360	3	5554197..5555789	5.16	-5.61	-48.85	4.55e-15	3.43e-13	1.15e-10	AHP4 [Source:UniProtKB/TrEMBL;Acc:A0A384KT90]
gene:AT5G42825	AT5G42825	5	17171807..17172800	12.66	-6.74	-107.21	5.16e-12	2.5e-10	1.31e-07	At5g42825 [Source:UniProtKB/TrEMBL;Acc:Q94AK0]

## Sheet: S3.5 Put + flg22 (GO)
Upregulated (Put+flg22)
GO biological process complete		Fold Enrichment	Bonferroni corrected p-value
response to biotic stimulus	GO:0009607	3.7	2.06e-34
biological process involved in interspecies interaction between organisms	GO:0044419	3.67	5.48e-34
response to external biotic stimulus	GO:0043207	3.68	6.62e-34
response to other organism	GO:0051707	3.68	6.62e-34
response to stimulus	GO:0050896	1.87	1.13e-30
response to external stimulus	GO:0009605	2.97	1.19e-28
response to stress	GO:0006950	2.22	3.72e-28
defense response	GO:0006952	3.54	9.25e-28
defense response to other organism	GO:0098542	3.87	2.44e-26
response to chemical	GO:0042221	2.29	1.86e-23
response to bacterium	GO:0009617	4.44	7.23e-21
response to oxygen-containing compound	GO:1901700	2.68	1.29e-19
ribosome biogenesis	GO:0042254	4.74	1.08e-16
response to salicylic acid	GO:0009751	7.33	2.68e-16
response to organic cyclic compound	GO:0014070	5.03	5.77e-15
response to organic substance	GO:0010033	2.32	2.25e-14
response to fungus	GO:0009620	4.37	5.25e-14
ribonucleoprotein complex biogenesis	GO:0022613	3.97	8.31e-14
defense response to bacterium	GO:0042742	4.1	1.11e-12
ribosomal large subunit biogenesis	GO:0042273	8.43	6.88e-12
rRNA processing	GO:0006364	4.78	7.8e-12
cellular response to chemical stimulus	GO:0070887	2.51	8.36e-12
rRNA metabolic process	GO:0016072	4.56	3.14e-11
cellular response to stimulus	GO:0051716	1.86	6.87e-11
defense response to fungus	GO:0050832	4.53	1.67e-10
cellular response to hypoxia	GO:0071456	4.56	1.23e-09
cellular response to decreased oxygen levels	GO:0036294	4.52	1.54e-09
cellular response to oxygen levels	GO:0071453	4.5	1.72e-09
response to hypoxia	GO:0001666	4.11	1.94e-08
response to decreased oxygen levels	GO:0036293	4.05	2.87e-08
response to oxygen levels	GO:0070482	4.02	3.49e-08
cellular process	GO:0009987	1.25	6.7e-08
ncRNA processing	GO:0034470	3.36	9.03e-08
response to oxidative stress	GO:0006979	2.99	1.67e-06
regulation of defense response	GO:0031347	3.69	1.77e-06
maturation of LSU-rRNA	GO:0000470	9.78	2.01e-06
response to oomycetes	GO:0002239	6.05	4.44e-06
cellular response to stress	GO:0033554	2.07	1.09e-05
ncRNA metabolic process	GO:0034660	2.79	1.77e-05
regulation of response to stress	GO:0080134	2.85	7.71e-05
cellular response to salicylic acid stimulus	GO:0071446	7.47	0.000133
cellular response to oxygen-containing compound	GO:1901701	2.55	0.000157
cellular component biogenesis	GO:0044085	1.85	0.000408
cellular response to organic substance	GO:0071310	2.24	0.000581
response to nitrogen compound	GO:1901698	3.53	0.000721
salicylic acid mediated signaling pathway	GO:0009863	7.65	0.000967
cellular response to organic cyclic compound	GO:0071407	4.22	0.00175
response to organonitrogen compound	GO:0010243	3.94	0.0024
regulation of response to biotic stimulus	GO:0002831	3.48	0.00267
cell communication	GO:0007154	1.68	0.00362
regulation of response to external stimulus	GO:0032101	3.39	0.00397
response to molecule of bacterial origin	GO:0002237	7.33	0.00427
systemic acquired resistance	GO:0009627	5.87	0.00433
response to abiotic stimulus	GO:0009628	1.6	0.00544
signal transduction	GO:0007165	1.74	0.00556
regulation of response to stimulus	GO:0048583	2.03	0.00755
response to wounding	GO:0009611	3.06	0.00784
signaling	GO:0023052	1.71	0.0103
response to lipid	GO:0033993	2.01	0.0132
defense response to oomycetes	GO:0002229	5.15	0.0153
cellular response to nitrogen compound	GO:1901699	5.56	0.0427
maturation of LSU-rRNA from tricistronic rRNA transcript	SSU-rRNA, 5.8S rRNA, LSU-rRNA	10.81	0.0449
Downregulated (Put+flg22)
GO biological process complete		Fold Enrichment	Bonferroni corrected p-value
response to chemical	GO:0042221	2.12	4.6e-07
response to stimulus	GO:0050896	1.65	2.34e-06
cellular polysaccharide catabolic process	GO:0044247	26.44	1.56e-05
response to abiotic stimulus	GO:0009628	2.07	0.000116
glucan catabolic process	GO:0009251	18.88	0.000137
gene expression	GO:0010467	0.12	0.000137
response to oxygen-containing compound	GO:1901700	2.26	0.000564
nucleic acid metabolic process	GO:0090304	0.19	0.00178
starch catabolic process	GO:0005983	23.33	0.00246
cellular carbohydrate catabolic process	GO:0044275	11.5	0.00372
starch metabolic process	GO:0005982	9.15	0.00447
response to external stimulus	GO:0009605	2.1	0.00476
response to water deprivation	GO:0009414	3.58	0.00549
response to water	GO:0009415	3.48	0.00837
response to stress	GO:0006950	1.67	0.0142
cellular nitrogen compound metabolic process	GO:0034641	0.41	0.0159
nucleobase-containing compound metabolic process	GO:0006139	0.31	0.0179
response to acid chemical	GO:0001101	3.21	0.0262
response to organic substance	GO:0010033	1.97	0.0284

## Sheet: S3.6 flg22 & (Put+flg22) (902)
				Flg22 vs Mock						Put + Flg22 vs mock						Put vs Mock
Name	Chromosome	gene_id	Region	Max group mean	Log₂ fold change	Fold change	P-value	FDR p-value	Bonferroni	Max group mean	Log₂ fold change	Fold change	P-value	FDR p-value	Bonferroni	Max group mean	Log₂ fold change	Fold change	P-value	FDR p-value	Bonferroni	Molecular function	description
gene:AT3G28510	3	AT3G28510	10685470..10687429	93.02	4.44	21.73	0	0	0	140	4.96	31.22	0	0	0	4.12	-1.15	-2.22	0.000463	0.00597	1	AAA-ATPase	AAA-ATPase At3g28510 [Source:UniProtKB/Swiss-Prot;Acc:Q9LH84]
gene:AT1G43910	1	AT1G43910	complement(16655884..16657686)	16.81	2.19	4.56	0	0	0	13.99	1.86	3.63	0	0	0	3.54	-0.14	-1.1	0.5	0.76	1	AAA-ATPase	AAA-ATPase At1g43910 [Source:UniProtKB/Swiss-Prot;Acc:Q9LP11]
gene:AT5G17760	5	AT5G17760	complement(5860350..5862475)	17.21	1.89	3.71	0	0	0	19.69	2.02	4.04	0	0	0	4.47	-0.52	-1.43	0.00687	0.05	1	AAA-ATPase	AAA-ATPase At5g17760 [Source:UniProtKB/Swiss-Prot;Acc:Q9FN75]
gene:AT5G57480	5	AT5G57480	complement(23279139..23281271)	4.09	1.8	3.47	3.9e-10	1.22e-08	9.87e-06	5.94	2.27	4.81	2.11e-15	1.66e-13	5.34e-11	1.13	-0.35	-1.27	0.25	0.55	1	AAA-ATPase	AAA-ATPase At5g57480 [Source:UniProtKB/Swiss-Prot;Acc:Q9FKM3]
gene:AT3G28540	3	AT3G28540	10694175..10696249	115.58	1.26	2.39	3.77e-08	7.69e-07	0.000955	158.93	1.65	3.13	5.64e-13	3.2e-11	1.43e-08	46.62	-0.35	-1.28	0.12	0.36	1	AAA-ATPase	AAA-ATPase At3g28540 [Source:UniProtKB/Swiss-Prot;Acc:Q9LH82]
PYL6	2	AT2G40330	complement(16844588..16846194)	1.47	4.5	22.64	5.23e-11	1.95e-09	1.32e-06	1.11	4.03	16.35	4.55e-09	1.19e-07	0.000115	0.06	0.02	1.01	0.98	0.99	1	ABA -related	Abscisic acid receptor PYL6 [Source:UniProtKB/Swiss-Prot;Acc:Q8S8E3]
gene:AT5G46230	5	AT5G46230	complement(18742272..18743077)	23.51	1.92	3.77	0	0	0	24.8	1.92	3.79	0	0	0	9.85	0.77	1.71	0.000149	0.0024	1	ABA -related	At5g46230 [Source:UniProtKB/TrEMBL;Acc:Q9FL37]
gene:AT4G03460	4	AT4G03460	complement(1537118..1540713)	2.9	5.05	33.23	0	0	0	2.43	4.74	26.71	0	0	0	0.08	-1.1	-2.15	0.08	0.27	1	Ankyrin repeat family protein	Ankyrin repeat family protein [Source:TAIR;Acc:AT4G03460]
gene:AT4G10720	4	AT4G10720	6607797..6609559	0.59	3.52	11.46	2.52e-09	6.74e-08	6.39e-05	0.58	3.43	10.8	6.19e-09	1.57e-07	0.000157	0.05	-0.61	-1.53	0.47	0.75	1	Ankyrin repeat family protein	Ankyrin repeat family protein [Source:UniProtKB/TrEMBL;Acc:Q4V397]
gene:AT2G45360	2	AT2G45360	18698592..18699514	2.78	3.37	10.31	3.94e-14	2.47e-12	9.98e-10	3.73	3.73	13.23	0	0	0	0.25	-1.23	-2.34	0.06	0.22	1	Ankyrin repeat family protein	Ankyrin repeat/KH domain protein (DUF1442) [Source:UniProtKB/TrEMBL;Acc:O22136]
gene:AT1G03660	1	AT1G03660	complement(911310..913808)	3.91	3.31	9.91	0	0	0	4.81	3.54	11.67	0	0	0	0.38	-0.57	-1.48	0.2	0.49	1	Ankyrin repeat family protein	Ankyrin-repeat containing protein [Source:UniProtKB/TrEMBL;Acc:F4I2G0]
gene:AT4G14390	4	AT4G14390	8289610..8292203	11.59	1.83	3.57	0	0	0	13.89	2.02	4.06	0	0	0	4.03	0.42	1.33	0.05	0.2	1	Ankyrin repeat family protein	Ankyrin repeat family protein [Source:UniProtKB/TrEMBL;Acc:F4JVF4]
TPR10	3	AT3G04710	1276668..1281170	5.85	1.34	2.53	7.63e-14	4.56e-12	1.93e-09	5.41	1.15	2.22	1.21e-10	4.39e-09	3.08e-06	3.92	0.87	1.83	1.35e-06	5.21e-05	0.03	Ankyrin repeat family protein	Ankyrin repeat family protein [Source:UniProtKB/TrEMBL;Acc:F4J4V1]
gene:AT4G03450	4	AT4G03450	complement(1529372..1531819)	34.75	1.18	2.27	6.68e-10	2e-08	1.69e-05	40.1	1.32	2.5	5.8e-12	2.77e-10	1.47e-07	16.32	0.2	1.15	0.29	0.6	1	Ankyrin repeat family protein	Ankyrin repeat family protein [Source:UniProtKB/TrEMBL;Acc:Q9ZT73]
BAD1	5	AT5G54610	complement(22184545..22186633)	182.33	1.18	2.26	7.36e-09	1.77e-07	0.000186	193.42	1.19	2.28	5.49e-09	1.41e-07	0.000139	108.45	0.53	1.45	0.00879	0.06	1	Ankyrin repeat family protein	Ankyrin repeat-containing protein BDA1 [Source:UniProtKB/Swiss-Prot;Acc:Q8GYH5]
gene:AT5G54710	5	AT5G54710	complement(22227483..22230663)	43.65	1.04	2.06	6.97e-09	1.68e-07	0.000176	48.69	1.13	2.18	3.43e-10	1.12e-08	8.68e-06	20.47	-0.1	-1.07	0.59	0.83	1	Ankyrin repeat family protein	Ankyrin repeat family protein [Source:TAIR;Acc:AT5G54710]
gene:AT4G13505	4	AT4G13505	complement(7858000..7859891)	266.18	1.42	2.67	2.18e-14	1.42e-12	5.51e-10	324.21	1.63	3.1	0	0	0	110.76	0.26	1.2	0.16	0.42	1	Antisense transcript	other RNA [Source:TAIR;Acc:AT4G13505]
gene:AT4G38932	4	AT4G38932	complement(18151827..18152597)	44.85	-1.14	-2.2	9.07e-10	2.67e-08	2.3e-05	44.85	-1.08	-2.12	5.46e-09	1.4e-07	0.000138	44.85	-0.71	-1.63	0.000141	0.00231	1	Antisense transcript	Potential natural antisense gene, locus overlaps with AT4G38930 [Source:TAIR;Acc:AT4G38932]
gene:AT5G02515	5	AT5G02515	complement(5239271..5240333)	12.18	-1.45	-2.73	1.31e-10	4.54e-09	3.31e-06	12.18	-1.7	-3.25	6.05e-14	3.98e-12	1.53e-09	12.18	-0.25	-1.19	0.26	0.57	1	Antisense transcript
gene:AT2G08665	2	AT2G08665	14522522..14523568	3.642.73	-1.46	-2.76	6.18e-08	1.21e-06	0.00157	3.642.73	-1.68	-3.2	5.34e-10	1.67e-08	1.35e-05	3.642.73	-1.01	-2.01	0.000189	0.00292	1	Antisense transcript
gene:AT3G21755	3	AT3G21755	complement(7666298..7669480)	3.81	-1.47	-2.77	4.07e-11	1.56e-09	1.03e-06	3.81	-1.41	-2.66	2.05e-10	7.09e-09	5.19e-06	3.81	-0.35	-1.27	0.11	0.33	1	Antisense transcript	other RNA [Source:TAIR;Acc:AT3G21755]
gene:AT1G13448	1	AT1G13448	4612243..4612929	9.03	-2.26	-4.79	3.87e-09	9.89e-08	9.81e-05	9.03	-2.44	-5.42	2.55e-10	8.56e-09	6.47e-06	9.03	-1.15	-2.23	0.00196	0.02	1	Antisense transcript	other RNA [Source:TAIR;Acc:AT1G13448]
gene:AT4G26095	4	AT4G26095	complement(13224204..13227622)	3.59	-3.46	-11.02	2.64e-09	6.99e-08	6.68e-05	3.59	-3.51	-11.39	1.6e-09	4.57e-08	4.04e-05	3.59	-0.09	-1.07	0.87	0.99	1	Antisense transcript	other RNA [Source:TAIR;Acc:AT4G26095]
AGP5	1	AT1G35230	12917070..12917829	100.6	2.51	5.69	0	0	0	109.41	2.57	5.92	0	0	0	16.97	-0.1	-1.07	0.71	0.91	1	Arabinogalactan protein	Classical arabinogalactan protein 5 [Source:UniProtKB/Swiss-Prot;Acc:Q8LCE4]
AGP2	2	AT2G22470	complement(9538127..9538963)	13.74	1.86	3.63	2.01e-12	9.24e-11	5.1e-08	13.35	1.75	3.37	3.16e-11	1.29e-09	8e-07	3.84	0.15	1.11	0.59	0.83	1	Arabinogalactan protein	Classical arabinogalactan protein 2 [Source:UniProtKB/Swiss-Prot;Acc:Q9SJY7]
AGP10	4	AT4G09030	5792137..5792966	8.5	1.19	2.28	1.83e-06	2.5e-05	0.05	10.77	1.46	2.75	3.88e-09	1.03e-07	9.83e-05	7.36	1.1	2.14	1.1e-05	0.000283	0.28	Arabinogalactan protein	Classical arabinogalactan protein 10 [Source:UniProtKB/Swiss-Prot;Acc:Q9M0S4]
ATARFD1B	1	AT1G02430	complement(495050..496332)	3.99	4.57	23.7	0	0	0	3.7	4.39	20.99	0	0	0	0.16	-0.5	-1.41	0.43	0.75	1	ARF GTPase family	ADP-ribosylation factor D1B [Source:UniProtKB/TrEMBL;Acc:F4HXI4]
ARL8D	3	AT3G49860	complement(18491084..18492241)	1.57	3.57	11.87	3.63e-09	9.33e-08	9.2e-05	1.6	3.53	11.58	5.11e-09	1.32e-07	0.000129	0.15	0.29	1.22	0.69	0.9	1	ARF GTPase family	ADP-ribosylation factor-like protein 8d [Source:UniProtKB/Swiss-Prot;Acc:F4IZ82]
ATARFD1A	1	AT1G02440	complement(496372..497555)	2.79	2.58	6	2.86e-12	1.27e-10	7.25e-08	2.41	2.3	4.93	5.86e-10	1.82e-08	1.48e-05	0.66	0.63	1.55	0.12	0.35	1	ARF GTPase family	ADP-ribosylation factor D1A [Source:UniProtKB/TrEMBL;Acc:F4HXI5]
NIT2	3	AT3G44300	15983199..15985535	10.43	5.17	36.08	5.55e-16	4.69e-14	1.41e-11	9.66	5.01	32.2	4.11e-15	3.12e-13	1.04e-10	0.27	-1.24	-2.36	0.09	0.29	1	Auxin-related	NIT2 [Source:UniProtKB/TrEMBL;Acc:A0A384LD03]
SAUR36	2	AT2G45210	18641563..18642739	10.07	2.94	7.7	0	0	0	8.13	2.57	5.93	2.78e-14	1.88e-12	7.03e-10	1.26	-0.77	-1.71	0.04	0.16	1	Auxin-related	Auxin-responsive protein SAUR36 [Source:UniProtKB/Swiss-Prot;Acc:O22150]
ILL3	5	AT5G54140	21965667..21968061	6.1	1.11	2.15	9.9e-08	1.86e-06	0.00251	6.21	1.06	2.09	3.27e-07	5.3e-06	0.00829	2.73	-0.7	-1.62	0.00155	0.02	1	Auxin-related	IAA-amino acid hydrolase ILR1-like 3 [Source:UniProtKB/Swiss-Prot;Acc:O81641]
AUX1	2	AT2G38120	15972876..15977180	24.74	-1.1	-2.14	3.59e-09	9.23e-08	9.08e-05	24.74	-1.17	-2.25	2.73e-10	9.12e-09	6.92e-06	24.74	-0.41	-1.33	0.03	0.13	1	Auxin-related	Auxin transporter protein 1 [Source:UniProtKB/Swiss-Prot;Acc:Q96247]
ARF18	3	AT3G61830	22887889..22891455	8.03	-1.23	-2.34	1.65e-11	6.63e-10	4.18e-07	8.03	-1.09	-2.13	1.66e-09	4.73e-08	4.2e-05	8.03	-0.74	-1.67	4.67e-05	0.000935	1	Auxin-related	Auxin response factor 18 [Source:UniProtKB/Swiss-Prot;Acc:Q9C5W9]
gene:AT1G56220	1	AT1G56220	21042951..21044998	260.39	-1.34	-2.53	2.67e-11	1.04e-09	6.75e-07	260.39	-1.07	-2.1	1.11e-07	2.05e-06	0.00281	260.39	-0.81	-1.76	5.37e-05	0.00105	1	Auxin-related	Dormancy/auxin associated family protein [Source:TAIR;Acc:AT1G56220]
ARF19	1	AT1G19220	complement(6627683..6633133)	5.89	-1.68	-3.2	0	0	0	5.89	-1.29	-2.44	1.85e-12	9.55e-11	4.69e-08	5.89	-0.88	-1.83	1.47e-06	5.59e-05	0.04	Auxin-related	Auxin response factor 19 [Source:UniProtKB/Swiss-Prot;Acc:Q8RYC8]
NPY1	4	AT4G31820	complement(15390519..15394626)	16.23	-1.33	-2.51	7.25e-11	2.63e-09	1.84e-06	16.23	-1.12	-2.18	3.31e-08	6.99e-07	0.000838	16.23	-0.94	-1.92	4.07e-06	0.000128	0.1	BTB/POZ domain-containing protein	BTB/POZ domain-containing protein NPY1 [Source:UniProtKB/Swiss-Prot;Acc:Q8H1D3]
gene:AT2G30600	2	AT2G30600	13036814..13041684	15.28	-1.46	-2.76	5.06e-12	2.19e-10	1.28e-07	15.28	-1.54	-2.91	3.52e-13	2.07e-11	8.93e-09	15.28	-0.05	-1.03	0.82	0.97	1	BTB/POZ domain-containing protein	BTB/POZ domain-containing protein [Source:UniProtKB/TrEMBL;Acc:F4INV5]
gene:AT3G19850	3	AT3G19850	complement(6898163..6901334)	17.57	-1.58	-2.99	1.33e-15	1.04e-13	3.37e-11	17.57	-1.57	-2.96	2e-15	1.58e-13	5.06e-11	17.62	0.07	1.05	0.74	0.93	1	BTB/POZ domain-containing protein	BTB/POZ domain-containing protein At3g19850 [Source:UniProtKB/Swiss-Prot;Acc:Q9LT24]
CBL6	4	AT4G16350	complement(9242274..9243912)	2.98	3.83	14.27	0	0	0	2.8	3.68	12.81	8.88e-16	7.4e-14	2.25e-11	0.21	0.16	1.12	0.77	0.95	1	Calcium binding	Calcineurin B-like protein 6 [Source:UniProtKB/Swiss-Prot;Acc:Q9C5P6]
gene:AT3G09960	3	AT3G09960	3061945..3063594	2.37	3	8	1.2e-11	4.94e-10	3.05e-07	2.1	2.76	6.75	5.24e-10	1.64e-08	1.33e-05	0.28	-1.96	-3.9	0.00298	0.03	1	Calcium binding	Calcineurin-like metallo-phosphoesterase superfamily protein [Source:UniProtKB/TrEMBL;Acc:Q8LEC0]
CML43	5	AT5G44460	17916993..17918001	2.16	2.44	5.44	4.72e-08	9.46e-07	0.0012	2.1	2.33	5.04	1.85e-07	3.22e-06	0.00469	0.38	-0.82	-1.77	0.12	0.36	1	Calcium binding	Probable calcium-binding protein CML43 [Source:UniProtKB/Swiss-Prot;Acc:Q9FI19]
CML47	3	AT3G47480	complement(17496085..17497164)	72.25	2.27	4.83	0	0	0	68.97	2.14	4.4	6.66e-16	5.64e-14	1.69e-11	14.42	-0.45	-1.36	0.09	0.3	1	Calcium binding	Probable calcium-binding protein CML47 [Source:UniProtKB/Swiss-Prot;Acc:Q9SN89]
CAMBP25	2	AT2G41010	complement(17113798..17115047)	20.8	1.77	3.4	0	0	0	15.55	1.28	2.42	9.76e-11	3.58e-09	2.47e-06	8.11	0.52	1.44	0.00871	0.06	1	Calcium binding	Calmodulin-binding protein 25 [Source:UniProtKB/Swiss-Prot;Acc:O80683]
CBP60G	5	AT5G26920	9475679..9478777	58.28	1.68	3.2	2.94e-09	7.67e-08	7.44e-05	65.32	1.78	3.42	3.25e-10	1.07e-08	8.24e-06	17.58	-1.3	-2.46	4.93e-06	0.000149	0.12	Calcium binding	Calmodulin-binding protein 60 G [Source:UniProtKB/Swiss-Prot;Acc:F4K2R6]
CAM2	2	AT2G41110	17140183..17141431	47.3	1.36	2.56	5.11e-13	2.61e-11	1.29e-08	46.57	1.27	2.41	1.57e-11	6.89e-10	3.98e-07	23.39	0.46	1.37	0.02	0.09	1	Calcium binding	Calmodulin 2 [Source:UniProtKB/TrEMBL;Acc:F4IJ46]
gene:AT5G37740	5	AT5G37740	14991880..14993781	8.39	1.26	2.39	8.32e-08	1.58e-06	0.00211	9.28	1.33	2.52	1.19e-08	2.86e-07	0.000302	3.38	-0.44	-1.36	0.07	0.25	1	Calcium binding	Calcium-dependent lipid-binding (CaLB domain) family protein [Source:UniProtKB/TrEMBL;Acc:F4K8L6]
CPK31	4	AT4G04695	complement(2381348..2384121)	14.67	1.19	2.29	2.53e-09	6.74e-08	6.4e-05	14.18	1.07	2.1	8.4e-08	1.59e-06	0.00213	9.88	0.73	1.66	0.000259	0.00378	1	Calcium binding	Calcium-dependent protein kinase 31 [Source:UniProtKB/Swiss-Prot;Acc:Q9S9V0]
gene:AT1G25230	1	AT1G25230	complement(8840203..8842445)	9.04	-1.56	-2.96	1.01e-13	5.8e-12	2.56e-09	9.04	-1.36	-2.57	7.31e-11	2.76e-09	1.85e-06	9.04	-0.14	-1.1	0.5	0.76	1	Calcium binding	Calcineurin-like metallo-phosphoesterase superfamily protein [Source:TAIR;Acc:AT1G25230]
ATJ2	5	AT5G22060	complement(7303506..7305870)	78.79	1.31	2.48	4.44e-16	3.81e-14	1.12e-11	74.45	1.16	2.23	6.25e-13	3.51e-11	1.58e-08	40.72	0.47	1.39	0.00349	0.03	1	Chaperone	At5g22060 [Source:UniProtKB/TrEMBL;Acc:Q0V7U1]
CPN60	3	AT3G23990	8668772..8672578	36.46	1.28	2.42	3.46e-11	1.34e-09	8.77e-07	37.14	1.23	2.35	1.61e-10	5.71e-09	4.08e-06	27.25	0.97	1.96	4.89e-07	2.17e-05	0.01	Chaperone	Chaperonin CPN60, mitochondrial [Source:UniProtKB/Swiss-Prot;Acc:P29197]
RBCX1	4	AT4G04330	complement(2116553..2118617)	15.71	-1.81	-3.5	2.22e-16	1.96e-14	5.62e-12	15.71	-1.74	-3.34	2.44e-15	1.9e-13	6.19e-11	16.43	0.12	1.09	0.57	0.82	1	Chaperone	Chaperonin-like RBCX protein 1, chloroplastic [Source:UniProtKB/Swiss-Prot;Acc:Q94AU9]
gene:AT1G56300	1	AT1G56300	complement(21078023..21080423)	1.94	-2.12	-4.36	1.01e-07	1.89e-06	0.00256	1.94	-2.68	-6.4	6.6e-11	2.52e-09	1.67e-06	1.94	-0.62	-1.54	0.1	0.32	1	Chaperone	At1g56300 [Source:UniProtKB/TrEMBL;Acc:Q8L7R1]
CRRSP57	5	AT5G41280	16509507..16511078	1.47	3.56	11.82	1.54e-10	5.28e-09	3.9e-06	2.06	3.98	15.83	6.26e-13	3.51e-11	1.59e-08	0.13	0.2	1.15	0.76	0.94	1	Cysteine-rich repeat secretory protein	Cysteine-rich repeat secretory protein 57 [Source:UniProtKB/Swiss-Prot;Acc:Q9FHD5]
CRRSP55	5	AT5G48540	complement(19668964..19669920)	138.45	1.8	3.47	0	0	0	140.53	1.75	3.36	0	0	0	44.82	0.28	1.22	0.14	0.39	1	Cysteine-rich repeat secretory protein	Cysteine-rich repeat secretory protein 55 [Source:UniProtKB/Swiss-Prot;Acc:Q9LV60]
CRRSP38	3	AT3G22060	7770899..7772357	94.38	1.36	2.57	4.7e-10	1.46e-08	1.19e-05	84.5	1.13	2.19	2.12e-07	3.63e-06	0.00537	35.35	-0.23	-1.17	0.29	0.6	1	Cysteine-rich repeat secretory protein	Cysteine-rich repeat secretory protein 38 [Source:UniProtKB/Swiss-Prot;Acc:Q9LRJ9]
gene:AT2G42060	2	AT2G42060	17548053..17549121	4.58	6.26	76.85	0	0	0	4.6	6.21	73.9	0	0	0	0.05	-1.39	-2.62	0.23	0.53	1	Cysteine/Histidine-rich C1 domain family protein	At2g42060 [Source:UniProtKB/TrEMBL;Acc:P93741]
gene:AT2G44370	2	AT2G44370	complement(18321951..18323121)	32.99	5.37	41.45	0	0	0	29.12	5.13	35.03	0	0	0	0.76	-1	-2	0.01	0.08	1	Cysteine/Histidine-rich C1 domain family protein	At2g44370 [Source:UniProtKB/TrEMBL;Acc:O64871]
gene:AT2G27660	2	AT2G27660	complement(11798417..11800928)	35.34	3.46	11.03	0	0	0	46.46	3.79	13.82	0	0	0	3.09	-0.71	-1.64	0.00763	0.05	1	Cysteine/Histidine-rich C1 domain family protein	Cysteine/Histidine-rich C1 domain family protein [Source:UniProtKB/TrEMBL;Acc:Q9ZUW8]
gene:AT2G37820	2	AT2G37820	15847450..15848659	0.8	3.24	9.42	1.02e-07	1.9e-06	0.00258	0.88	3.3	9.86	5.21e-08	1.04e-06	0.00132	0.14	0.86	1.81	0.21	0.5	1	Cysteine/Histidine-rich C1 domain family protein	At2g37820 [Source:UniProtKB/TrEMBL;Acc:Q6NM27]
gene:AT2G44390	2	AT2G44390	complement(18325811..18326551)	1.39	3.09	8.52	8.62e-08	1.63e-06	0.00218	1.36	2.99	7.94	2.32e-07	3.93e-06	0.00588	0.17	0.16	1.12	0.82	0.97	1	Cysteine/Histidine-rich C1 domain family protein	Cysteine/Histidine-rich C1 domain family protein [Source:UniProtKB/TrEMBL;Acc:O64873]
gene:AT2G44380	2	AT2G44380	complement(18323366..18324561)	30.61	1.7	3.25	2.17e-08	4.72e-07	0.00055	27.13	1.46	2.75	1.64e-06	2.25e-05	0.04	9.1	-0.57	-1.49	0.06	0.23	1	Cysteine/Histidine-rich C1 domain family protein	At2g44380 [Source:UniProtKB/TrEMBL;Acc:O64872]
gene:AT2G44400	2	AT2G44400	18326954..18327888	3.97	1.65	3.14	9.93e-08	1.86e-06	0.00252	4.67	1.82	3.52	4.14e-09	1.1e-07	0.000105	1.21	0.00145	1	1	1	1	Cysteine/Histidine-rich C1 domain family protein	Cysteine/Histidine-rich C1 domain family protein [Source:UniProtKB/TrEMBL;Acc:O64874]
gene:AT2G21850	2	AT2G21850	9315204..9318238	5.94	1.21	2.32	2.38e-09	6.41e-08	6.04e-05	7.25	1.43	2.7	1.77e-12	9.18e-11	4.48e-08	2.47	-0.1	-1.07	0.62	0.85	1	Cysteine/Histidine-rich C1 domain family protein	Cysteine/Histidine-rich C1 domain family protein [Source:UniProtKB/TrEMBL;Acc:F4III1]
gene:AT4G15070	4	AT4G15070	complement(8603424..8606141)	3.47	1.02	2.02	3.63e-07	5.84e-06	0.0092	4.05	1.17	2.24	4.69e-09	1.23e-07	0.000119	1.84	0.21	1.16	0.3	0.61	1	Cysteine/Histidine-rich C1 domain family protein	Cysteine/Histidine-rich C1 domain family protein [Source:UniProtKB/TrEMBL;Acc:O23361]
gene:AT4G12490	4	AT4G12490	complement(7409621..7410406)	2.157.69	6.18	72.33	0	0	0	3.409.06	6.77	109.11	0	0	0	28.75	-0.23	-1.17	0.48	0.75	1	Defense	pEARLI1-like lipid transfer protein 2 [Source:UniProtKB/Swiss-Prot;Acc:Q9SU34]
PR1	2	AT2G14610	complement(6241640..6242541)	558.32	4.37	20.7	0	0	0	722.49	4.67	25.47	0	0	0	25.94	-0.92	-1.89	0.03	0.14	1	Defense	Pathogenesis-related protein 1 [Source:UniProtKB/Swiss-Prot;Acc:P33154]
gene:AT4G16355	4	AT4G16355	9244066..9244654	1.09	4.27	19.28	1.15e-06	1.66e-05	0.03	1.19	4.31	19.89	8.59e-07	1.26e-05	0.02	0.08	0.7	1.63	0.51	0.76	1	Defense	other RNA [Source:TAIR;Acc:AT4G16355]
EARLI1	4	AT4G12480	complement(7406065..7406994)	575.59	3.91	15.06	0	0	0	843.31	4.39	21.03	0	0	0	37.13	-0.77	-1.7	0.05	0.19	1	Defense	PEARLI 1 [Source:UniProtKB/TrEMBL;Acc:A0A178V1J0]
IAN7	1	AT1G33950	complement(12332834..12340409)	4	3.57	11.89	0	0	0	4.43	3.65	12.58	0	0	0	0.32	-0.09	-1.06	0.85	0.99	1	Defense	Immune-associated nucleotide-binding protein 7 [Source:UniProtKB/Swiss-Prot;Acc:Q9C8V2]
NHL10	2	AT2G35980	15110492..15111539	23.73	3.41	10.6	3.48e-13	1.84e-11	8.81e-09	25.66	3.46	11.02	1.41e-13	8.81e-12	3.58e-09	2.14	-2.05	-4.15	5.02e-05	0.000992	1	Defense	NDR1/HIN1-like protein 10 [Source:UniProtKB/Swiss-Prot;Acc:Q9SJ52]
NIMIN-2	3	AT3G25882	complement(9470357..9471039)	57.75	3.36	10.3	0	0	0	53.8	3.2	9.16	0	0	0	8.84	0.77	1.71	0.01	0.07	1	Defense	NIMIN-2 [Source:UniProtKB/TrEMBL;Acc:A0A178VAB1]
gene:AT5G44585	5	AT5G44585	17984527..17986431	7.1	3.28	9.72	1e-13	5.8e-12	2.54e-09	3.93	2.36	5.15	9.3e-08	1.75e-06	0.00236	0.7	-1.92	-3.79	0.000206	0.00312	1	Defense	unknown protein; FUNCTIONS IN: molecular_function unknown; INVOLVED IN: biological_process unknown; LOCATED IN: endomembrane system; Ha. [Source:TAIR;Acc:AT5G44585]
AZI1	4	AT4G12470	complement(7401087..7401951)	618.83	3.01	8.04	2.39e-07	4.04e-06	0.00606	756.41	3.23	9.39	2.85e-08	6.15e-07	0.000721	74.99	-1.83	-3.55	0.00174	0.02	1	Defense	pEARLI1-like lipid transfer protein 1 [Source:UniProtKB/Swiss-Prot;Acc:Q9SU35]
NIMIN-1	1	AT1G02450	complement(497917..498539)	31.36	2.82	7.06	0	0	0	31.68	2.77	6.8	0	0	0	5.4	0.4	1.32	0.11	0.34	1	Defense	NIMIN1 [Source:UniProtKB/TrEMBL;Acc:A0A178WC43]
DIR11	1	AT1G22900	complement(8103612..8104605)	9.37	2.79	6.9	0	0	0	13	3.19	9.15	0	0	0	1.4	0.16	1.12	0.63	0.86	1	Defense	Dirigent protein 11 [Source:UniProtKB/Swiss-Prot;Acc:Q67YM6]
PDF1.4	1	AT1G19610	complement(6781483..6782216)	60.23	2.65	6.28	2.69e-10	8.75e-09	6.8e-06	58.25	2.54	5.8	1.49e-09	4.3e-08	3.78e-05	9.3	-1.37	-2.59	0.00142	0.01	1	Defense	Defensin-like protein 19 [Source:UniProtKB/Swiss-Prot;Acc:P82787]
gene:AT1G65500	1	AT1G65500	24357749..24358732	54.53	2.57	5.95	0	0	0	53.04	2.46	5.51	0	0	0	8.87	-0.62	-1.53	0.00861	0.06	1	Defense	F5I14.4 protein [Source:UniProtKB/TrEMBL;Acc:O04468]
ATTI1	2	AT2G43510	18066960..18067860	101.53	2.51	5.71	0	0	0	126.23	2.76	6.77	0	0	0	17.18	-0.57	-1.49	0.02	0.09	1	Defense	TI1 [Source:UniProtKB/TrEMBL;Acc:A0A178VRC4]
LLP	5	AT5G03350	complement(815610..816670)	1.400.80	2.45	5.47	1.52e-13	8.51e-12	3.86e-09	1.488.58	2.47	5.54	1.01e-13	6.39e-12	2.56e-09	505.78	1.1	2.14	0.00096	0.01	1	Defense	Lectin-like protein [Source:UniProtKB/Swiss-Prot;Acc:Q9LZF5]
DMR6	5	AT5G24530	8378759..8383401	234.51	2.15	4.44	0	0	0	244.16	2.14	4.4	0	0	0	67.4	0.46	1.38	0.05	0.19	1	Defense	Protein DOWNY MILDEW RESISTANCE 6 [Source:UniProtKB/Swiss-Prot;Acc:Q9FLV0]
CDC48D	3	AT3G53230	19723350..19727128	9.79	2.01	4.03	0	0	0	11.94	2.23	4.7	0	0	0	2.42	0.12	1.08	0.56	0.81	1	Defense	Cell division control protein 48 homolog D [Source:UniProtKB/Swiss-Prot;Acc:Q9SCN8]
BAP2	2	AT2G45760	complement(18846944..18847835)	3.51	1.87	3.64	6.67e-10	2e-08	1.69e-05	3.87	1.93	3.82	1.42e-10	5.05e-09	3.59e-06	0.93	-0.27	-1.2	0.43	0.74	1	Defense	BON1-associated protein 2 [Source:UniProtKB/Swiss-Prot;Acc:Q58FX0]
KTI2	1	AT1G17860	6149178..6150038	28.12	1.71	3.28	9.5e-07	1.39e-05	0.02	33.04	1.88	3.69	7.06e-08	1.37e-06	0.00179	8.24	-0.67	-1.59	0.06	0.23	1	Defense	Kunitz trypsin inhibitor 2 [Source:UniProtKB/Swiss-Prot;Acc:Q9LMU2]
gene:AT3G07195	3	AT3G07195	2288732..2290515	24.6	1.63	3.08	1.15e-13	6.56e-12	2.9e-09	25.55	1.61	3.05	1.95e-13	1.18e-11	4.95e-09	9.46	0.36	1.28	0.11	0.33	1	Defense	RPM1-interacting protein 4 (RIN4) family protein [Source:UniProtKB/TrEMBL;Acc:A0A1I9LSZ8]
BAP1	3	AT3G61190	complement(22650159..22651636)	8.57	1.51	2.84	4.51e-07	7.11e-06	0.01	16.63	2.39	5.26	8.88e-16	7.4e-14	2.25e-11	2.91	-1.3	-2.47	3.79e-05	0.000794	0.96	Defense	BON1-associated protein 1 [Source:UniProtKB/Swiss-Prot;Acc:Q941L2]
DIR21	1	AT1G65870	24503315..24504390	10.96	1.46	2.75	1.7e-09	4.71e-08	4.3e-05	9.76	1.22	2.32	5.15e-07	7.94e-06	0.01	5.83	0.66	1.58	0.00692	0.05	1	Defense	Dirigent protein 21 [Source:UniProtKB/Swiss-Prot;Acc:Q9SS03]
gene:AT5G48657	5	AT5G48657	complement(19733882..19735726)	20.29	1.45	2.73	4.15e-09	1.05e-07	0.000105	24.78	1.67	3.18	1.23e-11	5.51e-10	3.11e-07	7.18	-0.74	-1.67	0.00319	0.03	1	Defense	defense protein-related [Source:TAIR;Acc:AT5G48657]
LOL2	4	AT4G21610	11488976..11490423	5.18	1.43	2.69	1.12e-08	2.6e-07	0.000284	5.22	1.37	2.58	4.52e-08	9.19e-07	0.00114	2.56	0.52	1.44	0.04	0.18	1	Defense	Protein LOL2 [Source:UniProtKB/Swiss-Prot;Acc:O65426]
BIK1	2	AT2G39660	16531527..16533986	11.88	1.34	2.53	3.06e-08	6.4e-07	0.000775	12.43	1.34	2.53	3.04e-08	6.51e-07	0.000769	4.52	-0.69	-1.61	0.00551	0.04	1	Defense	BIK1 [Source:UniProtKB/TrEMBL;Acc:A0A178VYW0]
NOP5-2	3	AT3G05060	complement(1412867..1416056)	22.48	1.27	2.42	2.49e-11	9.78e-10	6.3e-07	24.38	1.32	2.5	4.48e-12	2.2e-10	1.13e-07	15.7	0.87	1.83	5.56e-06	0.000164	0.14	Defense	Probable nucleolar protein 5-2 [Source:UniProtKB/Swiss-Prot;Acc:Q9MAB3]
EDR4	5	AT5G05190	1541218..1544137	15.22	1.26	2.4	2.62e-14	1.68e-12	6.64e-10	22.38	1.75	3.36	0	0	0	6.11	0.02	1.01	0.91	0.99	1	Defense	Protein ENHANCED DISEASE RESISTANCE 4 [Source:UniProtKB/Swiss-Prot;Acc:Q9FHK4]
SARD1	1	AT1G73805	complement(27744790..27749248)	30.27	1.19	2.28	5.79e-09	1.43e-07	0.000147	40.03	1.52	2.87	8.34e-14	5.4e-12	2.11e-09	12.81	-0.17	-1.13	0.41	0.72	1	Defense	Protein SAR DEFICIENT 1 [Source:UniProtKB/Swiss-Prot;Acc:Q9C9T2]
LYM2	2	AT2G17120	7458930..7460819	109.04	1.09	2.13	1.02e-08	2.38e-07	0.000257	126.68	1.24	2.35	8.3e-11	3.11e-09	2.1e-06	52.5	0.15	1.11	0.44	0.75	1	Defense	LysM domain-containing GPI-anchored protein 2 [Source:UniProtKB/Swiss-Prot;Acc:O23006]
IAN9	1	AT1G33970	complement(12349304..12351318)	31.64	-1.29	-2.45	1.11e-11	4.59e-10	2.82e-07	31.64	-1.06	-2.09	2.21e-08	4.92e-07	0.00056	31.64	-0.74	-1.68	8.87e-05	0.00159	1	Defense	Immune-associated nucleotide-binding protein 9 [Source:UniProtKB/Swiss-Prot;Acc:F4HT21]
gene:AT1G75800	1	AT1G75800	28458691..28460961	51.32	-1.5	-2.83	0	0	0	51.32	-1.28	-2.43	2.98e-14	2e-12	7.54e-10	51.32	-0.33	-1.26	0.05	0.2	1	Defense	At1g75800/T4O12_2 [Source:UniProtKB/TrEMBL;Acc:Q9LQT4]
gene:AT1G20030	1	AT1G20030	6945425..6947344	3.46	-2.47	-5.55	0	0	0	3.46	-1.93	-3.81	1.51e-13	9.35e-12	3.81e-09	3.46	-1.19	-2.28	2.93e-06	9.92e-05	0.07	Defense	Pathogenesis-related thaumatin superfamily protein [Source:UniProtKB/TrEMBL;Acc:Q9LNT0]
DRMH1	2	AT2G33830	complement(14308754..14310608)	25.35	-2.95	-7.73	1.85e-07	3.2e-06	0.00469	25.35	-2.9	-7.47	2.87e-07	4.72e-06	0.00727	25.35	-2.5	-5.66	9.58e-06	0.000254	0.24	Defense	DRM2 [Source:UniProtKB/TrEMBL;Acc:A0A178VR62]
MLO12	2	AT2G39200	complement(16356041..16359943)	105.69	5.01	32.26	0	0	0	120.89	5.14	35.31	0	0	0	3.17	-1.86	-3.64	1.19e-05	0.000302	0.3	Disease resistance protein	MLO-like protein [Source:UniProtKB/TrEMBL;Acc:A0A178VNS1]
gene:AT4G11170	4	AT4G11170	6811103..6817339	3.17	3.73	13.26	0	0	0	2.59	3.37	10.37	1.11e-16	1.04e-14	2.81e-12	0.23	-1.18	-2.27	0.01	0.07	1	Disease resistance protein	Putative disease resistance protein At4g11170 [Source:UniProtKB/Swiss-Prot;Acc:O82500]
gene:AT1G65850	1	AT1G65850	24494678..24498826	0.22	2.82	7.05	1.34e-06	1.9e-05	0.03	0.34	3.38	10.44	4.09e-09	1.08e-07	0.000104	0.03	-1.34	-2.54	0.13	0.37	1	Disease resistance protein	Disease resistance protein (TIR-NBS-LRR class) family [Source:UniProtKB/TrEMBL;Acc:F4IBL4]
gene:AT5G38350	5	AT5G38350	15328569..15331528	0.47	2.4	5.26	7.3e-07	1.1e-05	0.02	0.56	2.59	6	7.65e-08	1.47e-06	0.00194	0.08	-0.89	-1.85	0.15	0.41	1	Disease resistance protein	Disease resistance protein (NBS-LRR class) family [Source:UniProtKB/TrEMBL;Acc:Q9FF28]
gene:AT5G44910	5	AT5G44910	18137349..18138757	2.65	2.27	4.81	3.89e-09	9.92e-08	9.85e-05	2.62	2.18	4.55	1.38e-08	3.24e-07	0.000351	0.53	0.08	1.05	0.85	0.99	1	Disease resistance protein	Similarity to disease resistance protein [Source:UniProtKB/TrEMBL;Acc:Q9FLA7]
LRK10L-2.3	5	AT5G38250	complement(15280467..15282769)	5.13	2.12	4.33	3.31e-13	1.76e-11	8.38e-09	6.03	2.28	4.85	4.11e-15	3.12e-13	1.04e-10	1.14	-0.81	-1.75	0.00951	0.06	1	Disease resistance protein	LEAF RUST 10 DISEASE-RESISTANCE LOCUS RECEPTOR-LIKE PROTEIN KINASE-like 2.3 [Source:UniProtKB/Swiss-Prot;Acc:F4KA51]
HR4	3	AT3G50480	18733021..18734420	496.66	2.02	4.05	0	0	0	497.73	1.95	3.87	0	0	0	118.29	-0.47	-1.39	0.04	0.16	1	Disease resistance protein	RPW8-like protein 4 [Source:UniProtKB/Swiss-Prot;Acc:Q9SCS6]
gene:AT1G57630	1	AT1G57630	21345445..21346157	24.03	1.96	3.9	8.68e-12	3.67e-10	2.2e-07	22.51	1.8	3.49	3.55e-10	1.15e-08	8.98e-06	5.93	-0.81	-1.75	0.00702	0.05	1	Disease resistance protein	Disease resistance protein RPP1-WsB, putative [Source:UniProtKB/TrEMBL;Acc:Q9FVT9]
gene:AT5G45000	5	AT5G45000	18165336..18167533	11.38	1.6	3.03	6.72e-12	2.88e-10	1.7e-07	12.66	1.68	3.22	4.72e-13	2.71e-11	1.19e-08	4	0.2	1.15	0.4	0.71	1	Disease resistance protein	Disease resistance protein (TIR-NBS-LRR class) family [Source:UniProtKB/TrEMBL;Acc:Q56XU3]
gene:AT1G50180	1	AT1G50180	18583964..18587136	3.94	1.43	2.7	1.89e-15	1.45e-13	4.78e-11	4.86	1.67	3.17	0	0	0	1.85	0.46	1.37	0.01	0.08	1	Disease resistance protein	Putative disease resistance protein At1g50180 [Source:UniProtKB/Swiss-Prot;Acc:Q9SX38]
LRK10L-2.4	1	AT1G66920	complement(24965134..24967586)	22.64	1.22	2.33	4.23e-09	1.06e-07	0.000107	25.93	1.34	2.54	9.33e-11	3.46e-09	2.36e-06	9.41	-0.72	-1.65	0.000642	0.00771	1	Disease resistance protein	LEAF RUST 10 DISEASE-RESISTANCE LOCUS RECEPTOR-LIKE PROTEIN KINASE-like 2.4 [Source:UniProtKB/Swiss-Prot;Acc:F4HQ22]
gene:AT1G12290	1	AT1G12290	complement(4177917..4182593)	2.86	1.04	2.05	6.29e-08	1.23e-06	0.00159	3.61	1.3	2.46	9.5e-12	4.37e-10	2.41e-07	1.34	-0.86	-1.81	2.93e-05	0.000641	0.74	Disease resistance protein	Probable disease resistance protein At1g12290 [Source:UniProtKB/Swiss-Prot;Acc:P60839]
gene:AT3G59670	3	AT3G59670	22039476..22042726	9.07	1.47	2.77	4.45e-11	1.69e-09	1.13e-06	8.48	1.3	2.47	5.29e-09	1.36e-07	0.000134	6.11	1.01	2.02	6.2e-06	0.000177	0.16	Elongation factor	Elongation factor [Source:UniProtKB/TrEMBL;Acc:Q56XZ5]
gene:AT5G48430	5	AT5G48430	complement(19627634..19629167)	6.97	9.61	781.04	4.07e-12	1.78e-10	1.03e-07	3.39	8.51	364.24	8.38e-10	2.55e-08	2.12e-05	0.00625	-1.83	-3.55	0.5	0.76	1	Enzyme	At5g48430 [Source:UniProtKB/TrEMBL;Acc:Q9LV70]
PER69	5	AT5G64100	complement(25650567..25652247)	4.61	8.92	484.92	1.11e-10	3.91e-09	2.82e-06	3.8	8.58	382.55	5.56e-10	1.74e-08	1.41e-05	0.01	0.84	1.79	0.61	0.85	1	Enzyme	Peroxidase [Source:UniProtKB/TrEMBL;Acc:A0A178U798]
SCPL14	3	AT3G12230	complement(3899364..3901879)	0.85	6.42	85.38	9.4e-07	1.38e-05	0.02	1.14	6.78	109.97	2.11e-07	3.62e-06	0.00535	0.02	1.33	2.52	0.38	0.7	1	Enzyme	Serine carboxypeptidase-like 14 [Source:UniProtKB/Swiss-Prot;Acc:Q9C7D3]
PER62	5	AT5G39580	complement(15847065..15849141)	14.99	6.16	71.48	0	0	0	14.62	6.07	66.97	0	0	0	0.2	-1.84	-3.59	0.02	0.1	1	Enzyme	Peroxidase 62 [Source:UniProtKB/Swiss-Prot;Acc:Q9FKA4]
gene:AT2G43620	2	AT2G43620	complement(18093694..18095093)	303.17	5.33	40.25	0	0	0	422.31	5.74	53.41	0	0	0	7.47	0.11	1.08	0.68	0.89	1	Enzyme	Endochitinase At2g43620 [Source:UniProtKB/Swiss-Prot;Acc:O22841]
PER37	4	AT4G08770	complement(5598037..5600398)	1.97	5.22	37.3	8.58e-14	5.03e-12	2.17e-09	1.13	4.36	20.56	5.65e-10	1.76e-08	1.43e-05	0.05	0.03	1.02	0.97	0.99	1	Enzyme	Peroxidase 37 [Source:UniProtKB/Swiss-Prot;Acc:Q9LDN9]
gene:AT3G51360	3	AT3G51360	complement(19064203..19066734)	1.2	5.16	35.67	0	0	0	1.33	5.23	37.57	0	0	0	0.03	-2.39	-5.25	0.08	0.28	1	Enzyme	Eukaryotic aspartyl protease family protein [Source:UniProtKB/TrEMBL;Acc:A0A1I9LQZ6]
DXPS1	3	AT3G21500	complement(7573560..7576721)	0.46	5.08	33.81	2.04e-07	3.5e-06	0.00518	0.74	5.67	50.91	5.94e-09	1.52e-07	0.000151	0.01	-3.13	-8.76	0.22	0.51	1	Enzyme	1-deoxy-D-xylulose 5-phosphate synthase 1 [Source:UniProtKB/TrEMBL;Acc:A0A1I9LTC7]
IP5P8	2	AT2G37440	15718044..15722152	1.09	5.07	33.53	0	0	0	1.47	5.42	42.86	0	0	0	0.06	0.91	1.87	0.19	0.47	1	Enzyme	Type I inositol polyphosphate 5-phosphatase 8 [Source:UniProtKB/Swiss-Prot;Acc:Q0WT19]
UGT76B1	3	AT3G11340	3556554..3558361	53.34	5	32.08	0	0	0	64.99	5.22	37.37	0	0	0	1.59	-0.13	-1.1	0.7	0.9	1	Enzyme	UDP-glycosyltransferase 76B1 [Source:UniProtKB/Swiss-Prot;Acc:Q9C768]
PER71	5	AT5G64120	complement(25659257..25661007)	555.46	4.89	29.55	0	0	0	601	4.93	30.51	0	0	0	18.25	-1.45	-2.73	0.00014	0.0023	1	Enzyme	Peroxidase [Source:UniProtKB/TrEMBL;Acc:A0A178UAR8]
GCS2	1	AT1G24320	complement(8626315..8631027)	0.68	4.79	27.69	3.71e-13	1.94e-11	9.39e-09	1.21	5.56	47.04	0	0	0	0.02	-0.51	-1.43	0.59	0.83	1	Enzyme	Alpha-glucosidase 2 [Source:UniProtKB/Swiss-Prot;Acc:Q84M89]
PER49	4	AT4G36430	complement(17204385..17206033)	11.91	4.71	26.18	0	0	0	15.67	5.05	33.03	0	0	0	0.43	-0.17	-1.13	0.68	0.89	1	Enzyme	Peroxidase 49 [Source:UniProtKB/Swiss-Prot;Acc:O23237]
PRXIIC	1	AT1G65970	complement(24557372..24558322)	6.44	4.68	25.65	0	0	0	8	4.93	30.58	0	0	0	0.23	-0.24	-1.18	0.72	0.91	1	Enzyme	TPX2 [Source:UniProtKB/TrEMBL;Acc:A0A178WKG0]
BIA1	4	AT4G15400	complement(8811917..8813593)	1.97	4.63	24.79	0	0	0	2.02	4.6	24.32	1.11e-16	1.04e-14	2.81e-12	0.07	-3.25	-9.51	0.02	0.09	1	Enzyme	BAHD acyltransferase BIA1 [Source:UniProtKB/Swiss-Prot;Acc:O23393]
KOR2	1	AT1G65610	complement(24391672..24395503)	8.66	4.34	20.29	0	0	0	9.73	4.45	21.88	0	0	0	0.41	-0.00049	-1	1	1	1	Enzyme	Endoglucanase 7 [Source:UniProtKB/Swiss-Prot;Acc:O04478]
XTH10	2	AT2G14620	6244772..6246279	3.54	4.29	19.58	0	0	0	5.31	4.82	28.22	0	0	0	0.19	0.25	1.19	0.64	0.86	1	Enzyme	Probable xyloglucan endotransglucosylase/hydrolase protein 10 [Source:UniProtKB/Swiss-Prot;Acc:Q9ZVK1]
ARD	2	AT2G26400	complement(11231770..11233388)	37.55	4.21	18.5	0	0	0	61.42	4.85	28.93	0	0	0	1.94	-0.83	-1.78	0.01	0.07	1	Enzyme	acireductone dioxygenase 3 [Source:TAIR;Acc:AT2G26400]
gene:AT3G47050	3	AT3G47050	complement(17327935..17330889)	5.15	4.21	18.48	0	0	0	6.5	4.47	22.16	0	0	0	0.27	-0.07	-1.05	0.82	0.98	1	Enzyme	Beta-D-glucan exohydrolase-like protein [Source:UniProtKB/TrEMBL;Acc:Q9SD68]
FMO1	1	AT1G19250	complement(6650476..6653195)	4.68	4.14	17.58	1.3e-12	6.17e-11	3.29e-08	3.62	3.71	13.09	2.03e-10	7.03e-09	5.14e-06	0.25	-0.41	-1.33	0.51	0.77	1	Enzyme	Probable flavin-containing monooxygenase 1 [Source:UniProtKB/Swiss-Prot;Acc:Q9LMA1]
gene:AT2G39410	2	AT2G39410	16455569..16458363	1.13	4.11	17.21	2.76e-12	1.23e-10	6.99e-08	1	3.86	14.48	5.86e-11	2.26e-09	1.48e-06	0.06	-2.74	-6.67	0.04	0.18	1	Enzyme	Alpha/beta-Hydrolases superfamily protein [Source:UniProtKB/TrEMBL;Acc:O80628]
gene:AT4G05540	4	AT4G05540	complement(2818521..2821065)	2.19	4.07	16.82	0	0	0	2.32	4.08	16.97	0	0	0	0.12	-0.48	-1.39	0.32	0.63	1	Enzyme	P-loop containing nucleoside triphosphate hydrolases superfamily protein [Source:UniProtKB/TrEMBL;Acc:F4JGH5]
UGT73D1	3	AT3G53150	complement(19697607..19699392)	4.15	3.94	15.3	0	0	0	4.92	4.12	17.37	0	0	0	0.26	-0.42	-1.34	0.34	0.65	1	Enzyme	UDP-glucosyl transferase 73D1 [Source:TAIR;Acc:AT3G53150]
2MMP	1	AT1G70170	26423874..26425356	1.37	3.91	15.03	7.15e-11	2.6e-09	1.81e-06	1.56	4.04	16.48	1.47e-11	6.51e-10	3.73e-07	0.08	-1.05	-2.07	0.2	0.49	1	Enzyme	Metalloendoproteinase 2-MMP [Source:UniProtKB/Swiss-Prot;Acc:O04529]
gene:AT5G24230	5	AT5G24230	8228829..8230964	4.43	3.83	14.23	0	0	0	4.34	3.74	13.32	0	0	0	0.3	-0.77	-1.7	0.09	0.29	1	Enzyme	At5g24230 [Source:UniProtKB/TrEMBL;Acc:Q8GW37]
PER4	1	AT1G14540	complement(4974021..4975705)	3.73	3.82	14.08	3.62e-08	7.41e-07	0.000917	3.45	3.65	12.52	1.42e-07	2.53e-06	0.0036	0.25	-1.4	-2.63	0.08	0.28	1	Enzyme	Peroxidase [Source:UniProtKB/TrEMBL;Acc:A0A178WND9]
CAD8	4	AT4G37990	17855637..17857878	7.63	3.74	13.4	0	0	0	9.23	3.95	15.49	0	0	0	0.55	-0.48	-1.4	0.29	0.6	1	Enzyme	Cinnamyl alcohol dehydrogenase 8 [Source:UniProtKB/Swiss-Prot;Acc:Q02972]
UGT76E4	3	AT3G46690	complement(17197443..17199363)	4.55	3.61	12.19	7.77e-16	6.33e-14	1.97e-11	5.2	3.74	13.33	1.11e-16	1.04e-14	2.81e-12	0.36	-2.23	-4.69	0.000142	0.00231	1	Enzyme	Glycosyltransferase (Fragment) [Source:UniProtKB/TrEMBL;Acc:W8Q337]
gene:AT1G65240	1	AT1G65240	complement(24230867..24233523)	1.43	3.51	11.37	1.56e-13	8.72e-12	3.96e-09	1.43	3.44	10.84	4.66e-13	2.68e-11	1.18e-08	0.12	0.09	1.07	0.87	0.99	1	Enzyme	Aspartic proteinase-like protein 2 [Source:UniProtKB/Swiss-Prot;Acc:Q9S9K4]
GSTU8	3	AT3G09270	complement(2848183..2849686)	4.95	3.49	11.27	0	0	0	6.49	3.83	14.18	0	0	0	0.42	-0.05	-1.04	0.9	0.99	1	Enzyme	Glutathione S-transferase U8 [Source:UniProtKB/Swiss-Prot;Acc:Q9SR36]
gene:AT4G12735	4	AT4G12735	complement(7493716..7494234)	3.36	3.42	10.71	6.87e-12	2.93e-10	1.74e-07	2.98	3.18	9.05	2.1e-10	7.21e-09	5.32e-06	0.3	-0.77	-1.71	0.25	0.56	1	Enzyme	At4g12735 [Source:UniProtKB/TrEMBL;Acc:Q8LCC1]
EP3	3	AT3G54420	20145905..20148266	19.68	3.4	10.54	0	0	0	17.16	3.13	8.78	0	0	0	2.03	0.24	1.18	0.3	0.61	1	Enzyme	EP3 [Source:UniProtKB/TrEMBL;Acc:A0A178VE44]
UGT76E3	3	AT3G46700	complement(17200167..17202074)	1.39	3.34	10.14	1.58e-10	5.39e-09	4e-06	2.59	4.16	17.93	9.99e-16	8.19e-14	2.53e-11	0.15	0.24	1.18	0.68	0.89	1	Enzyme	Glycosyltransferase (Fragment) [Source:UniProtKB/TrEMBL;Acc:W8Q6Q0]
gene:AT1G44130	1	AT1G44130	complement(16787508..16789436)	4.99	3.26	9.58	0	0	0	4.69	3.11	8.61	5.55e-16	4.8e-14	1.41e-11	0.5	-0.69	-1.61	0.12	0.35	1	Enzyme	Eukaryotic aspartyl protease family protein [Source:UniProtKB/TrEMBL;Acc:Q9C6Y5]
CYP76C2	2	AT2G45570	complement(18779321..18781973)	1.26	3.14	8.83	2.77e-09	7.31e-08	7.03e-05	1.52	3.36	10.24	1.97e-10	6.84e-09	4.98e-06	0.14	0.12	1.08	0.84	0.99	1	Enzyme	Cytochrome P450 76C2 [Source:UniProtKB/Swiss-Prot;Acc:O64637]
gene:AT4G01700	4	AT4G01700	complement(732313..733510)	173.7	3.12	8.68	0	0	0	169.92	3.02	8.1	0	0	0	19.26	-0.05	-1.04	0.78	0.95	1	Enzyme	At4g01700 [Source:UniProtKB/TrEMBL;Acc:Q9ZSI6]
PLL2	5	AT5G02400	513296..516075	2.21	3.11	8.61	0	0	0	2.88	3.42	10.72	0	0	0	0.41	0.81	1.75	0.02	0.12	1	Enzyme	Probable protein phosphatase 2C 66 [Source:UniProtKB/Swiss-Prot;Acc:Q9LZ86]
CYP71A12	2	AT2G30750	complement(13099486..13101371)	6.05	3.09	8.53	1.67e-09	4.65e-08	4.24e-05	4.41	2.58	5.96	5.39e-07	8.28e-06	0.01	0.68	-0.93	-1.91	0.09	0.29	1	Enzyme	Cytochrome P450 71A12 [Source:UniProtKB/Swiss-Prot;Acc:O49340]
SDR3B	2	AT2G47140	complement(19350672..19352088)	1.26	3.09	8.52	2.78e-10	9.02e-09	7.05e-06	1.02	2.71	6.57	3.73e-08	7.75e-07	0.000945	0.19	0.48	1.39	0.4	0.71	1	Enzyme	Short-chain dehydrogenase reductase 3b [Source:UniProtKB/Swiss-Prot;Acc:Q94K41]
ALD1	2	AT2G13810	5768417..5772266	7.31	3.06	8.35	1.89e-15	1.45e-13	4.78e-11	6.99	2.94	7.65	2.6e-14	1.77e-12	6.58e-10	0.83	-1.3	-2.47	0.00243	0.02	1	Enzyme	EDTS5 [Source:UniProtKB/TrEMBL;Acc:A0A178VQ02]
GAD1	5	AT5G17330	5710910..5715075	6.86	3.05	8.29	0	0	0	6.5	2.91	7.53	0	0	0	0.79	-0.99	-1.99	0.00508	0.04	1	Enzyme	Glutamate decarboxylase 1 [Source:UniProtKB/Swiss-Prot;Acc:Q42521]
CWINV1	3	AT3G13790	complement(4532762..4535914)	91.95	2.95	7.75	0	0	0	105.4	3.09	8.49	0	0	0	11.44	-0.48	-1.39	0.13	0.38	1	Enzyme	Beta-fructofuranosidase, insoluble isoenzyme CWINV1 [Source:UniProtKB/Swiss-Prot;Acc:Q43866]
gene:AT3G49340	3	AT3G49340	complement(18293173..18294621)	55.32	2.85	7.23	5.06e-10	1.57e-08	1.28e-05	80.08	3.31	9.9	5.88e-13	3.32e-11	1.49e-08	7.46	-1.31	-2.48	0.00485	0.04	1	Enzyme	Cysteine protease-like protein [Source:UniProtKB/TrEMBL;Acc:Q9SG15]
gene:AT5G19110	5	AT5G19110	complement(6411443..6413311)	0.44	2.82	7.08	1.34e-06	1.9e-05	0.03	0.89	3.74	13.39	6.53e-11	2.5e-09	1.65e-06	0.16	1.48	2.78	0.02	0.1	1	Enzyme	Eukaryotic aspartyl protease family protein [Source:TAIR;Acc:AT5G19110]
PI4KG3	5	AT5G24240	complement(8230916..8234150)	0.36	2.71	6.54	2.56e-07	4.28e-06	0.00649	0.44	2.93	7.63	1.94e-08	4.39e-07	0.00049	0.06	0.32	1.25	0.6	0.84	1	Enzyme	Phosphatidylinositol 4-kinase gamma 3 [Source:UniProtKB/Swiss-Prot;Acc:Q9FNF8]
gene:AT5G55050	5	AT5G55050	22337626..22340389	39.92	2.69	6.44	0	0	0	46.86	2.85	7.21	0	0	0	8.35	0.55	1.46	0.01	0.08	1	Enzyme	GDSL esterase/lipase At5g55050 [Source:UniProtKB/Swiss-Prot;Acc:Q9FIA1]
XTH23	4	AT4G25810	13128394..13129927	4.28	2.69	6.43	1.77e-07	3.09e-06	0.00448	4.78	2.79	6.9	5.88e-08	1.16e-06	0.00149	0.81	0.4	1.32	0.45	0.75	1	Enzyme	Probable xyloglucan endotransglucosylase/hydrolase protein 23 [Source:UniProtKB/Swiss-Prot;Acc:Q38910]
AMC8	1	AT1G16420	complement(5612150..5614020)	3.9	2.68	6.39	0	0	0	3.31	2.37	5.17	7.44e-15	5.45e-13	1.88e-10	0.59	-0.00367	-1	0.99	0.99	1	Enzyme	Metacaspase-8 [Source:UniProtKB/Swiss-Prot;Acc:Q9SA41]
CXE17	5	AT5G16080	complement(5252251..5253790)	1.18	2.67	6.38	1.33e-08	3.02e-07	0.000336	1.64	3.09	8.5	4e-11	1.6e-09	1.01e-06	0.19	0.17	1.12	0.75	0.93	1	Enzyme	Probable carboxylesterase 17 [Source:UniProtKB/Swiss-Prot;Acc:Q9LFR7]
CYP82G1	3	AT3G25180	complement(9167138..9169301)	6.55	2.65	6.3	0	0	0	12.8	3.54	11.67	0	0	0	1.01	-0.3	-1.23	0.35	0.66	1	Enzyme	Cytochrome P450 82G1 [Source:UniProtKB/Swiss-Prot;Acc:Q9LSF8]
SHM5	4	AT4G13890	complement(8031972..8033731)	3.26	2.65	6.28	3.33e-16	2.89e-14	8.44e-12	3.79	2.8	6.97	0	0	0	0.5	-0.98	-1.97	0.01	0.07	1	Enzyme	Serine hydroxymethyltransferase 5 [Source:UniProtKB/Swiss-Prot;Acc:Q9SVM4]
gene:AT3G27400	3	AT3G27400	10140200..10143249	40.05	2.64	6.24	0	0	0	65.87	3.27	9.66	0	0	0	6.27	-0.39	-1.31	0.16	0.43	1	Enzyme	Pectate lyase [Source:UniProtKB/TrEMBL;Acc:A0A1I9LNU6]
AIG1	1	AT1G33960	12346138..12348733	80.44	2.63	6.18	0	0	0	113.41	3.06	8.34	0	0	0	12.51	-0.77	-1.7	0.00192	0.02	1	Enzyme	P-loop containing nucleoside triphosphate hydrolases superfamily protein [Source:TAIR;Acc:AT1G33960]
gene:AT3G59850	3	AT3G59850	complement(22109103..22111732)	0.78	2.6	6.07	4.61e-07	7.24e-06	0.01	0.98	2.86	7.25	2.6e-08	5.69e-07	0.000658	0.12	-0.12	-1.09	0.84	0.99	1	Enzyme	Pectin lyase-like superfamily protein [Source:UniProtKB/TrEMBL;Acc:A0A1I9LP65]
gene:AT3G15357	3	AT3G15357	5187082..5187789	1.21	2.59	6.01	1.61e-06	2.24e-05	0.04	1.66	2.97	7.83	2.66e-08	5.81e-07	0.000673	0.45	1.28	2.43	0.03	0.13	1	Enzyme	At3g15357 [Source:UniProtKB/TrEMBL;Acc:Q8LDR8]
PER58	5	AT5G19880	complement(6720384..6722477)	1.54	2.57	5.94	1.7e-09	4.73e-08	4.32e-05	1.99	2.88	7.34	1.2e-11	5.4e-10	3.03e-07	0.25	-2.32	-4.99	0.00102	0.01	1	Enzyme	Peroxidase 58 [Source:UniProtKB/Swiss-Prot;Acc:P59120]
gene:AT5G40510	5	AT5G40510	16228960..16231142	0.47	2.56	5.91	2.98e-07	4.88e-06	0.00754	0.73	3.12	8.71	2.11e-10	7.22e-09	5.34e-06	0.1	0.49	1.4	0.4	0.72	1	Enzyme	Sucrase/ferredoxin-like family protein [Source:TAIR;Acc:AT5G40510]
QCR7-2	5	AT5G25450	8856917..8858476	2.76	2.54	5.82	9.99e-16	8.01e-14	2.53e-11	2.39	2.27	4.81	1.02e-12	5.46e-11	2.57e-08	0.45	0.03	1.02	0.94	0.99	1	Enzyme	Cytochrome b-c1 complex subunit 7 [Source:UniProtKB/TrEMBL;Acc:A0A178UDJ6]
PER52	5	AT5G05340	complement(1578869..1580875)	6.19	2.53	5.76	3.49e-13	1.84e-11	8.84e-09	9.47	3.08	8.46	0	0	0	1.02	-0.12	-1.09	0.73	0.92	1	Enzyme	Peroxidase 52 [Source:UniProtKB/Swiss-Prot;Acc:Q9FLC0]
gene:AT2G43590	2	AT2G43590	complement(18081304..18082776)	7.07	2.5	5.67	3.36e-10	1.07e-08	8.5e-06	4.93	1.92	3.79	1.52e-06	2.1e-05	0.04	1.19	-0.31	-1.24	0.45	0.75	1	Enzyme	Endochitinase At2g43590 [Source:UniProtKB/Swiss-Prot;Acc:O24658]
gene:AT3G51350	3	AT3G51350	complement(19060261..19063538)	3.6	2.45	5.47	1.11e-15	8.79e-14	2.81e-11	4.26	2.63	6.17	0	0	0	0.72	0.24	1.18	0.46	0.75	1	Enzyme	Eukaryotic aspartyl protease family protein [Source:UniProtKB/TrEMBL;Acc:F4J3C0]
GSTU9	5	AT5G62480	complement(25088527..25089626)	3.54	2.4	5.27	3.82e-11	1.47e-09	9.68e-07	2.98	2.09	4.24	1.02e-08	2.48e-07	0.000259	0.64	-1.21	-2.32	0.00637	0.04	1	Enzyme	Glutathione S-transferase U9 [Source:UniProtKB/Swiss-Prot;Acc:Q9FUT0]
gene:AT3G51330	3	AT3G51330	complement(19053272..19056447)	67.34	2.34	5.07	1.19e-13	6.8e-12	3.03e-09	82.17	2.56	5.91	4.44e-16	3.92e-14	1.12e-11	12.79	-0.51	-1.42	0.11	0.34	1	Enzyme	Eukaryotic aspartyl protease family protein [Source:UniProtKB/TrEMBL;Acc:Q84WU7]
gene:AT4G20460	4	AT4G20460	complement(11029736..11032677)	6.26	2.34	5.06	0	0	0	7.86	2.6	6.06	0	0	0	1.19	-0.07	-1.05	0.76	0.94	1	Enzyme	Probable UDP-arabinose 4-epimerase 3 [Source:UniProtKB/Swiss-Prot;Acc:Q9SUN3]
F6'H1	3	AT3G13610	4449259..4450811	1.98	2.33	5.03	1.96e-07	3.37e-06	0.00496	2.57	2.65	6.27	2.95e-09	8.07e-08	7.48e-05	0.37	-2.08	-4.22	0.000441	0.00576	1	Enzyme	Feruloyl CoA ortho-hydroxylase 1 [Source:UniProtKB/Swiss-Prot;Acc:Q9LHN8]
UGT85A1	1	AT1G22400	complement(7903660..7906969)	18.82	2.32	4.98	0	0	0	13.37	1.76	3.39	2.92e-11	1.21e-09	7.39e-07	3.9	0.17	1.12	0.53	0.78	1	Enzyme	UDP-glycosyltransferase 85A1 [Source:UniProtKB/Swiss-Prot;Acc:Q9SK82]
ChiC	4	AT4G19810	complement(10763206..10765795)	0.98	2.31	4.95	7.6e-08	1.46e-06	0.00192	1.25	2.6	6.05	1.17e-09	3.44e-08	2.96e-05	0.19	-1.24	-2.36	0.02	0.12	1	Enzyme	Class V chitinase [Source:UniProtKB/Swiss-Prot;Acc:O81862]
FAR5	3	AT3G44550	16137576..16142270	1.27	2.3	4.94	1.78e-10	6.01e-09	4.51e-06	2.05	2.91	7.52	4.44e-16	3.92e-14	1.12e-11	0.25	-0.09	-1.07	0.82	0.97	1	Enzyme	Probable fatty acyl-CoA reductase 5 [Source:UniProtKB/Swiss-Prot;Acc:Q0WRB0]
RGXT2	4	AT4G01750	756348..758725	22.35	2.3	4.94	0	0	0	20.33	2.1	4.28	0	0	0	5.45	0.38	1.3	0.09	0.3	1	Enzyme	UDP-D-xylose:L-fucose alpha-1,3-D-xylosyltransferase [Source:UniProtKB/Swiss-Prot;Acc:Q9ZSJ0]
CHI	2	AT2G43570	complement(18076166..18077517)	58.08	2.29	4.91	7.77e-16	6.33e-14	1.97e-11	82.14	2.73	6.63	0	0	0	11.4	-1.01	-2.01	0.000489	0.00623	1	Enzyme	CHI [Source:UniProtKB/TrEMBL;Acc:A0A178W3M3]
CWINV6	5	AT5G11920	3839316..3842409	12.16	2.26	4.8	1.01e-13	5.8e-12	2.56e-09	13.73	2.37	5.16	6.66e-15	4.9e-13	1.69e-10	2.45	-1.26	-2.39	7.4e-05	0.00137	1	Enzyme	Beta-fructofuranosidase, insoluble isoenzyme CWINV6 [Source:UniProtKB/Swiss-Prot;Acc:Q8W4S6]
gene:AT5G24200	5	AT5G24200	8202919..8205824	26.74	2.24	4.73	0	0	0	30.18	2.35	5.09	0	0	0	5.45	-0.34	-1.26	0.12	0.35	1	Enzyme	alpha/beta-Hydrolases superfamily protein [Source:TAIR;Acc:AT5G24200]
PER51	4	AT4G37530	17634696..17636401	35.39	2.24	4.73	8.99e-15	6.22e-13	2.28e-10	36.76	2.23	4.7	1.23e-14	8.69e-13	3.12e-10	8.13	0.24	1.18	0.42	0.73	1	Enzyme	Peroxidase 51 [Source:UniProtKB/Swiss-Prot;Acc:Q9SZE7]
SBT3.5	1	AT1G32940	11937183..11941116	18.64	2.16	4.46	0	0	0	21.4	2.29	4.9	0	0	0	4.01	-0.14	-1.1	0.51	0.76	1	Enzyme	Subtilisin-like protease SBT3.5 [Source:UniProtKB/Swiss-Prot;Acc:Q9MAP7]
gene:AT4G33420	4	AT4G33420	16084713..16086388	2.38	2.11	4.32	1.12e-08	2.59e-07	0.000283	2.22	1.94	3.84	1.53e-07	2.7e-06	0.00388	1.59	1.65	3.13	1.02e-05	0.000266	0.26	Enzyme	Peroxidase superfamily protein [Source:TAIR;Acc:AT4G33420]
UGT73B3	4	AT4G34131	complement(16343057..16344818)	2.47	2.09	4.26	7.83e-12	3.32e-10	1.98e-07	3.26	2.43	5.38	1.33e-15	1.08e-13	3.37e-11	0.56	-0.15	-1.11	0.65	0.87	1	Enzyme	UDP-glycosyltransferase 73B3 [Source:UniProtKB/Swiss-Prot;Acc:Q8W491]
gene:AT1G02360	1	AT1G02360	complement(471883..473336)	22.5	2.07	4.19	1.46e-11	5.89e-10	3.69e-07	23.04	2.03	4.09	3.03e-11	1.25e-09	7.68e-07	5.16	-0.24	-1.18	0.44	0.75	1	Enzyme	Chitinase family protein [Source:TAIR;Acc:AT1G02360]
gene:AT3G23510	3	AT3G23510	8427557..8433340	3.53	2.06	4.16	1.52e-09	4.28e-08	3.86e-05	2.95	1.73	3.31	4.24e-07	6.67e-06	0.01	1.4	0.84	1.79	0.02	0.09	1	Enzyme	Cyclopropane-fatty-acyl-phospholipid synthase [Source:UniProtKB/TrEMBL;Acc:Q8GZ28]
gene:AT4G32870	4	AT4G32870	15862117..15862814	25.53	2.03	4.1	0	0	0	25.19	1.95	3.86	0	0	0	6.49	0.17	1.13	0.44	0.75	1	Enzyme	At4g32870 [Source:UniProtKB/TrEMBL;Acc:Q9M073]
gene:AT5G37540	5	AT5G37540	14912659..14914449	16.14	2.03	4.08	0	0	0	18.18	2.13	4.39	0	0	0	3.8	-0.55	-1.46	0.02	0.11	1	Enzyme	AT5g37540/mpa22_p_70 [Source:UniProtKB/TrEMBL;Acc:Q9FGI3]
gene:AT1G74010	1	AT1G74010	complement(27832095..27834207)	6.8	2.02	4.05	2e-15	1.52e-13	5.06e-11	8.54	2.28	4.86	0	0	0	1.61	-0.51	-1.43	0.06	0.23	1	Enzyme	At1g74010 [Source:UniProtKB/TrEMBL;Acc:Q9C9C2]
SSL6	3	AT3G51440	19089026..19090662	27.76	1.99	3.97	0	0	0	36.93	2.33	5.03	0	0	0	6.75	-0.47	-1.39	0.04	0.17	1	Enzyme	Protein STRICTOSIDINE SYNTHASE-LIKE 6 [Source:UniProtKB/Swiss-Prot;Acc:Q9SD05]
gene:AT4G39830	4	AT4G39830	18478890..18481343	9.15	1.98	3.94	0	0	0	14.5	2.58	5.96	0	0	0	2.23	-0.97	-1.97	0.000102	0.00179	1	Enzyme	At4g39830 [Source:UniProtKB/TrEMBL;Acc:O65670]
PAP10_1	2	AT2G16430	complement(7120372..7123079)	92.85	1.95	3.87	0	0	0	124.16	2.3	4.93	0	0	0	30.59	0.46	1.38	0.00888	0.06	1	Enzyme	Purple acid phosphatase [Source:UniProtKB/TrEMBL;Acc:A0A178VZQ7]
SCPL16	3	AT3G12220	complement(3896207..3899019)	10.86	1.94	3.83	1.64e-08	3.67e-07	0.000415	12.51	2.07	4.2	1.55e-09	4.45e-08	3.93e-05	3.13	0.25	1.19	0.48	0.75	1	Enzyme	Serine carboxypeptidase-like 16 [Source:UniProtKB/Swiss-Prot;Acc:Q9C7D4]
RGXT3	1	AT1G56550	complement(21185592..21188369)	5.71	1.94	3.84	4.17e-14	2.59e-12	1.06e-09	6.96	2.16	4.48	0	0	0	1.43	-0.39	-1.31	0.16	0.42	1	Enzyme	UDP-D-xylose:L-fucose alpha-1,3-D-xylosyltransferase 3 [Source:UniProtKB/Swiss-Prot;Acc:Q9FXA7]
AMC2	4	AT4G25110	complement(12887474..12890262)	30.91	1.87	3.66	3.03e-09	7.92e-08	7.69e-05	32.05	1.85	3.62	4.31e-09	1.13e-07	0.000109	8.15	-0.09	-1.06	0.78	0.95	1	Enzyme	Metacaspase-2 [Source:UniProtKB/Swiss-Prot;Acc:Q7XJE5]
NANA	3	AT3G12700	4036945..4039185	6.24	1.86	3.62	1.11e-16	1e-14	2.81e-12	7.41	2.03	4.08	0	0	0	1.82	0.19	1.14	0.42	0.73	1	Enzyme	Aspartic proteinase NANA, chloroplast [Source:UniProtKB/Swiss-Prot;Acc:Q9LTW4]
GSTU6	2	AT2G29440	complement(12619630..12621231)	2.96	1.86	3.63	1.05e-07	1.95e-06	0.00266	3.65	2.08	4.24	2.22e-09	6.21e-08	5.62e-05	0.84	0.15	1.11	0.67	0.89	1	Enzyme	GSTU6 [Source:UniProtKB/TrEMBL;Acc:A0A178VUQ0]
BGLU25	3	AT3G03640	880988..884157	34.51	1.85	3.61	0	0	0	44.25	2.15	4.43	0	0	0	9.91	0.17	1.13	0.41	0.72	1	Enzyme	Probable inactive beta-glucosidase 25 [Source:UniProtKB/Swiss-Prot;Acc:O82772]
CKX4	4	AT4G29740	14566183..14569380	18.93	1.81	3.5	1.2e-12	5.74e-11	3.04e-08	27.33	2.27	4.81	0	0	0	5.24	0.07	1.05	0.79	0.96	1	Enzyme	Cytokinin dehydrogenase 4 [Source:UniProtKB/Swiss-Prot;Acc:Q9FUJ2]
GLN1-1	5	AT5G37600	complement(14933286..14935885)	331.73	1.78	3.43	1.18e-09	3.39e-08	2.99e-05	372.24	1.88	3.67	1.34e-10	4.81e-09	3.4e-06	93.34	-0.98	-1.97	0.000849	0.00965	1	Enzyme	Glutamine synthetase cytosolic isozyme 1-1 [Source:UniProtKB/Swiss-Prot;Acc:Q56WN1]
FRB1	5	AT5G01100	complement(34538..37999)	10.72	1.77	3.42	2e-15	1.52e-13	5.06e-11	13.22	2.01	4.03	0	0	0	3.01	-0.42	-1.34	0.06	0.24	1	Enzyme	FRB1 [Source:UniProtKB/TrEMBL;Acc:A0A178U817]
PARG2	2	AT2G31865	complement(13546544..13549571)	23.12	1.77	3.4	4.44e-15	3.22e-13	1.12e-10	26.84	1.92	3.77	0	0	0	6.54	-0.68	-1.6	0.00321	0.03	1	Enzyme	poly(ADP-ribose) glycohydrolase 2 [Source:TAIR;Acc:AT2G31865]
CCR2_1	1	AT1G80820	30370474..30372799	5.36	1.67	3.19	2e-15	1.52e-13	5.06e-11	7.4	2.07	4.2	0	0	0	1.61	-0.25	-1.19	0.26	0.57	1	Enzyme	Cinnamoyl-CoA reductase 2 [Source:UniProtKB/Swiss-Prot;Acc:Q9SAH9]
TIF4A-3	1	AT1G72730	complement(27377759..27380182)	4.79	1.66	3.15	2.18e-12	9.96e-11	5.53e-08	4.76	1.58	2.98	2.49e-11	1.05e-09	6.31e-07	2.48	0.83	1.77	0.000594	0.00726	1	Enzyme	Eukaryotic initiation factor 4A-3 [Source:UniProtKB/Swiss-Prot;Acc:Q9CAI7]
IP5P11	1	AT1G47510	complement(17435525..17438490)	1.96	1.65	3.15	3.05e-08	6.4e-07	0.000773	1.79	1.46	2.74	1.17e-06	1.66e-05	0.03	0.85	0.57	1.49	0.06	0.23	1	Enzyme	Type IV inositol polyphosphate 5-phosphatase 11 [Source:UniProtKB/Swiss-Prot;Acc:Q5EAF2]
4CL4	3	AT3G21230	complement(7448040..7452106)	12.48	1.64	3.11	5.22e-15	3.74e-13	1.32e-10	13.95	1.73	3.31	1.11e-16	1.04e-14	2.81e-12	3.87	-0.36	-1.28	0.09	0.31	1	Enzyme	4-coumarate--CoA ligase 4 [Source:UniProtKB/Swiss-Prot;Acc:Q9LU36]
gene:AT5G12420	5	AT5G12420	complement(4024286..4026849)	11.31	1.64	3.11	8.14e-09	1.93e-07	0.000206	10.97	1.53	2.89	7.54e-08	1.45e-06	0.00191	3.5	-0.72	-1.65	0.01	0.08	1	Enzyme	O-acyltransferase (WSD1-like) family protein [Source:UniProtKB/TrEMBL;Acc:Q94CK0]
PME2	1	AT1G53830	20098522..20100978	3.96	1.64	3.11	5.53e-07	8.58e-06	0.01	6.34	2.24	4.71	6.68e-12	3.16e-10	1.69e-07	1.87	0.65	1.57	0.05	0.2	1	Enzyme	Pectinesterase 2 [Source:UniProtKB/Swiss-Prot;Acc:Q42534]
gene:AT1G34750	1	AT1G34750	complement(12736000..12738196)	47.92	1.6	3.03	0	0	0	45.05	1.44	2.71	9.99e-16	8.19e-14	2.53e-11	21.85	0.58	1.49	0.00133	0.01	1	Enzyme	Probable protein phosphatase 2C 10 [Source:UniProtKB/Swiss-Prot;Acc:Q9S9Z7]
SARD4	5	AT5G52810	21399331..21400686	76.59	1.59	3.02	1.11e-16	1e-14	2.81e-12	83.29	1.65	3.13	0	0	0	30.52	0.38	1.3	0.05	0.2	1	Enzyme	Protein SAR DEFICIENT 4 [Source:UniProtKB/Swiss-Prot;Acc:Q9FLY0]
gene:AT1G69520	1	AT1G69520	26128288..26129602	8.01	1.58	2.99	7.5e-11	2.71e-09	1.9e-06	8.3	1.56	2.95	1.27e-10	4.59e-09	3.22e-06	2.58	-0.3	-1.23	0.24	0.54	1	Enzyme	S-adenosyl-L-methionine-dependent methyltransferases superfamily protein [Source:TAIR;Acc:AT1G69520]
PER50	4	AT4G37520	17631500..17633249	42.72	1.55	2.92	2.23e-08	4.83e-07	0.000565	41.08	1.42	2.68	2.64e-07	4.4e-06	0.00669	14.14	-0.57	-1.49	0.04	0.17	1	Enzyme	Peroxidase 50 [Source:UniProtKB/Swiss-Prot;Acc:Q43731]
CAD5	4	AT4G34230	complement(16386631..16388940)	60.42	1.53	2.88	3.57e-13	1.87e-11	9.05e-09	65.03	1.56	2.96	8.82e-14	5.62e-12	2.23e-09	20.25	-0.45	-1.36	0.03	0.15	1	Enzyme	Cinnamyl alcohol dehydrogenase 5 [Source:UniProtKB/Swiss-Prot;Acc:O49482]
gene:AT3G51340	3	AT3G51340	complement(19056766..19060087)	7.76	1.53	2.89	1.11e-11	4.57e-10	2.8e-07	9.64	1.77	3.41	3.22e-15	2.46e-13	8.15e-11	3.7	0.57	1.49	0.01	0.07	1	Enzyme	Eukaryotic aspartyl protease family protein [Source:UniProtKB/TrEMBL;Acc:F4J3B9]
gene:AT1G76980	1	AT1G76980	complement(28925708..28927391)	6.82	1.52	2.87	8.48e-12	3.59e-10	2.15e-07	6.22	1.32	2.5	3.37e-09	9.07e-08	8.53e-05	2.3	0.07	1.05	0.77	0.95	1	Enzyme	At1g76980 [Source:UniProtKB/TrEMBL;Acc:O49284]
PAL1	2	AT2G37040	complement(15557367..15560755)	63.63	1.51	2.84	1.16e-10	4.05e-09	2.94e-06	63.01	1.42	2.68	1.19e-09	3.47e-08	3e-05	22.55	0.13	1.1	0.57	0.82	1	Enzyme	Phenylalanine ammonia-lyase 1 [Source:UniProtKB/Swiss-Prot;Acc:P35510]
AKR4C9	2	AT2G37770	15834766..15837001	5.59	1.5	2.83	4.59e-07	7.23e-06	0.01	7.9	1.93	3.81	7.14e-11	2.71e-09	1.81e-06	2.77	0.6	1.52	0.05	0.19	1	Enzyme	NADPH-dependent aldo-keto reductase, chloroplastic [Source:UniProtKB/Swiss-Prot;Acc:Q0PGJ6]
gene:AT1G09932	1	AT1G09932	complement(3230450..3233259)	28.68	1.48	2.78	3.06e-11	1.19e-09	7.74e-07	25.53	1.24	2.36	2.44e-08	5.38e-07	0.000618	9.94	-0.71	-1.64	0.00171	0.02	1	Enzyme	Phosphoglycerate mutase family protein [Source:UniProtKB/TrEMBL;Acc:Q8GWG7]
HMT-1	3	AT3G25900	9480746..9482962	1.44	1.44	2.71	1.84e-06	2.51e-05	0.05	1.65	1.56	2.95	1.8e-07	3.15e-06	0.00457	0.79	0.69	1.61	0.03	0.13	1	Enzyme	Homocysteine S-methyltransferase 1 [Source:UniProtKB/Swiss-Prot;Acc:Q9SDL7]
PER34	3	AT3G49120	18207651..18210333	384.27	1.44	2.71	1.41e-10	4.84e-09	3.56e-06	606.34	2.03	4.08	0	0	0	136.93	-0.72	-1.65	0.00135	0.01	1	Enzyme	Peroxidase 34 [Source:UniProtKB/Swiss-Prot;Acc:Q9SMU8]
TAT3	2	AT2G24850	complement(10582074..10585216)	64.14	1.43	2.7	7.81e-10	2.32e-08	1.98e-05	100.85	2.01	4.02	0	0	0	27	0.29	1.23	0.21	0.5	1	Enzyme	Probable aminotransferase TAT3 [Source:UniProtKB/Swiss-Prot;Acc:Q9SK47]
DSP2	2	AT2G32960	13987669..13990994	3.3	1.43	2.7	9.89e-08	1.86e-06	0.0025	3.45	1.42	2.68	1.19e-07	2.17e-06	0.00302	1.52	0.43	1.35	0.12	0.36	1	Enzyme	Tyrosine-protein phosphatase DSP2 [Source:UniProtKB/Swiss-Prot;Acc:Q84MD6]
gene:AT3G28480	3	AT3G28480	complement(10675986..10678388)	42.87	1.42	2.68	0	0	0	45.35	1.43	2.7	0	0	0	19.65	0.41	1.33	0.01	0.07	1	Enzyme	Oxoglutarate/iron-dependent oxygenase [Source:UniProtKB/TrEMBL;Acc:F4J0A6]
CYP73A5	2	AT2G30490	complement(12993625..12996012)	161.39	1.41	2.67	1.55e-15	1.2e-13	3.94e-11	164.76	1.37	2.59	9.66e-15	6.97e-13	2.45e-10	58.25	0.02	1.02	0.9	0.99	1	Enzyme	Cinnamate-4-hydroxylase [Source:UniProtKB/TrEMBL;Acc:B1GV49]
gene:AT5G24210	5	AT5G24210	8217191..8219720	255.4	1.4	2.64	7.22e-15	5.08e-13	1.83e-10	302.91	1.58	2.99	0	0	0	93.1	-0.3	-1.23	0.1	0.32	1	Enzyme	Alpha/beta-Hydrolases superfamily protein [Source:UniProtKB/TrEMBL;Acc:Q9FNG1]
GSTU10	1	AT1G74590	complement(28023627..28024860)	3.83	1.4	2.63	1.42e-07	2.55e-06	0.0036	4.17	1.45	2.73	4.42e-08	9.03e-07	0.00112	1.4	-0.07	-1.05	0.81	0.97	1	Enzyme	Glutathione S-transferase U10 [Source:UniProtKB/Swiss-Prot;Acc:Q9CA57]
MES9	4	AT4G37150	complement(17492871..17494279)	4.15	1.4	2.63	6.59e-08	1.28e-06	0.00167	6.87	2.05	4.14	9.99e-16	8.19e-14	2.53e-11	1.52	-0.21	-1.15	0.46	0.75	1	Enzyme	MES9 [Source:UniProtKB/TrEMBL;Acc:A0A178V387]
gene:AT4G31790	4	AT4G31790	15377158..15379025	13.25	1.39	2.62	9.65e-14	5.6e-12	2.44e-09	12.96	1.29	2.44	5.23e-12	2.52e-10	1.33e-07	7.57	0.69	1.62	0.000224	0.00335	1	Enzyme	Probable diphthine methyl ester synthase [Source:UniProtKB/Swiss-Prot;Acc:O81769]
CBF5	3	AT3G57150	complement(21153815..21156075)	32.62	1.39	2.63	3.78e-10	1.2e-08	9.57e-06	35.54	1.45	2.73	7.58e-11	2.85e-09	1.92e-06	23.44	1.03	2.04	3.71e-06	0.000119	0.09	Enzyme	Uncharacterized protein At3g57150 (Fragment) [Source:UniProtKB/TrEMBL;Acc:C0SVF3]
DLO1	4	AT4G10500	6491017..6492578	34.18	1.38	2.61	5.47e-07	8.5e-06	0.01	46.19	1.74	3.34	2.7e-10	9.03e-09	6.84e-06	12.68	-0.69	-1.62	0.01	0.08	1	Enzyme	Protein DMR6-LIKE OXYGENASE 1 [Source:UniProtKB/Swiss-Prot;Acc:Q9ZSA8]
RGP1	3	AT3G02230	415389..417723	60.77	1.38	2.6	5.12e-13	2.61e-11	1.3e-08	58.74	1.26	2.4	4.25e-11	1.69e-09	1.08e-06	39.19	0.86	1.82	6.5e-06	0.000185	0.16	Enzyme	RGP1 [Source:UniProtKB/TrEMBL;Acc:A0A178VK37]
gene:AT5G42830	5	AT5G42830	17176293..17178130	24.85	1.37	2.59	1.44e-09	4.06e-08	3.64e-05	31.07	1.63	3.09	7.28e-13	4.01e-11	1.84e-08	9.24	-0.57	-1.48	0.01	0.08	1	Enzyme	HXXXD-type acyl-transferase family protein [Source:UniProtKB/TrEMBL;Acc:Q9FMN6]
gene:AT4G22530	4	AT4G22530	complement(11858444..11860426)	12.77	1.36	2.57	1.78e-12	8.19e-11	4.5e-08	12.17	1.22	2.34	2.45e-10	8.28e-09	6.2e-06	4.78	0.02	1.01	0.92	0.99	1	Enzyme	S-adenosyl-L-methionine-dependent methyltransferases superfamily protein [Source:UniProtKB/TrEMBL;Acc:Q9SUW6]
PBS3	5	AT5G13320	4267456..4271064	15.21	1.35	2.55	2.27e-12	1.03e-10	5.74e-08	16.28	1.38	2.61	6.66e-13	3.71e-11	1.69e-08	5.74	-0.67	-1.6	0.000603	0.00734	1	Enzyme	Auxin-responsive GH3 family protein [Source:TAIR;Acc:AT5G13320]
PMAT1	5	AT5G39050	15634444..15636480	34.03	1.33	2.52	8.35e-13	4.06e-11	2.11e-08	41.06	1.54	2.9	1.11e-16	1.04e-14	2.81e-12	13.01	-0.05	-1.04	0.77	0.95	1	Enzyme	Phenolic glucoside malonyltransferase 1 [Source:UniProtKB/Swiss-Prot;Acc:Q940Z5]
RID2	5	AT5G57280	23204377..23206663	11.57	1.32	2.5	2.8e-11	1.09e-09	7.08e-07	12.46	1.36	2.57	7.27e-12	3.41e-10	1.84e-07	7.32	0.78	1.71	0.000111	0.00191	1	Enzyme	RID2 [Source:UniProtKB/TrEMBL;Acc:A0A178UNY0]
SDR3A	2	AT2G47130	complement(19349348..19350650)	60.57	1.31	2.47	3.43e-09	8.87e-08	8.7e-05	60.08	1.22	2.33	3.14e-08	6.68e-07	0.000795	23.63	-0.28	-1.22	0.2	0.49	1	Enzyme	Short-chain dehydrogenase reductase 3a [Source:UniProtKB/Swiss-Prot;Acc:O80713]
gene:AT1G67850	1	AT1G67850	25437900..25442221	16.8	1.3	2.46	1.11e-16	1e-14	2.81e-12	19.57	1.45	2.73	0	0	0	6.59	-0.29	-1.23	0.07	0.24	1	Enzyme	AT1G67850 protein [Source:UniProtKB/TrEMBL;Acc:Q94F37]
gene:AT3G03060	3	AT3G03060	691934..695675	2.42	1.3	2.47	1.11e-06	1.61e-05	0.03	2.77	1.43	2.69	8.48e-08	1.6e-06	0.00215	1.98	1.13	2.19	2.55e-05	0.000574	0.65	Enzyme	P-loop containing nucleoside triphosphate hydrolases superfamily protein [Source:UniProtKB/TrEMBL;Acc:Q0WVF7]
gene:AT2G30550	2	AT2G30550	13014530..13017329	64.94	1.28	2.43	2.48e-12	1.11e-10	6.28e-08	81.6	1.54	2.91	0	0	0	25.74	-0.46	-1.37	0.01	0.07	1	Enzyme	Phospholipase A1-Igamma2, chloroplastic [Source:UniProtKB/Swiss-Prot;Acc:Q3EBR6]
SOBER1_2	4	AT4G22305	complement(11789327..11791207)	39.97	1.27	2.41	8.09e-10	2.4e-08	2.05e-05	41.37	1.24	2.37	1.58e-09	4.53e-08	4e-05	23.41	0.6	1.52	0.00351	0.03	1	Enzyme	Carboxylesterase SOBER1 [Source:UniProtKB/Swiss-Prot;Acc:Q84WK4]
P4H5	2	AT2G17720	7697311..7699630	40.06	1.26	2.39	2.09e-12	9.57e-11	5.29e-08	42.79	1.28	2.43	7.06e-13	3.9e-11	1.79e-08	18.35	0.25	1.19	0.17	0.45	1	Enzyme	Prolyl 4-hydroxylase 5 [Source:UniProtKB/Swiss-Prot;Acc:Q24JN5]
SGT1A	4	AT4G23570	12299749..12302935	80.11	1.24	2.37	1.42e-13	8e-12	3.59e-09	79.23	1.16	2.23	6.11e-12	2.91e-10	1.55e-07	36.39	0.22	1.16	0.2	0.48	1	Enzyme	phosphatase-related [Source:TAIR;Acc:AT4G23570]
SSL12	1	AT1G74020	complement(27835123..27837443)	13.51	1.2	2.3	2.84e-09	7.44e-08	7.18e-05	14.8	1.27	2.41	3.84e-10	1.24e-08	9.72e-06	5.65	-0.33	-1.25	0.12	0.35	1	Enzyme	Protein STRICTOSIDINE SYNTHASE-LIKE 12 [Source:UniProtKB/Swiss-Prot;Acc:P94111]
NDB2	4	AT4G05020	2572427..2576599	20.98	1.18	2.26	7.88e-13	3.88e-11	2e-08	20.52	1.07	2.11	5.92e-11	2.28e-09	1.5e-06	8.95	-0.19	-1.14	0.26	0.56	1	Enzyme	NAD(P)H dehydrogenase B2 [Source:UniProtKB/TrEMBL;Acc:F4JGL5]
AGAL1	5	AT5G08380	complement(2694669..2697781)	24.06	1.16	2.23	1.57e-10	5.39e-09	3.99e-06	29.75	1.4	2.63	1.22e-14	8.66e-13	3.09e-10	10.37	-0.19	-1.14	0.3	0.61	1	Enzyme	Alpha-galactosidase 1 [Source:UniProtKB/Swiss-Prot;Acc:Q9FT97]
PLL4	2	AT2G28890	complement(12405391..12408239)	40.38	1.16	2.23	4.41e-12	1.93e-10	1.12e-07	40.65	1.1	2.14	5.38e-11	2.09e-09	1.36e-06	17.44	-0.07	-1.05	0.68	0.89	1	Enzyme	Probable protein phosphatase 2C 23 [Source:UniProtKB/Swiss-Prot;Acc:Q9ZV25]
gene:AT2G36580	2	AT2G36580	15339122..15343086	43.66	1.16	2.23	5.44e-13	2.77e-11	1.38e-08	49.58	1.27	2.41	2.33e-15	1.83e-13	5.91e-11	19.38	0.1	1.07	0.54	0.79	1	Enzyme	Pyruvate kinase [Source:UniProtKB/TrEMBL;Acc:A0A178VX82]
FLDH	4	AT4G33360	complement(16067672..16069374)	28.29	1.14	2.21	4.42e-13	2.29e-11	1.12e-08	30.76	1.19	2.28	4.15e-14	2.78e-12	1.05e-09	14.87	0.33	1.25	0.04	0.17	1	Enzyme	NAD(P)-binding Rossmann-fold superfamily protein [Source:UniProtKB/TrEMBL;Acc:Q9SZB3]
AED1	5	AT5G10760	complement(3400322..3402389)	238.55	1.13	2.18	1.4e-06	1.98e-05	0.04	285.75	1.31	2.48	1.88e-08	4.27e-07	0.000476	105.67	-0.59	-1.51	0.01	0.07	1	Enzyme	Aspartyl protease AED1 [Source:UniProtKB/Swiss-Prot;Acc:Q9LEW3]
CAD1_2	1	AT1G72680	complement(27359109..27361024)	23.21	1.13	2.2	3.68e-08	7.53e-07	0.000932	28.21	1.35	2.55	5.52e-11	2.14e-09	1.4e-06	10.18	-0.55	-1.46	0.00928	0.06	1	Enzyme	CAD1 [Source:UniProtKB/TrEMBL;Acc:A0A178WLT3]
CB5-A	1	AT1G26340	9113864..9114977	15.17	1.13	2.18	1.95e-10	6.53e-09	4.94e-06	14.99	1.04	2.05	4.72e-09	1.23e-07	0.000119	11.04	0.78	1.72	1.29e-05	0.000321	0.33	Enzyme	CB5-A [Source:UniProtKB/TrEMBL;Acc:A0A178WMK3]
CSLB3	2	AT2G32530	13809019..13813572	20.09	1.12	2.17	1.94e-09	5.31e-08	4.9e-05	24.52	1.33	2.51	9.54e-13	5.17e-11	2.42e-08	13.94	0.7	1.62	0.000192	0.00295	1	Enzyme	Cellulose synthase-like protein B3 [Source:UniProtKB/Swiss-Prot;Acc:Q8RX83]
PRMT10	1	AT1G04870	complement(1373234..1375821)	29.73	1.12	2.17	5.22e-10	1.61e-08	1.32e-05	32.19	1.16	2.23	1.05e-10	3.82e-09	2.65e-06	18.04	0.51	1.42	0.005	0.04	1	Enzyme	PRMT10 [Source:UniProtKB/TrEMBL;Acc:A0A178WKU5]
UGT87A2	2	AT2G30140	12871984..12873866	51.3	1.12	2.18	5.23e-10	1.61e-08	1.33e-05	52.06	1.08	2.11	2.69e-09	7.4e-08	6.81e-05	22.7	-0.25	-1.19	0.18	0.45	1	Enzyme	UDP-glycosyltransferase 87A2 [Source:UniProtKB/Swiss-Prot;Acc:O64733]
ATG2_2	3	AT3G51800	complement(19210914..19213776)	68.28	1.11	2.15	2.61e-09	6.92e-08	6.61e-05	69.65	1.06	2.09	1.06e-08	2.56e-07	0.000269	54.69	0.9	1.86	1.35e-06	5.21e-05	0.03	Enzyme	metallopeptidase M24 family protein [Source:TAIR;Acc:AT3G51800]
LAC13	5	AT5G07130	2209717..2212665	4.37	1.1	2.15	3.46e-08	7.14e-07	0.000877	4.55	1.08	2.12	5.58e-08	1.11e-06	0.00141	3.58	0.92	1.89	4.49e-06	0.000138	0.11	Enzyme	Laccase-13 [Source:UniProtKB/Swiss-Prot;Acc:Q9LYQ2]
OST4B	5	AT5G02502	complement(558285..559235)	25.9	1.08	2.12	1.9e-09	5.24e-08	4.82e-05	26.07	1.02	2.03	1.5e-08	3.48e-07	0.000379	14.59	0.37	1.29	0.05	0.19	1	Enzyme	Dolichyl-diphosphooligosaccharide--protein glycosyltransferase subunit 4B [Source:UniProtKB/Swiss-Prot;Acc:Q8L986]
HDT2	5	AT5G22650	7533946..7536496	74.5	1.08	2.11	2.57e-09	6.84e-08	6.51e-05	75.42	1.02	2.03	1.55e-08	3.59e-07	0.000392	60.23	0.88	1.84	1.12e-06	4.41e-05	0.03	Enzyme	Histone deacetylase HDT2 [Source:UniProtKB/Swiss-Prot;Acc:Q56WH4]
gene:AT5G15870	5	AT5G15870	complement(5182367..5184948)	21.93	1.07	2.1	6.03e-08	1.18e-06	0.00153	32.23	1.56	2.94	3.11e-15	2.39e-13	7.87e-11	10.06	-0.6	-1.52	0.00247	0.02	1	Enzyme	Glycosyl hydrolase family 81 protein [Source:UniProtKB/TrEMBL;Acc:Q9LFT3]
gene:AT2G41250	2	AT2G41250	complement(17200657..17202848)	64.89	1.07	2.11	6.98e-11	2.55e-09	1.77e-06	78.27	1.27	2.42	1.04e-14	7.49e-13	2.64e-10	29.71	-0.31	-1.24	0.06	0.23	1	Enzyme	Haloacid dehalogenase-like hydrolase (HAD) superfamily protein [Source:UniProtKB/TrEMBL;Acc:Q9ZVB6]
gene:AT5G13420	5	AT5G13420	complement(4301792..4304315)	46.22	1.06	2.09	1.61e-09	4.5e-08	4.07e-05	54.13	1.22	2.33	3.9e-12	1.93e-10	9.88e-08	21.44	0.07	1.05	0.69	0.9	1	Enzyme	Aldolase-type TIM barrel family protein [Source:UniProtKB/TrEMBL;Acc:Q9LYR4]
gene:AT5G06750	5	AT5G06750	complement(2086266..2088997)	11.62	1.06	2.09	3.26e-09	8.44e-08	8.25e-05	12.86	1.14	2.2	2.23e-10	7.61e-09	5.65e-06	5.36	-0.08	-1.06	0.65	0.87	1	Enzyme	Probable protein phosphatase 2C 68 [Source:UniProtKB/Swiss-Prot;Acc:Q84JD5]
IDH6	3	AT3G09810	3008499..3011465	26.72	1.05	2.07	1.13e-12	5.45e-11	2.87e-08	29.89	1.14	2.2	1.19e-14	8.48e-13	3.01e-10	16.37	0.45	1.37	0.00222	0.02	1	Enzyme	Isocitrate dehydrogenase [NAD] subunit, mitochondrial [Source:UniProtKB/TrEMBL;Acc:A0A178V9M1]
AO	5	AT5G14760	4768263..4772153	15.48	1.05	2.08	2.94e-10	9.51e-09	7.46e-06	15.92	1.02	2.03	1.06e-09	3.14e-08	2.68e-05	8.3	0.27	1.2	0.11	0.34	1	Enzyme	L-aspartate oxidase, chloroplastic [Source:UniProtKB/Swiss-Prot;Acc:Q94AY1]
gene:AT4G36090	4	AT4G36090	complement(17078114..17080789)	16.96	1.04	2.05	2.38e-09	6.41e-08	6.04e-05	19.78	1.19	2.28	8.49e-12	3.93e-10	2.15e-07	9.31	0.28	1.22	0.11	0.33	1	Enzyme	At4g36090 [Source:UniProtKB/TrEMBL;Acc:Q5RJC7]
FKBP53	4	AT4G25340	complement(12959349..12962771)	18.33	1.04	2.06	7.28e-08	1.4e-06	0.00184	20.3	1.12	2.17	7.27e-09	1.82e-07	0.000184	12.92	0.65	1.57	0.000816	0.00933	1	Enzyme	Peptidyl-prolyl cis-trans isomerase FKBP53 [Source:UniProtKB/Swiss-Prot;Acc:Q93ZG9]
IDH2	2	AT2G17130	complement(7460814..7462607)	30.79	1.02	2.03	1.13e-09	3.26e-08	2.86e-05	31.93	1	2.01	2.15e-09	6.04e-08	5.46e-05	14.6	0.01	1.01	0.93	0.99	1	Enzyme	Isocitrate dehydrogenase [NAD] regulatory subunit 2, mitochondrial [Source:UniProtKB/Swiss-Prot;Acc:P93032]
gene:AT5G18310	5	AT5G18310	6061298..6063372	29.99	1.01	2.01	1.42e-08	3.22e-07	0.000361	32.01	1.03	2.04	6.61e-09	1.66e-07	0.000167	14.39	-0.57	-1.49	0.00144	0.01	1	Enzyme	AT5G18310 protein [Source:UniProtKB/TrEMBL;Acc:B9DGJ0]
GSTF9	2	AT2G30860	13138882..13140392	419.79	-1.01	-2.01	3.45e-08	7.13e-07	0.000874	419.79	-1.03	-2.04	2.12e-08	4.76e-07	0.000538	419.79	-0.56	-1.47	0.00234	0.02	1	Enzyme	GSTF9 [Source:UniProtKB/TrEMBL;Acc:A0A178VP05]
gene:AT1G61240	1	AT1G61240	22581336..22585225	4.4	-1.02	-2.02	8.2e-09	1.94e-07	0.000208	4.4	-1.01	-2.01	1.07e-08	2.58e-07	0.000271	4.4	-0.14	-1.1	0.42	0.73	1	Enzyme	At1g61240 [Source:UniProtKB/TrEMBL;Acc:Q8GYU5]
gene:AT5G44530	5	AT5G44530	17937622..17941292	33.14	-1.03	-2.04	2.17e-08	4.72e-07	0.00055	33.14	-1.07	-2.09	5.91e-09	1.51e-07	0.00015	34.01	0.1	1.07	0.6	0.84	1	Enzyme	Subtilase family protein [Source:TAIR;Acc:AT5G44530]
KDSA1	1	AT1G79500	29903353..29906653	5.67	-1.04	-2.06	8.26e-08	1.57e-06	0.00209	5.67	-1.05	-2.07	6.48e-08	1.26e-06	0.00164	5.67	-0.38	-1.3	0.05	0.19	1	Enzyme	2-dehydro-3-deoxyphosphooctonate aldolase 1 [Source:UniProtKB/Swiss-Prot;Acc:Q9AV97]
AGAL2	5	AT5G08370	complement(2690879..2693585)	13.24	-1.04	-2.06	1.45e-08	3.27e-07	0.000367	13.24	-1.01	-2.02	3.47e-08	7.29e-07	0.000878	13.24	-0.11	-1.08	0.56	0.81	1	Enzyme	Alpha-galactosidase 2 [Source:UniProtKB/Swiss-Prot;Acc:Q8RX86]
gene:AT4G19160	4	AT4G19160	10477184..10480212	38.02	-1.04	-2.06	2.16e-09	5.86e-08	5.46e-05	38.02	-1.03	-2.05	3.05e-09	8.29e-08	7.71e-05	38.02	-0.51	-1.43	0.00328	0.03	1	Enzyme	unknown protein; Ha. [Source:TAIR;Acc:AT4G19160]
SBE2.1	2	AT2G36390	15264211..15270092	13.31	-1.05	-2.06	2.64e-10	8.63e-09	6.69e-06	13.31	-1.14	-2.2	6.76e-12	3.18e-10	1.71e-07	13.31	-0.3	-1.23	0.07	0.24	1	Enzyme	SBE2.1 [Source:UniProtKB/TrEMBL;Acc:A0A178VXI8]
SBT4.1	2	AT2G39850	16630411..16634253	25.09	-1.05	-2.08	1.01e-07	1.89e-06	0.00257	25.09	-1.09	-2.13	3.89e-08	8.05e-07	0.000986	25.09	-0.62	-1.54	0.00173	0.02	1	Enzyme	Subtilisin-like protease SBT4.1 [Source:UniProtKB/Swiss-Prot;Acc:F4IG09]
HGL1	3	AT3G23640	8501556..8509649	22.81	-1.07	-2.1	7e-08	1.35e-06	0.00177	22.81	-1.25	-2.37	3.38e-10	1.11e-08	8.57e-06	22.81	-0.76	-1.69	0.000136	0.00225	1	Enzyme	Heteroglycan glucosidase 1 [Source:UniProtKB/TrEMBL;Acc:A0A1I9LTS6]
SAC8	3	AT3G51830	19220116..19225280	17.41	-1.07	-2.09	1.87e-09	5.17e-08	4.75e-05	17.41	-1.06	-2.09	1.91e-09	5.39e-08	4.83e-05	17.41	-0.52	-1.43	0.0032	0.03	1	Enzyme	Phosphoinositide phosphatase SAC8 [Source:UniProtKB/Swiss-Prot;Acc:Q96328]
MCCB	4	AT4G34030	16301027..16304099	18.99	-1.08	-2.12	1.06e-11	4.42e-10	2.7e-07	18.99	-1.1	-2.14	5.22e-12	2.52e-10	1.32e-07	18.99	-0.46	-1.37	0.00373	0.03	1	Enzyme	Methylcrotonoyl-CoA carboxylase beta chain, mitochondrial [Source:UniProtKB/Swiss-Prot;Acc:Q9LDD8]
FLZ5	1	AT1G22160	7823066..7823971	46.92	-1.09	-2.14	6.63e-08	1.29e-06	0.00168	46.92	-1.38	-2.61	1.03e-11	4.69e-10	2.61e-07	46.92	-0.85	-1.8	2.97e-05	0.000649	0.75	Enzyme	FCS-Like Zinc finger 5 [Source:UniProtKB/Swiss-Prot;Acc:Q8VY80]
gene:AT1G34340	1	AT1G34340	12530815..12534306	13.39	-1.1	-2.14	2.11e-10	7.01e-09	5.34e-06	13.39	-1.01	-2.01	4.76e-09	1.24e-07	0.000121	13.39	-0.41	-1.33	0.02	0.09	1	Enzyme	Alpha/beta-Hydrolases superfamily protein [Source:UniProtKB/TrEMBL;Acc:Q9XID7]
gene:AT1G21440	1	AT1G21440	complement(7502082..7504275)	44.11	-1.1	-2.14	3.14e-09	8.15e-08	7.95e-05	44.11	-1.04	-2.06	1.78e-08	4.06e-07	0.00045	44.11	-0.37	-1.3	0.04	0.18	1	Enzyme	At1g21440 [Source:UniProtKB/TrEMBL;Acc:Q501F7]
CYP76C1	2	AT2G45560	complement(18776015..18778676)	21.71	-1.1	-2.14	4.96e-11	1.86e-09	1.26e-06	21.71	-1.18	-2.26	1.81e-12	9.38e-11	4.58e-08	21.71	-0.25	-1.19	0.13	0.38	1	Enzyme	CYP76C1 [Source:UniProtKB/TrEMBL;Acc:A0A178VLJ2]
UGT79B7	4	AT4G09500	6018021..6019759	6.05	-1.1	-2.14	1.06e-06	1.54e-05	0.03	6.05	-1.47	-2.76	1e-10	3.68e-09	2.54e-06	6.05	-1.03	-2.04	5.11e-06	0.000153	0.13	Enzyme	Glycosyltransferase (Fragment) [Source:UniProtKB/TrEMBL;Acc:W8Q6L4]
CYP90A1	5	AT5G05690	complement(1702640..1706948)	116.02	-1.11	-2.17	6.94e-07	1.06e-05	0.02	116.02	-1.2	-2.3	8.3e-08	1.58e-06	0.0021	116.02	-0.51	-1.42	0.02	0.12	1	Enzyme	DWF3 [Source:UniProtKB/TrEMBL;Acc:A0A178UQC4]
gene:AT1G07440	1	AT1G07440	complement(2286185..2287791)	39.16	-1.11	-2.15	2.56e-09	6.81e-08	6.48e-05	39.16	-1.21	-2.32	7.07e-11	2.68e-09	1.79e-06	39.16	-0.25	-1.19	0.17	0.44	1	Enzyme	Tropinone reductase homolog At1g07440 [Source:UniProtKB/Swiss-Prot;Acc:P0DKI3]
GLY3	1	AT1G53580	complement(19991271..19993458)	63.31	-1.12	-2.17	6.54e-10	1.97e-08	1.66e-05	63.31	-1.01	-2.02	2.08e-08	4.67e-07	0.000527	63.31	-0.81	-1.75	7.68e-06	0.000213	0.19	Enzyme	Persulfide dioxygenase ETHE1 homolog, mitochondrial [Source:UniProtKB/Swiss-Prot;Acc:Q9C8L4]
SPPL2	1	AT1G63690	23618012..23622396	28.18	-1.12	-2.17	2.43e-12	1.09e-10	6.14e-08	28.18	-1.08	-2.11	1.48e-11	6.51e-10	3.74e-07	28.18	-0.21	-1.15	0.2	0.48	1	Enzyme	Signal peptide peptidase-like 2 [Source:UniProtKB/Swiss-Prot;Acc:Q8W469]
gene:AT4G20930	4	AT4G20930	complement(11198251..11201106)	7.09	-1.13	-2.2	1.04e-07	1.93e-06	0.00263	7.09	-1.19	-2.28	2.41e-08	5.32e-07	0.000612	7.09	-0.73	-1.66	0.00054	0.00673	1	Enzyme	Probable 3-hydroxyisobutyrate dehydrogenase, mitochondrial [Source:UniProtKB/Swiss-Prot;Acc:Q9SUC0]
THIC	2	AT2G29630	12666935..12671055	77.45	-1.14	-2.2	1.31e-08	2.99e-07	0.000331	77.45	-1.11	-2.16	2.84e-08	6.15e-07	0.00072	77.45	-0.5	-1.42	0.01	0.07	1	Enzyme	Phosphomethylpyrimidine synthase, chloroplastic [Source:UniProtKB/Swiss-Prot;Acc:O82392]
gene:AT5G18640	5	AT5G18640	6212773..6215863	13.26	-1.15	-2.22	1.37e-09	3.89e-08	3.46e-05	13.26	-1.01	-2.02	9.46e-08	1.77e-06	0.0024	13.26	-0.71	-1.64	0.000158	0.00253	1	Enzyme	alpha/beta-Hydrolases superfamily protein [Source:TAIR;Acc:AT5G18640]
BGAL10	5	AT5G63810	25537074..25541529	4.45	-1.16	-2.23	2.12e-09	5.76e-08	5.36e-05	4.45	-1.04	-2.05	7.22e-08	1.39e-06	0.00183	4.45	-0.63	-1.54	0.00106	0.01	1	Enzyme	Beta-galactosidase 10 [Source:UniProtKB/Swiss-Prot;Acc:Q9FN08]
CBSX3	5	AT5G10860	complement(3428842..3430492)	83.79	-1.16	-2.23	1.22e-06	1.75e-05	0.03	83.79	-1.2	-2.29	5e-07	7.73e-06	0.01	83.79	-1.09	-2.13	4.43e-06	0.000137	0.11	Enzyme	CBSX3 [Source:UniProtKB/TrEMBL;Acc:A0A178UNP9]
MCCA	1	AT1G03090	739544..744184	10.36	-1.17	-2.25	6.12e-09	1.49e-07	0.000155	10.36	-1.12	-2.17	3.1e-08	6.63e-07	0.000786	10.36	-0.92	-1.89	5.38e-06	0.00016	0.14	Enzyme	Methylcrotonoyl-CoA carboxylase subunit alpha, mitochondrial [Source:UniProtKB/Swiss-Prot;Acc:Q42523]
BGAL2	3	AT3G52840	19581049..19586354	34.11	-1.18	-2.26	1.42e-12	6.69e-11	3.59e-08	34.11	-1.3	-2.45	6.22e-15	4.62e-13	1.57e-10	34.11	-0.14	-1.1	0.4	0.71	1	Enzyme	Beta-galactosidase [Source:UniProtKB/TrEMBL;Acc:A0A1I9LM56]
BCDH BETA1	1	AT1G55510	20723279..20725747	4.73	-1.19	-2.28	4.32e-07	6.87e-06	0.01	4.73	-1.14	-2.2	1.3e-06	1.83e-05	0.03	4.73	-0.46	-1.37	0.05	0.2	1	Enzyme	2-oxoisovalerate dehydrogenase subunit beta 1, mitochondrial [Source:UniProtKB/Swiss-Prot;Acc:Q9SAV3]
KO	5	AT5G25900	9035817..9038423	19.18	-1.19	-2.29	1.24e-07	2.25e-06	0.00313	19.18	-1.23	-2.35	5.04e-08	1.01e-06	0.00128	19.18	-0.44	-1.36	0.05	0.2	1	Enzyme	Ent-kaurene oxidase, chloroplastic [Source:UniProtKB/Swiss-Prot;Acc:Q93ZB2]
VDE1	1	AT1G08550	2706868..2709988	26.65	-1.19	-2.29	1.9e-13	1.05e-11	4.82e-09	26.65	-1.08	-2.11	2.85e-11	1.18e-09	7.23e-07	26.65	-0.31	-1.24	0.05	0.2	1	Enzyme	NPQ1 [Source:UniProtKB/TrEMBL;Acc:A0A384K8V4]
CYP79F1	1	AT1G16410	5608682..5612064	85.84	-1.2	-2.3	4.84e-08	9.67e-07	0.00123	85.84	-1.12	-2.17	3.8e-07	6.04e-06	0.00962	85.84	-0.33	-1.26	0.13	0.38	1	Enzyme	Dihomomethionine N-hydroxylase [Source:UniProtKB/Swiss-Prot;Acc:Q949U1]
MES10	3	AT3G50440	complement(18717392..18718396)	30.74	-1.21	-2.31	3.9e-13	2.03e-11	9.88e-09	30.74	-1.28	-2.43	1.23e-14	8.69e-13	3.12e-10	30.74	-0.37	-1.29	0.03	0.13	1	Enzyme	Methylesterase 10 [Source:UniProtKB/Swiss-Prot;Acc:Q8S9K8]
gene:AT1G73600	1	AT1G73600	27669152..27673572	931.88	-1.23	-2.34	1.53e-08	3.45e-07	0.000388	931.88	-1.26	-2.39	6.7e-09	1.68e-07	0.00017	931.88	-0.71	-1.64	0.00108	0.01	1	Enzyme	S-adenosyl-L-methionine-dependent methyltransferases superfamily protein [Source:TAIR;Acc:AT1G73600]
gene:AT3G23480	3	AT3G23480	8418778..8422975	12.22	-1.27	-2.41	1.79e-13	9.89e-12	4.53e-09	12.22	-1.23	-2.35	7.06e-13	3.9e-11	1.79e-08	12.22	-0.26	-1.19	0.13	0.38	1	Enzyme	Cyclopropane-fatty-acyl-phospholipid synthase [Source:UniProtKB/TrEMBL;Acc:F4J434]
GLO3	3	AT3G14150	complement(4690415..4693133)	8.17	-1.27	-2.41	1e-13	5.8e-12	2.53e-09	8.17	-1.35	-2.55	2.66e-15	2.07e-13	6.75e-11	8.17	-0.23	-1.18	0.16	0.42	1	Enzyme	HAOX2 [Source:UniProtKB/TrEMBL;Acc:A0A178VKC7]
CYP74B2	4	AT4G15440	8835368..8838676	10.69	-1.27	-2.42	3.72e-09	9.54e-08	9.43e-05	10.69	-1.36	-2.57	2.96e-10	9.76e-09	7.5e-06	10.69	-0.91	-1.88	2.22e-05	0.000511	0.56	Enzyme	Probable inactive linolenate hydroperoxide lyase [Source:UniProtKB/Swiss-Prot;Acc:B3LF83]
ISA1	2	AT2G39930	16665851..16672494	35.62	-1.28	-2.43	2.22e-14	1.45e-12	5.62e-10	35.62	-1.17	-2.25	3.23e-12	1.61e-10	8.18e-08	35.62	-0.41	-1.33	0.01	0.08	1	Enzyme	ISA1 [Source:UniProtKB/TrEMBL;Acc:A0A178VW25]
MAM1	5	AT5G23010	7703041..7706973	144.04	-1.32	-2.49	1.2e-07	2.19e-06	0.00305	144.04	-1.21	-2.31	1.19e-06	1.69e-05	0.03	144.04	-0.39	-1.31	0.12	0.35	1	Enzyme	methylthioalkylmalate synthase 1 [Source:TAIR;Acc:AT5G23010]
CXE8	2	AT2G45600	18789489..18791015	26.43	-1.32	-2.49	3.83e-12	1.69e-10	9.71e-08	26.43	-1.49	-2.8	5.11e-15	3.83e-13	1.29e-10	26.43	-0.94	-1.92	6.59e-07	2.81e-05	0.02	Enzyme	Probable carboxylesterase 8 [Source:UniProtKB/Swiss-Prot;Acc:O64640]
gene:AT1G01770	1	AT1G01770	278600..282891	6.58	-1.32	-2.49	4.83e-14	2.98e-12	1.22e-09	6.58	-1.21	-2.31	3.37e-12	1.68e-10	8.53e-08	6.58	-0.53	-1.45	0.00188	0.02	1	Enzyme	Propionyl-CoA carboxylase [Source:UniProtKB/TrEMBL;Acc:Q8GZ85]
SAMDC4	5	AT5G18930	complement(6311725..6313372)	2.49	-1.32	-2.49	1.64e-07	2.89e-06	0.00416	2.49	-1.2	-2.29	1.51e-06	2.09e-05	0.04	2.49	-0.71	-1.63	0.00395	0.03	1	Enzyme	S-adenosylmethionine decarboxylase proenzyme 4 [Source:UniProtKB/Swiss-Prot;Acc:Q3E9D5]
HSD3	3	AT3G47360	17450852..17452949	3.29	-1.33	-2.51	1.47e-06	2.06e-05	0.04	3.29	-1.38	-2.6	5.56e-07	8.52e-06	0.01	3.29	-0.45	-1.37	0.09	0.3	1	Enzyme	11-beta-hydroxysteroid dehydrogenase-like 3 [Source:UniProtKB/Swiss-Prot;Acc:Q9STY7]
CCD4	4	AT4G19170	10481619..10483879	465.85	-1.36	-2.57	3.85e-10	1.21e-08	9.75e-06	465.85	-1.27	-2.4	6.01e-09	1.53e-07	0.000152	465.85	-0.79	-1.73	0.00026	0.00378	1	Enzyme	Probable carotenoid cleavage dioxygenase 4, chloroplastic [Source:UniProtKB/Swiss-Prot;Acc:O49675]
gene:AT1G30820	1	AT1G30820	complement(10944908..10949482)	15.44	-1.37	-2.58	1.78e-14	1.18e-12	4.5e-10	15.44	-1.07	-2.1	1.72e-09	4.88e-08	4.35e-05	15.44	-0.96	-1.94	6.77e-08	4.11e-06	0.00171	Enzyme	CTP synthase [Source:UniProtKB/TrEMBL;Acc:F4I6G9]
GGH3	1	AT1G78670	29590904..29593544	74.01	-1.37	-2.58	1.15e-08	2.66e-07	0.000292	74.01	-1.32	-2.51	3.19e-08	6.77e-07	0.000809	74.01	-0.8	-1.74	0.000846	0.00963	1	Enzyme	Probable gamma-glutamyl hydrolase 3 [Source:UniProtKB/Swiss-Prot;Acc:Q9ZV85]
BFRUCT4	1	AT1G12240	4153641..4157653	101.01	-1.38	-2.61	4.93e-14	3.03e-12	1.25e-09	101.01	-1.31	-2.47	1.1e-12	5.89e-11	2.78e-08	101.01	-0.63	-1.55	0.000596	0.00727	1	Enzyme	Acid beta-fructofuranosidase 4, vacuolar [Source:UniProtKB/Swiss-Prot;Acc:Q39041]
ALN	4	AT4G04955	complement(2522034..2525352)	14.63	-1.38	-2.61	4.38e-13	2.27e-11	1.11e-08	14.63	-1.7	-3.24	0	0	0	14.63	-0.59	-1.5	0.00188	0.02	1	Enzyme	Allantoinase [Source:UniProtKB/Swiss-Prot;Acc:Q94AP0]
CYP706A5	4	AT4G12310	complement(7309898..7312684)	15.28	-1.38	-2.6	4.66e-15	3.36e-13	1.18e-10	15.28	-1.24	-2.36	1.54e-12	8.06e-11	3.9e-08	15.28	-0.22	-1.17	0.2	0.49	1	Enzyme	CYP706A5 [Source:UniProtKB/TrEMBL;Acc:A0A178UVW4]
gene:AT5G54530	5	AT5G54530	22152724..22154466	8.14	-1.38	-2.6	1.43e-07	2.55e-06	0.00361	8.14	-1.55	-2.92	4.28e-09	1.13e-07	0.000108	8.14	-1.01	-2.02	0.0001	0.00176	1	Enzyme	Uncharacterized protein At5g54530/MRB17_3 [Source:UniProtKB/TrEMBL;Acc:Q8GYV1]
BGAL6	5	AT5G63800	25530055..25535889	113.98	-1.39	-2.62	5.37e-12	2.31e-10	1.36e-07	113.98	-1.27	-2.42	2.45e-10	8.29e-09	6.21e-06	113.98	-0.4	-1.32	0.05	0.2	1	Enzyme	Beta-galactosidase 6 [Source:UniProtKB/Swiss-Prot;Acc:Q9FFN4]
ACL5	5	AT5G19530	complement(6588771..6591363)	12.97	-1.4	-2.63	1.11e-16	1e-14	2.81e-12	12.97	-1.23	-2.35	1.76e-13	1.08e-11	4.47e-09	12.97	-0.62	-1.53	0.000201	0.00306	1	Enzyme	Thermospermine synthase ACAULIS5 [Source:UniProtKB/Swiss-Prot;Acc:Q9S7X6]
gene:AT4G09760	4	AT4G09760	complement(6148758..6151399)	77.69	-1.41	-2.66	1.91e-14	1.26e-12	4.84e-10	77.69	-1.02	-2.02	3.15e-08	6.7e-07	0.000798	77.69	-0.49	-1.41	0.00722	0.05	1	Enzyme	Probable choline kinase 3 [Source:UniProtKB/Swiss-Prot;Acc:Q9SZ92]
gene:AT3G01310	3	AT3G01310	complement(93995..102010)	24.94	-1.45	-2.73	0	0	0	24.94	-1.04	-2.06	5.23e-11	2.04e-09	1.32e-06	24.94	-0.76	-1.69	2e-06	7.22e-05	0.05	Enzyme	Phosphoglycerate mutase-like family protein [Source:UniProtKB/TrEMBL;Acc:F4J8C7]
CYP71B4	3	AT3G26280	complement(9630128..9632145)	56.57	-1.49	-2.81	5.93e-09	1.45e-07	0.00015	56.57	-1.34	-2.52	1.88e-07	3.26e-06	0.00476	56.57	-0.51	-1.43	0.05	0.19	1	Enzyme	Cytochrome P450, family 71, subfamily B, polypeptide 4 [Source:UniProtKB/TrEMBL;Acc:A0A1I9LMQ2]
FBA5	4	AT4G26530	13390754..13393265	307.87	-1.49	-2.81	2.66e-08	5.65e-07	0.000674	307.87	-1.79	-3.46	2.33e-11	9.83e-10	5.9e-07	307.87	-0.68	-1.6	0.01	0.07	1	Enzyme	Fructose-bisphosphate aldolase [Source:UniProtKB/TrEMBL;Acc:A0A178V385]
PHS1_2	3	AT3G29320	11252807..11257814	57.96	-1.5	-2.83	0	0	0	57.96	-1.42	-2.68	4.44e-16	3.92e-14	1.12e-11	57.96	-0.28	-1.21	0.11	0.34	1	Enzyme	Alpha-glucan phosphorylase 1 [Source:UniProtKB/Swiss-Prot;Acc:Q9LIB2]
gene:AT2G32150	2	AT2G32150	13658888..13660948	39.52	-1.53	-2.9	2.11e-15	1.6e-13	5.34e-11	39.52	-1.18	-2.26	1.05e-09	3.13e-08	2.66e-05	39.52	-0.9	-1.86	3.15e-06	0.000105	0.08	Enzyme	At2g32150/F22D22.10 [Source:UniProtKB/TrEMBL;Acc:Q9SKY5]
GWD1	1	AT1G10760	complement(3580830..3590928)	45.79	-1.54	-2.9	1.11e-16	1e-14	2.81e-12	45.79	-1.31	-2.47	1.34e-12	7.13e-11	3.39e-08	45.79	-0.71	-1.64	0.000108	0.00186	1	Enzyme	Alpha-glucan water dikinase 1, chloroplastic [Source:UniProtKB/Swiss-Prot;Acc:Q9SAC6]
PER42	4	AT4G21960	complement(11646109..11648644)	2.574.41	-1.55	-2.92	1.11e-16	1e-14	2.81e-12	2.574.41	-1.65	-3.15	0	0	0	2.574.41	-0.86	-1.82	3.45e-06	0.000112	0.09	Enzyme	Peroxidase 42 [Source:UniProtKB/Swiss-Prot;Acc:Q9SB81]
LAMP1	5	AT5G19740	6673874..6676931	4.49	-1.55	-2.93	9.29e-10	2.72e-08	2.35e-05	4.49	-1.67	-3.18	4.55e-11	1.8e-09	1.15e-06	4.49	-0.65	-1.57	0.00849	0.06	1	Enzyme	Probable glutamate carboxypeptidase LAMP1 [Source:UniProtKB/Swiss-Prot;Acc:Q7Y228]
gene:AT1G70820	1	AT1G70820	26705420..26708265	64.95	-1.56	-2.96	0	0	0	64.95	-1.31	-2.47	1.55e-15	1.25e-13	3.94e-11	64.95	-0.48	-1.4	0.00315	0.03	1	Enzyme	At1g70820 [Source:UniProtKB/TrEMBL;Acc:Q9SSL0]
UBC5	1	AT1G63800	complement(23667592..23669145)	33	-1.56	-2.94	7.77e-15	5.41e-13	1.97e-10	33	-1.56	-2.95	6.33e-15	4.67e-13	1.6e-10	33	-0.8	-1.74	6.27e-05	0.00119	1	Enzyme	UBC5 [Source:UniProtKB/TrEMBL;Acc:A0A178WDU0]
FRO6	5	AT5G49730	complement(20201037..20204595)	290.05	-1.58	-2.99	3.12e-14	1.99e-12	7.9e-10	290.05	-1.51	-2.85	3.82e-13	2.23e-11	9.66e-09	290.05	-0.67	-1.59	0.00134	0.01	1	Enzyme	Ferric reduction oxidase 6 [Source:UniProtKB/Swiss-Prot;Acc:Q8RWS6]
DPE2	2	AT2G40840	17044932..17051062	95.64	-1.59	-3	0	0	0	95.64	-1.32	-2.49	6.19e-13	3.48e-11	1.57e-08	95.64	-0.57	-1.48	0.00199	0.02	1	Enzyme	4-alpha-glucanotransferase DPE2 [Source:UniProtKB/Swiss-Prot;Acc:Q8RXD9]
PHS2	3	AT3G46970	complement(17301394..17306633)	70.86	-1.6	-3.02	0	0	0	70.86	-1.44	-2.71	4.44e-16	3.92e-14	1.12e-11	70.86	-0.35	-1.27	0.05	0.19	1	Enzyme	Alpha-glucan phosphorylase 2, cytosolic [Source:UniProtKB/Swiss-Prot;Acc:Q9SD76]
BGLU8	3	AT3G62750	23214247..23217084	60.51	-1.65	-3.14	0	0	0	60.51	-1.62	-3.08	0	0	0	60.51	-0.25	-1.19	0.16	0.42	1	Enzyme	Beta glucosidase 8 [Source:UniProtKB/TrEMBL;Acc:A0A1I9LTV6]
DSP4_1	3	AT3G52180	complement(19349600..19353728)	29.9	-1.65	-3.14	3.33e-16	2.89e-14	8.44e-12	29.9	-1.49	-2.8	2.07e-13	1.24e-11	5.25e-09	29.9	-0.67	-1.59	0.000912	0.01	1	Enzyme	SEX4 [Source:UniProtKB/TrEMBL;Acc:A0A178VES0]
gene:AT1G56230	1	AT1G56230	complement(21045993..21049241)	6.9	-1.66	-3.15	0	0	0	6.9	-1.31	-2.48	1.61e-14	1.13e-12	4.08e-10	6.9	-0.49	-1.41	0.00357	0.03	1	Enzyme	Enolase (DUF1399) [Source:UniProtKB/TrEMBL;Acc:Q9C7J8]
AMI1	1	AT1G08980	2884351..2886621	32.64	-1.72	-3.29	1.34e-12	6.36e-11	3.4e-08	32.64	-1.61	-3.06	2.71e-11	1.13e-09	6.87e-07	32.64	-0.75	-1.68	0.00181	0.02	1	Enzyme	Amidase 1 [Source:UniProtKB/Swiss-Prot;Acc:Q9FR37]
UGT85A4	1	AT1G78270	complement(29450563..29452417)	9.74	-1.74	-3.34	3.47e-11	1.34e-09	8.78e-07	9.74	-1.41	-2.65	6.72e-08	1.31e-06	0.0017	9.74	-0.4	-1.32	0.12	0.36	1	Enzyme	UDP-glycosyltransferase 85A4 [Source:UniProtKB/Swiss-Prot;Acc:Q9M9E7]
AOC1	3	AT3G25760	9403779..9405338	99.98	-1.77	-3.4	8.09e-13	3.96e-11	2.05e-08	99.98	-1.32	-2.5	8.32e-08	1.58e-06	0.00211	99.98	-0.47	-1.39	0.06	0.21	1	Enzyme	At3g25760 [Source:UniProtKB/TrEMBL;Acc:Q2HIV2]
gene:AT4G33490	4	AT4G33490	complement(16108643..16110877)	5.62	-1.8	-3.47	1.27e-11	5.17e-10	3.2e-07	5.62	-1.62	-3.07	7.45e-10	2.28e-08	1.89e-05	5.62	-0.72	-1.65	0.00547	0.04	1	Enzyme	Eukaryotic aspartyl protease family protein [Source:UniProtKB/TrEMBL;Acc:Q8LCW1]
PORB	4	AT4G27440	13725546..13727440	234.13	-1.87	-3.65	0	0	0	234.13	-1.4	-2.64	2.1e-11	8.9e-10	5.31e-07	234.13	-0.36	-1.28	0.09	0.29	1	Enzyme	Protochlorophyllide reductase B, chloroplastic [Source:UniProtKB/Swiss-Prot;Acc:P21218]
GOLS3	1	AT1G09350	3019639..3021443	4.02	-1.9	-3.74	1.63e-12	7.54e-11	4.12e-08	4.02	-2.22	-4.65	4.44e-16	3.92e-14	1.12e-11	4.02	-0.92	-1.9	0.000374	0.00504	1	Enzyme	Hexosyltransferase (Fragment) [Source:UniProtKB/TrEMBL;Acc:W8PVD7]
UGT76C5	5	AT5G05890	1772415..1774187	7.77	-1.92	-3.79	1.41e-14	9.52e-13	3.57e-10	7.77	-1.57	-2.97	2.06e-10	7.1e-09	5.21e-06	7.77	-0.86	-1.82	0.000406	0.0054	1	Enzyme	Glycosyltransferase (Fragment) [Source:UniProtKB/TrEMBL;Acc:W8PV16]
IGMT4	1	AT1G21130	complement(7398814..7400736)	172.53	-1.93	-3.8	1.48e-13	8.29e-12	3.74e-09	172.53	-1.76	-3.39	1.5e-11	6.61e-10	3.81e-07	172.53	-0.93	-1.9	0.000367	0.00498	1	Enzyme	Indole glucosinolate O-methyltransferase 4 [Source:UniProtKB/Swiss-Prot;Acc:Q9LPU8]
gene:AT4G01130	4	AT4G01130	485743..488226	2.11	-1.99	-3.98	7.84e-14	4.67e-12	1.99e-09	2.11	-1.72	-3.29	4.24e-11	1.69e-09	1.07e-06	2.11	-0.36	-1.28	0.15	0.4	1	Enzyme	GDSL esterase/lipase At4g01130 [Source:UniProtKB/Swiss-Prot;Acc:Q9M153]
gene:AT3G16800	3	AT3G16800	5720941..5723185	21.32	-1.99	-3.97	2.43e-14	1.57e-12	6.16e-10	21.32	-2.04	-4.11	5.11e-15	3.83e-13	1.29e-10	21.32	-1.04	-2.05	6.22e-05	0.00118	1	Enzyme	Probable protein phosphatase 2C 41 [Source:UniProtKB/Swiss-Prot;Acc:Q9LRZ4]
SCPL13	2	AT2G22980	9778759..9783310	10.58	-1.99	-3.98	0	0	0	10.58	-2.15	-4.42	0	0	0	10.58	-0.36	-1.28	0.04	0.18	1	Enzyme	Serine carboxypeptidase-like 13 [Source:UniProtKB/TrEMBL;Acc:A8MQS0]
ICS2	1	AT1G18870	6515373..6519395	7.57	-2.02	-4.07	2.11e-15	1.6e-13	5.34e-11	7.57	-1.94	-3.84	2.21e-14	1.52e-12	5.6e-10	7.57	-1.04	-2.05	3.51e-05	0.000742	0.89	Enzyme	Isochorismate synthase 2, chloroplastic [Source:UniProtKB/Swiss-Prot;Acc:Q9M9V6]
CTPA3	3	AT3G57680	21380648..21383807	3.19	-2.15	-4.45	5.46e-09	1.35e-07	0.000138	3.19	-1.98	-3.95	6.84e-08	1.33e-06	0.00173	3.19	-1.38	-2.6	0.000148	0.00239	1	Enzyme	Carboxyl-terminal-processing peptidase 3, chloroplastic [Source:UniProtKB/Swiss-Prot;Acc:F4J3G5]
UGT85A5	1	AT1G22370	complement(7897915..7900335)	9.06	-2.34	-5.05	0	0	0	9.06	-2.3	-4.93	0	0	0	9.06	-1.01	-2.01	1.47e-05	0.000362	0.37	Enzyme	UDP-glycosyltransferase 85A5 [Source:UniProtKB/Swiss-Prot;Acc:Q9LMF0]
ISA3	4	AT4G09020	5783909..5789100	8.4	-2.37	-5.16	0	0	0	8.4	-1.96	-3.89	0	0	0	8.4	-0.98	-1.97	1.1e-05	0.000283	0.28	Enzyme	Isoamylase 3, chloroplastic [Source:UniProtKB/Swiss-Prot;Acc:Q9M0S5]
XDH2	4	AT4G34900	complement(16625517..16631370)	3.38	-2.41	-5.32	0	0	0	3.38	-2.25	-4.76	0	0	0	3.38	-0.62	-1.53	0.00828	0.05	1	Enzyme	Xanthine dehydrogenase 2 [Source:UniProtKB/Swiss-Prot;Acc:F4JLI5]
DPE1	5	AT5G64860	complement(25925173..25928879)	9.39	-2.57	-5.92	0	0	0	9.39	-2.43	-5.39	0	0	0	9.39	-0.79	-1.72	7.26e-06	0.000203	0.18	Enzyme	4-alpha-glucanotransferase DPE1, chloroplastic/amyloplastic [Source:UniProtKB/Swiss-Prot;Acc:Q9LV91]
gene:AT5G16410	5	AT5G16410	complement(5365597..5367612)	2.57	-2.57	-5.94	1.36e-10	4.72e-09	3.46e-06	2.57	-2.02	-4.05	2.23e-07	3.79e-06	0.00566	2.57	-1.52	-2.87	8.11e-05	0.00148	1	Enzyme	HXXXD-type acyl-transferase family protein [Source:UniProtKB/TrEMBL;Acc:Q9FFE4]
TAR4	1	AT1G34060	complement(12396397..12398418)	15.45	-2.66	-6.33	1.31e-07	2.37e-06	0.00333	15.45	-2.82	-7.05	2.41e-08	5.31e-07	0.000609	15.45	-1.82	-3.53	0.000296	0.00422	1	Enzyme	Tryptophan aminotransferase-related protein 4 [Source:UniProtKB/Swiss-Prot;Acc:Q93Z38]
FRO4	5	AT5G23980	complement(8097978..8101330)	6.34	-2.74	-6.67	3.42e-11	1.32e-09	8.66e-07	6.34	-2.74	-6.66	3.41e-11	1.38e-09	8.63e-07	6.34	-1.72	-3.29	2.54e-05	0.000572	0.64	Enzyme	Ferric reduction oxidase 4 [Source:UniProtKB/Swiss-Prot;Acc:Q8W110]
BXL1	5	AT5G49360	complement(20011812..20016857)	105.51	-2.88	-7.38	9.33e-15	6.42e-13	2.36e-10	105.51	-1.92	-3.78	2.45e-07	4.1e-06	0.0062	105.51	-1.02	-2.03	0.00605	0.04	1	Enzyme	Beta-D-xylosidase 1 [Source:UniProtKB/Swiss-Prot;Acc:Q9FGY1]
FLZ17_2	1	AT1G53903	20132071..20133045	5.45	-3.03	-8.15	1.71e-12	7.92e-11	4.34e-08	5.45	-2.09	-4.27	3.29e-07	5.31e-06	0.00833	5.45	-1.63	-3.09	6.38e-05	0.00121	1	Enzyme	FCS-Like Zinc finger 18 [Source:UniProtKB/Swiss-Prot;Acc:P0DO12]
FLZ17_1	1	AT1G53885	20119506..20120480	5.71	-3.21	-9.24	3.18e-13	1.69e-11	8.05e-09	5.71	-2.25	-4.76	8.38e-08	1.59e-06	0.00212	5.71	-1.66	-3.17	6.06e-05	0.00116	1	Enzyme	FCS-Like Zinc finger 18 [Source:UniProtKB/Swiss-Prot;Acc:P0DO12]
ACS7	4	AT4G26200	13275200..13277188	8.54	5.04	32.94	0	0	0	11.1	5.36	40.97	0	0	0	0.25	-2.99	-7.94	8.37e-05	0.00152	1	Ethylene -related	1-aminocyclopropane-1-carboxylate synthase 7 [Source:UniProtKB/Swiss-Prot;Acc:Q9STR4]
ELF5A-3	1	AT1G69410	26089030..26090734	75.68	1.07	2.1	6.05e-10	1.84e-08	1.53e-05	84.67	1.17	2.24	1.6e-11	6.99e-10	4.05e-07	36.81	0.15	1.11	0.39	0.71	1	eukaryotic translation initiation factor	Eukaryotic translation initiation factor 5A-3 [Source:UniProtKB/Swiss-Prot;Acc:Q9C505]
gene:AT1G76820	1	AT1G76820	28837573..28842566	1.61	-1.47	-2.77	1.94e-08	4.28e-07	0.00049	1.61	-1.27	-2.41	1e-06	1.45e-05	0.03	1.61	-0.61	-1.53	0.02	0.09	1	eukaryotic translation initiation factor	eukaryotic translation initiation factor 2 (eIF-2) family protein [Source:TAIR;Acc:AT1G76820]
EXPA11	1	AT1G20190	complement(6998335..6999839)	25.18	-1.03	-2.04	2.09e-07	3.57e-06	0.00529	25.18	-1.24	-2.36	4.67e-10	1.48e-08	1.18e-05	25.18	-0.000953	-1	1	1	1	Expansin	Expansin-A11 [Source:UniProtKB/Swiss-Prot;Acc:Q9LNU3]
ATEXT4	1	AT1G76930	complement(28895301..28897120)	413.04	3.91	15	0	0	0	425.51	3.89	14.77	0	0	0	26.63	-0.8	-1.74	0.03	0.14	1	Extensin	extensin 4 [Source:TAIR;Acc:AT1G76930]
EXT3	1	AT1G21310	complement(7453245..7455009)	131.68	2.31	4.96	5.66e-15	4.03e-13	1.43e-10	146.03	2.39	5.23	6.66e-16	5.64e-14	1.69e-11	25.75	-0.9	-1.87	0.00241	0.02	1	Extensin	Extensin-3 [Source:UniProtKB/Swiss-Prot;Acc:Q9FS16]
PP2B6	2	AT2G02310	complement(608586..610283)	0.48	4.16	17.89	1.35e-06	1.91e-05	0.03	1.04	5.21	36.97	9.38e-10	2.83e-08	2.37e-05	0.02	-1.26	-2.4	0.4	0.71	1	F-box	Putative F-box protein PP2-B6 [Source:UniProtKB/Swiss-Prot;Acc:Q9ZVR0]
gene:AT2G36690	2	AT2G36690	15379660..15382131	4	4.59	24.02	0	0	0	2.58	3.89	14.85	1.78e-15	1.41e-13	4.5e-11	0.16	-2.44	-5.43	0.00372	0.03	1	GA -related	2-oxoglutarate (2OG) and Fe(II)-dependent oxygenase superfamily protein [Source:UniProtKB/TrEMBL;Acc:F4INZ9]
GASA5	3	AT3G02885	complement(637921..639242)	6.27	2.24	4.71	2.37e-08	5.09e-07	0.000601	10.37	2.88	7.35	5.54e-13	3.14e-11	1.4e-08	1.29	-0.81	-1.76	0.06	0.23	1	GA -related	Gibberellin-regulated protein 5 [Source:UniProtKB/Swiss-Prot;Acc:Q84J95]
GLR1.3	5	AT5G48410	19620267..19623425	1.15	4.26	19.17	2.22e-16	1.96e-14	5.62e-12	0.99	3.98	15.74	2.09e-14	1.44e-12	5.29e-10	0.06	-0.35	-1.27	0.59	0.83	1	Glutamate receptor	Glutamate receptor 1.3 [Source:UniProtKB/Swiss-Prot;Acc:Q9FH75]
ATGLR2.9	2	AT2G29100	complement(12501092..12504944)	2.48	3.91	14.98	0	0	0	2.73	3.98	15.78	0	0	0	0.16	-1.11	-2.16	0.03	0.13	1	Glutamate receptor	Glutamate receptor [Source:UniProtKB/TrEMBL;Acc:A0A178VR79]
GLR2.5	5	AT5G11210	complement(3571020..3574817)	2.26	3.81	14.05	0	0	0	2.71	4.01	16.14	0	0	0	0.15	-1.58	-3	0.00207	0.02	1	Glutamate receptor	Glutamate receptor 2.5 [Source:UniProtKB/Swiss-Prot;Acc:Q9LFN5]
GLR1.2	5	AT5G48400	19616066..19619508	2.75	3.18	9.03	0	0	0	2.56	3.01	8.06	1.11e-16	1.04e-14	2.81e-12	0.29	-1.94	-3.84	2.96e-05	0.000647	0.75	Glutamate receptor	Glutamate receptor 1.2 [Source:UniProtKB/Swiss-Prot;Acc:Q9LV72]
gene:AT1G03850	1	AT1G03850	complement(975871..977911)	20.73	3.1	8.55	0	0	0	38.93	3.94	15.37	0	0	0	2.32	-1.51	-2.85	1.8e-05	0.000426	0.46	Glutaredoxin family	Glutaredoxin family protein [Source:TAIR;Acc:AT1G03850]
GRXC9	1	AT1G28480	complement(10013434..10014256)	7.4	2.06	4.18	1.06e-10	3.76e-09	2.69e-06	15.27	3.04	8.24	0	0	0	1.7	0.02	1.01	0.95	0.99	1	Glutaredoxin family	Glutaredoxin-C9 [Source:UniProtKB/Swiss-Prot;Acc:Q9SGP6]
HSP17.7	5	AT5G12030	complement(3883957..3884838)	2.56	4.45	21.81	1.37e-14	9.25e-13	3.46e-10	1.45	3.56	11.82	1e-09	3e-08	2.53e-05	0.29	1.42	2.68	0.02	0.12	1	Heat shock protein	17.7 kDa class II heat shock protein [Source:UniProtKB/Swiss-Prot;Acc:O81822]
HSP17.8	1	AT1G07400	2274926..2275783	3.09	3.63	12.4	1.99e-13	1.09e-11	5.04e-09	1.41	2.43	5.4	1.3e-06	1.83e-05	0.03	0.35	0.62	1.54	0.26	0.56	1	Heat shock protein	17.8 kDa class I heat shock protein [Source:UniProtKB/Swiss-Prot;Acc:Q9LNW0]
HSP17.6	5	AT5G12020	complement(3882231..3883111)	1.2	2.79	6.9	4.43e-07	7.02e-06	0.01	1.14	2.64	6.24	1.78e-06	2.42e-05	0.04	0.35	1.14	2.21	0.05	0.21	1	Heat shock protein	17.6 kDa class II heat shock protein [Source:UniProtKB/Swiss-Prot;Acc:P29830]
HSP90-1	5	AT5G52640	21352557..21355147	27.74	2.54	5.8	0	0	0	23.98	2.26	4.79	0	0	0	5.48	0.31	1.24	0.12	0.35	1	Heat shock protein	Heat shock protein 90-1 [Source:UniProtKB/Swiss-Prot;Acc:P27323]
HOP3	4	AT4G12400	complement(7338018..7341363)	1.32	2.22	4.65	1e-11	4.19e-10	2.54e-07	0.99	1.74	3.34	1.22e-07	2.21e-06	0.00308	0.41	0.65	1.57	0.06	0.22	1	Heat shock protein	Hsp70-Hsp90 organizing protein 3 [Source:UniProtKB/Swiss-Prot;Acc:Q9STH1]
gene:AT2G20560	2	AT2G20560	complement(8848130..8850111)	7.2	1.63	3.11	1.16e-13	6.62e-12	2.94e-09	6.24	1.36	2.56	7.8e-10	2.38e-08	1.98e-05	2.49	0.22	1.16	0.34	0.65	1	Heat shock protein	At2g20560/T13C7.15 [Source:UniProtKB/TrEMBL;Acc:Q9SIL3]
Fes1A	3	AT3G09350	2870970..2873332	15.61	1.58	2.99	0	0	0	13.04	1.25	2.38	9.49e-14	6.04e-12	2.4e-09	6.77	0.49	1.4	0.00405	0.03	1	Heat shock protein	Fes1A [Source:UniProtKB/TrEMBL;Acc:Q84J81]
BOB1	5	AT5G53400	21661444..21663843	20.21	1.2	2.3	2.38e-14	1.54e-12	6.02e-10	19.31	1.06	2.09	1.49e-11	6.58e-10	3.78e-07	11.76	0.53	1.45	0.000811	0.00928	1	Heat shock protein	Protein BOBBER 1 [Source:UniProtKB/Swiss-Prot;Acc:Q9LV09]
BIP	5	AT5G42020	complement(16807342..16810693)	82.36	1.05	2.08	2.09e-08	4.58e-07	0.00053	99.35	1.25	2.38	2.8e-11	1.16e-09	7.1e-07	38.27	-0.13	-1.1	0.48	0.75	1	Heat shock protein	Heat shock protein 70 (Hsp 70) family protein [Source:TAIR;Acc:AT5G42020]
Fes1B	3	AT3G53800	19930798..19932961	15.38	-2.32	-4.98	0	0	0	15.38	-1.98	-3.95	0	0	0	15.38	-0.38	-1.3	0.04	0.18	1	Heat shock protein	Fes1B [Source:UniProtKB/TrEMBL;Acc:Q9M346]
gene:AT3G46280	3	AT3G46280	complement(17005423..17008528)	163.93	5.84	57.2	0	0	0	190.19	5.99	63.48	0	0	0	2.78	-0.88	-1.84	0.07	0.25	1	Kinase	Kinase-like protein [Source:UniProtKB/TrEMBL;Acc:Q8GYH9]
gene:AT5G62770	5	AT5G62770	25210301..25211665	23.18	2.19	4.57	0	0	0	33.05	2.64	6.22	0	0	0	4.87	-0.00411	-1	0.98	0.99	1	Kinase	At5g62770 [Source:UniProtKB/TrEMBL;Acc:Q9FM16]
gene:AT5G43910	5	AT5G43910	complement(17667310..17670292)	11.19	1.15	2.21	7.81e-09	1.86e-07	0.000198	11.61	1.13	2.19	1.3e-08	3.08e-07	0.000328	4.87	-0.21	-1.16	0.29	0.6	1	Kinase	PfkB-like carbohydrate kinase family protein [Source:UniProtKB/TrEMBL;Acc:F4K7C7]
BSK7	1	AT1G63500	23555399..23558917	28.17	1.04	2.05	1.35e-10	4.68e-09	3.42e-06	30.73	1.09	2.13	1.33e-11	5.94e-10	3.36e-07	14.61	0.2	1.15	0.21	0.5	1	Kinase	BSK7 [Source:UniProtKB/TrEMBL;Acc:A0A178WJ26]
gene:AT2G16750	2	AT2G16750	7271012..7274754	4.18	-1.1	-2.14	2.46e-07	4.13e-06	0.00622	4.18	-1.18	-2.26	3.06e-08	6.57e-07	0.000776	5.58	0.48	1.39	0.02	0.11	1	Kinase	At2g16750 [Source:UniProtKB/TrEMBL;Acc:B5X4Z9]
MAKR1	5	AT5G26230	complement(9172911..9174598)	5.39	-1.42	-2.67	1.98e-09	5.42e-08	5.01e-05	5.39	-1.46	-2.76	5.72e-10	1.78e-08	1.45e-05	5.39	-0.86	-1.82	0.000219	0.00328	1	Kinase	Probable membrane-associated kinase regulator 1 [Source:UniProtKB/Swiss-Prot;Acc:Q3E936]
gene:AT3G01490	3	AT3G01490	complement(190831..193721)	16.28	-1.54	-2.9	7.83e-13	3.87e-11	1.98e-08	16.28	-1.76	-3.38	3.33e-16	3.01e-14	8.44e-12	16.28	-0.73	-1.66	0.000592	0.00723	1	Kinase	AT3g01490/F4P13_4 [Source:UniProtKB/TrEMBL;Acc:Q9SSA4]
gene:AT2G46150	2	AT2G46150	18961283..18962423	9.37	2.56	5.91	0	0	0	8.7	2.39	5.24	0	0	0	1.52	-0.65	-1.57	0.01	0.09	1	LEA	Late embryogenesis abundant (LEA) hydroxyproline-rich glycoprotein family [Source:UniProtKB/TrEMBL;Acc:O82354]
gene:AT5G56050	5	AT5G56050	complement(22700919..22702200)	1.89	1.63	3.1	5e-07	7.81e-06	0.01	2.44	1.93	3.81	2.12e-09	5.93e-08	5.36e-05	0.58	-0.7	-1.62	0.06	0.24	1	LEA	Late embryogenesis abundant (LEA) hydroxyproline-rich glycoprotein family protein [Source:UniProtKB/TrEMBL;Acc:Q9FKU2]
gene:AT4G23610	4	AT4G23610	12314025..12314829	15.49	1.57	2.96	2.4e-10	7.93e-09	6.08e-06	15.57	1.51	2.84	1.17e-09	3.43e-08	2.95e-05	5.04	-0.08	-1.06	0.76	0.94	1	LEA	AT4g23610/F9D16_80 [Source:UniProtKB/TrEMBL;Acc:Q9SUR5]
gene:AT1G33612	1	AT1G33612	12191133..12193270	1.7	2.67	6.37	7.66e-15	5.35e-13	1.94e-10	1.95	2.79	6.93	3.33e-16	3.01e-14	8.44e-12	0.34	0.44	1.36	0.23	0.53	1	Leucine-rich repeat (LRR) family protein	Leucine-rich repeat (LRR) family protein [Source:UniProtKB/TrEMBL;Acc:F4HR92]
gene:AT3G17640	3	AT3G17640	6032072..6033861	15.92	-1.25	-2.37	5.65e-11	2.09e-09	1.43e-06	15.92	-1.26	-2.4	3.01e-11	1.24e-09	7.63e-07	15.92	-0.2	-1.15	0.29	0.6	1	Leucine-rich repeat (LRR) family protein	Leucine-rich repeat (LRR) family protein [Source:UniProtKB/TrEMBL;Acc:Q9LUN3]
gene:AT1G49490	1	AT1G49490	complement(18317259..18320210)	2.31	-1.5	-2.83	3.88e-09	9.89e-08	9.82e-05	2.31	-1.21	-2.31	1.54e-06	2.13e-05	0.04	2.31	-0.5	-1.41	0.04	0.18	1	Leucine-rich repeat (LRR) family protein	Leucine-rich repeat (LRR) family protein [Source:TAIR;Acc:AT1G49490]
gene:AT3G19230	3	AT3G19230	complement(6660800..6663558)	0.88	-1.87	-3.66	1.86e-06	2.53e-05	0.05	0.88	-1.99	-3.96	4.84e-07	7.51e-06	0.01	0.88	-0.89	-1.86	0.02	0.09	1	Leucine-rich repeat (LRR) family protein	Leucine-rich repeat (LRR) family protein [Source:UniProtKB/TrEMBL;Acc:F4JB46]
gene:AT1G05700	1	AT1G05700	1709673..1713474	0.53	5.58	47.78	2.86e-09	7.48e-08	7.24e-05	0.46	5.31	39.79	1.58e-08	3.66e-07	0.000401	0.01	0.41	1.33	0.72	0.92	1	Leucine-rich repeat protein kinase family protein	Leucine-rich repeat transmembrane protein kinase protein [Source:TAIR;Acc:AT1G05700]
gene:AT1G51850	1	AT1G51850	complement(19252811..19256927)	50.83	3.91	15.05	0	0	0	57.36	4.02	16.21	0	0	0	3.27	-0.27	-1.21	0.33	0.64	1	Leucine-rich repeat protein kinase family protein	Leucine-rich repeat protein kinase family protein [Source:TAIR;Acc:AT1G51850]
IOS1	1	AT1G51800	19214072..19218053	98.43	3.54	11.67	0	0	0	110.77	3.65	12.54	0	0	0	8.6	0.15	1.11	0.53	0.79	1	Leucine-rich repeat protein kinase family protein	LRR receptor-like serine/threonine-protein kinase IOS1 [Source:UniProtKB/Swiss-Prot;Acc:Q9C8I6]
gene:AT1G51890	1	AT1G51890	complement(19274604..19278798)	32.95	2.93	7.63	1.11e-15	8.79e-14	2.81e-11	38.26	3.08	8.46	0	0	0	4.18	-1.4	-2.65	0.000152	0.00246	1	Leucine-rich repeat protein kinase family protein	Leucine-rich repeat protein kinase family protein [Source:TAIR;Acc:AT1G51890]
gene:AT5G07150	5	AT5G07150	2215627..2218171	3.16	2.37	5.17	0	0	0	3.56	2.47	5.55	0	0	0	0.59	-0.45	-1.37	0.13	0.37	1	Leucine-rich repeat protein kinase family protein	Leucine-rich repeat protein kinase family protein [Source:TAIR;Acc:AT5G07150]
gene:AT1G51790	1	AT1G51790	complement(19206615..19211971)	27.15	2.03	4.09	0	0	0	31.56	2.18	4.53	0	0	0	10.13	0.72	1.65	0.000538	0.00671	1	Leucine-rich repeat protein kinase family protein	Leucine-rich repeat protein kinase family protein [Source:TAIR;Acc:AT1G51790]
EFR	5	AT5G20480	6921509..6925901	5.72	1.05	2.06	6.78e-10	2.03e-08	1.72e-05	6.44	1.14	2.21	1.29e-11	5.79e-10	3.27e-07	2.83	0.14	1.1	0.41	0.72	1	Leucine-rich repeat protein kinase family protein	LRR receptor-like serine/threonine-protein kinase EFR [Source:UniProtKB/Swiss-Prot;Acc:C0LGT6]
PIRL2	3	AT3G26500	complement(9707912..9710100)	18.2	1.84	3.59	2.82e-09	7.42e-08	7.15e-05	20.69	1.96	3.9	2.55e-10	8.56e-09	6.46e-06	4.89	-1.07	-2.1	0.000735	0.00857	1	LRR protein	Plant intracellular Ras-group-related LRR protein 2 [Source:UniProtKB/Swiss-Prot;Acc:Q9LRV8]
gene:AT4G06744	4	AT4G06744	complement(4070549..4072470)	4.67	1.08	2.12	1.79e-07	3.12e-06	0.00454	4.98	1.11	2.15	9.44e-08	1.77e-06	0.00239	2.12	-0.16	-1.12	0.45	0.75	1	LRR protein	Uncharacterized protein At4g06744 [Source:UniProtKB/Swiss-Prot;Acc:Q8W3M4]
NUDT25	1	AT1G30110	10581735..10584152	7.04	3.28	9.73	0	0	0	7.43	3.3	9.82	0	0	0	0.73	0.15	1.11	0.67	0.88	1	Nudix hydrolase	Nudix hydrolase 25 [Source:UniProtKB/Swiss-Prot;Acc:Q9C6Z2]
NUDT6	2	AT2G04450	1543320..1545535	87.56	3.16	8.92	0	0	0	104.18	3.34	10.14	0	0	0	9.42	-0.06	-1.04	0.81	0.97	1	Nudix hydrolase	Nudix hydrolase 6 [Source:UniProtKB/Swiss-Prot;Acc:Q9SJC4]
NUDT5	2	AT2G04430	1538472..1541375	9.13	1.71	3.28	0	0	0	8.95	1.61	3.06	0	0	0	3.09	0.26	1.2	0.17	0.45	1	Nudix hydrolase	Nudix hydrolase 5 [Source:UniProtKB/Swiss-Prot;Acc:Q9SJC6]
gene:AT2G39530	2	AT2G39530	complement(16498364..16499524)	78.32	7.14	140.63	0	0	0	82.06	7.14	141.21	0	0	0	0.53	-0.82	-1.77	0.09	0.29	1	Other	CASP-like protein 4D1 [Source:UniProtKB/Swiss-Prot;Acc:Q8GWD5]
gene:AT3G28550	3	AT3G28550	complement(10700562..10704018)	1.32	7.08	135.52	3.21e-12	1.43e-10	8.13e-08	1.21	6.9	119.05	1.18e-11	5.31e-10	2.98e-07	0.01	0.72	1.65	0.54	0.79	1	Other	Proline-rich extensin-like family protein [Source:UniProtKB/TrEMBL;Acc:F4J0B5]
gene:AT2G31335	2	AT2G31335	13360883..13361383	5	6.73	106.41	1.07e-11	4.42e-10	2.7e-07	4.1	6.38	83.03	1.28e-10	4.59e-09	3.23e-06	0.04	-2.63	-6.17	0.3	0.61	1	Other	Putative uncharacterized protein [Source:UniProtKB/TrEMBL;Acc:Q1G3B9]
ATEXO70H1	3	AT3G55150	complement(20440491..20442650)	6.3	6.38	83.24	0	0	0	4.78	5.92	60.51	0	0	0	0.07	-0.05	-1.03	0.93	0.99	1	Other	Exocyst complex component EXO70H1 [Source:UniProtKB/Swiss-Prot;Acc:Q8VY27]
gene:AT4G12500	4	AT4G12500	complement(7413990..7414955)	379.59	6.05	66.26	0	0	0	536.51	6.49	89.6	0	0	0	5.53	-1.17	-2.26	0.00645	0.05	1	Other	pEARLI1-like lipid transfer protein 3 [Source:UniProtKB/Swiss-Prot;Acc:Q9SU33]
gene:AT5G44380	5	AT5G44380	complement(17878672..17881495)	11.51	5.3	39.37	0	0	0	13.2	5.43	43.23	0	0	0	0.28	-1.09	-2.13	0.04	0.16	1	Other	FAD-binding Berberine family protein [Source:TAIR;Acc:AT5G44380]
gene:AT1G30700	1	AT1G30700	10892445..10894714	12.11	5.27	38.45	0	0	0	11.09	5.08	33.83	0	0	0	0.3	-1.41	-2.67	0.00839	0.06	1	Other	Berberine bridge enzyme-like 8 [Source:UniProtKB/Swiss-Prot;Acc:Q9SA85]
gene:AT1G13480	1	AT1G13480	complement(4622550..4624081)	8.02	5.1	34.38	0	0	0	6.67	4.78	27.46	0	0	0	0.22	-0.75	-1.68	0.18	0.46	1	Other	At1g13480 [Source:UniProtKB/TrEMBL;Acc:Q56Y29]
gene:AT2G44010	2	AT2G44010	18216574..18217453	1.13	4.89	29.7	5.1e-08	1.01e-06	0.00129	0.92	4.53	23.11	4.89e-07	7.57e-06	0.01	0.03	-0.48	-1.39	0.71	0.91	1	Other	At2g44010 [Source:UniProtKB/TrEMBL;Acc:O80571]
gene:AT2G39518	2	AT2G39518	complement(16495819..16497145)	108.6	4.88	29.35	0	0	0	112.18	4.86	29.03	0	0	0	3.58	-2.16	-4.47	5.29e-06	0.000158	0.13	Other	CASP-like protein 4D2 [Source:UniProtKB/Swiss-Prot;Acc:Q56X75]
gene:AT2G17740	2	AT2G17740	complement(7706896..7707954)	74.79	4.61	24.5	0	0	0	62.74	4.3	19.69	0	0	0	2.95	-1.85	-3.61	0.000121	0.00205	1	Other	At2g17740 [Source:UniProtKB/TrEMBL;Acc:Q6NQN8]
gene:AT2G44240	2	AT2G44240	18289824..18292374	1.52	4.34	20.32	1.43e-12	6.71e-11	3.61e-08	1.99	4.67	25.46	2.31e-14	1.59e-12	5.85e-10	0.07	-2.23	-4.69	0.05	0.19	1	Other	At2g44240/F4I1.5 [Source:UniProtKB/TrEMBL;Acc:O64859]
RSH4	1	AT1G30850	10985063..10986295	1.63	4.28	19.42	1.91e-13	1.05e-11	4.84e-09	1.1	3.65	12.55	4.69e-10	1.49e-08	1.19e-05	0.08	-0.28	-1.21	0.72	0.91	1	Other	Root hair specific 4 [Source:UniProtKB/TrEMBL;Acc:Q9SY31]
MIZ1	2	AT2G41660	17367492..17369206	4.06	4.26	19.13	0	0	0	5.88	4.73	26.45	0	0	0	0.2	-1.04	-2.05	0.04	0.16	1	Other	MIZ1 [Source:UniProtKB/TrEMBL;Acc:A0A178VY97]
ATEXO70H2	2	AT2G39380	complement(16447006..16449083)	3.39	4.25	19.03	0	0	0	2.83	3.92	15.18	0	0	0	0.17	-4.72	-26.34	0.00029	0.00414	1	Other	Exocyst subunit Exo70 family protein [Source:UniProtKB/TrEMBL;Acc:O80625]
gene:AT4G25845	4	AT4G25845	13142088..13142821	4.1	4.12	17.41	0	0	0	4.38	4.15	17.7	0	0	0	0.22	-3.63	-12.38	0.00541	0.04	1	Other	Oxysterol-binding 4B-like protein [Source:UniProtKB/TrEMBL;Acc:Q2V3E8]
gene:AT1G13540	1	AT1G13540	complement(4635463..4636805)	4.08	4.07	16.81	0	0	0	4.11	4.02	16.21	0	0	0	0.24	0.12	1.09	0.8	0.97	1	Other	At1g13540 [Source:UniProtKB/TrEMBL;Acc:Q6NM24]
gene:AT1G13520	1	AT1G13520	complement(4631633..4633299)	1.43	3.86	14.52	1.77e-09	4.91e-08	4.49e-05	1.12	3.44	10.88	8.72e-08	1.65e-06	0.00221	0.09	-2.06	-4.18	0.04	0.18	1	Other	At1g13520 [Source:UniProtKB/TrEMBL;Acc:Q6NNH1]
PP2A7	5	AT5G45090	complement(18202617..18205000)	0.81	3.84	14.32	7.91e-08	1.51e-06	0.002	0.74	3.64	12.43	3.9e-07	6.19e-06	0.00987	0.05	-0.18	-1.13	0.84	0.99	1	Other	Uncharacterized protein PHLOEM PROTEIN 2-LIKE A7 [Source:UniProtKB/Swiss-Prot;Acc:Q9FHE5]
gene:AT5G36925	5	AT5G36925	complement(14565476..14566439)	13.42	3.76	13.53	0	0	0	13.96	3.75	13.46	0	0	0	0.95	-0.73	-1.65	0.07	0.25	1	Other	Putative uncharacterized protein [Source:UniProtKB/TrEMBL;Acc:Q9FIW0]
gene:AT3G61198	3	AT3G61198	complement(22655884..22656599)	11.9	3.72	13.2	0	0	0	16.3	4.11	17.23	0	0	0	0.86	-1.01	-2.01	0.02	0.09	1	Other	other RNA [Source:TAIR;Acc:AT3G61198]
gene:AT2G40113	2	AT2G40113	16750035..16751314	0.73	3.71	13.11	1.11e-07	2.04e-06	0.00281	1.01	4.11	17.32	3.21e-09	8.72e-08	8.14e-05	0.05	-1.39	-2.63	0.23	0.52	1	Other	Pollen Ole e 1 allergen and extensin family protein [Source:UniProtKB/TrEMBL;Acc:Q58FY6]
gene:AT3G18250	3	AT3G18250	complement(6258060..6258426)	68.28	3.59	12.06	0	0	0	63.63	3.43	10.77	0	0	0	5.44	-1.25	-2.38	0.00205	0.02	1	Other	Putative membrane lipoprotein [Source:UniProtKB/TrEMBL;Acc:Q6E248]
gene:AT1G13530	1	AT1G13530	complement(4633590..4635129)	2.19	3.44	10.89	7.77e-16	6.33e-14	1.97e-11	2.82	3.74	13.4	0	0	0	0.19	-0.84	-1.8	0.14	0.38	1	Other	Protein of unknown function (DUF1262) [Source:TAIR;Acc:AT1G13530]
gene:AT4G10860	4	AT4G10860	complement(6678666..6679508)	6.07	3.35	10.18	0	0	0	11.17	4.16	17.83	0	0	0	0.63	0.19	1.14	0.62	0.85	1	Other	F8M12.2 protein [Source:UniProtKB/TrEMBL;Acc:O81627]
gene:AT4G22470	4	AT4G22470	complement(11840134..11841450)	90.18	3.29	9.75	2.42e-07	4.08e-06	0.00614	94.27	3.29	9.76	2.4e-07	4.05e-06	0.00608	8.99	-3.03	-8.19	2.8e-06	9.54e-05	0.07	Other	Protease inhibitor/seed storage/lipid transfer protein (LTP) family protein [Source:UniProtKB/TrEMBL;Acc:F4JLV4]
gene:AT5G44575	5	AT5G44575	17973775..17975120	140.22	3.2	9.22	0	0	0	128.65	3.01	8.07	0	0	0	16.79	0.26	1.2	0.3	0.61	1	Other	At5g44575 [Source:UniProtKB/TrEMBL;Acc:Q8GWN6]
gene:AT5G44390	5	AT5G44390	complement(17882079..17885012)	19.41	3.13	8.73	0	0	0	20.23	3.12	8.68	0	0	0	2.34	0.19	1.14	0.35	0.66	1	Other	Berberine bridge enzyme-like 25 [Source:UniProtKB/Swiss-Prot;Acc:Q9FKU9]
gene:AT1G53625	1	AT1G53625	complement(20014379..20015038)	14.72	3.06	8.33	2.28e-14	1.48e-12	5.76e-10	15.52	3.08	8.43	1.57e-14	1.1e-12	3.96e-10	1.69	-0.87	-1.83	0.05	0.19	1	Other	At1g53625 [Source:UniProtKB/TrEMBL;Acc:Q9LPH9]
gene:AT2G38870	2	AT2G38870	complement(16236257..16237280)	94.98	3.03	8.18	0	0	0	88.27	2.86	7.25	0	0	0	15.58	0.54	1.45	0.00765	0.05	1	Other	Putative protease inhibitor [Source:UniProtKB/TrEMBL;Acc:Q9ZV18]
gene:AT5G44570	5	AT5G44570	17964416..17966496	6.28	2.99	7.95	0	0	0	10.96	3.72	13.21	0	0	0	0.76	0.02	1.02	0.94	0.99	1	Other	unknown protein; FUNCTIONS IN: molecular_function unknown; INVOLVED IN: biological_process unknown; LOCATED IN: endomembrane system; EXPRESSED IN: leaf whorl, hypocotyl, sepal, flower, leaf; EXPRESSED DURING: petal differentiation and expansion stag /.../08 eight leaves visible; Ha. [Source:TAIR;Acc:AT5G44570]
RABA1E	4	AT4G18430	complement(10183671..10185383)	4.84	2.96	7.8	3.65e-12	1.62e-10	9.25e-08	4.75	2.87	7.33	1.64e-11	7.13e-10	4.15e-07	0.6	-1.39	-2.61	0.00694	0.05	1	Other	Ras-related protein RABA1e [Source:UniProtKB/Swiss-Prot;Acc:O49513]
sks15	4	AT4G37160	complement(17494512..17497276)	0.3	2.96	7.77	1.88e-06	2.56e-05	0.05	0.71	4.14	17.66	8.72e-12	4.03e-10	2.21e-07	0.04	-1.79	-3.46	0.11	0.33	1	Other	Sks15 [Source:UniProtKB/TrEMBL;Acc:A0A178UTS2]
gene:AT5G24206	5	AT5G24206	complement(8213626..8214689)	1.52	2.93	7.62	1.8e-06	2.47e-05	0.05	2.46	3.56	11.76	4.17e-09	1.1e-07	0.000106	0.2	0.18	1.13	0.81	0.97	1	Other	other RNA [Source:TAIR;Acc:AT5G24206]
gene:AT1G13550	1	AT1G13550	complement(4636984..4638330)	3.02	2.9	7.46	1.01e-13	5.8e-12	2.55e-09	3.02	2.83	7.12	3.77e-13	2.21e-11	9.56e-09	0.39	-0.73	-1.66	0.11	0.34	1	Other	Putative uncharacterized protein [Source:UniProtKB/TrEMBL;Acc:Q3EDD3]
PP2A5_1	1	AT1G65390	24292372..24294740	6.4	2.77	6.8	2.33e-15	1.75e-13	5.91e-11	6.85	2.8	6.94	1.11e-15	9.04e-14	2.81e-11	0.91	-0.51	-1.42	0.17	0.45	1	Other	Protein PHLOEM PROTEIN 2-LIKE A5 [Source:UniProtKB/Swiss-Prot;Acc:Q9C5Q9]
gene:AT1G56060	1	AT1G56060	complement(20966528..20967180)	9.66	2.74	6.68	7.58e-09	1.81e-07	0.000192	7.37	2.29	4.9	1.4e-06	1.95e-05	0.04	1.37	-0.5	-1.41	0.33	0.64	1	Other	unknown protein; BEST Arabidopsis thaliana protein match is: unknown protein (TAIR:AT2G32210.1); Ha. [Source:TAIR;Acc:AT1G56060]
FAD-OXR	4	AT4G20860	11172622..11174467	69.06	2.73	6.62	0	0	0	75.08	2.78	6.88	0	0	0	10.03	-0.6	-1.52	0.01	0.08	1	Other	Berberine bridge enzyme-like 22 [Source:UniProtKB/Swiss-Prot;Acc:Q9SUC6]
FLOT2	5	AT5G25260	8752684..8754522	45.09	2.73	6.63	0	0	0	47.64	2.74	6.7	0	0	0	6.55	-0.68	-1.61	0.02	0.11	1	Other	Flotillin-like protein 2 [Source:UniProtKB/Swiss-Prot;Acc:Q4V3D6]
gene:AT4G40020	4	AT4G40020	complement(18553168..18555355)	1.07	2.73	6.65	1.82e-12	8.4e-11	4.62e-08	1.33	2.98	7.87	1.2e-14	8.53e-13	3.04e-10	0.15	-0.7	-1.62	0.15	0.41	1	Other	Myosin heavy chain-related protein [Source:UniProtKB/TrEMBL;Acc:Q9SMQ3]
gene:AT3G14060	3	AT3G14060	complement(4656782..4657723)	9.85	2.69	6.45	0	0	0	16.8	3.39	10.52	0	0	0	1.47	-0.27	-1.21	0.4	0.71	1	Other	At3g14060 [Source:UniProtKB/TrEMBL;Acc:Q9LVJ2]
gene:AT4G09770	4	AT4G09770	complement(6154259..6155953)	2.65	2.64	6.24	1.85e-14	1.22e-12	4.7e-10	2.71	2.6	6.08	4.3e-14	2.87e-12	1.09e-09	0.41	-0.02	-1.02	0.95	0.99	1	Other	TRAF-like family protein [Source:TAIR;Acc:AT4G09770]
BCB	5	AT5G20230	6826365..6827748	313.62	2.62	6.15	0	0	0	449.64	3.08	8.45	0	0	0	49.03	-1.06	-2.09	0.000253	0.0037	1	Other	SAG14 [Source:UniProtKB/TrEMBL;Acc:A0A178UM84]
gene:AT4G07820	4	AT4G07820	complement(4636624..4637450)	2.25	2.58	5.98	1.52e-09	4.28e-08	3.86e-05	3.17	3	8.01	1.4e-12	7.39e-11	3.53e-08	0.36	-0.82	-1.77	0.13	0.37	1	Other	At4g07820 [Source:UniProtKB/TrEMBL;Acc:Q9ZPG2]
gene:AT1G65486	1	AT1G65486	24349399..24350524	76.29	2.56	5.91	0	0	0	79.7	2.56	5.88	0	0	0	13.62	0.19	1.14	0.31	0.61	1	Other	unknown protein; FUNCTIONS IN: molecular_function unknown; INVOLVED IN: biological_process unknown; LOCATED IN: endomembrane system; BEST Arabidopsis thaliana protein match is: unknown protein (TAIR:AT1G65490.1); Ha. [Source:TAIR;Acc:AT1G65486]
gene:AT1G55775	1	AT1G55775	complement(20852491..20853395)	2.64	2.53	5.8	2.55e-07	4.26e-06	0.00646	2.57	2.44	5.42	7.29e-07	1.09e-05	0.02	0.43	-1.61	-3.05	0.01	0.08	1	Other
FH8	1	AT1G70140	complement(26412500..26415258)	5.78	2.49	5.61	0	0	0	6.26	2.54	5.81	0	0	0	0.99	-0.5	-1.41	0.06	0.22	1	Other	Formin-like protein 8 [Source:UniProtKB/Swiss-Prot;Acc:O04532]
PCR1	1	AT1G14880	complement(5132506..5133860)	1.184.45	2.48	5.59	1.47e-14	9.79e-13	3.71e-10	1.439.55	2.69	6.47	1.11e-16	1.04e-14	2.81e-12	204.1	-0.63	-1.55	0.05	0.2	1	Other	Protein PLANT CADMIUM RESISTANCE 1 [Source:UniProtKB/Swiss-Prot;Acc:Q9LQU2]
gene:AT1G20310	1	AT1G20310	7032070..7033329	2.54	2.48	5.58	4.23e-09	1.06e-07	0.000107	2.59	2.44	5.44	7.02e-09	1.76e-07	0.000178	0.44	-0.62	-1.54	0.19	0.48	1	Other	Syringolide-induced protein [Source:UniProtKB/TrEMBL;Acc:Q8L956]
gene:AT4G03540	4	AT4G03540	1569937..1571737	1.11	2.38	5.2	6.2e-07	9.54e-06	0.02	1.39	2.63	6.19	2.73e-08	5.94e-07	0.000691	0.24	0.31	1.24	0.57	0.82	1	Other	CASP-like protein [Source:UniProtKB/TrEMBL;Acc:A0A178V2N5]
gene:AT3G52748	3	AT3G52748	19548972..19549589	9.73	2.38	5.21	5.12e-14	3.13e-12	1.3e-09	9.84	2.33	5.04	1.66e-13	1.02e-11	4.21e-09	1.78	-0.14	-1.1	0.69	0.9	1	Other	other RNA [Source:TAIR;Acc:AT3G52748]
gene:AT1G33840	1	AT1G33840	complement(12283725..12285371)	1.05	2.31	4.97	1.03e-07	1.91e-06	0.0026	1.64	2.87	7.33	1.93e-11	8.25e-10	4.89e-07	0.23	0.25	1.19	0.62	0.85	1	Other	Protein of unknown function (DUF567) [Source:TAIR;Acc:AT1G33840]
gene:AT1G26200	1	AT1G26200	complement(9063306..9065320)	4.69	2.26	4.79	1.83e-14	1.21e-12	4.64e-10	4.62	2.17	4.5	1.9e-13	1.15e-11	4.81e-09	0.94	-0.27	-1.2	0.4	0.71	1	Other	TRAM, LAG1 and CLN8 (TLC) lipid-sensing domain containing protein [Source:TAIR;Acc:AT1G26200]
gene:AT3G22600	3	AT3G22600	complement(8006249..8007836)	31.6	2.25	4.76	1.11e-16	1e-14	2.81e-12	34.99	2.34	5.06	0	0	0	6.35	-0.55	-1.46	0.05	0.19	1	Other	AT3g22600/F16J14_17 [Source:UniProtKB/TrEMBL;Acc:Q9LJ86]
GRDP2	4	AT4G37900	complement(17821482..17824748)	3.15	2.25	4.75	8.88e-16	7.19e-14	2.25e-11	3.39	2.28	4.87	3.33e-16	3.01e-14	8.44e-12	0.64	-0.68	-1.6	0.03	0.13	1	Other	Glycine-rich domain-containing protein 2 [Source:UniProtKB/Swiss-Prot;Acc:Q9SZJ2]
gene:AT2G28570	2	AT2G28570	12241766..12242778	10	2.23	4.7	5.33e-15	3.8e-13	1.35e-10	5.9	1.41	2.66	9.98e-07	1.44e-05	0.03	2.04	-0.66	-1.58	0.03	0.15	1	Other	At2g28570 [Source:UniProtKB/TrEMBL;Acc:Q9SK01]
[truncated: 432 more rows]

## Sheet: S3.7 flg22 & (Put+flg22) (GO)
Flg22 and (Put+flg22) (upregulated)
GO biological process complete		Fold Enrichment	Bonferroni corrected P-value
[truncated: 25 more rows]

## Sheet: S3.8 flg22 & (Put+flg22) (path)
Up	Upregulated (flg22 & (Put+flg22))
[truncated: 670 more rows]

## Sheet: S3.9 Put+flg22 only (300)
				Put + Flg22 vs mock						Put vs Mock						Flg22 vs Mock
[truncated: 301 more rows]

[truncated: 10 more sheets: S3.10 Put+flg22 only (GO) , S3.11 Put+flg22 only (pathways), S3.12 Put only (270), S3.13 Put only (GO), S3.14 Put only (pathways), S3.15 flg22 & Put (91), S3.16 flg22 & Put (GO), S3.17 Put&Flg22&(Put+flg22) 163, S3.18 Put&flg22&(Put+flg22) GO, S3.19 Put&(Put+flg22) (30)]
